# Supplementary material for: A toxicogenomic approach for the risk assessment of the food contaminant acetamide
Source: Toxicol Appl Pharmacol. 2020 Feb 1;388:114872. doi: 10.1016/j.taap.2019.114872 (PMC7014822; doi:10.1016/j.taap.2019.114872)
Supplement: Supplementary Table S1 — Raw data for individual rats in experiment A. [file mmc2.xlsx]

## Sheet: Sheet1
Official Study ID	Experiment ID	Species	Strain	Animal Start Age (weeks)	Treatment Group ID	Sex	Treatment	Treatment CAS	Treatment Duration (days)	Trteatment Details	Dose (mg/kg/day)	Animal ID	RBC (10^12/L)	HGB (g/L)	HCT (L/L)	MCV (fL)	MCH (pg)	MCHC (g/L)	Retic A (10^12/L)	RDW (%)	HDW (g/L)	Hyper (%)	Hypo (%)	Macro (%)	Micro (%)	RBC Frag-ments (10^12/L)	RBC Ghosts (10^12/L)	PLT (10^9/L)	WBC (10^9/L)	Neut A (10^9/L)	Lymp A (10^9/L)	Mono A (10^9/L)	Baso A (10^9/L)	Eosi A (10^9/L)	PT (seconds)	APTT (seconds)	Glu (mmol/L)	BUN (mmol/L)	Creat (µmol/L)	AST (U/L)	ALT (U/L)	GGT (U/L)	ALP (U/L)	LDH (U/L)	T.Bil (µmol/L)	T.Chol (mmol/L)	Trig (mmol/L)	T.Pro (g/L)	Alb (g/L)
G16084	Experiment A	Rattus Norvegicus	Hsd:WI	9 - 10	G1A	M	Acetamide	60-35-5	8	Rats were gavaged daily with acetamide in water vehicle	0	Ru5681	8.64	159	0.494	57.1	18.4	322	0.355	12.7	24.4	1	0.5	0	0	0.1	0.06	1462	7.35	0.52	6.57	0.15	0.02	0.07	16.2	10.4	5.94	7.5	41	79	68	5	120	204	3.58	2.23	1.49	65.4	32.7
G16084	Experiment A	Rattus Norvegicus	Hsd:WI	9 - 10	G1A	M	Acetamide	60-35-5	8	Rats were gavaged daily with acetamide in water vehicle	0	Ru5682	8.5	162	0.492	57.9	19	329	0.258	12.3	27.7	2.1	0.5	0	0	0.11	0.06	1642	4.35	0.53	3.58	0.18	0.02	0.04	16.3	9.9	7.04	5.64	40	64	47	5	187	245	2.82	1.87	1.12	62.1	32.4
G16084	Experiment A	Rattus Norvegicus	Hsd:WI	9 - 10	G1A	M	Acetamide	60-35-5	8	Rats were gavaged daily with acetamide in water vehicle	0	Ru5683	8.91	163	0.509	57.1	18.3	320	0.323	13	24.8	1.6	0.4	0	0	0.11	0.06	1474	5.11	0.6	4.33	0.13	0.01	0.04	16.2	8.9	7.24	7.42	46	76	68	5	188	205	4.01	2.02	1.14	67.8	34.5
G16084	Experiment A	Rattus Norvegicus	Hsd:WI	9 - 10	G1A	M	Acetamide	60-35-5	8	Rats were gavaged daily with acetamide in water vehicle	0	Ru5684	8.52	164	0.506	59.4	19.2	324	0.246	11.3	22	0.5	0.4	0	0	0.11	0.07	1495	5.3	0.59	4.41	0.14	0.02	0.15	16	12.4	8.12	6.71	46	92	44	4	164	363	2.9	1.86	1.59	62.6	32.1
G16084	Experiment A	Rattus Norvegicus	Hsd:WI	9 - 10	G1A	M	Acetamide	60-35-5	8	Rats were gavaged daily with acetamide in water vehicle	0	Ru5685	8.84	165	0.519	58.7	18.7	318	0.312	13.3	23.8	1.1	0.6	0	0	0.13	0.07	1568	5.81	0.67	5.03	0.06	0.01	0.03	15.2	10	6.78	6.58	46	79	64	4	182	245	3.42	2.53	1.44	65.4	33
G16084	Experiment A	Rattus Norvegicus	Hsd:WI	9 - 10	G1A	M	Acetamide	60-35-5	8	Rats were gavaged daily with acetamide in water vehicle	0	Ru5686	8.76	168	0.515	58.8	19.2	326	0.298	11.7	24.5	1.2	0.5	0	0	0.11	0.07	1448	4.09	0.61	3.29	0.09	0.01	0.09	14.7	10.8	7.77	7.09	53	70	51	4	161	251	2.61	2.36	0.97	67.2	33.9
G16084	Experiment A	Rattus Norvegicus	Hsd:WI	9 - 10	G2A	M	Acetamide	60-35-5	8	Rats were gavaged daily with acetamide in water vehicle	30	Ru5687	9.03	169	0.513	56.8	18.7	330	0.211	11.3	25.5	2	0.2	0	0	0.13	0.06	1750	7.83	0.76	6.79	0.19	0.02	0.05	15.3	10.6	8.37	6.03	46	73	54	4	155	257	3.1	2.34	1.24	64.5	32.5
G16084	Experiment A	Rattus Norvegicus	Hsd:WI	9 - 10	G2A	M	Acetamide	60-35-5	8	Rats were gavaged daily with acetamide in water vehicle	30	Ru5688	8.69	172	0.525	60.4	19.8	327	0.35	12.9	23.6	1.3	0.4	0	0	0.14	0.07	1624	6.28	0.56	5.5	0.11	0.03	0.06	15.9	9.8	6.63	8.22	42	49	71	5	182	173	3.27	2.96	1.31	68.6	34.3
G16084	Experiment A	Rattus Norvegicus	Hsd:WI	9 - 10	G2A	M	Acetamide	60-35-5	8	Rats were gavaged daily with acetamide in water vehicle	30	Ru5689	8.84	171	0.511	57.8	19.3	335	0.355	11.5	25.1	1.8	0.3	0	0	0.1	0.07	1541	6.06	0.98	4.71	0.19	0.02	0.15	16.7	11	7.47	7.82	49	66	46	4	149	295	2.28	2.05	1.23	68.3	33.7
G16084	Experiment A	Rattus Norvegicus	Hsd:WI	9 - 10	G2A	M	Acetamide	60-35-5	8	Rats were gavaged daily with acetamide in water vehicle	30	Ru5690	8.75	169	0.511	58.4	19.3	329	0.326	12.2	26.5	2.7	0.4	0	0	0.1	0.06	1607	8.02	1.09	6.55	0.24	0.02	0.09	16.5	10.8	8.66	7.78	51	77	58	4	198	269	3.03	1.94	1.24	68	33.6
G16084	Experiment A	Rattus Norvegicus	Hsd:WI	9 - 10	G2A	M	Acetamide	60-35-5	8	Rats were gavaged daily with acetamide in water vehicle	30	Ru5691	8.45	160	0.488	57.7	18.9	328	0.305	12	23.8	1.4	0.3	0	0	0.14	0.06	1783	7.22	0.8	6.2	0.12	0.03	0.05	16.9	14	7.74	6.43	44	65	48	4	150	198	3.29	2.02	1.89	65.3	32.9
G16084	Experiment A	Rattus Norvegicus	Hsd:WI	9 - 10	G2A	M	Acetamide	60-35-5	8	Rats were gavaged daily with acetamide in water vehicle	30	Ru5692	8.33	168	0.507	60.8	20.1	330	0.277	11.3	23.6	1.4	0.4	0	0	0.14	0.07	1957	6.14	0.4	5.54	0.1	0.03	0.07	16.9	15	6.96	8.84	43	67	63	6	243	315	2.35	2.34	2.14	68.7	32.5
G16084	Experiment A	Rattus Norvegicus	Hsd:WI	9 - 10	G3A	M	Acetamide	60-35-5	8	Rats were gavaged daily with acetamide in water vehicle	100	Ru5693	9.45	177	0.547	57.9	18.7	323	0.19	10.7	21.1	0.4	0.3	0	0	0.11	0.07	1484	3.67	0.44	3.08	0.09	0.01	0.03	16.1	10.9	7.43	5.49	50	68	55	3	168	259	3.02	2.18	0.71	66.8	32.5
G16084	Experiment A	Rattus Norvegicus	Hsd:WI	9 - 10	G3A	M	Acetamide	60-35-5	8	Rats were gavaged daily with acetamide in water vehicle	100	Ru5694	8.31	157	0.478	57.5	18.9	328	0.315	12.1	24.2	1.5	0.3	0	0	0.14	0.06	1719	6.92	0.7	6.03	0.09	0.02	0.06	15.6	9.7	8.02	7.48	53	68	62	5	154	202	3.65	1.97	0.99	71.2	32.6
G16084	Experiment A	Rattus Norvegicus	Hsd:WI	9 - 10	G3A	M	Acetamide	60-35-5	8	Rats were gavaged daily with acetamide in water vehicle	100	Ru5695	8.77	169	0.508	57.9	19.3	333	0.227	11.2	23.3	1.1	0.2	0	0	0.16	0.06	1918	3.2	0.53	2.55	0.08	0.01	0.03	16.4	8.4	7.12	8.08	49	78	54	5	150	324	2.86	1.83	0.83	70.7	33.8
G16084	Experiment A	Rattus Norvegicus	Hsd:WI	9 - 10	G3A	M	Acetamide	60-35-5	8	Rats were gavaged daily with acetamide in water vehicle	100	Ru5696	8.86	164	0.507	57.2	18.5	324	0.276	12.2	24	1.1	0.5	0	0	0.14	0.06	1736	5.79	0.94	4.59	0.15	0.01	0.07	16.1	9.1	6.75	5.67	39	71	45	4	142	261	2.73	2.14	2.02	68.3	33.2
G16084	Experiment A	Rattus Norvegicus	Hsd:WI	9 - 10	G3A	M	Acetamide	60-35-5	8	Rats were gavaged daily with acetamide in water vehicle	100	Ru5697	8.73	162	0.499	57.2	18.5	324	0.264	11.6	22.2	0.6	0.5	0	0	0.12	0.06	1546	3.1	0.22	2.77	0.06	0.02	0.02	17.2	9.2	7.53	6.87	46	65	64	5	185	233	3.71	2.02	1	65.4	31.9
G16084	Experiment A	Rattus Norvegicus	Hsd:WI	9 - 10	G3A	M	Acetamide	60-35-5	8	Rats were gavaged daily with acetamide in water vehicle	100	Ru5698	8.66	165	0.494	57	19.1	335	0.199	11.3	24.6	2.2	0.1	0	0	0.13	0.06	1556	3.42	0.61	2.74	0.03	0.01	0.02	16.7	10.8	7.87	4.88	51	68	37	5	50	151	3.52	1.46	1.25	69.5	35.4
G16084	Experiment A	Rattus Norvegicus	Hsd:WI	9 - 10	G4A	M	Acetamide	60-35-5	8	Rats were gavaged daily with acetamide in water vehicle	300	Ru5699	8.97	169	0.513	57.1	18.9	331	0.248	12.6	24.3	1.5	0.3	0	0	0.13	0.07	1710	6.85	0.57	6.05	0.1	0.04	0.07	15.4	10.8	6.77	6.8	43	67	57	4	159	227	2.94	2.44	0.83	70.5	34.7
G16084	Experiment A	Rattus Norvegicus	Hsd:WI	9 - 10	G4A	M	Acetamide	60-35-5	8	Rats were gavaged daily with acetamide in water vehicle	300	Ru5700	8.5	169	0.518	60.9	19.9	327	0.301	11.2	23.5	1.4	0.3	0	0	0.14	0.07	1916	6.13	0.37	5.58	0.09	0.02	0.06	17.3	12	7.7	6.92	47	64	42	5	152	270	3.46	1.62	0.88	68.1	32.9
G16084	Experiment A	Rattus Norvegicus	Hsd:WI	9 - 10	G4A	M	Acetamide	60-35-5	8	Rats were gavaged daily with acetamide in water vehicle	300	Ru5701	8.87	168	0.518	58.4	18.9	324	0.249	11.5	21.8	0.5	0.4	0	0	0.09	0.06	1378	4.94	0.74	3.97	0.09	0.01	0.13	14.6	13.5	8.09	9.39	50	70	71	4	153	353	1.24	2.45	1.01	72	34.9
G16084	Experiment A	Rattus Norvegicus	Hsd:WI	9 - 10	G4A	M	Acetamide	60-35-5	8	Rats were gavaged daily with acetamide in water vehicle	300	Ru5702	8.43	169	0.522	61.9	20.1	324	0.219	11.7	22.7	1.2	0.2	0	0	0.15	0.08	1926	5.21	0.64	4.44	0.07	0.01	0.04	14.6	11.8	7.8	7.89	56	81	53	4	242	229	2.12	2.3	0.43	69.1	34
G16084	Experiment A	Rattus Norvegicus	Hsd:WI	9 - 10	G4A	M	Acetamide	60-35-5	8	Rats were gavaged daily with acetamide in water vehicle	300	Ru5703	9.28	175	0.532	57.4	18.9	329	0.246	11.8	22.8	1	0.3	0	0	0.12	0.07	1659	5.21	0.58	4.42	0.13	0.01	0.05	14.8	10.7	7.03	6.15	54	79	60	5	215	260	1.49	2.45	1.29	69	32.3
G16084	Experiment A	Rattus Norvegicus	Hsd:WI	9 - 10	G4A	M	Acetamide	60-35-5	8	Rats were gavaged daily with acetamide in water vehicle	300	Ru5704	8.79	160	0.508	57.8	18.2	315	0.161	11.6	21.9	0.4	0.3	0	0	0.12	0.06	1615	3.35	0.44	2.76	0.09	0.01	0.04	16	13.2	8.17	7.09	63	111	70	4	213	331	1.74	2.23	0.39	66.2	32.7
G16084	Experiment A	Rattus Norvegicus	Hsd:WI	9 - 10	G5A	M	Acetamide	60-35-5	8	Rats were gavaged daily with acetamide in water vehicle	1000	Ru5705	9.49	189	0.55	58	19.9	343	0.127	10.9	24.9	2.7	0.1	0	0	0.12	0.07	1462	8.77	0.69	7.65	0.15	0.07	0.2	15.3	8.8	6.55	6.04	44	219	152	5	332	401	4.7	2.43	1.13	60.4	31.7
G16084	Experiment A	Rattus Norvegicus	Hsd:WI	9 - 10	G5A	M	Acetamide	60-35-5	8	Rats were gavaged daily with acetamide in water vehicle	1000	Ru5706	9.22	171	0.52	56.4	18.6	329	0.203	11.7	23.8	0.8	0.3	0	0	0.11	0.05	1419	8.81	0.87	7.68	0.14	0.03	0.06	16.1	9.3	7.29	5.9	54	128	92	5	270	295	3.21	2.55	0.67	66.5	33.3
G16084	Experiment A	Rattus Norvegicus	Hsd:WI	9 - 10	G5A	M	Acetamide	60-35-5	8	Rats were gavaged daily with acetamide in water vehicle	1000	Ru5707	9.24	167	0.523	56.6	18.1	319	0.159	11.5	24.5	0.7	0.4	0	0	0.13	0.06	1467	3.84	0.44	3.23	0.08	0.04	0.02	16.7	14.2	5.72	6.84	45	270	151	5	314	439	8.29	2.6	0.27	62	31.1
G16084	Experiment A	Rattus Norvegicus	Hsd:WI	9 - 10	G5A	M	Acetamide	60-35-5	8	Rats were gavaged daily with acetamide in water vehicle	1000	Ru5708	9.25	180	0.536	57.9	19.5	336	0.177	11.5	22.6	0.9	0.2	0	0	0.11	0.07	1624	4.44	0.68	3.55	0.13	0.02	0.06	16.7	13.1	7.48	5.62	48	106	73	5	158	273	2.45	2.61	0.48	66.5	33.4
G16084	Experiment A	Rattus Norvegicus	Hsd:WI	9 - 10	G5A	M	Acetamide	60-35-5	8	Rats were gavaged daily with acetamide in water vehicle	1000	Ru5709	9.41	182	0.539	57.3	19.3	338	0.106	11.8	23.8	1.4	0.2	0	0	0.1	0.06	1504	4.86	0.75	3.82	0.19	0.03	0.06	17.7	12.4	6.45	6.98	54	139	113	5	208	311	4.61	2.44	0.85	65.2	31.9
G16084	Experiment A	Rattus Norvegicus	Hsd:WI	9 - 10	G5A	M	Acetamide	60-35-5	8	Rats were gavaged daily with acetamide in water vehicle	1000	Ru5710	10.27	184	0.543	52.9	17.9	339	0.153	12.9	26.6	2.3	0.3	0	0	0.11	0.05	1410	4.68	0.76	3.75	0.09	0.01	0.06	18.9	12.8	6.85	6.99	45	145	107	5	333	306	4.4	2	0.68	62.8	30.9
[truncated: 27 more columns]
