# Supplementary material for: A toxicogenomic approach for the risk assessment of the food contaminant acetamide
Source: Toxicol Appl Pharmacol. 2020 Feb 1;388:114872. doi: 10.1016/j.taap.2019.114872 (PMC7014822; doi:10.1016/j.taap.2019.114872)
Supplement: Supplementary Table S2 — Raw data for individual rats in experiment B. [file mmc3.xlsx]

## Sheet: Sheet1
Official Study ID	Experiment ID	Species	Strain	Animal Start Age (weeks)	Treatment Group ID	Sex	Treatment	Treatment CAS	Treatment Duration (days)	Trteatment Details	Dose (mg/kg/day)	Animal ID	RBC (10^12/L)	HGB (g/L)	HCT (L/L)	MCV (fL)	MCH (pg)	MCHC (g/L)	Retic A (10^12/L)	RDW (%)	HDW (g/L)	Hyper (%)	Hypo (%)	Macro (%)	Micro (%)	RBC Frag-ments (10^12/L)	RBC Ghosts (10^12/L)	PLT (10^9/L)	WBC (10^9/L)	Neut A (10^9/L)	Lymp A (10^9/L)	Mono A (10^9/L)	Baso A (10^9/L)	Eosi A (10^9/L)	PT (seconds)	APTT (seconds)	Glu (mmol/L)	BUN (mmol/L)	Creat (µmol/L)	AST (U/L)	ALT (U/L)	GGT (U/L)	ALP (U/L)	LDH (U/L)	T.Bil (µmol/L)	T.Chol (mmol/L)	Trig (mmol/L)	T.Pro (g/L)	Alb (g/L)
G16085	Experiment B	Rattus Norvegicus	Crl:WI	8 - 10	G1A	M	Acetamide	60-35-5	8	Rats were gavaged daily with acetamide in water vehicle	0	Rv2521	8.04	142	0.461	57.4	17.6	307	0.234	12	21.4	0.2	0.4	0	0	0.1	0.04	1421	7.61	1.63	5.5	0.39	0.02	0.05	17	12.4	7.15	3.2	29	75	44	4	183	188	2.62	2.15	0.3	63	28.8
G16085	Experiment B	Rattus Norvegicus	Crl:WI	8 - 10	G1A	M	Acetamide	60-35-5	8	Rats were gavaged daily with acetamide in water vehicle	0	Rv2522	8.62	158	0.492	57.1	18.3	321	0.184	11.8	23.2	1.2	0.2	0	0	0.11	0.05	1288	7.94	1.45	6.18	0.22	0.01	0.05	16.7	11.8	7.54	3.23	35	80	36	4	98	233	2.94	1.79	0.55	63.5	28.6
G16085	Experiment B	Rattus Norvegicus	Crl:WI	8 - 10	G1A	M	Acetamide	60-35-5	8	Rats were gavaged daily with acetamide in water vehicle	0	Rv2523	8.9	158	0.508	57.1	17.8	311	0.164	11.3	21.9	0.7	0.1	0	0	0.12	0.05	1341	6.5	0.9	5.42	0.09	0.01	0.07	16.3	11.2	7.03	3.72	36	82	51	4	200	271	2.86	2.2	0.8	68.4	30.1
G16085	Experiment B	Rattus Norvegicus	Crl:WI	8 - 10	G1A	M	Acetamide	60-35-5	8	Rats were gavaged daily with acetamide in water vehicle	0	Rv2524	7.75	140	0.453	58.4	18.1	310	0.22	11.3	20.8	0.4	0.3	0	0	0.1	0.04	1189	6.85	1	5.5	0.29	0.01	0.04	16.5	10.8	6.33	4.09	36	83	42	4	177	292	2.66	2.52	0.79	61.6	27.5
G16085	Experiment B	Rattus Norvegicus	Crl:WI	8 - 10	G1A	M	Acetamide	60-35-5	8	Rats were gavaged daily with acetamide in water vehicle	0	Rv2525	8.15	144	0.472	57.9	17.6	305	0.208	11.9	21.1	0.2	0.4	0	0	0.09	0.04	1333	7.58	1.59	5.53	0.39	0.01	0.05	17.3	9	6.83	2.76	32	70	38	5	183	250	3.82	2.52	0.62	65.3	28.5
G16085	Experiment B	Rattus Norvegicus	Crl:WI	8 - 10	G1A	M	Acetamide	60-35-5	8	Rats were gavaged daily with acetamide in water vehicle	0	Rv2526	7.96	141	0.446	56.1	17.8	317	0.238	11.6	21.7	1	0.2	0	0	0.11	0.04	1343	5.58	1.28	4.13	0.08	0.01	0.07	16.7	10	6.37	3.24	32	85	46	5	213	351	2.75	2.14	1.04	59.7	27.8
G16085	Experiment B	Rattus Norvegicus	Crl:WI	8 - 10	G2A	M	Acetamide	60-35-5	8	Rats were gavaged daily with acetamide in water vehicle	300	Rv2533	7.92	148	0.472	59.7	18.7	314	0.25	11.2	20.9	0.5	0.2	0	0	0.11	0.06	1429	9.3	1.41	7.51	0.22	0.02	0.13	16.8	7.5	7.01	4.43	37	69	36	4	193	204	3.43	2.08	0.67	66.1	28.5
G16085	Experiment B	Rattus Norvegicus	Crl:WI	8 - 10	G2A	M	Acetamide	60-35-5	8	Rats were gavaged daily with acetamide in water vehicle	300	Rv2534	8.26	151	0.48	58.1	18.3	315	0.251	11.4	20.9	0.6	0.3	0	0	0.12	0.05	1441	7.94	1.54	6.13	0.15	0.02	0.08	17.2	7.9	7.69	3.58	35	66	29	3	157	144	2.36	2.2	0.98	67.6	29.5
G16085	Experiment B	Rattus Norvegicus	Crl:WI	8 - 10	G2A	M	Acetamide	60-35-5	8	Rats were gavaged daily with acetamide in water vehicle	300	Rv2535	8.12	148	0.479	59	18.3	310	0.261	12.6	22.8	0.9	0.2	0	0	0.1	0.05	1162	9.18	1.18	7.64	0.24	0.01	0.09	15	8.3	5.8	4.01	36	78	45	3	177	155	3.31	2.79	1.53	67.1	29.6
G16085	Experiment B	Rattus Norvegicus	Crl:WI	8 - 10	G2A	M	Acetamide	60-35-5	8	Rats were gavaged daily with acetamide in water vehicle	300	Rv2536	8.37	155	0.496	59.2	18.6	313	0.221	11.4	19.3	0.2	0.2	0	0	0.11	0.05	1279	6.98	1.07	5.61	0.22	0.01	0.06	16.6	10	6.73	3.23	33	69	35	4	161	139	2.48	2.06	0.62	65.1	28
G16085	Experiment B	Rattus Norvegicus	Crl:WI	8 - 10	G2A	M	Acetamide	60-35-5	8	Rats were gavaged daily with acetamide in water vehicle	300	Rv2537	8.46	156	0.474	56	18.4	328	0.207	10.5	22.2	1.6	0.1	0	0	0.1	0.05	1276	10.61	3.29	6.5	0.67	0.02	0.11	16	13	6.13	4.15	27	96	67	3	130	218	3.61	1.03	0.26	62.8	27.9
G16085	Experiment B	Rattus Norvegicus	Crl:WI	8 - 10	G2A	M	Acetamide	60-35-5	8	Rats were gavaged daily with acetamide in water vehicle	300	Rv2538	7.85	148	0.46	58.6	18.8	322	0.268	11.8	22.3	0.9	0.2	0	0	0.11	0.05	1510	5.38	0.97	4.15	0.17	0.01	0.08	17.6	11.4	8.43	3.15	30	65	46	4	127	184	2.32	2.52	0.66	66	29
G16085	Experiment B	Rattus Norvegicus	Crl:WI	8 - 10	G3A	M	Acetamide	60-35-5	8	Rats were gavaged daily with acetamide in water vehicle	500	Rv2545	8.88	158	0.491	55.2	17.8	322	0.199	11.3	20.4	0.8	0.1	0	0	0.13	0.04	1337	8.77	1.46	6.96	0.22	0.02	0.09	14.1	10.5	6.22	3.25	31	75	42	5	132	148	3.14	2.73	0.4	64.6	30.1
G16085	Experiment B	Rattus Norvegicus	Crl:WI	8 - 10	G3A	M	Acetamide	60-35-5	8	Rats were gavaged daily with acetamide in water vehicle	500	Rv2546	7.93	144	0.445	56.1	18.1	323	0.222	12.7	23	1.5	0.1	0	0	0.09	0.04	1182	5.14	0.87	4.1	0.08	0	0.07	15.6	9	4.28	3.3	34	75	39	6	196	185	2.96	2.12	0.68	66.4	29.4
G16085	Experiment B	Rattus Norvegicus	Crl:WI	8 - 10	G3A	M	Acetamide	60-35-5	8	Rats were gavaged daily with acetamide in water vehicle	500	Rv2547	8.2	152	0.482	58.7	18.6	317	0.193	11.6	20.4	0.6	0.1	0	0	0.13	0.05	1369	11.17	1	9.79	0.18	0.03	0.11	17.2	11.3	6.82	3.65	33	78	54	4	278	169	3.74	2.99	0.93	64.6	28
G16085	Experiment B	Rattus Norvegicus	Crl:WI	8 - 10	G3A	M	Acetamide	60-35-5	8	Rats were gavaged daily with acetamide in water vehicle	500	Rv2548	8.29	157	0.496	59.9	18.9	316	0.272	11.6	21.2	0.5	0.3	0	0	0.09	0.05	1195	9.54	1.78	7.26	0.2	0.02	0.26	14.8	10.8	6.56	3.34	26	78	46	4	146	230	2.74	3.06	1.13	68.7	30.7
G16085	Experiment B	Rattus Norvegicus	Crl:WI	8 - 10	G3A	M	Acetamide	60-35-5	8	Rats were gavaged daily with acetamide in water vehicle	500	Rv2549	7.91	143	0.446	56.4	18.1	322	0.215	12.7	23.2	1.5	0.1	0	0	0.09	0.04	1179	5.29	0.88	4.23	0.1	0.01	0.06	14.9	10.1	4.63	4.56	32	83	56	4	242	257	3.33	2.68	0.69	65	28.2
G16085	Experiment B	Rattus Norvegicus	Crl:WI	8 - 10	G3A	M	Acetamide	60-35-5	8	Rats were gavaged daily with acetamide in water vehicle	500	Rv2550	8.21	152	0.473	57.6	18.5	322	0.268	12.3	25	2	0.4	0	0	0.13	0.05	1454	9.63	1.71	7.45	0.28	0.02	0.15	17.1	10.9	7.33	3.06	30	73	48	4	235	199	3.16	2.48	0.9	65.5	28.7
G16085	Experiment B	Rattus Norvegicus	Crl:WI	8 - 10	G4A	M	Acetamide	60-35-5	8	Rats were gavaged daily with acetamide in water vehicle	750	Rv2557	8.58	153	0.493	57.4	17.8	310	0.28	12.6	21.5	0.2	0.4	0	0	0.1	0.04	1151	4.58	1.05	3.28	0.1	0	0.13	16.2	8.9	5.88	3.32	31	69	51	5	212	211	3.28	2.61	0.8	66.3	28.7
G16085	Experiment B	Rattus Norvegicus	Crl:WI	8 - 10	G4A	M	Acetamide	60-35-5	8	Rats were gavaged daily with acetamide in water vehicle	750	Rv2558	8.26	154	0.499	60.4	18.6	308	0.298	12	20.9	0.2	0.4	0	0	0.08	0.05	1133	9.77	1.07	8.31	0.22	0.01	0.12	17.7	10.9	8.65	2.68	38	80	50	5	166	221	2.13	2.24	0.44	60.2	26.6
G16085	Experiment B	Rattus Norvegicus	Crl:WI	8 - 10	G4A	M	Acetamide	60-35-5	8	Rats were gavaged daily with acetamide in water vehicle	750	Rv2559	8.18	151	0.471	57.7	18.5	320	0.241	11.7	21.2	0.7	0.2	0	0	0.1	0.05	1294	9.59	1.46	7.75	0.2	0.02	0.1	15.5	11	6.57	4.57	38	74	62	4	286	143	3.77	2.76	0.82	66.2	30.1
G16085	Experiment B	Rattus Norvegicus	Crl:WI	8 - 10	G4A	M	Acetamide	60-35-5	8	Rats were gavaged daily with acetamide in water vehicle	750	Rv2560	8.46	156	0.484	57.2	18.5	323	0.209	12	20.7	0.6	0.2	0	0	0.08	0.04	1131	6.57	0.89	5.43	0.18	0.01	0.06	18.1	11.9	6.93	3.6	30	80	50	4	276	230	2.45	2.19	0.81	63.3	28.1
G16085	Experiment B	Rattus Norvegicus	Crl:WI	8 - 10	G4A	M	Acetamide	60-35-5	8	Rats were gavaged daily with acetamide in water vehicle	750	Rv2561	8.38	153	0.48	57.3	18.2	318	0.23	12.3	21.1	0.7	0.1	0	0	0.11	0.04	1162	7.89	1.02	6.68	0.06	0.01	0.1	14.7	11.2	6.15	4.4	31	83	62	4	246	270	2.64	2.62	0.34	66.3	29.5
G16085	Experiment B	Rattus Norvegicus	Crl:WI	8 - 10	G4A	M	Acetamide	60-35-5	8	Rats were gavaged daily with acetamide in water vehicle	750	Rv2562	8.15	152	0.497	61	18.7	307	0.285	11.7	19.6	0.2	0.2	0	0	0.11	0.06	1284	7.93	1.07	6.48	0.22	0.02	0.11	15.3	10.4	5	3.52	33	82	41	4	130	306	3.22	2.43	0.68	65.9	30.3
G16085	Experiment B	Rattus Norvegicus	Crl:WI	8 - 10	G5A	M	Acetamide	60-35-5	8	Rats were gavaged daily with acetamide in water vehicle	1000	Rv2569	8.52	154	0.504	59.1	18.1	306	0.238	11.5	21	0.2	0.3	0	0	0.09	0.05	1116	6.87	0.92	5.62	0.2	0.01	0.11	14.3	10.6	7.69	4.01	30	68	60	4	230	248	4.6	3.07	0.94	66.7	29.4
G16085	Experiment B	Rattus Norvegicus	Crl:WI	8 - 10	G5A	M	Acetamide	60-35-5	8	Rats were gavaged daily with acetamide in water vehicle	1000	Rv2570	8.79	159	0.497	56.5	18.1	321	0.219	11.9	22.5	0.5	0.3	0	0	0.11	0.04	1251	11.53	1.83	9.38	0.12	0.02	0.14	17.5	11.1	7.58	3.84	37	89	55	4	221	231	2.19	2.64	0.71	67.7	30.5
G16085	Experiment B	Rattus Norvegicus	Crl:WI	8 - 10	G5A	M	Acetamide	60-35-5	8	Rats were gavaged daily with acetamide in water vehicle	1000	Rv2571	8.9	158	0.497	55.9	17.7	317	0.193	10.9	21.9	0.8	0.2	0	0	0.14	0.05	1442	9.96	1.41	8.18	0.16	0.02	0.16	17.1	14.2	6.68	3.06	29	77	39	3	199	272	1.86	2.23	0.33	66	28.6
G16085	Experiment B	Rattus Norvegicus	Crl:WI	8 - 10	G5A	M	Acetamide	60-35-5	8	Rats were gavaged daily with acetamide in water vehicle	1000	Rv2572	8.25	154	0.508	61.5	18.6	303	0.305	12.5	23.2	0.5	1.2	0	0	0.11	0.05	1353	9.73	1.32	8.05	0.21	0.02	0.08	16.7	12.5	4.71	4.55	33	98	85	4	345	325	2.73	2.86	1.13	67.6	30.2
G16085	Experiment B	Rattus Norvegicus	Crl:WI	8 - 10	G5A	M	Acetamide	60-35-5	8	Rats were gavaged daily with acetamide in water vehicle	1000	Rv2573	7.84	147	0.466	59.5	18.8	316	0.251	11.9	21	0.8	0.2	0	0	0.1	0.06	1342	8.65	1.82	6.45	0.24	0.01	0.11	15.5	9.9	3.89	3.42	35	74	43	4	191	213	2.51	2.7	1.05	64.9	30.2
G16085	Experiment B	Rattus Norvegicus	Crl:WI	8 - 10	G5A	M	Acetamide	60-35-5	8	Rats were gavaged daily with acetamide in water vehicle	1000	Rv2574	8.11	151	0.485	59.8	18.6	312	0.301	12.3	20.3	0.4	0.3	0	0	0.14	0.05	1680	10.06	1.3	8.39	0.26	0.03	0.06	16.1	9.8	5.71	3.21	30	78	48	5	188	203	2.48	2.98	0.77	67.2	30.2
G16085	Experiment B	Rattus Norvegicus	Crl:WI	8 - 10	G6A	M	Acetamide	60-35-5	8	Rats were gavaged daily with acetamide in water vehicle	1500	Rv2581	9.19	152	0.49	53.4	16.5	309	0.24	12.5	21.7	0.4	0.4	0	0	0.1	0.04	1182	10.12	1.16	8.54	0.25	0.01	0.13	15.9	9.6	5.59	2.83	31	105	60	5	212	247	3.35	2.95	0.89	66.8	30
G16085	Experiment B	Rattus Norvegicus	Crl:WI	8 - 10	G6A	M	Acetamide	60-35-5	8	Rats were gavaged daily with acetamide in water vehicle	1500	Rv2582	8.82	154	0.498	56.4	17.5	309	0.193	12.1	20.2	0.4	0.1	0	0	0.09	0.05	1108	8.83	0.8	7.76	0.13	0.01	0.07	15.8	10.1	5.14	2.67	29	96	48	4	214	207	2.94	2.5	0.7	65.3	30
G16085	Experiment B	Rattus Norvegicus	Crl:WI	8 - 10	G6A	M	Acetamide	60-35-5	8	Rats were gavaged daily with acetamide in water vehicle	1500	Rv2583	7.89	153	0.483	61.2	19.4	316	0.225	11.8	21.3	0.7	0.1	0	0	0.11	0.07	1269	9.83	1.92	7.52	0.27	0.02	0.06	18.3	18.9	5.87	3.26	29	85	53	5	187	247	3.67	2.31	0.79	64.3	30.5
G16085	Experiment B	Rattus Norvegicus	Crl:WI	8 - 10	G6A	M	Acetamide	60-35-5	8	Rats were gavaged daily with acetamide in water vehicle	1500	Rv2584	8.43	153	0.487	57.7	18.1	314	0.306	12.9	22.3	1.2	0.1	0	0	0.14	0.05	1404	8.81	1.17	7.34	0.18	0.02	0.08	15	10.3	5.34	4.21	34	109	65	4	246	176	2.89	2.52	0.7	66.7	30.6
G16085	Experiment B	Rattus Norvegicus	Crl:WI	8 - 10	G6A	M	Acetamide	60-35-5	8	Rats were gavaged daily with acetamide in water vehicle	1500	Rv2585	7.96	150	0.48	60.4	-	313	0.289	12.1	21.7	0.6	0.3	0	0	0.09	0.06	1106	6.93	1.03	5.54	0.08	0.01	0.27	18.5	11.7	5.4	2.28	30	89	34	4	133	258	2.02	2.72	1.4	64.9	29.7
G16085	Experiment B	Rattus Norvegicus	Crl:WI	8 - 10	G6A	M	Acetamide	60-35-5	8	Rats were gavaged daily with acetamide in water vehicle	1500	Rv2586	8.74	154	0.503	57.5	17.6	306	0.2	11.9	21.4	0.3	0.2	0	0	0.09	0.05	1187	7.48	0.85	6.32	0.16	0.01	0.12	18	10.8	5.04	3.3	31	114	74	4	263	276	3.09	3.34	1.35	66.6	29.8
G16085	Experiment B	Rattus Norvegicus	Crl:WI	8 - 10	G1A	F	Acetamide	60-35-5	8	Rats were gavaged daily with acetamide in water vehicle	0	Rv2527	8.36	149	0.465	55.6	17.8	321	0.144	10.4	20.5	0.8	0.1	0	0	0.1	0.04	1329	6.41	0.88	5.26	0.18	0.01	0.08	20	9.5	6.78	2.99	35	89	45	4	98	199	3.02	1.64	0.44	69.1	32.6
G16085	Experiment B	Rattus Norvegicus	Crl:WI	8 - 10	G1A	F	Acetamide	60-35-5	8	Rats were gavaged daily with acetamide in water vehicle	0	Rv2528	7.97	148	0.459	57.6	18.6	322	0.182	10.6	20.5	0.7	0.1	0	0	0.11	0.04	1374	5.4	1.03	4.13	0.14	0	0.09	16.5	9.3	5.13	3.81	30	95	40	5	78	262	2.2	1.89	0.43	63.7	29.8
G16085	Experiment B	Rattus Norvegicus	Crl:WI	8 - 10	G1A	F	Acetamide	60-35-5	8	Rats were gavaged daily with acetamide in water vehicle	0	Rv2529	8.22	143	0.455	55.4	17.4	314	0.124	10.2	21.1	0.5	0.1	0	0	0.1	0.04	1285	4.85	0.82	3.81	0.1	0.01	0.1	15	12.6	6.73	3.69	36	87	41	4	91	202	3.02	2.44	0.39	67.9	31.3
G16085	Experiment B	Rattus Norvegicus	Crl:WI	8 - 10	G1A	F	Acetamide	60-35-5	8	Rats were gavaged daily with acetamide in water vehicle	0	Rv2530	8.01	139	0.426	53.2	17.4	327	0.231	11.4	22	1.8	0.1	0	0	0.1	0.03	1114	5.48	0.59	4.66	0.12	0.01	0.09	16.4	9.2	8.98	4.58	39	74	43	4	64	264	2.74	2.07	0.3	65.8	29.2
G16085	Experiment B	Rattus Norvegicus	Crl:WI	8 - 10	G1A	F	Acetamide	60-35-5	8	Rats were gavaged daily with acetamide in water vehicle	0	Rv2531	8.39	150	0.486	57.9	17.9	309	0.182	10.3	19.7	0.1	0.1	0	0	0.11	0.05	1421	5.98	0.8	4.88	0.19	0	0.1	16.6	7.7	5.89	3.57	30	74	40	3	95	274	3.16	1.64	0.38	65.6	30.4
G16085	Experiment B	Rattus Norvegicus	Crl:WI	8 - 10	G1A	F	Acetamide	60-35-5	8	Rats were gavaged daily with acetamide in water vehicle	0	Rv2532	8	147	0.443	55.3	18.4	333	0.203	11.4	23	2.5	0.1	0	0	0.12	0.04	1474	4.57	0.91	3.42	0.16	0.01	0.08	15.2	8.7	5.96	3.48	33	80	35	4	86	273	2.63	2.04	0.77	64.4	29.9
G16085	Experiment B	Rattus Norvegicus	Crl:WI	8 - 10	G2A	F	Acetamide	60-35-5	8	Rats were gavaged daily with acetamide in water vehicle	300	Rv2539	8.4	145	0.456	54.3	17.3	319	0.235	11.6	21	1.1	0.2	0	0	0.15	0.04	1684	3.44	0.76	2.52	0.08	0	0.08	17	12.1	5.44	3.42	37	87	45	3	97	207	3.96	2.45	0.46	69.9	32.2
G16085	Experiment B	Rattus Norvegicus	Crl:WI	8 - 10	G2A	F	Acetamide	60-35-5	8	Rats were gavaged daily with acetamide in water vehicle	300	Rv2540	8.58	149	0.457	53.3	17.4	326	0.21	11.9	19.7	0.8	0.1	0	0	0.13	0.04	1430	5.53	0.67	4.62	0.15	0.01	0.06	16.4	13.3	6.78	3.29	31	99	47	5	120	170	3.66	2.11	0.41	62.4	28.2
G16085	Experiment B	Rattus Norvegicus	Crl:WI	8 - 10	G2A	F	Acetamide	60-35-5	8	Rats were gavaged daily with acetamide in water vehicle	300	Rv2541	8.35	148	0.452	54.2	17.7	328	0.13	10.2	20.6	0.4	0.1	0	0	0.1	0.04	1175	5.2	0.59	4.19	0.13	0.01	0.25	16.5	12	5.71	4.05	41	89	36	4	76	164	2.78	1.5	0.51	64.8	30.5
G16085	Experiment B	Rattus Norvegicus	Crl:WI	8 - 10	G2A	F	Acetamide	60-35-5	8	Rats were gavaged daily with acetamide in water vehicle	300	Rv2542	8.16	154	0.477	58.5	18.8	322	0.187	10.8	20.7	0.6	0.1	0	0	0.11	0.05	1343	7.34	0.73	6.31	0.16	0.01	0.11	16.4	12.6	6.25	3.72	33	93	44	4	104	314	2.14	2.67	0.42	70.5	31.3
G16085	Experiment B	Rattus Norvegicus	Crl:WI	8 - 10	G2A	F	Acetamide	60-35-5	8	Rats were gavaged daily with acetamide in water vehicle	300	Rv2543	8.25	147	0.446	54	17.8	329	0.218	11.6	20.9	1.1	0.2	0	0	0.14	0.04	1521	3.56	0.74	2.7	0.06	0	0.05	16.5	14.8	5.31	4.51	49	88	42	4	108	271	5.05	2.27	0.3	61	28.3
G16085	Experiment B	Rattus Norvegicus	Crl:WI	8 - 10	G2A	F	Acetamide	60-35-5	8	Rats were gavaged daily with acetamide in water vehicle	300	Rv2544	8.28	146	0.447	53.9	17.6	327	0.14	10.2	20.7	0.5	0.1	0	0	0.11	0.04	1274	5.45	0.59	4.54	0.13	0.01	0.18	16	13.3	5.33	4.03	62	89	30	5	93	308	1.91	2.46	0.34	68.3	31.5
G16085	Experiment B	Rattus Norvegicus	Crl:WI	8 - 10	G3A	F	Acetamide	60-35-5	8	Rats were gavaged daily with acetamide in water vehicle	500	Rv2551	8.82	144	0.465	52.7	16.4	310	0.146	11.1	20	0.2	0.2	0	0	0.11	0.03	1194	2.76	0.28	2.39	0.04	0	0.04	17.8	8.1	5.87	3.54	43	79	34	5	120	248	4.44	1.4	0.6	61.4	29.7
G16085	Experiment B	Rattus Norvegicus	Crl:WI	8 - 10	G3A	F	Acetamide	60-35-5	8	Rats were gavaged daily with acetamide in water vehicle	500	Rv2552	8.43	156	0.476	56.4	18.5	329	0.2	11.4	20.7	0.7	0.1	0	0	0.1	0.05	1284	5.56	0.65	4.68	0.11	0.01	0.09	16.3	9.6	5.03	3.54	38	138	48	4	110	626	2.42	2.24	0.47	65.1	29.4
G16085	Experiment B	Rattus Norvegicus	Crl:WI	8 - 10	G3A	F	Acetamide	60-35-5	8	Rats were gavaged daily with acetamide in water vehicle	500	Rv2553	7.97	151	0.481	60.4	19	314	0.247	10.9	22.2	0.8	0.2	0	0	0.1	0.06	1333	4.81	1.57	2.97	0.18	0.01	0.09	15	9.1	4.18	6.3	51	95	37	4	125	191	3.78	2.12	0.36	68.2	30.8
G16085	Experiment B	Rattus Norvegicus	Crl:WI	8 - 10	G3A	F	Acetamide	60-35-5	8	Rats were gavaged daily with acetamide in water vehicle	500	Rv2554	8.74	158	0.489	55.9	18.1	324	0.14	10.9	20	0.6	0.1	0	0	0.1	0.05	1265	4.28	0.52	3.56	0.11	0	0.09	17.1	11.6	4.46	3.88	34	87	50	4	127	234	3.18	2.95	0.59	68.6	30.2
G16085	Experiment B	Rattus Norvegicus	Crl:WI	8 - 10	G3A	F	Acetamide	60-35-5	8	Rats were gavaged daily with acetamide in water vehicle	500	Rv2555	7.91	152	0.477	60.4	19.3	319	0.253	10.9	21.5	0.5	0.2	0	0	0.1	0.06	1444	4.61	1.5	2.86	0.16	0	0.07	17.7	12.5	5.18	4.82	45	87	42	4	123	275	3.9	1.72	0.3	62.1	28.4
G16085	Experiment B	Rattus Norvegicus	Crl:WI	8 - 10	G3A	F	Acetamide	60-35-5	8	Rats were gavaged daily with acetamide in water vehicle	500	Rv2556	8.65	150	0.463	53.5	17.4	325	0.151	11	20.4	0.9	0.1	0	0	0.11	0.04	1334	5.72	0.92	4.57	0.12	0.01	0.08	17.2	12.9	4.94	3.8	31	80	39	4	89	259	3.23	2.19	0.28	67.9	30.8
G16085	Experiment B	Rattus Norvegicus	Crl:WI	8 - 10	G4A	F	Acetamide	60-35-5	8	Rats were gavaged daily with acetamide in water vehicle	750	Rv2563	8.38	158	0.468	55.8	18.9	339	0.132	10.3	21.6	1.8	0.1	0	0	0.09	0.05	1191	7.92	2.05	5.22	0.4	0.02	0.22	18	13.7	4.65	3.49	35	94	42	3	94	285	4.04	2.18	0.43	63.1	30.5
G16085	Experiment B	Rattus Norvegicus	Crl:WI	8 - 10	G4A	F	Acetamide	60-35-5	8	Rats were gavaged daily with acetamide in water vehicle	750	Rv2564	8.99	160	0.483	53.7	17.8	333	0.158	10.7	20.6	0.6	0.1	0	0	0.11	0.05	1230	5.87	0.74	4.84	0.14	0.01	0.13	16.4	10.1	4.23	4.09	29	77	52	4	104	167	2.96	2.2	0.96	68	31.5
G16085	Experiment B	Rattus Norvegicus	Crl:WI	8 - 10	G4A	F	Acetamide	60-35-5	8	Rats were gavaged daily with acetamide in water vehicle	750	Rv2565	8.41	156	0.488	58	18.6	320	0.173	11.5	21.1	0.6	0.1	0	0	0.09	0.05	1189	5.77	1.01	4.53	0.07	0	0.13	15.1	13.6	4.22	4.62	40	83	39	4	113	260	3.26	2.94	0.71	68.7	33
G16085	Experiment B	Rattus Norvegicus	Crl:WI	8 - 10	G4A	F	Acetamide	60-35-5	8	Rats were gavaged daily with acetamide in water vehicle	750	Rv2566	7.89	151	0.456	57.9	19.1	330	0.23	10.7	21	1.3	0.2	0	0	0.11	0.05	1315	4.02	0.74	3.09	0.12	0	0.06	17.6	11.7	5.09	2.51	35	80	41	4	126	259	3.26	2.13	0.42	63.6	29.3
G16085	Experiment B	Rattus Norvegicus	Crl:WI	8 - 10	G4A	F	Acetamide	60-35-5	8	Rats were gavaged daily with acetamide in water vehicle	750	Rv2567	8.51	149	0.452	53.2	17.5	330	0.176	11.5	24.2	2.5	0.2	0	0	0.13	0.04	1551	10.14	1.55	8.21	0.17	0.02	0.14	18	11.2	5.26	3.24	48	98	50	4	262	224	3.62	2.34	0.48	63.3	30.5
G16085	Experiment B	Rattus Norvegicus	Crl:WI	8 - 10	G4A	F	Acetamide	60-35-5	8	Rats were gavaged daily with acetamide in water vehicle	750	Rv2568	7.96	149	0.445	55.9	18.7	335	0.158	10.6	20.7	1.7	0.1	0	0	0.09	0.05	1242	4.32	0.77	3.37	0.12	0.01	0.05	16.9	10.8	4.81	2.92	36	96	39	4	127	331	1.79	2.09	0.3	63	29.9
G16085	Experiment B	Rattus Norvegicus	Crl:WI	8 - 10	G5A	F	Acetamide	60-35-5	8	Rats were gavaged daily with acetamide in water vehicle	1000	Rv2575	8.5	155	0.483	56.8	18.2	321	0.151	11.3	21.2	0.5	0.1	0	0	0.09	0.05	1163	4.32	0.54	3.57	0.07	0	0.12	16.5	12.4	3.09	3.54	38	101	54	4	130	356	3.35	2.2	0.32	65.6	31.2
G16085	Experiment B	Rattus Norvegicus	Crl:WI	8 - 10	G5A	F	Acetamide	60-35-5	8	Rats were gavaged daily with acetamide in water vehicle	1000	Rv2576	8.04	148	0.458	57	18.4	323	0.204	10.7	20.9	0.7	0.2	0	0	0.12	0.05	1389	2.94	0.58	2.25	0.05	0	0.05	16.5	12.2	4.92	3.28	36	88	42	4	77	313	1.52	2.12	0.32	67.8	31.8
G16085	Experiment B	Rattus Norvegicus	Crl:WI	8 - 10	G5A	F	Acetamide	60-35-5	8	Rats were gavaged daily with acetamide in water vehicle	1000	Rv2577	8.45	161	0.504	59.6	19.1	320	0.211	10.3	20.4	0.3	0.1	0	0	0.09	0.06	1247	5.3	1.03	3.95	0.18	0.01	0.11	19.5	13.4	4.36	4.11	42	87	47	4	134	140	3.37	2.26	0.51	70.1	32.7
G16085	Experiment B	Rattus Norvegicus	Crl:WI	8 - 10	G5A	F	Acetamide	60-35-5	8	Rats were gavaged daily with acetamide in water vehicle	1000	Rv2578	9.16	163	0.496	54.2	17.8	328	0.131	11.3	21.2	1	0.1	0	0	0.11	0.05	1238	4.74	0.65	3.71	0.15	0.01	0.2	18	11.1	3.63	4.01	33	105	60	4	119	246	2.06	2.08	1.06	68.5	32.7
G16085	Experiment B	Rattus Norvegicus	Crl:WI	8 - 10	G5A	F	Acetamide	60-35-5	8	Rats were gavaged daily with acetamide in water vehicle	1000	Rv2579	8.92	159	0.489	54.8	17.8	325	0.134	11.3	20.6	0.5	0.1	0	0	0.11	0.05	1254	4.75	0.61	3.94	0.04	0.01	0.12	19.4	15	4.51	3.16	36	132	54	4	133	279	3.81	2.58	0.48	67.3	32.3
G16085	Experiment B	Rattus Norvegicus	Crl:WI	8 - 10	G5A	F	Acetamide	60-35-5	8	Rats were gavaged daily with acetamide in water vehicle	1000	Rv2580	8.31	148	0.458	55.1	17.8	323	0.124	10.8	22	1.1	0.1	0	0	0.13	0.05	1401	2.49	0.82	1.57	0.05	0	0.04	19.4	11.2	5.13	3.38	34	93	50	5	129	198	3.29	2.39	0.34	62.3	29.5
G16085	Experiment B	Rattus Norvegicus	Crl:WI	8 - 10	G6A	F	Acetamide	60-35-5	8	Rats were gavaged daily with acetamide in water vehicle	1500	Rv2587	8.24	151	0.474	57.5	18.3	318	0.181	11	20.7	0.3	0.1	0	0	0.12	0.05	1498	5.89	0.72	4.89	0.15	0.01	0.11	17.8	9.3	4.54	4.82	28	86	47	4	105	332	3.31	1.67	0.7	63.8	30.4
G16085	Experiment B	Rattus Norvegicus	Crl:WI	8 - 10	G6A	F	Acetamide	60-35-5	8	Rats were gavaged daily with acetamide in water vehicle	1500	Rv2588	8.04	156	0.479	59.6	19.4	326	0.175	10.8	21.9	0.8	0.2	0	0	0.09	0.06	1172	7.16	0.85	6.08	0.07	0.01	0.1	17.4	9.8	5.44	3.47	37	101	52	4	173	215	2.39	3.37	0.46	63.3	29.3
G16085	Experiment B	Rattus Norvegicus	Crl:WI	8 - 10	G6A	F	Acetamide	60-35-5	8	Rats were gavaged daily with acetamide in water vehicle	1500	Rv2589	8.4	157	0.487	58	18.7	323	0.168	11.9	22.5	1	0.2	0	0	0.09	0.05	1260	4.74	0.62	3.92	0.08	0.01	0.1	18.5	14.5	4.56	3.14	30	101	74	4	197	281	3.45	2.56	0.31	63.6	29.2
G16085	Experiment B	Rattus Norvegicus	Crl:WI	8 - 10	G6A	F	Acetamide	60-35-5	8	Rats were gavaged daily with acetamide in water vehicle	1500	Rv2590	8.04	150	0.455	56.5	18.7	331	0.191	11.1	21.1	1	0.2	0	0	0.09	0.05	1184	5.86	1.3	4.2	0.12	0.01	0.21	17.9	13.7	5.53	4.16	41	101	52	5	183	195	3.41	3.64	0.61	66.4	29.5
G16085	Experiment B	Rattus Norvegicus	Crl:WI	8 - 10	G6A	F	Acetamide	60-35-5	8	Rats were gavaged daily with acetamide in water vehicle	1500	Rv2591	8.28	151	0.466	56.2	18.2	325	0.197	12.1	21.3	0.8	0.2	0	0	0.1	0.05	1318	5.72	1.03	4.44	0.12	0.01	0.11	17.4	14.3	5.62	2.48	31	88	46	3	123	214	2.66	2.28	0.48	63.8	28.7
G16085	Experiment B	Rattus Norvegicus	Crl:WI	8 - 10	G6A	F	Acetamide	60-35-5	8	Rats were gavaged daily with acetamide in water vehicle	1500	Rv2592	9.14	154	0.494	54	16.9	313	0.252	11.4	20.7	0.3	0.2	0	0	0.1	0.04	1259	6.29	0.45	5.64	0.12	0.01	0.06	16.9	12.2	5.2	3.42	29	97	61	3	179	212	2.26	2.66	0.22	62.1	28.7
G16085	Experiment B	Rattus Norvegicus	Crl:WI	8 - 10	G1B	M	Acetamide	60-35-5	29	Rats were gavaged daily with acetamide in water vehicle	0	Rv2593	8.93	151	0.491	55	16.9	308	0.255	13.1	24.2	0.7	0.4	0	0	0.1	0.15	1177	5.89	1.05	4.53	0.19	0.01	0.09	16.4	12.1	7.53	4.61	39	84	54	4	123	173	2.74	3.16	1.01	65	30.8
G16085	Experiment B	Rattus Norvegicus	Crl:WI	8 - 10	G1B	M	Acetamide	60-35-5	29	Rats were gavaged daily with acetamide in water vehicle	0	Rv2594	8.7	149	0.493	56.7	17.1	302	0.231	11.9	26.1	0.7	0.4	0	0	0.08	0.15	1075	6.32	0.83	5.17	0.2	0.02	0.09	15.7	11.3	7.48	3.84	39	79	46	4	135	278	2.37	2.49	0.93	65.1	30.7
G16085	Experiment B	Rattus Norvegicus	Crl:WI	8 - 10	G1B	M	Acetamide	60-35-5	29	Rats were gavaged daily with acetamide in water vehicle	0	Rv2595	8.47	144	0.468	55.3	17.1	309	0.224	12.3	25.1	1.2	0.2	0	0	0.08	0.14	1007	9.83	2.04	7.47	0.18	0.02	0.1	15.7	9.9	6.36	4.64	34	58	43	3	114	250	3.06	2.35	0.82	59.5	29
G16085	Experiment B	Rattus Norvegicus	Crl:WI	8 - 10	G1B	M	Acetamide	60-35-5	29	Rats were gavaged daily with acetamide in water vehicle	0	Rv2596	8.95	149	0.485	54.1	16.6	307	0.251	12.6	27.2	1.8	0.3	0	0	0.06	0.13	897	9.04	1.47	7.04	0.27	0.01	0.23	15.9	10.2	7.47	5.2	51	67	36	4	109	225	2.4	3.02	2.2	67.3	30.7
G16085	Experiment B	Rattus Norvegicus	Crl:WI	8 - 10	G1B	M	Acetamide	60-35-5	29	Rats were gavaged daily with acetamide in water vehicle	0	Rv2597	8.71	152	0.485	55.6	17.5	314	0.188	11.1	21.5	0.5	0.1	0	0	0.06	0.1	983	10.25	2.11	7.55	0.33	0.03	0.2	16.3	15.8	5.84	5.22	40	86	43	4	136	264	1.49	2.78	0.35	65.2	29.5
G16085	Experiment B	Rattus Norvegicus	Crl:WI	8 - 10	G1B	M	Acetamide	60-35-5	29	Rats were gavaged daily with acetamide in water vehicle	0	Rv2598	8.95	149	0.485	54.1	16.7	308	0.251	12.7	25.7	1.9	0.2	0	0	0.13	0.17	1298	10.25	1.43	8.32	0.29	0.02	0.16	15.8	13.3	7.13	4.43	41	74	42	4	168	143	1.38	2.96	0.54	68.9	29.7
G16085	Experiment B	Rattus Norvegicus	Crl:WI	8 - 10	G2B	M	Acetamide	60-35-5	29	Rats were gavaged daily with acetamide in water vehicle	300	Rv2605	8.98	157	0.514	57.2	17.5	306	0.198	11.1	24.8	0.8	0.2	0	0	0.11	0.18	1366	7.52	1.29	5.82	0.22	0.02	0.16	15.1	12.8	7.78	4.2	32	77	39	3	142	273	2.81	2.65	2.34	66.1	29.7
G16085	Experiment B	Rattus Norvegicus	Crl:WI	8 - 10	G2B	M	Acetamide	60-35-5	29	Rats were gavaged daily with acetamide in water vehicle	300	Rv2606	8.63	145	0.484	56.2	16.9	300	0.196	12	26.4	0.6	0.9	0	0	0.07	0.11	1086	4.69	0.92	3.38	0.1	0.01	0.27	15.6	14.2	5.97	4.75	45	97	47	4	107	643	3.07	2.83	1.04	65.5	31.6
G16085	Experiment B	Rattus Norvegicus	Crl:WI	8 - 10	G2B	M	Acetamide	60-35-5	29	Rats were gavaged daily with acetamide in water vehicle	300	Rv2607	9.21	161	0.504	54.7	17.5	320	0.204	11.8	24.5	1.3	0.1	0	0	0.07	0.12	1012	6.46	0.92	5.27	0.17	0.01	0.08	16.5	12.9	8.53	3.83	39	58	46	4	136	308	1.91	2.37	0.93	66.2	29.6
G16085	Experiment B	Rattus Norvegicus	Crl:WI	8 - 10	G2B	M	Acetamide	60-35-5	29	Rats were gavaged daily with acetamide in water vehicle	300	Rv2608	9.14	164	0.506	55.3	17.9	324	0.18	11.5	24	1.8	0.1	0	0	0.08	0.07	1079	8.88	1.56	6.97	0.09	0.01	0.22	15	8	8.18	3.89	35	75	46	5	130	355	1.23	2.47	1.91	66.4	30.3
G16085	Experiment B	Rattus Norvegicus	Crl:WI	8 - 10	G2B	M	Acetamide	60-35-5	29	Rats were gavaged daily with acetamide in water vehicle	300	Rv2609	9.45	156	0.497	52.6	16.5	313	0.195	11.6	24.6	0.8	0.2	0	0	0.09	0.14	1179	7.45	1.13	6.04	0.14	0.01	0.11	14.7	13.8	6.32	2.38	43	69	38	5	105	275	1.92	2.81	1.53	66.3	31
G16085	Experiment B	Rattus Norvegicus	Crl:WI	8 - 10	G2B	M	Acetamide	60-35-5	29	Rats were gavaged daily with acetamide in water vehicle	300	Rv2610	9.11	162	0.5	54.9	17.8	324	0.14	11.1	22.5	1.4	0.1	0	0	0.11	0.06	1299	7.05	0.99	5.66	0.23	0.02	0.14	15.7	11.6	6.18	3.39	28	71	44	4	102	296	2.56	2.84	0.87	65.8	29.2
G16085	Experiment B	Rattus Norvegicus	Crl:WI	8 - 10	G3B	M	Acetamide	60-35-5	29	Rats were gavaged daily with acetamide in water vehicle	500	Rv2617	9.44	159	0.518	54.8	16.9	308	0.207	12.3	24.8	0.4	0.4	0	0	0.06	0.06	937	10.68	1.11	9.1	0.22	0.02	0.2	13.9	9.8	6.49	3.53	38	80	42	5	129	249	2.41	2.77	0.69	63.8	29
G16085	Experiment B	Rattus Norvegicus	Crl:WI	8 - 10	G3B	M	Acetamide	60-35-5	29	Rats were gavaged daily with acetamide in water vehicle	500	Rv2618	8.69	148	0.469	54	17.1	316	0.246	13.5	26.2	2.2	0.2	0	0	0.09	0.15	1202	8.97	1.84	6.71	0.28	0.01	0.12	13.6	8.4	8.28	3.16	41	75	40	6	152	144	3.75	2.7	1.01	68.6	31.3
G16085	Experiment B	Rattus Norvegicus	Crl:WI	8 - 10	G3B	M	Acetamide	60-35-5	29	Rats were gavaged daily with acetamide in water vehicle	500	Rv2619	8.74	149	0.469	53.7	17	317	0.251	13.6	27.8	3.1	0.2	0	0	0.09	0.15	1275	9.16	2.05	6.65	0.27	0.02	0.16	14.7	14.1	6.53	4.16	33	98	51	4	152	522	2.68	2.76	1.13	63.2	30.1
G16085	Experiment B	Rattus Norvegicus	Crl:WI	8 - 10	G3B	M	Acetamide	60-35-5	29	Rats were gavaged daily with acetamide in water vehicle	500	Rv2620	9.23	159	0.506	54.9	17.2	313	0.153	12	24.3	0.8	0.1	0	0	0.07	0.06	1093	9.09	0.91	7.84	0.18	0.02	0.1	16.8	17.8	6.76	5.48	37	67	54	5	126	205	1.64	2.12	0.58	67.3	30
G16085	Experiment B	Rattus Norvegicus	Crl:WI	8 - 10	G3B	M	Acetamide	60-35-5	29	Rats were gavaged daily with acetamide in water vehicle	500	Rv2621	8.78	156	0.488	55.6	17.7	319	0.166	11.6	25.9	1.9	0.1	0	0	0.08	0.11	1123	7.24	0.79	6.25	0.09	0.01	0.09	15	13.2	8.32	3.41	41	60	47	4	131	232	2.63	2.71	0.79	66.6	31.1
G16085	Experiment B	Rattus Norvegicus	Crl:WI	8 - 10	G3B	M	Acetamide	60-35-5	29	Rats were gavaged daily with acetamide in water vehicle	500	Rv2622	8.8	156	0.481	54.6	17.7	324	0.265	12.4	29.5	4.3	0.2	0	0	0.08	0.1	1229	9.42	1.27	7.71	0.26	0.02	0.13	15.8	12.9	6.75	5.38	42	84	51	4	144	336	4.18	2.39	1.41	70.4	31.6
G16085	Experiment B	Rattus Norvegicus	Crl:WI	8 - 10	G4B	M	Acetamide	60-35-5	29	Rats were gavaged daily with acetamide in water vehicle	750	Rv2629	9.53	162	0.502	52.7	17	322	0.181	11.8	25.1	1.7	0.2	0	0	0.09	0.06	1247	8.82	1.49	7.02	0.12	0.01	0.14	15.1	15	6.96	3.28	38	58	43	4	132	164	2.29	3.5	1.61	66.9	31
G16085	Experiment B	Rattus Norvegicus	Crl:WI	8 - 10	G4B	M	Acetamide	60-35-5	29	Rats were gavaged daily with acetamide in water vehicle	750	Rv2630	8.91	150	0.481	54	16.9	312	0.274	11.9	22.5	0.3	0.1	0	0	0.07	0.06	990	3.11	0.21	2.84	0.04	0	0.01	15.1	12	6.27	5.23	39	78	51	4	159	170	3.44	2.84	0.93	64.8	29.9
G16085	Experiment B	Rattus Norvegicus	Crl:WI	8 - 10	G4B	M	Acetamide	60-35-5	29	Rats were gavaged daily with acetamide in water vehicle	750	Rv2631	7.77	139	0.445	57.3	17.8	311	0.2	11.1	21.9	0.9	0.1	0	0	0.07	0.06	1145	4.83	0.86	3.73	0.16	0.01	0.05	16	11.1	7.09	3.34	39	52	40	4	127	118	3.14	2.54	0.92	67	31.6
G16085	Experiment B	Rattus Norvegicus	Crl:WI	8 - 10	G4B	M	Acetamide	60-35-5	29	Rats were gavaged daily with acetamide in water vehicle	750	Rv2632	8.45	152	0.476	56.3	18	320	0.235	12.3	23.7	1.5	0.2	0	0	0.11	0.07	1388	9.48	1.24	7.7	0.13	0.02	0.36	16	6.5	7.51	3.94	45	66	41	5	133	207	3.72	3.05	1.49	68.6	30.2
G16085	Experiment B	Rattus Norvegicus	Crl:WI	8 - 10	G4B	M	Acetamide	60-35-5	29	Rats were gavaged daily with acetamide in water vehicle	750	Rv2633	8.63	156	0.483	55.9	18.1	323	0.187	12.4	28.1	3.3	0.1	0	0	0.09	0.07	1324	4.32	0.83	3.3	0.11	0	0.06	15.6	14.5	6.3	4.35	29	58	34	4	104	267	1.78	3.06	0.51	62.7	28.6
G16085	Experiment B	Rattus Norvegicus	Crl:WI	8 - 10	G4B	M	Acetamide	60-35-5	29	Rats were gavaged daily with acetamide in water vehicle	750	Rv2634	8.78	154	0.491	56	17.6	314	0.192	11.8	24.9	1.6	0.2	0	0	0.08	0.08	1071	9.09	1.53	7.22	0.19	0.02	0.12	15.1	10.5	7.67	4.22	45	68	39	3	104	196	2.98	2.68	1.29	65.5	28.4
G16085	Experiment B	Rattus Norvegicus	Crl:WI	8 - 10	G5B	M	Acetamide	60-35-5	29	Rats were gavaged daily with acetamide in water vehicle	1000	Rv2641	8.88	151	0.481	54.2	17.1	315	0.184	12.2	26.7	1.7	0.2	0	0	0.08	0.05	1107	10.08	1.33	8.45	0.12	0.01	0.12	17.2	14	6	4.11	45	104	57	5	145	326	2.63	2.71	0.58	68.8	31.5
G16085	Experiment B	Rattus Norvegicus	Crl:WI	8 - 10	G5B	M	Acetamide	60-35-5	29	Rats were gavaged daily with acetamide in water vehicle	1000	Rv2642	9.39	160	0.496	52.8	17	322	0.183	12	26.1	3.3	0.1	0	0	0.09	0.05	1199	8.29	1.62	6.31	0.2	0.01	0.12	17.1	13.5	7.69	3.81	39	58	28	4	131	295	2.58	2.84	1.28	64.1	28.5
G16085	Experiment B	Rattus Norvegicus	Crl:WI	8 - 10	G5B	M	Acetamide	60-35-5	29	Rats were gavaged daily with acetamide in water vehicle	1000	Rv2643	8.4	155	0.488	58.1	18.4	317	0.213	12.1	24.4	0.8	0.2	0	0	0.1	0.07	1310	7.53	1.39	5.7	0.23	0.01	0.17	16.1	15.9	7.02	4.4	43	83	71	5	172	175	2.08	2.52	0.81	65.7	30.8
G16085	Experiment B	Rattus Norvegicus	Crl:WI	8 - 10	G5B	M	Acetamide	60-35-5	29	Rats were gavaged daily with acetamide in water vehicle	1000	Rv2644	8.87	155	0.503	56.7	17.4	308	0.188	11.8	24.2	0.6	0.3	0	0	0.09	0.06	1310	6.83	1.1	5.38	0.14	0.02	0.17	16.2	14.3	7.1	4.45	36	121	58	4	184	503	3.12	2.79	0.59	63.6	29
G16085	Experiment B	Rattus Norvegicus	Crl:WI	8 - 10	G5B	M	Acetamide	60-35-5	29	Rats were gavaged daily with acetamide in water vehicle	1000	Rv2645	8.52	152	0.474	55.6	17.8	321	0.186	12.2	24.4	2	0.1	0	0	0.09	0.06	1148	11.26	1.77	9.08	0.22	0.02	0.16	16.1	11.7	5.92	4.05	33	100	68	4	210	210	3.32	2.67	0.37	65	30.4
G16085	Experiment B	Rattus Norvegicus	Crl:WI	8 - 10	G5B	M	Acetamide	60-35-5	29	Rats were gavaged daily with acetamide in water vehicle	1000	Rv2646	9.2	158	0.501	54.4	17.2	316	0.167	12	24.8	1.2	0.2	0	0	0.08	0.05	1145	6.08	0.87	4.93	0.1	0.01	0.15	16.4	9.7	8.13	4.15	50	92	49	4	161	257	4.45	2.47	0.36	66.2	29.2
G16085	Experiment B	Rattus Norvegicus	Crl:WI	8 - 10	G6B	M	Acetamide	60-35-5	29	Rats were gavaged daily with acetamide in water vehicle	1500	Rv2653	9.08	156	0.491	54.1	17.2	318	0.193	12	25.9	2.2	0.1	0	0	0.09	0.06	1134	6.6	1.43	4.8	0.28	0.01	0.07	16.6	18.3	5.98	4.61	33	87	57	4	151	164	1.84	3.43	0.51	63.7	27.4
G16085	Experiment B	Rattus Norvegicus	Crl:WI	8 - 10	G6B	M	Acetamide	60-35-5	29	Rats were gavaged daily with acetamide in water vehicle	1500	Rv2654	8.56	159	0.478	55.9	18.6	333	0.178	12	27.2	3.5	0.1	0	0	0.1	0.06	1299	6.8	1.26	5.26	0.09	0	0.16	16.4	17.5	5.59	4.24	29	63	47	5	127	156	2.35	2.76	0.52	66.4	29.2
G16085	Experiment B	Rattus Norvegicus	Crl:WI	8 - 10	G6B	M	Acetamide	60-35-5	29	Rats were gavaged daily with acetamide in water vehicle	1500	Rv2655	9.71	165	0.516	53.1	16.9	319	0.181	12.3	24.7	1.7	0.2	0	0	0.08	0.06	1064	10.55	1.02	9.12	0.21	0.04	0.13	17.4	17.3	6.73	3.59	41	167	105	5	407	302	7.44	2.89	1.56	57.4	25.9
G16085	Experiment B	Rattus Norvegicus	Crl:WI	8 - 10	G6B	M	Acetamide	60-35-5	29	Rats were gavaged daily with acetamide in water vehicle	1500	Rv2656	8.73	151	0.488	55.8	17.2	309	0.223	12.3	26.4	1.9	0.1	0	0	0.1	0.05	1273	5.67	1.23	4.12	0.21	0	0.09	16.2	15.4	5.28	3.83	40	88	58	4	178	143	3.93	2.37	0.87	66.3	31.3
G16085	Experiment B	Rattus Norvegicus	Crl:WI	8 - 10	G6B	M	Acetamide	60-35-5	29	Rats were gavaged daily with acetamide in water vehicle	1500	Rv2657	8.6	162	0.505	58.7	18.9	321	0.194	11.3	26.3	2.2	0.2	0	0	0.06	0.07	826	9.5	1.86	7.3	0.21	0.01	0.09	15.5	12.8	5.93	3.81	38	79	48	5	114	289	2.22	3.48	0.68	69.6	31.6
G16085	Experiment B	Rattus Norvegicus	Crl:WI	8 - 10	G6B	M	Acetamide	60-35-5	29	Rats were gavaged daily with acetamide in water vehicle	1500	Rv2658	8.76	148	0.481	54.9	16.9	308	0.178	11.9	23	1	0.1	0	0	0.11	0.05	1277	7.28	1.02	6.04	0.06	0.01	0.11	15	9.6	6.49	4.63	28	96	65	4	195	215	3.94	2.99	0.6	63	27.8
G16085	Experiment B	Rattus Norvegicus	Crl:WI	8 - 10	G1B	F	Acetamide	60-35-5	29	Rats were gavaged daily with acetamide in water vehicle	0	Rv2599	9.4	155	0.485	51.7	16.5	319	0.144	11.2	22.3	1.7	0.1	0	0	0.1	0.17	1252	3.98	0.67	3.1	0.09	0	0.12	14.8	17	5.46	3.97	39	85	49	5	70	243	2.66	2.78	0.39	64.8	30.7
G16085	Experiment B	Rattus Norvegicus	Crl:WI	8 - 10	G1B	F	Acetamide	60-35-5	29	Rats were gavaged daily with acetamide in water vehicle	0	Rv2600	8.19	141	0.469	57.3	17.3	301	0.265	12.4	22.2	0.4	0.3	0	0	0.1	0.17	1299	4.61	0.68	3.76	0.1	0	0.06	16.1	11.5	5.7	3.48	55	73	32	4	71	211	1.96	2.05	0.35	68.4	32.6
G16085	Experiment B	Rattus Norvegicus	Crl:WI	8 - 10	G1B	F	Acetamide	60-35-5	29	Rats were gavaged daily with acetamide in water vehicle	0	Rv2601	8.76	152	0.478	54.6	17.3	317	0.258	11.9	23.2	0.8	0.2	0	0	0.07	0.15	1036	3.51	0.52	2.84	0.09	0	0.05	15.4	12.9	6.11	3.71	48	72	36	4	72	200	3	2.65	0.35	63.9	32.2
G16085	Experiment B	Rattus Norvegicus	Crl:WI	8 - 10	G1B	F	Acetamide	60-35-5	29	Rats were gavaged daily with acetamide in water vehicle	0	Rv2602	9.25	156	0.477	51.6	16.9	327	0.147	11.2	22.1	1.7	0.1	0	0	0.1	0.14	1275	4.04	0.64	3.21	0.08	0	0.1	16.8	20.9	5.95	5.03	49	102	56	3	99	472	2.57	2.82	0.59	67.7	34.2
G16085	Experiment B	Rattus Norvegicus	Crl:WI	8 - 10	G1B	F	Acetamide	60-35-5	29	Rats were gavaged daily with acetamide in water vehicle	0	Rv2603	7.71	136	0.43	55.8	17.7	316	0.178	11.2	21.9	0.7	0.1	0	0	0.09	0.15	1185	3.24	0.62	2.5	0.06	0	0.05	15.8	11.1	5.87	4.15	45	67	39	4	52	161	3.02	2.5	0.35	67.2	33.8
G16085	Experiment B	Rattus Norvegicus	Crl:WI	8 - 10	G1B	F	Acetamide	60-35-5	29	Rats were gavaged daily with acetamide in water vehicle	0	Rv2604	8.47	152	0.492	58.2	18	309	0.147	11.5	22.5	0.5	0.1	0	0	0.08	0.13	1122	5.59	0.54	4.74	0.12	0.01	0.17	15.8	11	6.83	4.05	48	84	38	3	50	425	2.07	2.22	0.43	69.7	34
G16085	Experiment B	Rattus Norvegicus	Crl:WI	8 - 10	G2B	F	Acetamide	60-35-5	29	Rats were gavaged daily with acetamide in water vehicle	300	Rv2611	8.47	146	0.457	53.9	17.2	320	0.185	12.2	25.6	2.9	0.1	0	0	0.09	0.15	1160	8.53	0.9	7.07	0.21	0.03	0.3	16.1	12.6	5.29	4.83	42	78	38	4	104	296	3.32	2.62	0.52	65.4	32.8
G16085	Experiment B	Rattus Norvegicus	Crl:WI	8 - 10	G2B	F	Acetamide	60-35-5	29	Rats were gavaged daily with acetamide in water vehicle	300	Rv2612	8.46	146	0.461	54.5	17.3	317	0.307	12.6	22.7	1.3	0.1	0	0	0.08	0.06	1128	4.02	0.7	3.18	0.06	0.01	0.05	15.9	12.4	5.39	4.2	38	76	35	4	100	152	4.03	2.31	0.51	64.1	31.5
G16085	Experiment B	Rattus Norvegicus	Crl:WI	8 - 10	G2B	F	Acetamide	60-35-5	29	Rats were gavaged daily with acetamide in water vehicle	300	Rv2613	8.95	151	0.473	52.9	16.9	320	0.186	11.9	23.9	1.5	0.1	0	0	0.06	0.06	915	4.72	1.07	3.21	0.05	0.01	0.38	14.6	13.4	3.2	6	45	98	39	4	75	361	2.15	2.26	0.54	63.3	32.8
G16085	Experiment B	Rattus Norvegicus	Crl:WI	8 - 10	G2B	F	Acetamide	60-35-5	29	Rats were gavaged daily with acetamide in water vehicle	300	Rv2614	8.52	150	0.471	55.2	17.6	319	0.238	11.6	25.3	2.3	0.1	0	0	0.08	0.08	1146	2.12	0.4	1.64	0.03	0.01	0.05	13.7	17.4	5.8	4.41	55	65	29	5	55	186	3.29	2.44	0.36	70.7	36.1
G16085	Experiment B	Rattus Norvegicus	Crl:WI	8 - 10	G2B	F	Acetamide	60-35-5	29	Rats were gavaged daily with acetamide in water vehicle	300	Rv2615	8.39	147	0.449	53.5	17.5	327	0.144	11.1	22	1.9	0.1	0	0	0.09	0.13	1206	4.48	0.69	3.56	0.09	0.01	0.12	16.6	14.6	5.34	3.66	16	72	36	2	84	303	1.99	2.08	0.57	65.2	30.7
G16085	Experiment B	Rattus Norvegicus	Crl:WI	8 - 10	G2B	F	Acetamide	60-35-5	29	Rats were gavaged daily with acetamide in water vehicle	300	Rv2616	8.03	143	0.442	55	17.8	323	0.196	11.8	21.7	1.1	0.1	0	0	0.09	0.15	1155	3.31	0.59	2.61	0.05	0.01	0.05	15.3	14.9	5.34	4.48	47	86	44	5	127	389	3.44	2.28	0.84	71.9	33.4
G16085	Experiment B	Rattus Norvegicus	Crl:WI	8 - 10	G3B	F	Acetamide	60-35-5	29	Rats were gavaged daily with acetamide in water vehicle	500	Rv2623	7.92	140	0.455	57.5	17.6	307	0.213	11.2	22.2	0.9	0.1	0	0	0.08	0.07	1172	4.96	0.85	3.9	0.14	0.01	0.05	15.3	13.9	6.19	2.87	41	66	37	4	50	226	5.25	2.46	0.31	70.2	33.3
G16085	Experiment B	Rattus Norvegicus	Crl:WI	8 - 10	G3B	F	Acetamide	60-35-5	29	Rats were gavaged daily with acetamide in water vehicle	500	Rv2624	8.78	152	0.479	54.6	17.3	316	0.133	10.4	23	1.1	0.1	0	0	0.08	0.06	1215	4.46	0.73	3.45	0.1	0.01	0.17	16	15.9	5.21	4.57	41	75	49	4	62	325	2.57	2.37	0.6	62.4	31.1
G16085	Experiment B	Rattus Norvegicus	Crl:WI	8 - 10	G3B	F	Acetamide	60-35-5	29	Rats were gavaged daily with acetamide in water vehicle	500	Rv2625	8.18	149	0.461	56.3	18.2	324	0.236	11.2	22.7	1.1	0.1	0	0	0.07	0.07	1085	6.05	1.25	4.14	0.17	0	0.48	15.2	16.3	5.98	4.18	39	125	38	4	93	587	LLOQ	2.59	0.48	68.3	33.6
G16085	Experiment B	Rattus Norvegicus	Crl:WI	8 - 10	G3B	F	Acetamide	60-35-5	29	Rats were gavaged daily with acetamide in water vehicle	500	Rv2626	8.75	147	0.472	53.9	16.8	312	0.272	11.8	22.2	0.3	0.1	0	0	0.07	0.06	1047	3.17	0.5	2.59	0.05	0	0.03	16.4	15.1	3.66	3.99	45	104	36	4	89	386	3.28	2.28	0.49	66.2	32.2
G16085	Experiment B	Rattus Norvegicus	Crl:WI	8 - 10	G3B	F	Acetamide	60-35-5	29	Rats were gavaged daily with acetamide in water vehicle	500	Rv2627	8.7	153	0.479	55.1	17.6	319	0.274	12.5	22.9	1.1	0.1	0	0	0.08	0.07	1196	2.57	0.55	1.9	0.06	0	0.06	14.6	12.6	6.64	3.59	46	70	30	4	90	196	2.52	2.66	0.5	68.4	34
G16085	Experiment B	Rattus Norvegicus	Crl:WI	8 - 10	G3B	F	Acetamide	60-35-5	29	Rats were gavaged daily with acetamide in water vehicle	500	Rv2628	8.31	149	0.464	55.9	18	322	0.225	11.5	25.1	1.7	0.1	0	0	0.07	0.07	1069	4.57	0.76	3.6	0.14	0.01	0.05	16.5	11.5	5.24	5.42	51	82	38	4	70	261	2.73	2.89	0.59	66.5	31.6
G16085	Experiment B	Rattus Norvegicus	Crl:WI	8 - 10	G4B	F	Acetamide	60-35-5	29	Rats were gavaged daily with acetamide in water vehicle	750	Rv2635	8.13	149	0.474	58.3	18.3	314	0.177	11.7	22.2	0.7	0.1	0	0	0.08	0.07	1247	3.73	0.7	2.83	0.11	0	0.08	14	7.9	3.41	4.4	42	64	46	4	100	191	2.68	2.73	0.82	68.2	32.5
G16085	Experiment B	Rattus Norvegicus	Crl:WI	8 - 10	G4B	F	Acetamide	60-35-5	29	Rats were gavaged daily with acetamide in water vehicle	750	Rv2636	8.34	144	0.45	53.9	17.3	321	0.169	11.9	22.9	1.4	0.1	0	0	0.09	0.08	1270	3.94	0.44	3.3	0.07	0	0.11	15.9	12.5	5.72	4.17	41	89	43	4	96	313	5.3	2.61	0.8	65	31.6
G16085	Experiment B	Rattus Norvegicus	Crl:WI	8 - 10	G4B	F	Acetamide	60-35-5	29	Rats were gavaged daily with acetamide in water vehicle	750	Rv2637	8.2	144	0.445	54.2	17.6	324	0.163	11.3	21.7	1.5	0.1	0	0	0.07	0.06	1080	5.75	0.74	4.76	0.1	0.01	0.12	16	11.8	5.38	3.93	39	86	42	4	51	227	2.69	2.27	0.69	66.5	30.9
G16085	Experiment B	Rattus Norvegicus	Crl:WI	8 - 10	G4B	F	Acetamide	60-35-5	29	Rats were gavaged daily with acetamide in water vehicle	750	Rv2638	8.55	154	0.48	56.1	18	320	0.232	11.5	25.3	1.6	0.1	0	0	0.07	0.07	1042	4.56	0.7	3.63	0.16	0	0.04	13.9	15.9	3.67	4.78	54	173	55	5	58	321	3.15	2.89	0.6	65.4	31.6
G16085	Experiment B	Rattus Norvegicus	Crl:WI	8 - 10	G4B	F	Acetamide	60-35-5	29	Rats were gavaged daily with acetamide in water vehicle	750	Rv2639	8.13	146	0.47	57.8	17.9	311	0.214	12.1	21.4	0.5	0.2	0	0	0.08	0.06	1216	4.78	0.62	3.96	0.08	0.01	0.1	17.1	18.4	5.55	3.68	41	71	38	5	48	187	4.87	2.19	0.34	69.3	34.2
G16085	Experiment B	Rattus Norvegicus	Crl:WI	8 - 10	G4B	F	Acetamide	60-35-5	29	Rats were gavaged daily with acetamide in water vehicle	750	Rv2640	8.67	147	0.469	54.1	16.9	313	0.272	12.6	23.3	0.4	0.2	0	0	0.07	0.06	1008	4.43	0.98	3.25	0.18	0.01	0.01	15.8	13.3	4.83	5.69	55	124	40	4	81	272	2.82	2.44	0.44	67.7	31.7
G16085	Experiment B	Rattus Norvegicus	Crl:WI	8 - 10	G5B	F	Acetamide	60-35-5	29	Rats were gavaged daily with acetamide in water vehicle	1000	Rv2647	8.69	157	0.485	55.8	18.1	325	0.175	12.2	24.5	2.1	0.1	0	0	0.08	0.07	1160	4.42	0.6	3.55	0.08	0.01	0.16	17.3	9.9	5.58	5.6	46	83	42	4	77	248	3.67	2.48	0.71	70.6	34.6
G16085	Experiment B	Rattus Norvegicus	Crl:WI	8 - 10	G5B	F	Acetamide	60-35-5	29	Rats were gavaged daily with acetamide in water vehicle	1000	Rv2648	8.61	153	0.482	55.9	17.8	318	0.163	11.3	22.4	0.8	0.1	0	0	0.12	0.07	1451	5.02	0.59	4.28	0.07	0.01	0.06	17	10.4	5.87	4.33	40	78	41	4	84	207	3.15	2.04	0.38	64	31.8
G16085	Experiment B	Rattus Norvegicus	Crl:WI	8 - 10	G5B	F	Acetamide	60-35-5	29	Rats were gavaged daily with acetamide in water vehicle	1000	Rv2649	8.78	153	0.484	55.1	17.5	317	0.147	12.1	20.2	0.2	0.1	0	0	0.08	0.06	1062	4.01	0.43	3.43	0.07	0	0.06	16.3	13.4	5.25	3.84	39	93	48	5	97	254	2.81	2.22	0.3	64.4	30.4
G16085	Experiment B	Rattus Norvegicus	Crl:WI	8 - 10	G5B	F	Acetamide	60-35-5	29	Rats were gavaged daily with acetamide in water vehicle	1000	Rv2650	8.2	143	0.45	54.9	17.5	318	0.155	11.1	21.9	1.6	0.1	0	0	0.08	0.07	1127	3.61	1.13	2.05	0.15	0	0.27	16.2	16.3	4.26	4.37	40	94	66	4	108	239	4.24	2.6	0.94	65.4	30.9
G16085	Experiment B	Rattus Norvegicus	Crl:WI	8 - 10	G5B	F	Acetamide	60-35-5	29	Rats were gavaged daily with acetamide in water vehicle	1000	Rv2651	9.12	157	0.496	54.4	17.2	316	0.205	11.9	26	2.2	0.1	0	0	0.09	0.07	1249	6.48	1.39	4.74	0.25	0	0.08	15.6	16.5	4.55	4.05	38	122	45	4	99	765	3.71	2.75	0.68	65.8	31.6
G16085	Experiment B	Rattus Norvegicus	Crl:WI	8 - 10	G5B	F	Acetamide	60-35-5	29	Rats were gavaged daily with acetamide in water vehicle	1000	Rv2652	8.96	155	0.481	53.7	17.3	322	0.144	11.2	20.3	0.7	0.1	0	0	0.09	0.06	1195	4.08	0.68	3.22	0.09	0.01	0.07	17.4	14.3	3.77	3.73	46	92	45	4	75	378	4.09	2.28	0.55	66.7	32.4
G16085	Experiment B	Rattus Norvegicus	Crl:WI	8 - 10	G6B	F	Acetamide	60-35-5	29	Rats were gavaged daily with acetamide in water vehicle	1500	Rv2659	8.08	144	0.448	55.4	17.8	321	0.149	12.2	23	1.6	0.1	0	0	0.1	0.06	1397	5.96	0.62	5.13	0.1	0.01	0.09	17.1	14.1	5.89	3.87	45	82	35	4	87	170	3.64	2.52	0.31	63	30.7
G16085	Experiment B	Rattus Norvegicus	Crl:WI	8 - 10	G6B	F	Acetamide	60-35-5	29	Rats were gavaged daily with acetamide in water vehicle	1500	Rv2660	9.68	163	0.521	53.8	16.9	314	0.185	13.4	25.6	1.9	0.2	0	0	0.07	0.06	1027	3.97	0.53	3.32	0.06	0	0.04	16.2	9.2	5.13	4.15	52	264	236	7	244	237	8.67	4.28	0.91	61.2	27.7
G16085	Experiment B	Rattus Norvegicus	Crl:WI	8 - 10	G6B	F	Acetamide	60-35-5	29	Rats were gavaged daily with acetamide in water vehicle	1500	Rv2661	8.41	148	0.48	57.1	17.6	309	0.261	13.1	25.6	1.1	0.2	0	0	0.09	0.05	1119	3.51	0.64	2.74	0.06	0	0.06	17.4	10	4.25	3.71	44	112	57	5	106	258	2.99	3.66	0.61	63.5	30
G16085	Experiment B	Rattus Norvegicus	Crl:WI	8 - 10	G6B	F	Acetamide	60-35-5	29	Rats were gavaged daily with acetamide in water vehicle	1500	Rv2662	8.56	155	0.5	58.4	18.1	310	0.152	11.8	21.7	0.1	0.4	0	0	0.06	0.07	889	3.36	0.61	2.27	0.06	0	0.42	16.9	13.6	6.44	3.92	45	94	51	4	114	285	3.3	2.74	0.48	61.3	29.6
G16085	Experiment B	Rattus Norvegicus	Crl:WI	8 - 10	G6B	F	Acetamide	60-35-5	29	Rats were gavaged daily with acetamide in water vehicle	1500	Rv2663	8.51	152	0.497	58.4	17.9	307	0.163	12	22	0.1	0.4	0	0	0.07	0.06	903	3.76	0.53	2.66	0.05	0	0.51	16.3	15.9	5.93	4.53	40	80	34	5	139	189	3.39	2.7	0.47	67	31.1
G16085	Experiment B	Rattus Norvegicus	Crl:WI	8 - 10	G6B	F	Acetamide	60-35-5	29	Rats were gavaged daily with acetamide in water vehicle	1500	Rv2664	9.85	168	0.538	54.7	17	311	0.196	12.9	28.7	2	0.4	0	0	0.06	0.07	825	4.72	0.86	3.71	0.07	0.01	0.06	15.7	15	3.76	5.04	56	189	107	4	183	390	7.27	1.99	0.39	61	29
[truncated: 27 more columns]
