# Supplementary material for: A toxicogenomic approach for the risk assessment of the food contaminant acetamide
Source: Toxicol Appl Pharmacol. 2020 Feb 1;388:114872. doi: 10.1016/j.taap.2019.114872 (PMC7014822; doi:10.1016/j.taap.2019.114872)
Supplement: Supplementary Table S3 — List of approaches for the estimation of the toxicogenomic POD. [file mmc4.xlsx]

## Sheet: Sheet1
Toxicogenomic POD estimation approach
Pathway-agnostic
	20 genes with maximum fold change (selected by absolute value of FC)
	20 most up-regulated genes
	20 most down-regulated genes
	Genes with BMD within 25th and 75th percentile of Gene based BMD values
	20 most up-regulated genes within 25th and 75th percentile
	20 most down-regulated genes within 25th and 75th percentile
Pathway-based
	20 pathways with the lowest Fisher’s test p-value (and ≥ 10 genes, all p-values << 0)
	20 pathways (≥ 10 genes and Fishers test p-value < 0.01) with lowest Median BMD
	20 most significant upstream regulators (down-regulated genes from “Metabolism”)
	20 most significant upstream regulators (up-regulated genes from “Cell cycle”)
	Summary using Median pathway values
	Summary using Mean pathway values
	Significantly enriched Reactome pathways common to all 5 datasets (40 pathways)
