# Supplementary material for: A toxicogenomic approach for the risk assessment of the food contaminant acetamide
Source: Toxicol Appl Pharmacol. 2020 Feb 1;388:114872. doi: 10.1016/j.taap.2019.114872 (PMC7014822; doi:10.1016/j.taap.2019.114872)
Supplement: Supplementary Table S4 — RNA-seq fold changes for experiment A. [file mmc5.xlsx]

## Sheet: Exp A - Males
Gene	30			100			300			1000
	Log2FC.30mg_kg	P.value.30mg_kg	FDR.30mg_kg	Log2FC.100mg_kg	P.value.100mg_kg	FDR.100mg_kg	Log2FC.300mg_kg	P.value.300mg_kg	FDR.300mg_kg	Log2FC.1000mg_kg	P.value.1000mg_kg	FDR.1000mg_kg
RGD1560242	13.1874	0.00540951	0.999067	21.1068	5.73674e-06	0.0515116	20.1447	1.50182e-05	0.109505	12.7141	0.00732375	0.0287557
Iqcf3	0.167926	0.966831	0.999067	0.188263	0.962816	0.999761	0.650887	0.871952	0.999162	7.55128	0.054982	0.135871
Rsad2	0.528719	0.485714	0.999067	0.366361	0.629162	0.999761	1.176	0.120567	0.999162	6.79784	2.5216e-19	1.1069e-15
Pinlyp	0.167943	0.96556	0.999067	0.18828	0.961392	0.999761	0.0738307	0.984856	0.999162	6.76765	0.0736228	0.170005
Epha10	0.167976	0.95283	0.999067	0.765389	0.787517	0.999761	0.073864	0.979248	0.999162	6.43456	0.016862	0.0548964
Ifit3	-0.144309	0.865862	0.999067	0.634959	0.456614	0.999761	1.32328	0.120434	0.999162	5.84783	6.35718e-12	2.46229e-09
Ccl12	0.187423	0.85819	0.999067	0.0939517	0.92905	0.999761	0.781051	0.442522	0.999162	5.3181	3.63388e-08	2.00228e-06
Gbp4	-0.517895	0.51075	0.999067	0.435644	0.577467	0.999761	0.68717	0.378706	0.999162	5.28057	1.02474e-11	3.64724e-09
Mx2	-0.170623	0.849929	0.999067	1.47018	0.102901	0.999761	2.23732	0.0130578	0.999162	5.21176	7.35157e-09	5.60925e-07
Isg15	-0.924443	0.294633	0.999067	0.13406	0.879072	0.999761	1.29938	0.140062	0.999162	5.18561	3.83752e-09	3.48851e-07
Btnl2	0.167987	0.951983	0.999067	-0.388752	0.889173	0.999761	0.650951	0.815499	0.999162	5.16253	0.0507123	0.127668
Pou2f3	0.168	0.932212	0.999067	0.188337	0.92403	0.999761	0.650964	0.741705	0.999162	5.09992	0.00386515	0.0178785
Cmpk2	-0.0412805	0.952331	0.999067	0.455484	0.508806	0.999761	1.28444	0.0619258	0.999162	5.06093	1.70305e-13	1.40171e-10
Ifit1	-2.04836	0.213365	0.999067	-2.71077	0.0998664	0.999761	1.76321	0.28351	0.999162	5.03546	0.00219098	0.0113818
Sct	-0.986145	0.555452	0.999067	-0.388731	0.816212	0.999761	0.578595	0.723832	0.999162	4.95051	0.000447493	0.00331628
Lif	1.23771	0.405448	0.999067	0.188342	0.902446	0.999761	1.62832	0.254825	0.999162	4.89631	9.10913e-05	0.000954321
Capn9	0.745075	0.694233	0.999067	0.765413	0.686325	0.999761	1.22804	0.517024	0.999162	4.89305	0.00354216	0.0167133
Mmp20	0.168	0.930225	0.999067	1.34249	0.48411	0.999761	0.0738878	0.969281	0.999162	4.80516	0.00483279	0.0210599
Espnl	0.380281	0.693385	0.999067	0.194401	0.844935	0.999761	1.55496	0.0678681	0.999162	4.79687	3.75613e-10	5.5578e-08
Oasl2	-0.335754	0.648989	0.999067	0.464746	0.527179	0.999761	0.691101	0.346548	0.999162	4.79636	5.48942e-11	1.21366e-08
Atg9b	0.119953	0.934611	0.999067	-0.535806	0.728756	0.999761	-0.638341	0.680083	0.999162	4.79209	0.000238387	0.00201497
Tmem169	2.22612	0.104945	0.999067	0.765418	0.617856	0.999761	1.16722	0.434625	0.999162	4.7775	0.000131775	0.00127038
Oasl	-0.989148	0.225576	0.999067	0.789688	0.33153	0.999761	1.24016	0.127077	0.999162	4.73989	5.31791e-09	4.42335e-07
Celf5	-0.451281	0.69738	0.999067	0.397949	0.706514	0.999761	0.813885	0.421317	0.999162	4.55044	5.48983e-07	1.6658e-05
Mx1	-0.921474	0.325511	0.999067	0.628436	0.502041	0.999761	1.50991	0.106673	0.999162	4.53686	1.24166e-06	3.08518e-05
Kcnn3	0.168001	0.920548	0.999067	1.25523	0.445648	0.999761	2.91945	0.0498444	0.999162	4.4467	0.00192325	0.0102209
Fam25a	-0.949572	0.527859	0.999067	-0.929235	0.536735	0.999761	0.0812318	0.955564	0.999162	4.35488	0.000305811	0.00247677
Hrasls5	1.38779	0.318651	0.999067	0.729764	0.621823	0.999761	1.82131	0.175181	0.999162	4.31275	0.000508295	0.00366379
Nefl	0.149312	0.909766	0.999067	-0.760618	0.594177	0.999761	-0.875068	0.539901	0.999162	4.24573	0.000125624	0.00122362
Cxcl10	0.715247	0.255758	0.999067	0.357592	0.57036	0.999761	1.01744	0.105579	0.999162	4.18946	2.34076e-11	6.2909e-09
Aire	0.16793	0.971744	0.999067	0.188267	0.968324	0.999761	0.65089	0.890801	0.999162	4.13251	0.375435	0.549956
Mybl2	0.19115	0.676069	0.999067	0.396091	0.383688	0.999761	1.31214	0.00316825	0.999162	4.11894	3.43545e-21	2.26207e-17
Oas2	-0.675404	0.361339	0.999067	0.647632	0.375421	0.999761	0.52756	0.470244	0.999162	4.1041	1.48951e-08	9.92176e-07
Hist1h1a	0.168	0.927504	0.999067	1.95768	0.27688	0.999761	1.22804	0.505993	0.999162	4.10182	0.0121067	0.0427138
Irf7	-1.0569	0.193216	0.999067	0.294272	0.717049	0.999761	1.01231	0.21246	0.999162	4.08115	4.97645e-07	1.54563e-05
Cyp4f37	2.83488	0.0392905	0.999067	2.58379	0.0653008	0.999761	0.650967	0.672285	0.999162	4.05183	0.00152835	0.00861961
Zbp1	-0.812093	0.285166	0.999067	0.340692	0.649711	0.999761	0.978677	0.190045	0.999162	4.03477	5.50491e-08	2.84291e-06
Myo16	0.168	0.929449	0.999067	1.34249	0.479252	0.999761	1.22804	0.517509	0.999162	4.00507	0.0180837	0.0579708
Sdcbp2	-1.46062	0.261764	0.999067	-0.423791	0.717176	0.999761	-1.52742	0.243509	0.999162	3.99693	7.99067e-05	0.00086466
Cxcl17	-2.55397	0.049747	0.999067	0.535611	0.599986	0.999761	0.772102	0.440854	0.999162	3.98963	1.93879e-05	0.000278501
Ffar2	3.32707	0.0142495	0.999067	2.63588	0.0625191	0.999761	1.7865	0.236575	0.999162	3.84407	0.00321665	0.0154938
Tshr	1.31588	0.383989	0.999067	2.32483	0.0982661	0.999761	2.1828	0.12167	0.999162	3.84138	0.00223355	0.0115438
Hist1h2bd	-0.986146	0.527209	0.999067	1.48597	0.294995	0.999761	0.605598	0.689854	0.999162	3.82278	0.0029401	0.0144633
Lgals5	0.952222	0.240866	0.999067	0.0537681	0.947411	0.999761	-0.865438	0.291408	0.999162	3.82155	2.27698e-06	4.97273e-05
Cfap52	0.738988	0.622558	0.999067	1.25852	0.389042	0.999761	1.62734	0.243907	0.999162	3.78516	0.00209281	0.010967
Dkkl1	1.81772	0.25207	0.999067	3.34639	0.0205716	0.999761	1.22804	0.451982	0.999162	3.772	0.00696172	0.0276892
Gucy2c	-0.578353	0.560633	0.999067	-2.29096	0.0590313	0.999761	-1.62434	0.136716	0.999162	3.74305	2.11652e-05	0.000297783
Actrt3	-0.148687	0.888018	0.999067	0.422262	0.670159	0.999761	0.479823	0.622695	0.999162	3.72298	9.97744e-06	0.000163628
Mmp13	2.35114	0.154154	0.999067	2.20168	0.186932	0.999761	0.650964	0.709542	0.999162	3.71683	0.0152582	0.0511547
RGD1562726	0.752141	0.627777	0.999067	0.765421	0.622733	0.999761	1.19903	0.427459	0.999162	3.70889	0.0041285	0.0187527
Ly49i9	2.45002	0.167595	0.999067	2.68066	0.130266	0.999761	0.936858	0.605958	0.999162	3.70197	0.0350726	0.0959831
LOC361016	0.752221	0.625646	0.999067	0.188345	0.903063	0.999761	1.18328	0.431384	0.999162	3.64077	0.00455702	0.0201651
Ly6c	-0.796586	0.364242	0.999067	0.18953	0.825862	0.999761	0.643879	0.451774	0.999162	3.62284	1.8112e-05	0.000262973
Hbe1	2.099	0.179643	0.999067	1.2398	0.455159	0.999761	3.00909	0.0446359	0.999162	3.61543	0.0133902	0.0461852
Nefm	0.745057	0.796917	0.999067	0.765394	0.7915	0.999761	0.650945	0.822109	0.999162	3.6102	0.192816	0.344998
RT1-M1-2	-0.732327	0.550541	0.999067	0.669751	0.540609	0.999761	1.65549	0.113513	0.999162	3.60397	0.000359569	0.00280353
Nox1	0.178599	0.918367	0.999067	0.629414	0.713462	0.999761	1.01379	0.540903	0.999162	3.59637	0.0172319	0.0558246
Fam19a4	1.34079	0.633482	0.999067	0.188323	0.946657	0.999761	0.0738737	0.979062	0.999162	3.57946	0.183068	0.332207
Slc7a3	-0.98615	0.610825	0.999067	1.94462	0.278951	0.999761	1.02289	0.58182	0.999162	3.51309	0.0421008	0.110929
Rasl11b	0.96926	0.097443	0.999067	1.23548	0.0324033	0.999761	0.4945	0.408347	0.999162	3.50827	9.98393e-11	1.9335e-08
Fbxo48	1.07404	0.403429	0.999067	1.91742	0.108032	0.999761	1.36893	0.268794	0.999162	3.50685	0.00126344	0.00741127
Kcnk4	1.31372	0.427886	0.999067	1.3425	0.418849	0.999761	0.650969	0.69506	0.999162	3.49102	0.0152765	0.0512027
H19	-0.549452	0.478946	0.999067	0.164834	0.830363	0.999761	0.299438	0.696477	0.999162	3.49034	4.31128e-06	8.41115e-05
Tmigd1	-0.409072	0.843986	0.999067	0.765419	0.712702	0.999761	-0.503184	0.808723	0.999162	3.45708	0.0680197	0.160356
Dusp27	1.89766	0.21955	0.999067	-0.388734	0.815102	0.999761	0.650971	0.695352	0.999162	3.44636	0.0156165	0.0520247
Sele	1.44497	0.260899	0.999067	0.682962	0.623534	0.999761	1.85625	0.133676	0.999162	3.40721	0.00286647	0.0141592
Ltk	-0.648387	0.536867	0.999067	-0.00608777	0.995086	0.999761	-0.0956111	0.922783	0.999162	3.40696	8.86863e-05	0.000935076
Cdca5	0.712374	0.450492	0.999067	-0.398005	0.713036	0.999761	1.4808	0.0948329	0.999162	3.39274	3.84176e-05	0.000480457
Svop	-1.06197	0.28744	0.999067	-0.67493	0.482949	0.999761	-2.8169	0.0218206	0.999162	3.35249	5.15802e-05	0.000609748
Grik4	1.29649	0.457032	0.999067	2.92915	0.0693306	0.999761	1.57796	0.354724	0.999162	3.35174	0.0333154	0.0924421
Gbp5	-0.403865	0.412582	0.999067	0.105845	0.829259	0.999761	0.415064	0.396474	0.999162	3.34487	5.96404e-12	2.38001e-09
Tmem179	2.41606	0.0278477	0.999067	1.68944	0.138912	0.999761	1.91462	0.0872025	0.999162	3.3268	0.00160416	0.00892114
RT1-T24-3	-0.341173	0.615911	0.999067	0.515586	0.447781	0.999761	0.786702	0.246554	0.999162	3.32464	9.46917e-07	2.49899e-05
RGD1563692	0.168006	0.909741	0.999067	1.71179	0.212939	0.999761	2.20571	0.0916324	0.999162	3.30984	0.00641328	0.0260914
Tspan17	0.471639	0.546881	0.999067	1.33379	0.0711756	0.999761	0.175357	0.825956	0.999162	3.29682	1.73928e-06	3.97649e-05
Acot1	-0.644598	0.424244	0.999067	-0.623276	0.439567	0.999761	-0.666925	0.40728	0.999162	3.29155	2.38984e-05	0.000327863
LOC689927	0.167961	0.968209	0.999067	0.188298	0.964363	0.999761	0.0738488	0.986019	0.999162	3.29134	0.426034	NA
Rnase10	-0.0644899	0.932847	0.999067	1.24282	0.0690391	0.999761	0.732403	0.297164	0.999162	3.28061	1.88784e-07	7.2906e-06
Ascl3	2.42984	0.00979295	0.999067	3.41901	0.000252869	0.661705	3.75062	5.77126e-05	0.210406	3.25239	0.000486461	0.00353934
Slc15a1	0.145935	0.930263	0.999067	0.188346	0.910239	0.999761	1.00569	0.524048	0.999162	3.24499	0.0229754	0.0696186
Oas3	-1.21593	0.101145	0.999067	0.398787	0.579751	0.999761	0.464678	0.517972	0.999162	3.23428	5.27813e-06	0.000100155
Abcb1b	0.455818	0.142466	0.999067	0.254119	0.414258	0.999761	0.894588	0.00387749	0.999162	3.23281	8.78107e-26	1.15638e-21
Il6	1.92752	0.34746	0.999067	0.765411	0.714926	0.999761	0.650961	0.756079	0.999162	3.22122	0.0955816	0.205706
Ly49i5	1.87954	0.202727	0.999067	3.32556	0.0125422	0.999761	1.22804	0.423009	0.999162	3.20596	0.013764	0.0471288
Slc36a3	-0.409067	0.77741	0.999067	0.188347	0.896438	0.999761	2.04445	0.0973465	0.999162	3.19396	0.00582692	0.0242601
RT1-CE6	1.3029	0.111898	0.999067	1.56816	0.0556137	0.999761	1.15289	0.159531	0.999162	3.19283	9.51789e-05	0.00098332
Lama5	-0.0626146	0.884837	0.999067	0.235968	0.584103	0.999761	-0.0210872	0.961029	0.999162	3.17753	8.78595e-14	8.26444e-11
Slamf9	-0.294296	0.525766	0.999067	0.365207	0.426069	0.999761	0.410393	0.370047	0.999162	3.17076	2.00589e-12	1.01598e-09
Clspn	0.23227	0.784071	0.999067	-0.0926461	0.915572	0.999761	0.853536	0.290652	0.999162	3.16016	2.57731e-05	0.000348033
Mypn	1.81838	0.08846	0.999067	1.61268	0.13564	0.999761	1.41173	0.193786	0.999162	3.15556	0.00170358	0.00932052
Ankrd13d	-0.33841	0.515109	0.999067	0.341598	0.497154	0.999761	0.146832	0.771052	0.999162	3.14955	3.56074e-11	8.52571e-09
Gbp2	-0.239061	0.691169	0.999067	0.252736	0.674264	0.999761	0.568402	0.344291	0.999162	3.1338	1.78691e-07	7.04546e-06
Fam131b	1.70267	0.201008	0.999067	2.04687	0.11342	0.999761	0.650972	0.652363	0.999162	3.13215	0.00767954	0.0299295
Fgf23	0.745071	0.746986	0.999067	1.34248	0.561041	0.999761	0.650958	0.778047	0.999162	3.12626	0.148848	0.286911
Tsnaxip1	0.743312	0.447163	0.999067	1.53532	0.0948216	0.999761	0.314229	0.756884	0.999162	3.11469	0.000237684	0.00201161
Megf10	1.87168	0.267904	0.999067	0.765417	0.659612	0.999761	1.22804	0.479777	0.999162	3.10666	0.0439424	0.114499
Il22ra1	-1.13405	0.331202	0.999067	-0.234732	0.820534	0.999761	-0.178459	0.860326	0.999162	3.0996	0.000223089	0.00191142
Klrc2	1.44031	0.272651	0.999067	1.63855	0.2074	0.999761	1.11394	0.403199	0.999162	3.09323	0.0111461	0.0400498
Vsx2	1.6827	0.212323	0.999067	-0.388732	0.797603	0.999761	2.03472	0.121484	0.999162	3.08534	0.0132644	0.0458595
LOC690386	0.167948	0.971741	0.999067	0.188285	0.968321	0.999761	0.0738364	0.987574	0.999162	3.08291	0.509449	NA
Dbndd1	1.83196	0.275807	0.999067	3.00642	0.0556145	0.999761	2.15653	0.187656	0.999162	3.0795	0.0440404	0.114663
Kif19	1.38162	0.283756	0.999067	1.69842	0.177041	0.999761	1.35701	0.290048	0.999162	3.06343	0.00756233	0.0295236
Mybpc3	2.49344	0.0438544	0.999067	3.02703	0.011699	0.999761	2.17316	0.0841789	0.999162	3.05625	0.00880198	0.0334623
Gtse1	0.91246	0.0461387	0.999067	-0.418714	0.366669	0.999761	0.607852	0.184552	0.999162	3.05539	1.69768e-11	5.0032e-09
Ugt1a2	0.496839	0.394925	0.999067	0.405898	0.489613	0.999761	-0.888018	0.169412	0.999162	3.04682	1.83607e-08	1.15683e-06
Ifit2	-0.328125	0.538237	0.999067	-0.381938	0.473768	0.999761	0.322886	0.544392	0.999162	3.04299	1.07064e-08	7.49963e-07
Lgals3bp	-0.650202	0.13133	0.999067	0.181694	0.672994	0.999761	0.335034	0.436338	0.999162	3.03207	1.77992e-12	9.80562e-10
Adcyap1	1.55377	0.324901	0.999067	0.765419	0.644219	0.999761	1.62077	0.298845	0.999162	3.03054	0.0342582	0.0943624
Pnpla1	-0.142178	0.89507	0.999067	0.13145	0.900095	0.999761	-0.93785	0.433238	0.999162	3.02327	0.00057721	0.00403251
Spats2l	-0.248442	0.613822	0.999067	0.160641	0.743047	0.999761	0.276674	0.571457	0.999162	3.00404	5.18605e-10	7.34355e-08
Oas1h	-0.397021	0.773304	0.999067	-0.38069	0.783144	0.999761	0.451989	0.721482	0.999162	3.00294	0.00496546	0.0215595
Gjb5	0.167949	0.971741	0.999067	0.188286	0.968321	0.999761	0.0738374	0.987574	0.999162	2.99531	0.521672	NA
Plb1	-0.409072	0.865183	0.999067	-0.388735	0.871826	0.999761	0.073892	0.975534	0.999162	2.97543	0.18823	0.339005
Wdr72	1.24949	0.429996	0.999067	1.69092	0.270998	0.999761	1.17946	0.458328	0.999162	2.9741	0.0338511	0.0935737
Fzd10	0.167959	0.969463	0.999067	0.188296	0.965768	0.999761	0.0738473	0.986571	0.999162	2.96945	0.49145	NA
Tnfaip6	0.984078	0.276057	0.999067	-0.590584	0.570944	0.999761	0.52141	0.572764	0.999162	2.94446	0.000445025	0.00330171
Gpr84	-0.409076	0.856557	0.999067	0.188338	0.933676	0.999761	1.62626	0.458236	0.999162	2.9434	0.162106	0.305261
Myl7	0.168006	0.914362	0.999067	2.25591	0.108017	0.999761	1.20935	0.425042	0.999162	2.94176	0.0262114	0.0768427
Tuba3b	0.326482	0.755008	0.999067	-0.378414	0.733182	0.999761	-0.44512	0.687081	0.999162	2.93045	0.00205061	0.0107759
Uba7	-0.370624	0.509284	0.999067	0.0845176	0.880274	0.999761	0.639852	0.253749	0.999162	2.92756	1.71211e-07	6.85314e-06
Slc25a18	1.77529	0.21684	0.999067	1.70506	0.239293	0.999761	0.650971	0.674551	0.999162	2.91429	0.0261146	0.0766444
Bcat1	-0.0759041	0.91459	0.999067	-0.122361	0.863185	0.999761	0.117724	0.865897	0.999162	2.9104	8.69568e-06	0.00014625
Slc6a11	1.30138	0.390256	0.999067	-0.388731	0.804464	0.999761	0.650974	0.678443	0.999162	2.89465	0.0300578	0.085235
Slc15a5	0.250586	0.762729	0.999067	1.11937	0.149353	0.999761	0.21183	0.797626	0.999162	2.89465	5.38022e-05	0.000627965
Matn3	0.16797	0.963013	0.999067	0.188307	0.958538	0.999761	1.22801	0.734588	0.999162	2.89169	0.413598	NA
Ccdc87	1.27782	0.469897	0.999067	-0.388733	0.830189	0.999761	0.0738947	0.967482	0.999162	2.88831	0.0733552	0.169566
E2f7	0.105895	0.890636	0.999067	0.254455	0.737719	0.999761	0.870173	0.221471	0.999162	2.87544	8.3998e-06	0.000142548
Gpnmb	-0.68426	0.0494028	0.999067	0.0481273	0.88989	0.999761	0.202704	0.559649	0.999162	2.87477	1.14705e-16	2.51759e-13
Tm4sf19	1.2621	0.21345	0.999067	0.39345	0.715386	0.999761	0.0246714	0.982192	0.999162	2.86485	0.00255719	0.0128976
Slc5a9	0.195279	0.843386	0.999067	0.153515	0.87725	0.999761	0.344612	0.722127	0.999162	2.86264	0.00099724	0.00615401
Il5ra	0.745057	0.80698	0.999067	0.765394	0.80182	0.999761	0.650945	0.830967	0.999162	2.84661	0.334388	NA
Mmp7	0.755835	0.479464	0.999067	1.51373	0.131589	0.999761	1.23487	0.224421	0.999162	2.83803	0.00213357	0.0111535
Syna	-0.409067	0.798664	0.999067	1.06489	0.481842	0.999761	0.0738979	0.963247	0.999162	2.82568	0.0374167	0.101283
Hsh2d	-0.451192	0.389658	0.999067	0.813264	0.104432	0.999761	0.576314	0.251187	0.999162	2.81927	6.48438e-09	5.14415e-07
Cntn2	-0.409067	0.835226	0.999067	0.188347	0.923702	0.999761	-0.503179	0.79806	0.999162	2.81716	0.111884	0.232391
Kcna3	1.42263	0.177883	0.999067	0.666437	0.553844	0.999761	-0.38329	0.762225	0.999162	2.81477	0.00393314	0.0181251
Kcng3	1.30911	0.564411	0.999067	0.188334	0.933995	0.999761	0.650961	0.774681	0.999162	2.80673	0.189396	NA
B3gnt3	1.71912	0.3481	0.999067	0.765415	0.681023	0.999761	1.22804	0.50956	0.999162	2.80673	0.0975171	0.209302
Ptpn5	0.168007	0.912853	0.999067	2.47698	0.0674559	0.999761	0.650972	0.671534	0.999162	2.79933	0.0308747	0.0870266
Klra22	-0.317802	0.773245	0.999067	1.04284	0.288924	0.999761	1.64804	0.0826502	0.999162	2.79711	0.00217386	0.0113153
Spsb4	-1.36674	0.0179665	0.999067	-0.972497	0.0873201	0.999761	-1.08029	0.0573775	0.999162	2.78699	2.48639e-07	8.99539e-06
Exo1	-0.305281	0.544254	0.999067	-0.967317	0.0840808	0.999761	1.12648	0.00965716	0.999162	2.78687	4.6581e-12	2.04475e-09
Nptx2	0.214748	0.795874	0.999067	-0.790821	0.350876	0.999761	-0.341489	0.683003	0.999162	2.78523	0.000624936	0.00428858
Chrnb2	0.745079	0.684272	0.999067	0.765416	0.676137	0.999761	1.81978	0.308985	0.999162	2.78468	0.0938679	0.203082
Clec4m	-0.986139	0.600114	0.999067	-0.965802	0.607654	0.999761	-1.08025	0.565787	0.999162	2.77529	0.098046	0.210219
Csf2	1.6774	0.258025	0.999067	1.69284	0.253967	0.999761	0.073894	0.962732	0.999162	2.7623	0.0411694	0.109328
Cxcl2	1.53035	0.227115	0.999067	-1.28753	0.387934	0.999761	0.0946954	0.945639	0.999162	2.75934	0.0219317	0.0671827
Ly6i	-0.986141	0.674233	0.999067	-0.965804	0.680576	0.999761	-0.503177	0.830172	0.999162	2.75365	0.20791	0.364263
LOC691670	0.789927	0.65238	0.999067	0.188346	0.916997	0.999761	-0.50318	0.780688	0.999162	2.75197	0.0844234	0.188841
Trip13	0.0423791	0.938727	0.999067	0.316892	0.558031	0.999761	1.39086	0.00634629	0.999162	2.74976	2.11444e-08	1.28912e-06
Gzmb	-0.683931	0.488207	0.999067	0.0657733	0.943247	0.999761	0.579565	0.513899	0.999162	2.7496	0.000910853	0.00574475
Tnfsf4	1.63708	0.253068	0.999067	0.765422	0.616813	0.999761	0.650972	0.670433	0.999162	2.74736	0.0335393	0.0929265
Igfbpl1	0.167954	0.969813	0.999067	0.765363	0.863085	0.999761	0.0738425	0.986725	0.999162	2.7423	0.530474	NA
LOC317165	0.745076	0.710661	0.999067	0.188336	0.925291	0.999761	2.46276	0.196383	0.999162	2.73797	0.140327	0.274989
Odf3l1	0.745079	0.683837	0.999067	1.8714	0.29618	0.999761	0.650967	0.721995	0.999162	2.73786	0.0994033	0.212472
Oas1b	-0.502133	0.433142	0.999067	0.163787	0.797704	0.999761	1.05656	0.097489	0.999162	2.73735	1.70328e-05	0.000250061
Pde6b	-0.944816	0.315233	0.999067	0.301992	0.713509	0.999761	1.15566	0.135413	0.999162	2.7334	0.000190851	0.00168792
Rnd1	0.133773	0.752464	0.999067	-0.0523575	0.90204	0.999761	0.230279	0.586079	0.999162	2.7276	5.64039e-11	1.21768e-08
Radil	0.168006	0.929304	0.999067	0.188344	0.920773	0.999761	0.650971	0.731025	0.999162	2.71383	0.112342	0.232981
Olr1	0.0256702	0.970337	0.999067	0.102963	0.881231	0.999761	-0.284811	0.681444	0.999162	2.71368	4.78371e-05	0.000575924
Mybl1	0.0927252	0.793763	0.999067	0.163314	0.644825	0.999761	0.674362	0.0548224	0.999162	2.70524	5.84553e-15	7.69798e-12
Cryba4	1.05005	0.27346	0.999067	-1.08857	0.378178	0.999761	0.762373	0.43496	0.999162	2.70373	0.00167128	0.00918961
Dennd2d	0.213532	0.634728	0.999067	-0.0682288	0.879804	0.999761	0.478362	0.285157	0.999162	2.7033	9.8822e-10	1.21627e-07
RGD1308775	2.44197	0.0445811	0.999067	1.70401	0.180929	0.999761	1.06316	0.425483	0.999162	2.69984	0.021586	0.0664248
Cldn11	0.168002	0.931018	0.999067	1.73942	0.34933	0.999761	1.17033	0.539808	0.999162	2.69858	0.125591	0.252504
Car13	-1.3708	0.302729	0.999067	1.02535	0.354847	0.999761	1.64497	0.118837	0.999162	2.69843	0.00682437	0.0273411
Fbxo39	-0.324485	0.612553	0.999067	0.0593492	0.923478	0.999761	0.621981	0.288596	0.999162	2.69612	5.53074e-07	1.67051e-05
Cd300lb	0.719503	0.52048	0.999067	1.13905	0.292145	0.999761	-0.319408	0.799957	0.999162	2.68765	0.00599402	0.0247834
Pqlc3	-0.0819842	0.861621	0.999067	0.285073	0.541298	0.999761	0.161264	0.729652	0.999162	2.68458	3.66677e-09	3.42466e-07
Madcam1	1.85172	0.233166	0.999067	0.765418	0.633219	0.999761	2.21622	0.139788	0.999162	2.68171	0.0575923	0.141104
Ifi47	-0.165215	0.779462	0.999067	-0.00348872	0.995281	0.999761	0.89438	0.129061	0.999162	2.67559	5.51294e-06	0.000103566
Slfn3	-0.715598	0.224802	0.999067	0.6004	0.308251	0.999761	0.741001	0.208548	0.999162	2.67191	5.7476e-06	0.000106756
Uhrf1	-0.598388	0.288012	0.999067	-0.364048	0.510559	0.999761	1.32095	0.00912931	0.999162	2.66826	5.90677e-08	2.98222e-06
Dyrk3	-0.486098	0.70119	0.999067	-1.36866	0.320337	0.999761	-0.216577	0.859027	0.999162	2.66473	0.0112061	0.0402216
Abca13	-2.97098	0.0833183	0.999067	0.531549	0.721111	0.999761	0.0696477	0.962891	0.999162	2.66444	0.0684907	0.16115
Bmp3	1.77492	0.505839	0.999067	1.34248	0.617852	0.999761	0.0738739	0.978098	0.999162	2.66439	0.302168	0.475827
Ifnb1	0.167956	0.970896	0.999067	0.188293	0.967373	0.999761	0.0738448	0.987201	0.999162	2.65606	0.558613	NA
Aldh1a7	-0.440831	0.59104	0.999067	-1.48611	0.0833502	0.999761	-0.549644	0.502752	0.999162	2.65526	0.00073106	0.00483542
Rad51	0.572491	0.335544	0.999067	-0.38574	0.550292	0.999761	1.25917	0.0272984	0.999162	2.65491	1.10751e-06	2.83751e-05
RGD1563815	0.167956	0.971004	0.999067	0.188293	0.967494	0.999761	0.0738445	0.987249	0.999162	2.64805	0.561311	NA
LOC683313	0.167997	0.935682	0.999067	2.3536	0.239817	0.999761	1.22804	0.555264	0.999162	2.64181	0.173337	0.31984
Hoxb7	2.90053	0.0291554	0.999067	2.84727	0.0328028	0.999761	1.59712	0.266518	0.999162	2.61779	0.0457394	0.117944
Klrk1	-0.149909	0.733013	0.999067	0.611595	0.160537	0.999761	0.598083	0.169574	0.999162	2.60654	1.51726e-09	1.71406e-07
Espl1	-0.35444	0.42841	0.999067	-0.0887864	0.840635	0.999761	0.901779	0.033422	0.999162	2.59989	2.68664e-10	4.21195e-08
Magee2	1.31354	0.431957	0.999067	0.765417	0.647708	0.999761	2.49051	0.107719	0.999162	2.58791	0.0841476	0.188395
Camk2b	0.544817	0.520068	0.999067	0.303327	0.727416	0.999761	1.12908	0.15936	0.999162	2.58523	0.000492593	0.00357015
Plk5	-0.626158	0.451664	0.999067	-0.425038	0.602123	0.999761	0.277092	0.714322	0.999162	2.58511	0.00015949	0.00145856
Dio2	1.40813	0.455917	0.999067	0.765418	0.693451	0.999761	0.0738914	0.969646	0.999162	2.57972	0.144317	0.280477
Zfp365	-1.26391	0.125794	0.999067	-0.533949	0.487316	0.999761	-0.353374	0.637985	0.999162	2.57847	0.000136278	0.00130142
Lrguk	0.180422	0.923352	0.999067	0.188348	0.920167	0.999761	-1.08026	0.56541	0.999162	2.57423	0.125515	0.252391
Enpp6	0.168006	0.918752	0.999067	2.10473	0.163601	0.999761	1.1794	0.463215	0.999162	2.57317	0.0733257	0.169527
Tubb6	-0.779381	0.0992369	0.999067	-0.763736	0.106162	0.999761	0.107702	0.818361	0.999162	2.56964	3.43268e-08	1.93183e-06
LOC681325	-0.419698	0.443198	0.999067	0.0512662	0.924276	0.999761	0.685626	0.196226	0.999162	2.56772	7.88853e-07	2.19231e-05
Il20	0.167974	0.965565	0.999067	0.188311	0.961399	0.999761	0.0738625	0.984854	0.999162	2.56676	0.501521	NA
Sntb1	0.102338	0.81722	0.999067	-0.0118597	0.978673	0.999761	0.660548	0.132448	0.999162	2.55851	3.72984e-09	3.43485e-07
Pacsin1	-0.163731	0.815972	0.999067	-0.480593	0.512381	0.999761	0.394331	0.550603	0.999162	2.55526	1.49581e-05	0.000226862
Ly6e	-0.658005	0.144523	0.999067	0.163705	0.716333	0.999761	0.326564	0.468442	0.999162	2.54309	1.59674e-08	1.03621e-06
Clca4	1.18888	0.498613	0.999067	2.95305	0.0672888	0.999761	2.21898	0.178712	0.999162	2.53781	0.113356	0.234612
Ccrl2	-0.0406819	0.931872	0.999067	0.197011	0.676714	0.999761	0.317695	0.49851	0.999162	2.53413	2.53804e-08	1.5242e-06
Spata18	0.167954	0.97174	0.999067	0.188291	0.96832	0.999761	0.0738427	0.987573	0.999162	2.52585	0.589637	NA
Tmem106a	-0.272759	0.390171	0.999067	0.276258	0.38119	0.999761	0.307868	0.328414	0.999162	2.52532	5.47383e-16	9.0106e-13
Ipcef1	0.665431	0.544125	0.999067	0.516251	0.644451	0.999761	1.54779	0.126138	0.999162	2.52366	0.00782999	0.0303989
Trpc7	1.33358	0.486512	0.999067	1.98378	0.289592	0.999761	2.52891	0.161843	0.999162	2.51804	0.155406	0.295658
Mcm5	-0.182452	0.701624	0.999067	-0.158274	0.739543	0.999761	1.16317	0.0131868	0.999162	2.51775	6.72107e-08	3.26604e-06
Ina	0.168006	0.933125	0.999067	0.188343	0.925053	0.999761	0.65097	0.745076	0.999162	2.51228	0.171098	0.316638
Nodal	0.745023	0.871996	0.999067	0.188288	0.967519	0.999761	0.0738397	0.987259	0.999162	2.50859	0.582634	NA
Hebp2	0.265208	0.640578	0.999067	-0.489362	0.397052	0.999761	3.45068	5.05246e-10	7.368e-06	2.50659	6.40918e-06	0.000116691
Tac4	1.30674	0.121809	0.999067	0.380108	0.681579	0.999761	-0.197435	0.841505	0.999162	2.50215	0.00124807	0.00734724
MGC108823	-0.0959194	0.907093	0.999067	0.416641	0.611447	0.999761	1.50848	0.0650997	0.999162	2.50202	0.00218551	0.0113579
Tmem171	-1.50457	0.0854852	0.999067	-1.03427	0.211223	0.999761	0.248928	0.735778	0.999162	2.48357	0.000294602	0.00240373
Ifng	0.745081	0.669961	0.999067	0.765418	0.661506	0.999761	2.15716	0.193953	0.999162	2.48203	0.117673	0.241076
Asf1b	-0.512106	0.388621	0.999067	0.0789745	0.891949	0.999761	1.12347	0.0474609	0.999162	2.47641	9.1144e-06	0.00015155
Foxn4	-0.0530037	0.956572	0.999067	-0.164111	0.867894	0.999761	2.00906	0.0193386	0.999162	2.47544	0.00324641	0.0155972
Ckap2	-0.697651	0.202977	0.999067	-0.625686	0.252738	0.999761	1.04896	0.0488193	0.999162	2.47286	2.81781e-06	5.92776e-05
Ms4a4c	1.23039	0.151903	0.999067	0.502216	0.581833	0.999761	1.3122	0.122321	0.999162	2.47208	0.00192994	0.0102482
Clec2d2	1.19483	0.326092	0.999067	-1.32898	0.353535	0.999761	0.0731414	0.9559	0.999162	2.47129	0.0294921	0.0839561
Serpina9	0.168007	0.934062	0.999067	-0.388733	0.848186	0.999761	0.650971	0.748533	0.999162	2.46927	0.186249	0.336172
Ly49s5	0.17423	0.908031	0.999067	1.51983	0.26502	0.999761	0.608028	0.678927	0.999162	2.46703	0.0503359	0.126987
Slc7a15	-1.95325	0.14359	0.999067	-0.778754	0.559815	0.999761	0.908474	0.415088	0.999162	2.46691	0.0145422	0.0492432
Ceacam19	0.167994	0.949298	0.999067	1.34248	0.61135	0.999761	0.0738813	0.97769	0.999162	2.46402	0.33178	NA
Il11	0.736993	0.651248	0.999067	1.24535	0.434955	0.999761	0.0738956	0.963931	0.999162	2.46197	0.0845197	0.188939
Mlf1	0.803263	0.526743	0.999067	0.558049	0.666627	0.999761	0.438944	0.734852	0.999162	2.45613	0.0339454	0.0937524
Znfx1	-0.370491	0.440644	0.999067	0.174603	0.716165	0.999761	0.347395	0.469334	0.999162	2.45497	3.10143e-07	1.08336e-05
Prc1	-0.596189	0.22406	0.999067	-0.517376	0.290876	0.999761	1.04663	0.0302406	0.999162	2.45185	3.38914e-07	1.15926e-05
RGD1559493	-0.409069	0.855046	0.999067	-0.388732	0.862179	0.999761	0.073895	0.973674	0.999162	2.45077	0.241776	NA
Phf11b	0.116752	0.839985	0.999067	0.250124	0.663723	0.999761	1.01461	0.0698548	0.999162	2.44882	7.19415e-06	0.000126342
Txlnb	-0.986142	0.688902	0.999067	0.188348	0.93905	0.999761	-1.08025	0.660985	0.999162	2.44323	0.291783	0.464117
RGD1565410	0.53435	0.540897	0.999067	0.669068	0.438917	0.999761	-0.418509	0.668374	0.999162	2.44041	0.00126962	0.00743425
Guca1b	1.40221	0.304197	0.999067	0.729227	0.616421	0.999761	1.8325	0.163921	0.999162	2.43385	0.0519744	0.130248
Krt75	0.145608	0.884424	0.999067	-1.56845	0.205114	0.999761	-0.725842	0.511601	0.999162	2.42773	0.00477668	0.0208845
Pou2f2	-0.23411	0.696103	0.999067	0.687346	0.232238	0.999761	0.477334	0.408144	0.999162	2.427	1.10058e-05	0.000178053
Mcm3	-0.158371	0.719109	0.999067	-0.0889831	0.839707	0.999761	1.12637	0.0095046	0.999162	2.41983	2.07809e-08	1.27286e-06
RT1-CE3	1.25966	0.0785271	0.999067	1.56454	0.0288372	0.999761	1.3614	0.0571977	0.999162	2.41569	0.000731895	0.00483851
Iqgap3	-0.67046	0.107557	0.999067	-0.240629	0.559253	0.999761	0.643401	0.112311	0.999162	2.40977	1.65333e-09	1.81439e-07
RGD1309170	1.33962	0.515473	0.999067	0.765414	0.710729	0.999761	0.650965	0.752442	0.999162	2.40921	0.212591	NA
Ddias	-0.234341	0.646657	0.999067	-0.374242	0.467117	0.999761	0.802942	0.10376	0.999162	2.40174	6.27538e-07	1.83238e-05
Mns1	-0.660487	0.412004	0.999067	0.329428	0.648553	0.999761	0.788594	0.254341	0.999162	2.40172	0.000172732	0.00156123
Fam111a	-0.549444	0.299476	0.999067	-0.325644	0.536411	0.999761	0.996308	0.0532438	0.999162	2.39861	2.62613e-06	5.57068e-05
Oas1k	-1.48807	0.0911531	0.999067	-0.196377	0.814839	0.999761	1.03607	0.206207	0.999162	2.39711	0.00310664	0.0151187
Fst	0.71039	0.321833	0.999067	0.872009	0.218668	0.999761	0.844083	0.230672	0.999162	2.39571	0.000189777	0.00168368
Rrm2	-0.838134	0.182211	0.999067	-0.132705	0.827658	0.999761	1.22553	0.037547	0.999162	2.39478	3.78797e-05	0.000475536
Pln	-0.324777	0.546891	0.999067	-0.166442	0.7553	0.999761	0.0504028	0.923321	0.999162	2.39271	9.38663e-07	2.48717e-05
Enpp4	-0.225279	0.586996	0.999067	0.157093	0.704175	0.999761	0.589152	0.153393	0.999162	2.39073	5.93472e-09	4.82434e-07
Oas1a	-1.01623	0.217409	0.999067	0.00971005	0.990586	0.999761	0.610132	0.458255	0.999162	2.38867	0.00366783	0.0171831
Kif22	-0.791349	0.103338	0.999067	-0.548088	0.257309	0.999761	0.799224	0.093622	0.999162	2.38791	4.59929e-07	1.45596e-05
Trpa1	0.168003	0.942837	0.999067	0.188341	0.935931	0.999761	0.0738911	0.974841	0.999162	2.38685	0.279344	0.449771
Lipg	0.712167	0.763166	0.999067	-0.388741	0.869457	0.999761	1.90411	0.403238	0.999162	2.38645	0.284578	0.455194
Cdt1	0.249054	0.498763	0.999067	0.359531	0.327205	0.999761	0.810768	0.0248407	0.999162	2.38391	1.327e-11	4.16078e-09
Atp4a	0.157896	0.907089	0.999067	1.14246	0.354454	0.999761	1.0738	0.382516	0.999162	2.37283	0.0346466	0.0950347
Hist1h1b	-0.718531	0.387551	0.999067	-1.39047	0.122657	0.999761	-0.626083	0.443608	0.999162	2.36995	0.000908515	0.00573274
Hist1h2ail1	-0.453768	0.517206	0.999067	0.0699846	0.915936	0.999761	0.251799	0.696413	0.999162	2.36716	3.8213e-05	0.000478759
LOC290876	0.167956	0.97174	0.999067	0.188293	0.968319	0.999761	0.0738445	0.987573	0.999162	2.36569	0.613717	NA
RT1-T18	1.57885	0.332469	0.999067	-0.388732	0.819946	0.999761	0.650972	0.703081	0.999162	2.36239	0.119126	0.243107
Cyp2c24	0.561687	0.399546	0.999067	0.292654	0.663	0.999761	0.39612	0.552868	0.999162	2.35824	0.000271046	0.0022435
LOC100360244	1.85183	0.175183	0.999067	1.1343	0.431039	0.999761	0.614384	0.681944	0.999162	2.35018	0.0708909	0.165145
Liph	-1.36093	0.113631	0.999067	-0.0744839	0.925006	0.999761	0.637447	0.406696	0.999162	2.34594	0.0016244	0.00899191
Kif18b	-0.479972	0.302119	0.999067	-0.55324	0.235718	0.999761	0.740692	0.0998061	0.999162	2.34573	1.1297e-07	4.87771e-06
Lrrn4cl	0.0572763	0.957226	0.999067	0.404257	0.696829	0.999761	-0.434032	0.697009	0.999162	2.34419	0.0116687	0.0415198
Spo11	1.01663	0.480866	0.999067	0.688935	0.643695	0.999761	0.0738977	0.961567	0.999162	2.34141	0.0695401	0.162862
Usp18	-1.12021	0.18541	0.999067	0.0231665	0.978142	0.999761	0.891906	0.291412	0.999162	2.33647	0.0057069	0.0238888
Cnnm1	1.12582	0.446304	0.999067	1.03303	0.488932	0.999761	1.05972	0.47261	0.999162	2.33372	0.0827719	0.185947
Trem3	0.600829	0.273756	0.999067	-0.881613	0.156449	0.999761	-0.513448	0.385054	0.999162	2.33252	5.41339e-06	0.00010228
Isg20	-0.276724	0.386855	0.999067	0.00489386	0.987708	0.999761	0.0881465	0.780466	0.999162	2.33172	4.16173e-14	4.21583e-11
Ckap4	0.296964	0.555552	0.999067	0.720928	0.150927	0.999761	0.61813	0.21805	0.999162	2.3255	2.9625e-06	6.19257e-05
Pou5f2	2.35497	0.11388	0.999067	2.35172	0.114757	0.999761	2.6433	0.0707395	0.999162	2.32393	0.109023	0.228183
LOC500148	0.222994	0.812327	0.999067	0.736851	0.415526	0.999761	1.57948	0.0669082	0.999162	2.32294	0.00535634	0.0228056
C1qtnf9	1.74667	0.215952	0.999067	1.23654	0.398231	0.999761	2.17032	0.114353	0.999162	2.31967	0.0837216	0.187601
Dpf1	-1.18396	0.224463	0.999067	1.77239	0.0119913	0.999761	1.14593	0.114457	0.999162	2.31756	0.000618407	0.00425264
Diaph3	-0.842488	0.0959001	0.999067	-0.670193	0.181201	0.999761	0.931975	0.0480697	0.999162	2.31666	5.18515e-07	1.59914e-05
Sez6l2	1.3371	0.615985	0.999067	1.34248	0.614952	0.999761	0.650951	0.807303	0.999162	2.31312	0.368696	NA
Tssk2	1.95924	0.225885	0.999067	1.3877	0.410035	0.999761	0.0738927	0.966024	0.999162	2.30466	0.13677	0.26979
Fbxo36	0.19228	0.864389	0.999067	0.744799	0.480542	0.999761	0.396843	0.714804	0.999162	2.3004	0.0119677	0.0423209
Spn	-0.182403	0.673831	0.999067	0.268382	0.533466	0.999761	-0.114925	0.790331	0.999162	2.29978	6.41798e-08	3.1555e-06
RGD1563302	0.167979	0.956586	0.999067	2.18035	0.473773	0.999761	0.650942	0.832921	0.999162	2.29838	0.444202	NA
Clgn	1.80244	0.310264	0.999067	1.34249	0.459537	0.999761	1.77669	0.317375	0.999162	2.29807	0.169256	0.314653
Siglec1	-0.641876	0.145083	0.999067	0.159397	0.716942	0.999761	-0.0414866	0.924831	0.999162	2.2967	1.64409e-07	6.64142e-06
Sgcg	0.167996	0.942722	0.999067	1.89518	0.411494	0.999761	0.65096	0.7807	0.999162	2.29256	0.303787	NA
Ly49i3	-0.986143	0.538225	0.999067	1.56781	0.282219	0.999761	-0.503178	0.753477	0.999162	2.28989	0.0953463	0.205406
Hist3h2ba	0.708866	0.49044	0.999067	0.357826	0.736034	0.999761	-0.917895	0.455223	0.999162	2.28965	0.0140145	0.0477879
LOC100910973	-0.169315	0.709356	0.999067	0.255745	0.573307	0.999761	0.55507	0.221449	0.999162	2.28943	4.50684e-07	1.43013e-05
Ttk	-0.697285	0.336316	0.999067	-0.186551	0.79549	0.999761	1.07206	0.131922	0.999162	2.28849	0.00122828	0.00724697
Rab19	0.46359	0.422929	0.999067	-0.165162	0.782779	0.999761	0.827675	0.144952	0.999162	2.28606	2.89982e-05	0.00038226
Ppl	-0.522878	0.127851	0.999067	-0.0236462	0.944776	0.999761	-0.658559	0.0551775	0.999162	2.28413	1.21658e-11	4.00527e-09
Wbscr17	0.198315	0.891323	0.999067	0.908701	0.506706	0.999761	1.51213	0.246775	0.999162	2.28407	0.066374	0.157435
Plk1	-0.639852	0.147699	0.999067	-0.440692	0.315637	0.999761	0.622623	0.145505	0.999162	2.28042	5.91055e-08	2.98222e-06
Bcl2a1	-0.0749257	0.863551	0.999067	0.110233	0.800126	0.999761	0.587123	0.175974	0.999162	2.28006	1.26915e-07	5.36483e-06
Slc4a9	1.57296	0.314883	0.999067	1.73156	0.263658	0.999761	1.2232	0.444835	0.999162	2.27312	0.117272	0.240441
Clhc1	0.13557	0.919576	0.999067	-0.931547	0.505708	0.999761	0.808298	0.515625	0.999162	2.2716	0.0406196	0.10822
Polq	-0.717631	0.147992	0.999067	-0.355568	0.460163	0.999761	0.819526	0.0667576	0.999162	2.25834	1.33681e-07	5.57104e-06
Spata31d1d	1.33625	0.376716	0.999067	0.765421	0.62616	0.999761	1.58725	0.280991	0.999162	2.25716	0.09839	0.210785
Fam71d	2.73823	0.0879134	0.999067	2.87445	0.0715238	0.999761	2.5079	0.120566	0.999162	2.25674	0.156183	0.296836
Cdc6	-0.0582692	0.906533	0.999067	0.116678	0.812142	0.999761	0.339081	0.480834	0.999162	2.25626	5.07146e-07	1.56775e-05
Cdc7	-0.229129	0.718284	0.999067	0.24372	0.692214	0.999761	0.620815	0.300671	0.999162	2.25433	7.34929e-05	0.000808545
Ccdc153	-0.272996	0.832613	0.999067	-0.255456	0.844162	0.999761	1.07997	0.335262	0.999162	2.25176	0.0299457	0.0849903
Nat3	0.0690776	0.955207	0.999067	-0.507848	0.700067	0.999761	0.523737	0.65488	0.999162	2.25032	0.0343008	0.0944125
Trpm8	0.160189	0.920772	0.999067	0.188348	0.907118	0.999761	0.664122	0.671266	0.999162	2.24802	0.105488	0.222481
Lancl3	1.34332	0.568665	0.999067	1.34249	0.569492	0.999761	0.0738832	0.975027	0.999162	2.24377	0.319734	NA
Traip	-0.484774	0.393476	0.999067	0.115097	0.831911	0.999761	0.604722	0.247933	0.999162	2.24129	5.70917e-06	0.000106342
Osmr	-0.383972	0.442211	0.999067	-0.324248	0.515994	0.999761	-0.485887	0.330648	0.999162	2.23989	4.52525e-06	8.75082e-05
Slc1a5	0.373904	0.307945	0.999067	0.477347	0.191339	0.999761	0.307446	0.400929	0.999162	2.23184	1.32491e-10	2.32636e-08
Rrlt	0.720292	0.684264	0.999067	0.188345	0.915453	0.999761	0.650972	0.713672	0.999162	2.23071	0.162358	0.305587
Melk	-0.56172	0.230115	0.999067	0.0596256	0.893864	0.999761	0.926148	0.0295086	0.999162	2.22971	5.00327e-08	2.63552e-06
Mcm6	0.167932	0.684371	0.999067	0.0592159	0.88615	0.999761	1.16096	0.00462392	0.999162	2.22195	5.19154e-08	2.69938e-06
Cyp26b1	0.487379	0.359127	0.999067	0.709104	0.178959	0.999761	1.19022	0.0218597	0.999162	2.22165	1.23034e-05	0.000193115
Ebi3	-1.11842	0.0543601	0.999067	-0.0315177	0.95228	0.999761	-0.419464	0.435155	0.999162	2.22053	3.43703e-06	6.99798e-05
Fcrlb	0.544636	0.68326	0.999067	0.63719	0.630829	0.999761	1.63634	0.179306	0.999162	2.21961	0.0566851	0.139374
Cysrt1	1.09653	0.411791	0.999067	0.718272	0.606626	0.999761	1.37145	0.288644	0.999162	2.21798	0.0621855	0.149739
Mmp12	-0.905179	0.0454628	0.999067	0.325255	0.4628	0.999761	-0.452777	0.311162	0.999162	2.21627	3.92916e-07	1.29682e-05
Fam228a	1.31928	0.451366	0.999067	1.31289	0.455775	0.999761	-0.503183	0.779913	0.999162	2.21478	0.173412	0.319886
Cd300e	-0.771989	0.289938	0.999067	-0.287731	0.68209	0.999761	-0.841199	0.247719	0.999162	2.21344	0.00048256	0.00352459
Ifi27l2b	-0.0820808	0.82952	0.999067	-0.070274	0.853742	0.999761	0.437036	0.251553	0.999162	2.21226	6.43858e-09	5.13877e-07
Slc4a5	-1.27976	0.0834019	0.999067	0.634596	0.295714	0.999761	0.0884257	0.887595	0.999162	2.20634	8.6193e-05	0.000916123
Htr7	1.6527	0.190564	0.999067	1.15248	0.383884	0.999761	2.01871	0.0990707	0.999162	2.20552	0.0616213	0.148625
Prr11	-0.428901	0.428266	0.999067	-1.22986	0.0298653	0.999761	0.680726	0.19195	0.999162	2.20231	1.57976e-05	0.000235871
Cd180	-0.192735	0.577455	0.999067	0.312839	0.361662	0.999761	0.278257	0.41652	0.999162	2.1954	7.1332e-11	1.4796e-08
Syp	1.26743	0.300027	0.999067	1.58137	0.187198	0.999761	0.776773	0.538946	0.999162	2.19501	0.052759	0.131713
B4galnt3	-0.986139	0.60482	0.999067	-0.388725	0.838365	0.999761	-1.08025	0.570805	0.999162	2.19495	0.202059	0.357354
Ccl7	0.95846	0.258011	0.999067	0.233333	0.790226	0.999761	0.519982	0.544894	0.999162	2.19488	0.00695524	0.0276885
Abcc12	0.168003	0.936478	0.999067	0.765417	0.716529	0.999761	1.18451	0.568482	0.999162	2.19445	0.263517	0.431571
Pmaip1	0.359709	0.67876	0.999067	0.398278	0.64611	0.999761	0.54552	0.518914	0.999162	2.19341	0.00356395	0.016798
Acoxl	0.168007	0.914596	0.999067	2.2646	0.107677	0.999761	1.20945	0.426352	0.999162	2.19055	0.108357	0.227078
Pla2g2d	-0.62174	0.11199	0.999067	-0.026181	0.946261	0.999761	0.024413	0.949801	0.999162	2.18985	1.14189e-08	7.87307e-07
Tlr1	-0.809409	0.0717269	0.999067	0.0908071	0.83697	0.999761	0.35733	0.415645	0.999162	2.18714	4.39335e-07	1.40427e-05
Rlbp1	-0.40907	0.856741	0.999067	-0.388733	0.863792	0.999761	0.650971	0.773901	0.999162	2.18501	0.305398	NA
C3ar1	-0.372271	0.278786	0.999067	0.253864	0.452237	0.999761	0.0172783	0.959304	0.999162	2.18468	2.75847e-11	7.1228e-09
St18	2.27295	0.0730728	0.999067	1.05665	0.44638	0.999761	-0.50318	0.734657	0.999162	2.18409	0.0777111	0.177147
Dram1	-0.422318	0.325885	0.999067	0.22925	0.589458	0.999761	-0.0152738	0.97137	0.999162	2.1838	1.65815e-07	6.67773e-06
Cd3e	0.376706	0.501741	0.999067	0.33972	0.545871	0.999761	0.317236	0.570587	0.999162	2.18269	2.79427e-05	0.000370198
Irx3	-0.40907	0.829792	0.999067	0.188344	0.921157	0.999761	1.5971	0.380508	0.999162	2.18036	0.21046	0.367709
Fut7	-0.302891	0.552619	0.999067	0.0499861	0.920227	0.999761	0.362794	0.457216	0.999162	2.17235	2.50673e-06	5.37641e-05
Neil3	-0.820545	0.431469	0.999067	-0.546254	0.588948	0.999761	0.242153	0.793726	0.999162	2.17039	0.0095803	0.0356998
Clstn2	0.755038	0.668795	0.999067	1.21955	0.48227	0.999761	0.650971	0.712891	0.999162	2.16972	0.173485	0.319976
Racgap1	-1.95909	0.0200462	0.999067	-1.03066	0.176012	0.999761	0.365386	0.598935	0.999162	2.16874	0.00108299	0.00655721
Folr1	-0.0734845	0.947525	0.999067	0.426766	0.690449	0.999761	-0.44252	0.700246	0.999162	2.16537	0.0258509	0.0761761
Mis18a	-0.871215	0.174066	0.999067	-0.813075	0.20277	0.999761	0.907533	0.100955	0.999162	2.1622	4.10883e-05	0.000508544
Erich6	0.690259	0.473054	0.999067	1.3071	0.151482	0.999761	0.325072	0.74367	0.999162	2.161	0.0101772	0.0373948
Xkr5	-0.555067	0.416755	0.999067	-0.17368	0.795892	0.999761	0.996315	0.123	0.999162	2.16095	0.000646926	0.00441303
Aqp7	-0.168401	0.793308	0.999067	0.137592	0.828458	0.999761	0.24807	0.693664	0.999162	2.15945	0.000359933	0.00280471
Padi3	-0.409073	0.875742	0.999067	0.18834	0.942607	0.999761	0.0738907	0.977467	0.999162	2.15924	0.388077	NA
Irg1	-1.55192	0.172624	0.999067	-0.0424746	0.965509	0.999761	-1.08351	0.308248	0.999162	2.1585	0.016124	0.0533243
Slc5a10	-0.409068	0.802526	0.999067	1.84256	0.210711	0.999761	0.580774	0.716538	0.999162	2.15712	0.127966	0.256419
Map6d1	-0.409069	0.838927	0.999067	0.765421	0.703695	0.999761	0.073895	0.97071	0.999162	2.15696	0.246523	0.410943
Fam83d	-0.483373	0.331595	0.999067	-0.499547	0.316352	0.999761	1.15973	0.0140278	0.999162	2.15235	3.63596e-06	7.31023e-05
Hist1h2ak	1.75784	0.233534	0.999067	0.765421	0.628822	0.999761	1.62011	0.274068	0.999162	2.15171	0.120554	0.245261
Npy4r	0.167996	0.942604	0.999067	1.99214	0.385281	0.999761	0.65096	0.780261	0.999162	2.1516	0.335063	NA
Gabbr2	-1.12671	0.294859	0.999067	0.758791	0.384776	0.999761	-0.808078	0.425009	0.999162	2.14915	0.00753241	0.0294345
Hrh1	-1.67592	0.190718	0.999067	1.23092	0.221332	0.999761	0.787783	0.445364	0.999162	2.14573	0.0219561	0.0672144
Creb5	1.08984	0.294838	0.999067	0.110609	0.922745	0.999761	0.548398	0.61103	0.999162	2.14537	0.0261139	0.0766444
Doc2a	0.278511	0.671874	0.999067	-0.336221	0.626603	0.999761	-0.650305	0.356127	0.999162	2.14526	0.000375893	0.00289313
Id1	-0.323118	0.451127	0.999067	0.374134	0.380172	0.999761	-0.00454829	0.991503	0.999162	2.14524	3.95477e-07	1.30201e-05
Tuba8	0.161004	0.917569	0.999067	0.717708	0.635352	0.999761	-0.503178	0.746967	0.999162	2.13803	0.107713	0.22598
Fcnb	-0.124842	0.817145	0.999067	-0.167182	0.757173	0.999761	-0.186158	0.729839	0.999162	2.13768	4.00845e-05	0.000498464
Depdc1	-0.913262	0.140185	0.999067	-0.236433	0.690875	0.999761	1.16309	0.0396964	0.999162	2.13707	0.000117917	0.00116311
Neurl3	0.155344	0.663663	0.999067	0.126045	0.724314	0.999761	0.335094	0.346572	0.999162	2.13694	1.25118e-09	1.47114e-07
Lrr1	0.236438	0.819185	0.999067	-0.27074	0.803288	0.999761	0.898207	0.360741	0.999162	2.13621	0.021175	0.0654432
Atp6v1g2	0.136471	0.925622	0.999067	1.10085	0.415763	0.999761	1.07956	0.421886	0.999162	2.13517	0.0888204	0.195663
LOC690326	1.38755	0.41152	0.999067	1.69637	0.306825	0.999761	3.01103	0.0529009	0.999162	2.13376	0.174696	0.321533
Zdhhc19	0.745024	0.87513	0.999067	0.188289	0.96832	0.999761	0.0738406	0.987573	0.999162	2.13294	0.649446	NA
Ube2t	-1.08889	0.105665	0.999067	-0.677031	0.304888	0.999761	0.921482	0.143567	0.999162	2.12936	0.000601426	0.00415976
Asmt	-0.268029	0.784689	0.999067	0.613623	0.494576	0.999761	0.401849	0.657352	0.999162	2.12928	0.00858259	0.0328166
Phf11	0.0896068	0.83227	0.999067	-0.0365516	0.931169	0.999761	0.585748	0.165892	0.999162	2.12844	4.65395e-07	1.46622e-05
Ppef1	-0.0553518	0.961026	0.999067	-0.388655	0.742166	0.999761	1.05439	0.304912	0.999162	2.12634	0.0281183	0.0810973
Pcyt1b	1.55922	0.319222	0.999067	1.25734	0.433663	0.999761	0.650971	0.692435	0.999162	2.12562	0.144982	0.281478
Rbp7	0.282859	0.576894	0.999067	-0.314818	0.539197	0.999761	0.225116	0.656696	0.999162	2.12236	2.00625e-05	0.000285596
Nptxr	-0.0982406	0.838565	0.999067	-0.130094	0.787679	0.999761	0.380125	0.421292	0.999162	2.1136	3.82595e-06	7.57711e-05
Ly6g6c	-0.289234	0.843729	0.999067	-0.146268	0.920135	0.999761	-0.859035	0.570495	0.999162	2.10964	0.0901543	0.197676
Ch25h	-0.141266	0.814486	0.999067	0.158597	0.789115	0.999761	0.0732601	0.901498	0.999162	2.10955	0.000151189	0.00140391
Kntc1	-0.502211	0.34904	0.999067	-0.331139	0.535076	0.999761	0.786823	0.13167	0.999162	2.10683	4.37269e-05	0.00053467
Hist1h2bl	0.164618	0.846416	0.999067	0.183679	0.829025	0.999761	1.10158	0.156651	0.999162	2.09852	0.00394068	0.0181514
Sgcb	-0.367804	0.31411	0.999067	0.0711384	0.843665	0.999761	0.14493	0.686396	0.999162	2.09749	1.87527e-09	1.99157e-07
Rbm11	0.745046	0.84938	0.999067	0.18831	0.961717	0.999761	0.073861	0.984979	0.999162	2.09467	0.587927	NA
Capg	-0.216374	0.551245	0.999067	0.08302	0.818672	0.999761	0.147853	0.682612	0.999162	2.09226	5.34067e-09	4.42335e-07
Ms4a7	-0.552795	0.358663	0.999067	0.649137	0.248109	0.999761	1.03006	0.0621346	0.999162	2.09174	9.5551e-05	0.000983824
Pglyrp1	0.817884	0.298392	0.999067	1.67044	0.0254297	0.999761	0.89198	0.250927	0.999162	2.08899	0.00369898	0.017286
H1foo	0.167972	0.966323	0.999067	0.188309	0.962249	0.999761	0.650933	0.870035	0.999162	2.08797	0.594486	NA
Mrgprx2	0.759208	0.709002	0.999067	-0.388732	0.848737	0.999761	0.0738949	0.971078	0.999162	2.08742	0.269962	0.43866
Opn4	-0.40907	0.855586	0.999067	0.76542	0.733452	0.999761	-0.503182	0.822861	0.999162	2.08704	0.324067	NA
Il17rd	0.786298	0.270535	0.999067	-0.163628	0.832266	0.999761	-0.361569	0.642848	0.999162	2.08697	0.00167027	0.00918786
Dlgap5	-0.446656	0.350779	0.999067	-0.400468	0.402368	0.999761	0.774469	0.0980908	0.999162	2.08596	6.67982e-06	0.000120053
Foxh1	0.16047	0.919643	0.999067	1.93766	0.172027	0.999761	1.39412	0.337978	0.999162	2.0841	0.128838	0.257815
Fam212b	-0.12395	0.863135	0.999067	0.518393	0.451559	0.999761	0.346823	0.615586	0.999162	2.08386	0.0011582	0.00691717
Batf	0.425053	0.344592	0.999067	0.533535	0.232464	0.999761	0.348134	0.438185	0.999162	2.0835	3.62598e-07	1.21813e-05
Epsti1	-0.212037	0.60373	0.999067	0.339034	0.40208	0.999761	0.544788	0.176256	0.999162	2.08048	1.67408e-07	6.72131e-06
Pbk	-0.886099	0.10528	0.999067	-0.709316	0.191689	0.999761	0.877447	0.0922946	0.999162	2.073	5.55481e-05	0.000644505
Blnk	0.0801645	0.832878	0.999067	0.0620897	0.870356	0.999761	0.160826	0.669436	0.999162	2.07275	6.91105e-09	5.32232e-07
MGC105567	0.00532762	0.991215	0.999067	0.212092	0.660748	0.999761	0.879356	0.0678535	0.999162	2.07095	1.59948e-05	0.000238546
Syt4	0.745045	0.851126	0.999067	0.188309	0.962166	0.999761	0.0738601	0.985156	0.999162	2.07056	0.596789	NA
Cpeb1	-1.18078	0.27481	0.999067	-0.160558	0.866057	0.999761	-0.0449232	0.961519	0.999162	2.06813	0.0117817	0.0417567
Nusap1	-0.655036	0.218888	0.999067	-0.807923	0.131101	0.999761	0.966426	0.0622754	0.999162	2.06755	5.78654e-05	0.000663789
Hapln3	-0.155806	0.83741	0.999067	-0.189007	0.804337	0.999761	0.259555	0.722033	0.999162	2.06574	0.00204099	0.0107382
Ush1c	-0.40907	0.815881	0.999067	0.188345	0.914625	0.999761	2.21812	0.168719	0.999162	2.0635	0.193334	0.345457
Ercc6l	0.0054471	0.991905	0.999067	-0.362362	0.506057	0.999761	0.837997	0.109438	0.999162	2.0634	5.79854e-05	0.000664586
Ptpn7	-0.019993	0.956616	0.999067	0.253637	0.485395	0.999761	0.241629	0.504518	0.999162	2.06225	2.71423e-09	2.76394e-07
Cdca3	-0.480543	0.348676	0.999067	-0.910477	0.0801392	0.999761	1.20867	0.0150433	0.999162	2.06142	2.91772e-05	0.000383851
Snx20	0.0764737	0.791084	0.999067	0.402881	0.156176	0.999761	0.40971	0.146911	0.999162	2.06019	1.61496e-14	1.9334e-11
Adam2	1.10643	0.271537	0.999067	1.67706	0.0841883	0.999761	1.25047	0.206417	0.999162	2.05669	0.0270423	0.0787876
Mael	1.98059	0.45882	0.999067	1.34247	0.620374	0.999761	0.650949	0.810195	0.999162	2.05382	0.434607	0.60686
Mrap2	2.0988	0.122636	0.999067	2.08363	0.126444	0.999761	1.59222	0.257973	0.999162	2.05367	0.116793	0.239683
Ptger4	-0.0150528	0.974323	0.999067	0.100431	0.828275	0.999761	0.375561	0.399086	0.999162	2.05319	2.23727e-07	8.24933e-06
Ndc80	-0.34694	0.512231	0.999067	-0.775515	0.15034	0.999761	0.789311	0.123795	0.999162	2.04817	4.85129e-05	0.00058026
Tssk4	0.349275	0.742859	0.999067	0.610203	0.558549	0.999761	1.08323	0.279391	0.999162	2.04605	0.0303794	0.0859481
Pcdhb4	1.7678	0.182766	0.999067	0.763193	0.598504	0.999761	1.83689	0.161994	0.999162	2.03898	0.107441	0.225696
Izumo1	0.141017	0.871534	0.999067	0.806948	0.323335	0.999761	0.388624	0.644051	0.999162	2.03764	0.00577811	0.0241026
Arsj	-0.521081	0.584322	0.999067	0.0735776	0.934723	0.999761	0.0890597	0.920141	0.999162	2.03745	0.0104121	0.0380562
Hist1h2bo	0.389234	0.603712	0.999067	0.765121	0.290816	0.999761	-0.0741742	0.924687	0.999162	2.03049	0.00179073	0.00966084
Fxyd5	-0.181011	0.561146	0.999067	0.16914	0.584453	0.999761	0.0552551	0.858165	0.999162	2.02903	1.94929e-11	5.46174e-09
Fignl1	0.0645981	0.876788	0.999067	-0.316449	0.460755	0.999761	0.820134	0.0395116	0.999162	2.02732	1.10111e-07	4.81745e-06
Ttbk1	0.608814	0.481203	0.999067	0.555919	0.522511	0.999761	0.571845	0.506369	0.999162	2.02687	0.010062	0.0370959
Kif20b	-0.0687293	0.871382	0.999067	-0.631512	0.140883	0.999761	0.67992	0.10576	0.999162	2.02499	1.17387e-06	2.96144e-05
RT1-N3	0.0359595	0.952016	0.999067	-0.0988025	0.86871	0.999761	0.408848	0.493546	0.999162	2.02484	0.000684874	0.00460394
Top2a	-0.775648	0.187542	0.999067	-0.753315	0.200513	0.999761	0.880888	0.132111	0.999162	2.02358	0.000529946	0.00377848
Akap3	0.0723952	0.927788	0.999067	-0.389144	0.64771	0.999761	0.190729	0.807078	0.999162	2.02208	0.00278027	0.0137851
Gdf3	-0.409076	0.912112	0.999067	-0.388739	0.916465	0.999761	-0.503188	0.892005	0.999162	2.01962	0.577951	NA
Cd2	0.0387612	0.938768	0.999067	-0.138523	0.786395	0.999761	0.487419	0.319416	0.999162	2.01943	1.34364e-05	0.000207194
Ptgdr2	0.665003	0.34902	0.999067	1.59978	0.0192107	0.999761	0.571927	0.420259	0.999162	2.0193	0.0024577	0.0124819
Ripk3	-0.363024	0.369669	0.999067	0.205718	0.608406	0.999761	0.339495	0.396507	0.999162	2.01716	3.52026e-07	1.18868e-05
Cldn22	0.162686	0.911294	0.999067	1.45874	0.267705	0.999761	2.63135	0.0308356	0.999162	2.017	0.0988144	0.211454
Aurkb	-0.77415	0.107368	0.999067	-0.726844	0.130217	0.999761	0.706277	0.132204	0.999162	2.01675	1.44008e-05	0.000219749
Lrrc75b	-0.620579	0.346012	0.999067	-0.32687	0.611921	0.999761	-0.297974	0.640241	0.999162	2.01371	0.000523886	0.00375051
Mki67	-0.540548	0.24829	0.999067	-0.604544	0.196809	0.999761	0.743944	0.110216	0.999162	2.01197	1.49552e-05	0.000226862
Tnfsf15	2.43387	0.0372862	0.999067	1.43437	0.25398	0.999761	0.623297	0.646697	0.999162	2.00972	0.0821135	0.184878
Klri2	0.184577	0.842065	0.999067	-0.730214	0.471395	0.999761	0.190774	0.835594	0.999162	2.00861	0.0166643	0.0543878
Hk3	-0.267475	0.519255	0.999067	0.228271	0.581173	0.999761	0.4601	0.265379	0.999162	2.00502	1.08858e-06	2.80537e-05
Cd3d	0.0903492	0.902052	0.999067	0.579337	0.415673	0.999761	0.134841	0.852771	0.999162	2.00368	0.00258282	0.0129871
Lgals3	-0.17179	0.571578	0.999067	0.0490991	0.871454	0.999761	0.136553	0.652481	0.999162	2.00261	3.46632e-11	8.45332e-09
Perm1	-0.224301	0.663161	0.999067	-0.212896	0.679527	0.999761	0.083967	0.866382	0.999162	2.00242	1.13627e-05	0.000182482
Pgr	1.34066	0.529918	0.999067	1.34249	0.530095	0.999761	0.650963	0.760789	0.999162	2.00071	0.326001	NA
Slc4a8	0.0478203	0.967868	0.999067	-0.901559	0.483441	0.999761	0.401386	0.728632	0.999162	2.00026	0.0669115	0.158368
Aloxe3	0.0600433	0.923964	0.999067	0.0934349	0.881802	0.999761	-0.376037	0.562469	0.999162	1.9962	0.000379232	0.00291371
Ly6g6e	1.40961	0.173633	0.999067	1.52863	0.137868	0.999761	1.48013	0.149308	0.999162	1.99358	0.043127	0.112978
Usp43	-1.66009	0.0387551	0.999067	0.397184	0.519308	0.999761	-0.842515	0.225335	0.999162	1.99313	0.00035114	0.0027574
Tpx2	-0.128706	0.702882	0.999067	-0.352112	0.298521	0.999761	0.782725	0.0189554	0.999162	1.99054	1.81308e-09	1.94117e-07
Nek2	-1.10997	0.0918339	0.999067	-1.1456	0.0832885	0.999761	1.2605	0.0322013	0.999162	1.98997	0.000586844	0.00408681
Socs1	-0.132755	0.809181	0.999067	0.118785	0.826866	0.999761	0.340912	0.524005	0.999162	1.98997	9.85916e-05	0.001004
Slc27a3	0.0025452	0.994839	0.999067	0.266739	0.493648	0.999761	0.352234	0.362698	0.999162	1.98922	9.90299e-08	4.50024e-06
Ccdc103	-0.958731	0.505416	0.999067	-0.361316	0.80182	0.999761	0.467236	0.725319	0.999162	1.98728	0.0891103	0.196109
Myl3	0.167983	0.958247	0.999067	1.77635	0.577846	0.999761	0.0738706	0.981632	0.999162	1.98573	0.527523	NA
Atp10a	0.10339	0.816573	0.999067	0.395684	0.368293	0.999761	0.0411354	0.926295	0.999162	1.97798	2.10643e-06	4.64649e-05
RT1-CE14	0.466177	0.322487	0.999067	1.10356	0.0190428	0.999761	0.662122	0.159693	0.999162	1.97781	2.57939e-05	0.000348033
Nsl1	0.327471	0.401623	0.999067	0.112933	0.775616	0.999761	0.738293	0.0521139	0.999162	1.97412	5.16131e-08	2.69719e-06
Ncs1	-0.980092	0.566725	0.999067	0.847436	0.594134	0.999761	-0.497128	0.771372	0.999162	1.97165	0.185852	0.335685
Cpne2	0.131078	0.748073	0.999067	-0.0653463	0.873761	0.999761	0.0237966	0.953488	0.999162	1.9666	4.77304e-07	1.50015e-05
Wnt7a	-0.402062	0.725943	0.999067	-2.48322	0.0638	0.999761	0.462855	0.665226	0.999162	1.96562	0.0500917	0.126492
Sost	-0.0861446	0.840336	0.999067	0.193746	0.643972	0.999761	0.134172	0.747947	0.999162	1.96011	3.02089e-07	1.06086e-05
Rsb66	1.02645	0.422274	0.999067	0.141611	0.919295	0.999761	-1.03591	0.4729	0.999162	1.95955	0.0954094	0.205436
Ppfia3	0.661673	0.686485	0.999067	0.717302	0.662052	0.999761	1.07473	0.497438	0.999162	1.95946	0.185471	0.335227
RGD1308065	-0.979572	0.539283	0.999067	0.0838478	0.957054	0.999761	0.0307959	0.984202	0.999162	1.95899	0.148836	0.286911
Osm	1.05654	0.0913789	0.999067	0.566384	0.388564	0.999761	0.572301	0.377996	0.999162	1.95625	0.000667061	0.00450951
Orc1	-0.0572451	0.90682	0.999067	0.216457	0.651234	0.999761	0.262499	0.578945	0.999162	1.95608	6.13409e-06	0.00011235
Cenpq	-0.220307	0.681596	0.999067	-0.229265	0.669819	0.999761	1.03374	0.0421404	0.999162	1.95575	8.25598e-05	0.000886088
Bdnf	2.25554	0.0385808	0.999067	0.455143	0.70976	0.999761	1.03542	0.369655	0.999162	1.95554	0.069706	0.163127
Psca	-0.768144	0.314632	0.999067	-0.106329	0.880477	0.999761	0.150622	0.825318	0.999162	1.95175	0.00135377	0.00781921
Sfxn4	0.0520604	0.897998	0.999067	0.275133	0.493216	0.999761	0.587753	0.135483	0.999162	1.95046	2.28096e-07	8.3671e-06
Dcbld2	0.278181	0.542638	0.999067	0.381619	0.402305	0.999761	0.0817119	0.858401	0.999162	1.94994	9.75106e-06	0.000160716
Mab21l2	0.0428082	0.931876	0.999067	-0.238761	0.639815	0.999761	0.521595	0.283672	0.999162	1.94843	2.73199e-05	0.000364146
Fcgr3a	-0.398515	0.326563	0.999067	0.384965	0.341263	0.999761	0.301476	0.456016	0.999162	1.9483	1.307e-06	3.20519e-05
Wnt6	-1.36322	0.340319	0.999067	-0.765806	0.592193	0.999761	0.877047	0.475712	0.999162	1.94749	0.0888419	0.195678
Evi2a	0.265525	0.502451	0.999067	0.485908	0.215987	0.999761	0.136251	0.730921	0.999162	1.94715	2.31474e-07	8.44398e-06
Olah	1.51812	0.110991	0.999067	0.750611	0.459132	0.999761	1.38546	0.146871	0.999162	1.94655	0.0315827	0.0885864
Kcne5	0.816432	0.263097	0.999067	1.32493	0.0595271	0.999761	0.563178	0.446997	0.999162	1.94643	0.00328103	0.0157406
Spag5	-0.470663	0.291235	0.999067	-0.512799	0.251021	0.999761	0.697945	0.106771	0.999162	1.94568	4.9563e-06	9.50065e-05
Cacng6	0.745065	0.780141	0.999067	1.34248	0.614997	0.999761	1.22803	0.645462	0.999162	1.94496	0.45306	NA
Ccl4	0.46805	0.407648	0.999067	0.724372	0.197435	0.999761	0.802133	0.151819	0.999162	1.94325	0.000403422	0.00305677
Psmb11	0.167984	0.959305	0.999067	1.34247	0.683435	0.999761	0.0738715	0.982098	0.999162	1.93783	0.548596	NA
RGD1311946	-0.704583	0.0419863	0.999067	0.276699	0.399319	0.999761	0.0380978	0.90807	0.999162	1.9358	5.54597e-10	7.6123e-08
Mfsd6l	0.745077	0.682074	0.999067	2.262	0.192671	0.999761	2.53522	0.135677	0.999162	1.93216	0.256861	0.424032
Tnfsf10	-0.134571	0.763018	0.999067	-0.349905	0.434175	0.999761	0.218722	0.622586	0.999162	1.93153	1.16229e-05	0.000185107
Hes2	1.41459	0.265052	0.999067	1.34227	0.293124	0.999761	1.06468	0.409657	0.999162	1.92649	0.109687	0.229145
B3galnt1	-0.218433	0.670122	0.999067	-0.533944	0.305304	0.999761	0.147489	0.769614	0.999162	1.92627	6.9852e-05	0.000776732
Slc4a3	-0.396776	0.584851	0.999067	0.367717	0.591313	0.999761	-0.345732	0.62952	0.999162	1.92566	0.0023398	0.0120175
Chaf1b	-0.0528318	0.897891	0.999067	0.107495	0.792085	0.999761	0.836184	0.0323103	0.999162	1.92482	2.96731e-07	1.04483e-05
Fgf13	-0.986139	0.658579	0.999067	-0.965802	0.665187	0.999761	-0.503174	0.821617	0.999162	1.92223	0.356342	0.531193
Irgm	0.0409514	0.939006	0.999067	0.0924373	0.862865	0.999761	1.00721	0.0596963	0.999162	1.92025	0.000329307	0.00262827
Troap	-1.02344	0.0287861	0.999067	-0.632598	0.168886	0.999761	0.688766	0.118907	0.999162	1.91878	9.84584e-06	0.000162075
Kcns1	-0.768299	0.589339	0.999067	-0.224974	0.870275	0.999761	-0.868903	0.542934	0.999162	1.91868	0.0934993	0.202649
Arhgap25	-0.159367	0.493672	0.999067	0.383464	0.0959578	0.999761	0.360759	0.116668	0.999162	1.91756	2.11917e-17	5.58146e-14
Ube2c	-0.972086	0.0670132	0.999067	-0.531744	0.308231	0.999761	0.800157	0.113145	0.999162	1.9165	0.000120336	0.0011835
Klra17	-0.873486	0.0552106	0.999067	-0.497908	0.268835	0.999761	0.131798	0.765896	0.999162	1.91564	9.97584e-06	0.000163628
Ptprcap	0.00907523	0.981376	0.999067	0.0649189	0.867245	0.999761	0.216562	0.575158	0.999162	1.91415	4.42768e-07	1.41182e-05
Dusp2	-0.253925	0.550002	0.999067	0.0690839	0.86761	0.999761	-0.270301	0.521745	0.999162	1.91393	3.40843e-07	1.15984e-05
Sp100	-0.504029	0.217902	0.999067	0.231879	0.564444	0.999761	0.289549	0.470405	0.999162	1.91365	1.1944e-06	3.00172e-05
Kcnab2	0.0334101	0.946716	0.999067	0.0612414	0.902426	0.999761	-0.56408	0.276149	0.999162	1.91262	3.36232e-05	0.000433676
Depdc1b	-0.145396	0.837222	0.999067	0.0030724	0.996502	0.999761	0.980569	0.137878	0.999162	1.91138	0.00270705	0.0134984
Ntsr2	0.168006	0.941075	0.999067	-0.388734	0.864196	0.999761	0.65097	0.774561	0.999162	1.90619	0.375541	NA
Ccna1	2.01775	0.158582	0.999067	0.188345	0.904425	0.999761	1.18228	0.438725	0.999162	1.906	0.168888	0.314225
Ccna2	-0.734252	0.171438	0.999067	-0.871631	0.105634	0.999761	0.879571	0.0937393	0.999162	1.90355	0.000260911	0.00218016
Fam167a	-0.675424	0.0881322	0.999067	0.503166	0.192584	0.999761	0.360267	0.350947	0.999162	1.90238	5.54865e-07	1.67209e-05
Olr1637	0.893904	0.249791	0.999067	1.65065	0.0247988	0.999761	1.61225	0.0276496	0.999162	1.90096	0.00696081	0.0276892
Lgals12	0.167971	0.967205	0.999067	0.765381	0.851395	0.999761	0.0738589	0.985577	0.999162	1.90091	0.637767	NA
Tcf15	1.30992	0.533994	0.999067	1.34249	0.524408	0.999761	0.650964	0.757576	0.999162	1.89948	0.345515	NA
Gpr35	0.411616	0.478621	0.999067	0.615686	0.280637	0.999761	0.511487	0.369831	0.999162	1.89691	0.000191241	0.0016891
Serpine1	-0.554537	0.235933	0.999067	-0.647182	0.167589	0.999761	-0.646784	0.166569	0.999162	1.89623	2.95186e-05	0.000387568
Slc41a3	-0.785818	0.167957	0.999067	0.42791	0.444311	0.999761	-0.0425374	0.939619	0.999162	1.89497	0.000612257	0.00421475
Slamf6	0.110791	0.852921	0.999067	0.295206	0.617084	0.999761	0.599475	0.297237	0.999162	1.89398	0.000466144	0.00342177
Mir207	2.92174	0.0275565	0.999067	2.58646	0.0573175	0.999761	2.18281	0.117796	0.999162	1.89368	0.164853	0.30868
Rnase12	1.30873	0.5796	0.999067	0.76541	0.746193	0.999761	0.650961	0.783111	0.999162	1.89284	0.4066	NA
Spire2	-0.910547	0.219472	0.999067	-0.26516	0.702683	0.999761	0.40413	0.53757	0.999162	1.89135	0.00199643	0.0105417
Hist1h4m	0.0918099	0.927035	0.999067	0.128913	0.897575	0.999761	0.0468358	0.962585	0.999162	1.88941	0.0253381	0.0750342
RGD1559903	0.16795	0.970065	0.999067	1.34243	0.764215	0.999761	0.650911	0.884365	0.999162	1.88929	0.669904	NA
Gareml	-0.317842	0.655819	0.999067	0.986401	0.124928	0.999761	0.572151	0.382123	0.999162	1.88801	0.0018761	0.0100188
Rims2	-0.854075	0.480404	0.999067	-0.381135	0.738894	0.999761	0.322833	0.756831	0.999162	1.88792	0.0420675	0.110899
Zp3	0.168003	0.93168	0.999067	1.24158	0.519626	0.999761	1.93092	0.296906	0.999162	1.88545	0.299702	0.473121
Ccnb1	-0.853808	0.146032	0.999067	-0.777898	0.185098	0.999761	0.816528	0.160901	0.999162	1.88354	0.00118822	0.00704715
LOC688925	0.913605	0.435971	0.999067	-0.782477	0.570175	0.999761	-0.375933	0.777791	0.999162	1.88344	0.0814285	0.183744
Sp6	-0.768022	0.57969	0.999067	0.751183	0.534437	0.999761	0.389702	0.752677	0.999162	1.88312	0.0866737	0.192545
LOC685157	-0.409079	0.893354	0.999067	0.765409	0.801941	0.999761	0.0738844	0.980683	0.999162	1.88274	0.525131	NA
Arpp21	1.12844	0.125966	0.999067	0.866604	0.250768	0.999761	1.0755	0.143622	0.999162	1.88268	0.00607619	0.0250367
Fosl1	1.50645	0.199789	0.999067	0.00951101	0.99392	0.999761	-1.0468	0.436333	0.999162	1.88258	0.102695	0.21791
Ly9	0.0371143	0.948052	0.999067	0.279882	0.614175	0.999761	0.135773	0.807598	0.999162	1.88182	7.95862e-05	0.00086261
Ddn	1.31227	0.463132	0.999067	1.34249	0.453722	0.999761	1.22805	0.493121	0.999162	1.88181	0.262551	NA
Pkd2l2	-0.42194	0.770389	0.999067	1.15442	0.363899	0.999761	0.803457	0.535184	0.999162	1.8813	0.112197	0.232827
Mirlet7i	-0.986149	0.607617	0.999067	1.98734	0.262861	0.999761	1.98099	0.262629	0.999162	1.88085	0.281997	0.452789
Rbm43	-0.142469	0.671044	0.999067	0.023863	0.943086	0.999761	0.494968	0.134546	0.999162	1.87759	8.20564e-09	5.97017e-07
Ms4a8	2.21414	0.172685	0.999067	0.765417	0.654222	0.999761	2.15899	0.182359	0.999162	1.87626	0.238311	0.401373
Gmnn	-0.0303464	0.938238	0.999067	0.0412242	0.915994	0.999761	0.704023	0.0659586	0.999162	1.87544	5.76914e-07	1.71498e-05
Lmo1	1.94468	0.122866	0.999067	1.73188	0.176368	0.999761	1.02439	0.447515	0.999162	1.87539	0.124736	0.251287
Hspb1	0.00505492	0.987311	0.999067	0.398906	0.208699	0.999761	-0.0699069	0.825864	0.999162	1.87487	2.9799e-09	2.9729e-07
Tonsl	0.184732	0.595969	0.999067	0.176862	0.612193	0.999761	0.526772	0.121803	0.999162	1.87301	7.36882e-09	5.60925e-07
Sftpa1	2.46895	0.0622436	0.999067	0.765423	0.612078	0.999761	0.0738961	0.960953	0.999162	1.86897	0.156985	0.297983
Ceacam16	0.126817	0.795492	0.999067	0.687609	0.138167	0.999761	0.746279	0.10259	0.999162	1.86888	8.26609e-06	0.000140823
Abcc3	-0.0514172	0.891879	0.999067	-0.194326	0.608164	0.999761	-0.172005	0.649289	0.999162	1.86195	5.70525e-07	1.70612e-05
Adam30	0.167962	0.971739	0.999067	0.188299	0.968318	0.999761	0.0738502	0.987572	0.999162	1.86086	0.692215	NA
Themis2	-0.185608	0.550117	0.999067	0.189344	0.537401	0.999761	-0.00281503	0.992698	0.999162	1.86064	3.60945e-10	5.40146e-08
LOC690276	-0.10452	0.889043	0.999067	0.340076	0.638581	0.999761	-0.71652	0.36454	0.999162	1.85999	0.00500899	0.0217042
Cd244	-0.754909	0.0873321	0.999067	-0.24202	0.575713	0.999761	-0.176922	0.680518	0.999162	1.8599	6.68349e-06	0.000120053
Plscr2	0.0653009	0.868578	0.999067	0.252939	0.519818	0.999761	0.447466	0.251817	0.999162	1.85962	1.19831e-06	3.00583e-05
Shc4	-0.379545	0.686796	0.999067	-0.950681	0.347666	0.999761	-1.82112	0.111842	0.999162	1.85621	0.0212728	0.0656993
Cuzd1	0.167955	0.97174	0.999067	0.765364	0.87175	0.999761	0.0738437	0.987573	0.999162	1.85614	0.692964	NA
Fam83b	-0.838523	0.393996	0.999067	-0.976308	0.328627	0.999761	0.150352	0.868531	0.999162	1.85555	0.0292512	0.083505
Gzmk	0.135382	0.799121	0.999067	0.111055	0.834825	0.999761	0.497282	0.343138	0.999162	1.85459	0.000280309	0.00230424
Cdca7	-0.305625	0.391715	0.999067	-0.0414011	0.906579	0.999761	0.468748	0.174369	0.999162	1.85295	3.0569e-08	1.77845e-06
C4b	-0.586745	0.17342	0.999067	-0.234175	0.586262	0.999761	-0.323993	0.451359	0.999162	1.8514	1.5141e-05	0.00022866
Pcdh19	0.821375	0.515955	0.999067	0.62421	0.629335	0.999761	1.46982	0.217944	0.999162	1.84863	0.104552	0.220966
Ptges	0.16797	0.96608	0.999067	0.188307	0.961976	0.999761	1.228	0.755876	0.999162	1.84827	0.635745	NA
Gpr65	-0.267993	0.539748	0.999067	0.319021	0.449488	0.999761	0.48462	0.244023	0.999162	1.84633	3.11006e-06	6.42958e-05
RGD1563349	0.114884	0.922177	0.999067	-0.16203	0.894064	0.999761	0.720576	0.514507	0.999162	1.84614	0.0706104	0.164687
Vom2r80	2.43793	0.0740902	0.999067	2.09212	0.134401	0.999761	0.650971	0.673103	0.999162	1.84454	0.175277	0.322287
LOC100359977	0.0851484	0.930477	0.999067	0.566534	0.540299	0.999761	0.81576	0.361152	0.999162	1.84084	0.0235706	0.0711113
Dnajc6	0.490905	0.742248	0.999067	0.166593	0.913737	0.999761	0.794685	0.582924	0.999162	1.83998	0.171523	0.317201
Angpt4	0.178109	0.914619	0.999067	1.42215	0.356103	0.999761	0.678933	0.674322	0.999162	1.83992	0.209275	0.365946
Faslg	0.374822	0.550189	0.999067	-0.00614576	0.992401	0.999761	0.479711	0.438749	0.999162	1.8392	0.0015521	0.00871893
Mboat4	0.167984	0.959431	0.999067	0.765396	0.816715	0.999761	0.650947	0.843738	0.999162	1.83619	0.571576	NA
Cmklr1	-0.238861	0.49865	0.999067	0.0170653	0.961288	0.999761	-0.227369	0.518576	0.999162	1.83243	1.11539e-07	4.84996e-06
Kif2c	-0.885872	0.0951389	0.999067	-0.955759	0.0722764	0.999761	0.826338	0.11074	0.999162	1.8284	0.000383109	0.00293665
Kif23	-1.00602	0.040817	0.999067	-0.386872	0.419808	0.999761	0.685713	0.141009	0.999162	1.82797	6.66544e-05	0.000745705
Cd44	-0.00879396	0.981406	0.999067	0.261693	0.486208	0.999761	0.0161022	0.96588	0.999162	1.82447	8.08962e-07	2.21942e-05
Cd8b	-0.186916	0.801436	0.999067	-0.21816	0.77013	0.999761	-0.596961	0.435641	0.999162	1.82331	0.00572416	0.0239458
Sidt1	-0.859025	0.131659	0.999067	0.28036	0.614293	0.999761	0.328038	0.554468	0.999162	1.82295	0.000864722	0.00552181
Myh3	0.168003	0.950966	0.999067	-0.388736	0.886853	0.999761	0.0738907	0.978423	0.999162	1.82245	0.489184	NA
Pla2g7	-0.573483	0.0254736	0.999067	-0.15449	0.532492	0.999761	-0.464393	0.0650852	0.999162	1.82079	1.81309e-16	3.41094e-13
Gzmm	0.253856	0.482657	0.999067	-0.0017027	0.996276	0.999761	0.346425	0.335094	0.999162	1.81937	1.80914e-07	7.11182e-06
Plac8	-0.232032	0.589915	0.999067	0.0412616	0.92343	0.999761	0.272169	0.524814	0.999162	1.81712	1.85719e-05	0.000268762
Btn1a1	-0.377115	0.817887	0.999067	1.71729	0.236629	0.999761	0.0456812	0.977268	0.999162	1.81692	0.199642	0.353943
Rtkn2	-0.497516	0.642489	0.999067	0.15999	0.870134	0.999761	0.289964	0.760437	0.999162	1.81505	0.0272169	0.0791387
LOC499240	-0.409066	0.820428	0.999067	0.188348	0.91676	0.999761	0.570335	0.747401	0.999162	1.81486	0.262611	0.430623
Crtam	0.019436	0.984444	0.999067	0.487697	0.610426	0.999761	-0.917299	0.407822	0.999162	1.81457	0.0368068	0.0999606
RT1-M4	-0.409067	0.840009	0.999067	-0.38873	0.847863	0.999761	1.087	0.57597	0.999162	1.81445	0.330955	0.505735
Bcl11b	-0.775007	0.373442	0.999067	0.133632	0.86773	0.999761	0.234178	0.767019	0.999162	1.81426	0.0130841	0.0454268
Ankrd65	1.70062	0.222901	0.999067	1.741	0.211534	0.999761	0.0738961	0.962172	0.999162	1.81414	0.176766	0.324075
Il10ra	-0.209328	0.494847	0.999067	0.283063	0.349046	0.999761	0.0450027	0.881992	0.999162	1.81088	6.79249e-10	8.85647e-08
Arhgap11a	-0.707168	0.081128	0.999067	-0.394137	0.328105	0.999761	0.663732	0.0947497	0.999162	1.80988	4.37851e-06	8.51708e-05
Zim1	2.13195	0.090019	0.999067	1.09612	0.421579	0.999761	0.635743	0.653804	0.999162	1.80834	0.143739	0.279642
Cenpt	-0.749028	0.218967	0.999067	-1.11621	0.0713593	0.999761	0.873509	0.135911	0.999162	1.80632	0.00181627	0.00977861
Myh10	-0.462216	0.210213	0.999067	-0.0590638	0.872033	0.999761	0.0345414	0.924744	0.999162	1.8052	5.65515e-07	1.69642e-05
E230034O05Rik	0.701684	0.468317	0.999067	1.27528	0.16923	0.999761	1.38421	0.13029	0.999162	1.80409	0.0396065	0.106141
Sh2d2a	-0.551772	0.282393	0.999067	0.411622	0.38438	0.999761	0.227602	0.632077	0.999162	1.80395	3.66287e-05	0.000461592
Cnksr1	-0.27397	0.599083	0.999067	0.357927	0.468767	0.999761	-0.320967	0.536196	0.999162	1.80371	6.40407e-05	0.000720814
Mycn	0.998477	0.498465	0.999067	1.77358	0.203789	0.999761	1.05915	0.467179	0.999162	1.80355	0.181112	0.329475
Lim2	0.167962	0.971739	0.999067	0.188299	0.968318	0.999761	0.0738508	0.987572	0.999162	1.80037	0.701857	NA
Cdc20	-0.525512	0.274331	0.999067	-0.831949	0.0844297	0.999761	0.776088	0.103748	0.999162	1.79811	0.000156209	0.00143763
LOC680663	-1.77309	0.167573	0.999067	-0.201546	0.852627	0.999761	-0.13957	0.895898	0.999162	1.79809	0.0562492	0.138483
Msn	-0.152019	0.622976	0.999067	0.0770473	0.802987	0.999761	0.0433688	0.888266	0.999162	1.79725	4.79279e-09	4.17157e-07
Hdgfrp3	-0.561523	0.260558	0.999067	-0.178366	0.716112	0.999761	-0.258151	0.597982	0.999162	1.79693	0.000110299	0.00110124
Dsg3	0.167971	0.96754	0.999067	0.765381	0.852893	0.999761	0.0738589	0.985724	0.999162	1.79684	0.659962	NA
Tal2	1.30852	0.588521	0.999067	0.18833	0.937998	0.999761	2.15855	0.360112	0.999162	1.79417	0.444365	NA
Cdh5	-0.295543	0.340051	0.999067	-0.0784355	0.799833	0.999761	-0.0406454	0.895359	0.999162	1.79416	5.12105e-09	4.35091e-07
RT1-S2	0.091119	0.898205	0.999067	0.862854	0.223043	0.999761	0.228955	0.747296	0.999162	1.79385	0.0108541	0.0392364
Ccl3	-0.30557	0.501736	0.999067	0.244804	0.584583	0.999761	0.297068	0.505295	0.999162	1.79082	3.88033e-05	0.000484821
Kifc1	-0.665518	0.158052	0.999067	-0.667994	0.156571	0.999761	0.649436	0.160928	0.999162	1.79079	9.86592e-05	0.001004
Kcnv2	2.01695	0.0698449	0.999067	2.84829	0.00806966	0.999761	1.03905	0.379826	0.999162	1.78961	0.100898	0.214865
Nap1l2	1.10718	0.136022	0.999067	0.468336	0.55229	0.999761	0.807264	0.285131	0.999162	1.78679	0.00988672	0.0365828
Col2a1	0.167985	0.95923	0.999067	0.765397	0.815823	0.999761	0.650947	0.842973	0.999162	1.78295	0.581159	NA
Cdhr5	-0.16083	0.793334	0.999067	-0.537739	0.394261	0.999761	-0.584091	0.352133	0.999162	1.78197	0.00160272	0.00891689
RT1-T24-2	-0.750322	0.294071	0.999067	-0.10286	0.881979	0.999761	-0.365835	0.599672	0.999162	1.77692	0.00690015	0.0275441
Mastl	-0.607066	0.247129	0.999067	-0.637892	0.224763	0.999761	0.762765	0.129691	0.999162	1.77688	0.00033472	0.00265698
Trpv2	0.100994	0.745136	0.999067	0.492627	0.10769	0.999761	0.498041	0.102411	0.999162	1.7767	1.70596e-09	1.85668e-07
Lilrb4	-0.286659	0.503973	0.999067	0.279359	0.511378	0.999761	-0.103585	0.808256	0.999162	1.7745	2.33652e-05	0.000321857
Psrc1	-1.48851	0.124021	0.999067	0.318542	0.675828	0.999761	-0.0339408	0.965253	0.999162	1.7745	0.00935562	0.0350709
Cotl1	-0.435641	0.150274	0.999067	0.247822	0.411442	0.999761	0.164913	0.584594	0.999162	1.77378	3.48161e-09	3.29851e-07
Phlda3	0.516939	0.07543	0.999067	0.470504	0.105695	0.999761	0.680527	0.0191416	0.999162	1.7722	9.41617e-10	1.19232e-07
Sapcd2	-0.934384	0.107411	0.999067	-1.09253	0.0642718	0.999761	0.958685	0.0645862	0.999162	1.77122	0.000454863	0.00335579
Tnnc2	1.18502	0.104736	0.999067	0.614424	0.419697	0.999761	0.750415	0.314989	0.999162	1.76713	0.0108107	0.0391223
Rnf180	1.07888	0.3818	0.999067	0.896121	0.475519	0.999761	0.45975	0.723083	0.999162	1.76559	0.122208	0.24767
Rcan3	-0.0990462	0.80013	0.999067	0.223806	0.55795	0.999761	0.254337	0.501113	0.999162	1.76499	4.29581e-07	1.37979e-05
Wnt11	0.157391	0.932943	0.999067	-0.388726	0.835641	0.999761	-1.08025	0.564239	0.999162	1.76408	0.299845	0.47329
Plvap	-0.21326	0.586215	0.999067	0.201692	0.605817	0.999761	0.511329	0.189912	0.999162	1.76373	5.65164e-06	0.000105501
Gipr	0.658034	0.38487	0.999067	0.878547	0.238139	0.999761	-1.66274	0.116522	0.999162	1.76269	0.0101074	0.0372037
Cx3cr1	0.0878756	0.85351	0.999067	0.224254	0.634883	0.999761	-0.156648	0.744518	0.999162	1.76211	5.61802e-05	0.000650692
Ptprv	0.108391	0.844473	0.999067	0.827973	0.114815	0.999761	0.534632	0.313921	0.999162	1.76058	0.000361892	0.00281498
Apbb1ip	-0.237947	0.352722	0.999067	0.201731	0.423993	0.999761	0.156925	0.53301	0.999162	1.76046	4.97394e-13	3.85305e-10
Tlr7	-0.493546	0.169709	0.999067	-0.0894843	0.802305	0.999761	0.0826706	0.816475	0.999162	1.75701	6.05666e-07	1.77639e-05
Gdf15	0.190075	0.600916	0.999067	-0.050673	0.889765	0.999761	0.692084	0.0539696	0.999162	1.75677	6.86479e-07	1.97385e-05
Adora2b	0.40307	0.550147	0.999067	-0.0595326	0.930316	0.999761	0.905903	0.175526	0.999162	1.75547	0.00801532	0.0309905
F2rl1	0.170789	0.86439	0.999067	0.504766	0.604446	0.999761	0.264787	0.787882	0.999162	1.7545	0.0491227	0.124691
Fam50b	0.745074	0.731233	0.999067	1.87107	0.381394	0.999761	1.22804	0.571301	0.999162	1.75316	0.401071	NA
Vangl2	0.666983	0.658113	0.999067	1.07165	0.463683	0.999761	1.04254	0.472767	0.999162	1.7529	0.192182	0.344342
Cdkl1	-0.578112	0.227142	0.999067	-0.355988	0.448404	0.999761	-0.210969	0.645987	0.999162	1.75171	2.26842e-05	0.00031445
Sult6b1	0.464404	0.453231	0.999067	0.312616	0.617827	0.999761	0.432851	0.482512	0.999162	1.7497	0.002265	0.011688
Basp1	-0.221518	0.590641	0.999067	-0.0719171	0.860515	0.999761	-0.151293	0.711112	0.999162	1.74902	6.46115e-06	0.0001172
RT1-CE1	-0.258675	0.448124	0.999067	0.767883	0.0186047	0.999761	0.369317	0.26218	0.999162	1.74874	3.1313e-08	1.8007e-06
Olr1590	0.167984	0.957854	0.999067	1.34247	0.672783	0.999761	0.650947	0.837742	0.999162	1.74628	0.576229	NA
Slc11a1	-0.49078	0.106771	0.999067	0.0657779	0.82845	0.999761	-0.0802625	0.791477	0.999162	1.7461	7.64736e-09	5.72205e-07
Gpa33	1.09095	0.0848749	0.999067	0.625901	0.327042	0.999761	1.27212	0.0435931	0.999162	1.74572	0.00518485	0.0222989
Abcg1	-0.255656	0.275323	0.999067	0.199276	0.391667	0.999761	0.0211557	0.927591	0.999162	1.74571	2.40887e-14	2.64353e-11
Disp2	0.047215	0.962866	0.999067	-0.474245	0.65402	0.999761	-0.431283	0.679417	0.999162	1.74559	0.0605717	0.146647
Ddit4l2	-0.044021	0.973857	0.999067	-0.249824	0.854267	0.999761	-0.771189	0.581163	0.999162	1.74559	0.164467	0.308352
Serpini1	-0.0683721	0.901213	0.999067	-0.165668	0.765197	0.999761	0.460853	0.387486	0.999162	1.74439	0.000619577	0.00425846
Cdcp1	1.05903	0.0919401	0.999067	1.38055	0.0246615	0.999761	0.504908	0.441673	0.999162	1.74429	0.00273335	0.0135986
Plk4	-0.55467	0.121684	0.999067	-0.518146	0.147687	0.999761	0.367966	0.282185	0.999162	1.74427	1.27928e-07	5.36524e-06
Snap91	-0.409066	0.848518	0.999067	-0.388728	0.855964	0.999761	0.0738987	0.972473	0.999162	1.74381	0.381744	0.556167
Evl	-0.276743	0.328674	0.999067	0.135972	0.628628	0.999761	0.200899	0.473505	0.999162	1.74361	2.54955e-10	4.09452e-08
Ect2	-0.826661	0.147637	0.999067	-1.10761	0.0534697	0.999761	0.731763	0.193304	0.999162	1.74236	0.00186232	0.00996541
Camk4	0.13371	0.873079	0.999067	-0.345311	0.697443	0.999761	-0.449738	0.612469	0.999162	1.74055	0.0171106	0.0555271
Defb17	0.16797	0.967838	0.999067	0.76538	0.854231	0.999761	0.0738585	0.985855	0.999162	1.73962	0.673231	NA
Tox	-0.266643	0.680046	0.999067	0.501311	0.399072	0.999761	0.957094	0.0915786	0.999162	1.73908	0.00106506	0.00646817
Misp	-0.831137	0.282759	0.999067	0.00489965	0.994472	0.999761	0.134594	0.845918	0.999162	1.7377	0.00560215	0.0235476
Incenp	-0.253887	0.394637	0.999067	-0.0389049	0.895327	0.999761	0.41733	0.150154	0.999162	1.73278	7.50119e-10	9.68463e-08
Slc15a3	-0.014618	0.955713	0.999067	0.329306	0.208158	0.999761	0.423977	0.103968	0.999162	1.73219	1.58007e-11	4.83906e-09
LOC303566	-0.438465	0.244701	0.999067	0.225169	0.525151	0.999761	0.116692	0.741791	0.999162	1.73134	6.31945e-08	3.1286e-06
Hck	-0.281233	0.303623	0.999067	0.230763	0.396289	0.999761	0.300296	0.268916	0.999162	1.73039	1.365e-10	2.36522e-08
Cd69	0.0657622	0.916277	0.999067	0.159721	0.797764	0.999761	-0.473653	0.458819	0.999162	1.72964	0.00349902	0.016581
Mfsd4	1.58956	0.0957937	0.999067	2.49863	0.00588136	0.999761	1.08106	0.274114	0.999162	1.72949	0.0577417	0.141417
Ccl2	0.553076	0.354587	0.999067	0.331419	0.58078	0.999761	-0.0813745	0.892851	0.999162	1.72883	0.00317354	0.0153568
Gpr31	-0.399778	0.277536	0.999067	0.0237452	0.947163	0.999761	0.205336	0.560137	0.999162	1.72837	2.00722e-07	7.66178e-06
Cd27	-0.624136	0.215838	0.999067	-0.581102	0.248153	0.999761	-0.526907	0.286235	0.999162	1.72394	4.88794e-05	0.000583055
Inhbb	-0.370354	0.615906	0.999067	0.420104	0.563521	0.999761	-0.0230158	0.974883	0.999162	1.72385	0.016027	0.0530435
Dhx58	0.0233575	0.950518	0.999067	0.221193	0.556537	0.999761	0.554921	0.139755	0.999162	1.72355	4.3191e-06	8.41393e-05
Ptprq	1.67122	0.433227	0.999067	0.188339	0.931762	0.999761	0.650966	0.76726	0.999162	1.7211	0.408679	0.581889
Tfap2e	0.745044	0.850489	0.999067	0.188308	0.962002	0.999761	0.650932	0.869193	0.999162	1.72059	0.659929	NA
LOC689757	0.149952	0.90603	0.999067	-0.775153	0.576132	0.999761	-0.889603	0.521143	0.999162	1.72035	0.116993	0.23998
LOC360231	0.0822869	0.858615	0.999067	0.478033	0.299085	0.999761	0.674637	0.141901	0.999162	1.7195	0.000166193	0.00151146
Klra2	1.20966	0.48214	0.999067	1.89877	0.250318	0.999761	0.0738936	0.966501	0.999162	1.71894	0.286048	0.457101
Oas1f	-0.409074	0.898376	0.999067	-0.388737	0.903403	0.999761	0.0738892	0.981596	0.999162	1.71622	0.582833	NA
Pvrl4	0.349713	0.61029	0.999067	1.22601	0.0537125	0.999761	0.80571	0.215886	0.999162	1.71513	0.00413352	0.0187575
RGD1310110	-0.409073	0.864633	0.999067	0.765417	0.749738	0.999761	0.650967	0.786169	0.999162	1.71464	0.454739	NA
Igtp	-0.100869	0.807297	0.999067	0.0289736	0.94414	0.999761	0.475914	0.249615	0.999162	1.71351	3.36791e-05	0.000433973
Fbxw17	-0.25224	0.4593	0.999067	0.0448137	0.894681	0.999761	0.147252	0.66209	0.999162	1.71311	2.06928e-07	7.83955e-06
Mrgprx3	-0.132861	0.914227	0.999067	0.204164	0.864202	0.999761	1.02557	0.3557	0.999162	1.71243	0.1044	0.220716
Hrh2	2.15849	0.217384	0.999067	2.0847	0.235327	0.999761	0.0738902	0.968533	0.999162	1.71238	0.323727	0.498033
Emilin3	-0.786576	0.588816	0.999067	0.202761	0.88036	0.999761	-0.887621	0.543201	0.999162	1.7119	0.15003	0.288178
Cdkn1a	-1.08553	0.280252	0.999067	-0.972987	0.333122	0.999761	0.165148	0.86948	0.999162	1.71148	0.0885427	0.195217
RT1-T24-1	0.13542	0.728142	0.999067	-0.251108	0.522212	0.999761	0.598127	0.121774	0.999162	1.70992	7.76021e-06	0.000133937
Il24	0.168005	0.934559	0.999067	-0.388735	0.849318	0.999761	2.19965	0.252936	0.999162	1.70964	0.37348	0.547885
Bub1b	-1.05385	0.038175	0.999067	-0.950968	0.0604835	0.999761	0.383334	0.433061	0.999162	1.70848	0.000387742	0.00296182
Slc27a6	-0.409073	0.848093	0.999067	0.765418	0.720034	0.999761	1.5416	0.45602	0.999162	1.70627	0.397418	0.570425
Spic	-0.166309	0.647194	0.999067	0.414412	0.238919	0.999761	0.351744	0.316133	0.999162	1.70565	3.06488e-07	1.07344e-05
Dlgap1	-0.120297	0.842151	0.999067	-0.116698	0.847014	0.999761	0.353649	0.541904	0.999162	1.70439	0.00163702	0.00903894
Eme1	-0.209071	0.664531	0.999067	-0.143654	0.765003	0.999761	0.495762	0.283683	0.999162	1.70419	0.000120809	0.0011871
Sdr16c6	1.32544	0.28109	0.999067	1.2682	0.302489	0.999761	0.766097	0.534006	0.999162	1.7009	0.16548	0.309483
Galnt5	0.673124	0.629319	0.999067	2.14686	0.0823974	0.999761	1.62274	0.201472	0.999162	1.70047	0.163733	0.307238
Ms4a14	-0.391614	0.789163	0.999067	0.16351	0.908254	0.999761	1.51488	0.228036	0.999162	1.70011	0.162123	0.305261
Hmmr	-0.801265	0.155511	0.999067	-0.855306	0.12982	0.999761	0.635872	0.252934	0.999162	1.69815	0.00215293	0.0112241
Gdap1l1	0.733986	0.703881	0.999067	0.188345	0.922423	0.999761	0.0738955	0.969523	0.999162	1.69743	0.346188	NA
Paqr8	-0.321576	0.455007	0.999067	0.148958	0.722549	0.999761	-0.212651	0.616747	0.999162	1.69704	1.76854e-05	0.000257917
Ly6d	0.167964	0.971738	0.999067	0.188301	0.968318	0.999761	0.073852	0.987572	0.999162	1.69693	0.718446	NA
Grik2	1.28682	0.640808	0.999067	1.34248	0.626634	0.999761	0.0738779	0.978642	0.999162	1.69659	0.529773	NA
Il2rg	-0.0300949	0.921368	0.999067	0.102324	0.736195	0.999761	-0.010367	0.97276	0.999162	1.69363	7.75676e-09	5.75819e-07
Slfn2	-0.233847	0.397346	0.999067	0.243545	0.376663	0.999761	0.295919	0.282306	0.999162	1.69305	6.33986e-10	8.51935e-08
Lingo1	0.654969	0.492043	0.999067	-0.109516	0.916311	0.999761	0.286338	0.77033	0.999162	1.69303	0.0491349	0.124698
Slamf1	1.01475	0.181342	0.999067	0.463734	0.561759	0.999761	0.700898	0.364729	0.999162	1.69237	0.0166303	0.0543878
Mybpc1	0.605493	0.408641	0.999067	0.520802	0.481196	0.999761	0.80236	0.262991	0.999162	1.69204	0.0114747	0.0409625
Nuf2	-0.756572	0.153176	0.999067	-0.561732	0.286735	0.999761	0.591992	0.252295	0.999162	1.68935	0.00097378	0.00604322
Bard1	-1.29527	0.0110153	0.999067	-1.01753	0.0405256	0.999761	0.524249	0.24273	0.999162	1.68787	9.41574e-05	0.000974811
Insrr	0.138636	0.925468	0.999067	0.297435	0.839727	0.999761	0.808543	0.561471	0.999162	1.6862	0.193057	0.345243
Tekt1	0.74122	0.504018	0.999067	0.484531	0.671346	0.999761	0.364423	0.749973	0.999162	1.68522	0.092561	0.201277
Slc45a1	0.168007	0.943064	0.999067	0.188344	0.936186	0.999761	-0.503182	0.830624	0.999162	1.68493	0.453117	NA
A3galt2	-0.184293	0.716374	0.999067	-0.0431207	0.931826	0.999761	-0.347198	0.494893	0.999162	1.68408	0.000393768	0.00299223
Rnase1l2	-0.409071	0.822504	0.999067	1.36879	0.441414	0.999761	1.93153	0.257652	0.999162	1.68204	0.317775	0.492046
Abcg4	-0.643282	0.371342	0.999067	-0.140694	0.834151	0.999761	0.478183	0.439992	0.999162	1.68203	0.00253104	0.0127951
Cxcl16	-0.268431	0.273435	0.999067	0.337591	0.164946	0.999761	0.112189	0.644816	0.999162	1.68154	2.54108e-12	1.23939e-09
Gstm3	-0.235308	0.67732	0.999067	0.41144	0.463872	0.999761	0.768838	0.169593	0.999162	1.68016	0.00254373	0.0128445
Gpr174	-0.102272	0.842136	0.999067	0.42882	0.379883	0.999761	-0.0372869	0.941167	0.999162	1.67867	0.000139096	0.00132026
Sox8	1.74767	0.408047	0.999067	1.98383	0.344381	0.999761	0.650961	0.760969	0.999162	1.67766	0.416235	0.588638
Wfdc11	0.168001	0.95825	0.999067	-0.388737	0.903588	0.999761	-0.503186	0.875408	0.999162	1.67723	0.592347	NA
Klrb1c	0.302073	0.60854	0.999067	0.860668	0.127534	0.999761	0.116872	0.844336	0.999162	1.67178	0.00150974	0.00854394
Olr1389	1.66792	0.603852	0.999067	0.188319	0.953488	0.999761	0.650944	0.840219	0.999162	1.66937	0.599559	NA
Sgpp2	1.84537	0.0328845	0.999067	1.32901	0.138889	0.999761	1.82947	0.0336528	0.999162	1.66874	0.0480551	0.122501
Sim2	-0.409071	0.845229	0.999067	0.188343	0.928384	0.999761	1.57068	0.437742	0.999162	1.66837	0.398514	NA
Bcl11a	1.4278	0.104616	0.999067	1.876	0.0281143	0.999761	1.94106	0.021703	0.999162	1.66765	0.0453994	0.117299
Rgs1	-0.845678	0.0976016	0.999067	-0.73403	0.148951	0.999761	-0.311148	0.534004	0.999162	1.6653	0.000598708	0.00414314
Grin3b	0.128389	0.758436	0.999067	0.0103669	0.980425	0.999761	-0.337581	0.434682	0.999162	1.66514	9.43129e-06	0.000155835
Rab7b	0.0150811	0.963059	0.999067	0.301577	0.350176	0.999761	0.0234979	0.942235	0.999162	1.66498	9.96165e-08	4.50465e-06
Rhcg	-0.00889906	0.989895	0.999067	0.856301	0.180372	0.999761	0.0749802	0.913229	0.999162	1.66432	0.00424757	0.0191563
Htr1b	0.75658	0.67505	0.999067	1.40771	0.423366	0.999761	0.0738946	0.967414	0.999162	1.66264	0.319173	0.493053
Gramd1b	0.0834774	0.788403	0.999067	0.324558	0.290793	0.999761	0.20213	0.510616	0.999162	1.6614	9.86031e-09	6.9812e-07
Syt11	0.0920626	0.844453	0.999067	0.372492	0.415442	0.999761	0.272633	0.550702	0.999162	1.66024	4.8868e-05	0.000583055
Ns5atp9	-0.709534	0.236728	0.999067	-0.746681	0.215489	0.999761	0.767003	0.158934	0.999162	1.65976	0.00159215	0.00886554
Ifitm3	-0.0203847	0.961837	0.999067	0.311664	0.464402	0.999761	1.04363	0.0142745	0.999162	1.65932	9.77007e-05	0.00100157
Mmp27	0.498298	0.751492	0.999067	-0.381269	0.818576	0.999761	-0.495719	0.765527	0.999162	1.65928	0.250811	0.416616
Spi1	-0.14796	0.577642	0.999067	0.298565	0.258536	0.999761	0.0788918	0.765508	0.999162	1.65828	2.14829e-10	3.53636e-08
Slc16a6	-0.124402	0.663582	0.999067	-0.15114	0.597541	0.999761	-0.405447	0.15831	0.999162	1.65788	1.95182e-09	2.04023e-07
Kcna6	1.84491	0.335741	0.999067	0.765415	0.695605	0.999761	1.22804	0.530172	0.999162	1.65774	0.376423	NA
Hcls1	-0.289321	0.309893	0.999067	0.20963	0.459735	0.999761	0.197913	0.484792	0.999162	1.65707	3.69345e-09	3.42529e-07
Dnah1	-0.0284715	0.934445	0.999067	0.39983	0.238903	0.999761	0.429756	0.202808	0.999162	1.65695	3.22156e-07	1.11351e-05
Srd5a2	0.167964	0.971738	0.999067	0.188301	0.968318	0.999761	0.0738525	0.987571	0.999162	1.65647	0.724971	NA
Lrrc8c	-0.0158558	0.948101	0.999067	0.164133	0.497904	0.999761	0.00748689	0.975361	0.999162	1.65631	1.18432e-12	7.08924e-10
Cd276	-0.0709961	0.79398	0.999067	0.118548	0.662146	0.999761	0.151551	0.575822	0.999162	1.65548	6.63457e-10	8.73706e-08
Pttg1	-0.385609	0.403217	0.999067	-0.779768	0.0953631	0.999761	1.05232	0.0188701	0.999162	1.65542	0.000195249	0.00171759
Tlr4	-0.208013	0.575562	0.999067	0.115904	0.753705	0.999761	0.35324	0.336393	0.999162	1.65488	5.0093e-06	9.53514e-05
P2ry4	1.11052	0.0512241	0.999067	0.899038	0.120192	0.999761	0.738689	0.203174	0.999162	1.65341	0.00217972	0.0113323
Tmsb10	-0.205541	0.40127	0.999067	0.236155	0.333392	0.999761	0.111364	0.648264	0.999162	1.65325	9.32101e-12	3.45958e-09
Kif21b	-0.0454721	0.912675	0.999067	0.155376	0.705543	0.999761	-0.457795	0.276955	0.999162	1.65142	2.4678e-05	0.000337822
Plscr1	-0.199258	0.59427	0.999067	0.0777108	0.834966	0.999761	0.115399	0.756673	0.999162	1.65123	7.60391e-06	0.00013228
Tmem95	1.23073	0.447608	0.999067	0.188347	0.91298	0.999761	0.0738975	0.9658	0.999162	1.65094	0.283779	0.454633
Tcf19	0.0708203	0.815729	0.999067	0.0134474	0.964785	0.999761	0.84512	0.00443537	0.999162	1.65056	1.58804e-08	1.03621e-06
Tnfsf9	0.0888553	0.920322	0.999067	1.00332	0.222803	0.999761	0.233244	0.788115	0.999162	1.64887	0.0330889	0.091988
Parvg	-0.189875	0.511684	0.999067	0.223103	0.436714	0.999761	0.00602049	0.983284	0.999162	1.64832	4.40624e-09	3.92066e-07
Cdk1	-1.00966	0.126226	0.999067	-1.00522	0.127894	0.999761	0.689045	0.293013	0.999162	1.64774	0.0117535	0.0417203
Ccdc68	0.352927	0.341586	0.999067	0.093427	0.802051	0.999761	0.188873	0.610987	0.999162	1.64677	6.50702e-06	0.000117869
Nlrp1a	-0.0430166	0.881184	0.999067	0.233648	0.414356	0.999761	0.229291	0.422095	0.999162	1.64673	4.29175e-09	3.84476e-07
Nlgn3	-0.0252863	0.97332	0.999067	0.517119	0.470167	0.999761	-0.0472389	0.94983	0.999162	1.64664	0.01055	0.0384324
Tifab	-0.311199	0.35888	0.999067	0.281584	0.401168	0.999761	0.270977	0.418305	0.999162	1.64434	6.08462e-07	1.78063e-05
Cd28	-0.0978304	0.905551	0.999067	-0.661218	0.454379	0.999761	-0.55172	0.520859	0.999162	1.64422	0.0220476	0.0674436
Nol3	-0.364049	0.241684	0.999067	0.0181764	0.952299	0.999761	-0.0789247	0.794787	0.999162	1.64313	6.60046e-09	5.18083e-07
Rasl10b	-0.567762	0.257241	0.999067	-0.228749	0.642641	0.999761	-0.524782	0.291129	0.999162	1.64243	0.000414433	0.00312045
Thegl	0.671662	0.464645	0.999067	1.18501	0.186668	0.999761	1.20116	0.178392	0.999162	1.64009	0.0590708	0.144083
Slc7a8	-0.362444	0.13117	0.999067	0.181421	0.442753	0.999761	0.17919	0.447026	0.999162	1.64003	9.48006e-13	6.6928e-10
Kcnk12	0.552208	0.611694	0.999067	-0.0151237	0.98941	0.999761	1.16673	0.26436	0.999162	1.63977	0.104708	0.221225
Pfkp	-0.0891569	0.759832	0.999067	0.152644	0.5983	0.999761	0.138295	0.632159	0.999162	1.63975	5.43771e-09	4.47558e-07
Gfi1	0.642533	0.361416	0.999067	0.528221	0.45855	0.999761	0.792237	0.251254	0.999162	1.6395	0.0106674	0.0387528
Zfp710	-0.20682	0.488963	0.999067	0.485628	0.0979255	0.999761	-0.0728317	0.806017	0.999162	1.63899	1.10178e-08	7.67692e-07
Fstl3	-0.0651236	0.946431	0.999067	0.375154	0.684549	0.999761	0.100341	0.915054	0.999162	1.63877	0.0434205	0.113521
Cenpf	-0.914064	0.0644424	0.999067	-0.770222	0.11821	0.999761	0.702785	0.146485	0.999162	1.63874	0.000659217	0.00447717
Csf2rb	-0.455194	0.207098	0.999067	0.115248	0.748268	0.999761	-0.314737	0.381871	0.999162	1.63827	4.27581e-06	8.35433e-05
Kif18a	0.0858822	0.820376	0.999067	-0.303284	0.431229	0.999761	0.413004	0.267227	0.999162	1.63785	5.42699e-06	0.00010239
Lef1	0.849842	0.321697	0.999067	-0.048362	0.958819	0.999761	0.525121	0.547826	0.999162	1.63519	0.0401504	0.107206
Syn1	0.127426	0.775853	0.999067	0.0999344	0.82389	0.999761	0.588156	0.173262	0.999162	1.63299	6.50752e-05	0.000731208
Slfn13	-0.316722	0.352427	0.999067	0.161048	0.635707	0.999761	0.0361214	0.915383	0.999162	1.63141	1.46243e-06	3.4889e-05
Samsn1	0.00177715	0.996616	0.999219	0.125962	0.763132	0.999761	0.323307	0.436317	0.999162	1.63094	6.34133e-05	0.000714974
Hmgb1-ps2	0.13504	0.897033	0.999067	-0.112898	0.917149	0.999761	1.07547	0.25074	0.999162	1.63015	0.0624485	0.150262
Cep55	-1.09382	0.0499549	0.999067	-0.932223	0.0929933	0.999761	0.298115	0.579551	0.999162	1.6299	0.00210477	0.0110253
RGD1560455	-0.00130672	0.997926	0.999366	0.544044	0.268577	0.999761	0.356291	0.469743	0.999162	1.62961	0.000582195	0.00406087
Lctl	-0.145778	0.793488	0.999067	-0.788595	0.192358	0.999761	0.338557	0.521378	0.999162	1.62928	0.00072615	0.00481504
Rad54l	-0.193352	0.674427	0.999067	0.0465101	0.918277	0.999761	0.722711	0.096586	0.999162	1.6265	0.000101829	0.00103232
Casc5	-0.739242	0.155283	0.999067	-0.606588	0.240191	0.999761	0.575568	0.239691	0.999162	1.62635	0.000647093	0.00441303
Rad54b	-0.431446	0.40879	0.999067	0.679558	0.138484	0.999761	0.971918	0.0284107	0.999162	1.6253	9.14962e-05	0.00095628
Nlrc4	-0.200277	0.455752	0.999067	0.086021	0.745521	0.999761	0.0830715	0.752738	0.999162	1.62503	1.04418e-10	1.95002e-08
Pde10a	-0.784186	0.502272	0.999067	0.571276	0.578024	0.999761	-0.520986	0.641945	0.999162	1.62492	0.0885435	0.195217
Thsd7b	1.28864	0.597883	0.999067	0.765409	0.754242	0.999761	0.65096	0.790054	0.999162	1.62169	0.496183	NA
Tmc7	0.167996	0.943827	0.999067	0.765409	0.748191	0.999761	2.20389	0.341569	0.999162	1.6216	0.484697	NA
Rhbdf2	0.0786444	0.735276	0.999067	0.323946	0.161753	0.999761	0.335287	0.146594	0.999162	1.61999	9.65626e-13	6.6928e-10
Evi2b	-0.258739	0.378261	0.999067	0.420215	0.14679	0.999761	0.217715	0.452759	0.999162	1.61808	1.30145e-08	8.88021e-07
Ptprc	-0.226315	0.432856	0.999067	0.188051	0.513676	0.999761	0.196288	0.495146	0.999162	1.61792	1.62553e-08	1.04934e-06
Kcnj9	0.346545	0.574344	0.999067	-0.638474	0.355562	0.999761	0.419824	0.490218	0.999162	1.61773	0.00365048	0.017114
March1	-0.22002	0.625941	0.999067	0.124032	0.777106	0.999761	-0.239059	0.593779	0.999162	1.61532	4.12212e-05	0.00050971
Vav1	-0.294978	0.250016	0.999067	0.153457	0.546658	0.999761	-0.00999331	0.968703	0.999162	1.61438	1.1718e-10	2.1139e-08
Lgals9	-0.154348	0.681001	0.999067	-0.0933406	0.803658	0.999761	0.359814	0.337741	0.999162	1.61413	1.6917e-05	0.000248935
Trafd1	-0.21148	0.490066	0.999067	0.168907	0.581179	0.999761	0.316146	0.301602	0.999162	1.61413	1.27899e-07	5.36524e-06
Cenpu	0.436924	0.210749	0.999067	-0.181186	0.62522	0.999761	0.140982	0.691418	0.999162	1.61382	4.09868e-07	1.33826e-05
Ccnd1	0.0696776	0.835109	0.999067	0.165049	0.621936	0.999761	0.563113	0.092369	0.999162	1.61077	1.45679e-06	3.48175e-05
Scgb3a1	-0.409063	0.822934	0.999067	-0.965803	0.597269	0.999761	0.0739014	0.967753	0.999162	1.61064	0.331466	0.506155
Mnda	-0.36019	0.275051	0.999067	0.206947	0.529275	0.999761	0.210237	0.522501	0.999162	1.61026	8.65149e-07	2.3204e-05
Chgb	0.756343	0.67225	0.999067	1.218	0.488691	0.999761	0.650971	0.716398	0.999162	1.60888	0.330881	0.505735
Nefh	1.68392	0.191055	0.999067	1.71336	0.183251	0.999761	0.62276	0.659655	0.999162	1.60671	0.196129	0.349488
Ppp1r14c	1.1688	0.340845	0.999067	1.78251	0.130596	0.999761	1.48595	0.21262	0.999162	1.60632	0.162749	0.306003
Runx3	-0.0601601	0.892717	0.999067	-0.00454	0.991855	0.999761	-0.537972	0.244124	0.999162	1.60462	6.41439e-05	0.000721358
Ccdc81	0.167992	0.953791	0.999067	0.765405	0.791769	0.999761	0.650956	0.82234	0.999162	1.60422	0.573297	NA
Lekr1	0.657137	0.355257	0.999067	-0.850508	0.300538	0.999761	-0.478608	0.536987	0.999162	1.60264	0.0162104	0.0535159
Tmbim1	-0.178613	0.561463	0.999067	0.25438	0.404583	0.999761	0.159917	0.600103	0.999162	1.60189	9.23039e-08	4.25018e-06
Srxn1	0.108012	0.754497	0.999067	-0.0548574	0.873857	0.999761	0.128723	0.709298	0.999162	1.60105	3.36959e-06	6.9011e-05
Tyms	-0.0163485	0.950562	0.999067	-0.320566	0.226608	0.999761	0.205081	0.434456	0.999162	1.59859	6.58102e-10	8.73706e-08
Stk31	-0.409075	0.917741	0.999067	-0.388738	0.921817	0.999761	-0.503187	0.898909	0.999162	1.59802	0.6821	NA
PVR	-0.766054	0.057646	0.999067	-0.446693	0.266191	0.999761	-0.371502	0.353941	0.999162	1.59617	5.43578e-05	0.000632366
Cd68	-0.362159	0.138134	0.999067	0.190475	0.434458	0.999761	0.178031	0.464899	0.999162	1.59593	4.94207e-11	1.14179e-08
Gdf6	0.900105	0.481235	0.999067	0.860592	0.503186	0.999761	0.834708	0.512949	0.999162	1.59562	0.174496	0.321256
Ddit3	0.0659274	0.815908	0.999067	0.0291185	0.918119	0.999761	0.0329518	0.907314	0.999162	1.59521	1.42363e-08	9.5652e-07
Atp1a4	0.745073	0.751023	0.999067	1.80885	0.436167	0.999761	0.65096	0.781617	0.999162	1.59466	0.485402	NA
Nod2	-0.314624	0.327674	0.999067	0.184793	0.554333	0.999761	0.0877564	0.778599	0.999162	1.59256	6.47338e-08	3.15733e-06
Rab33a	-1.53775	0.284284	0.999067	0.217599	0.874639	0.999761	0.810909	0.527355	0.999162	1.59004	0.178397	0.326203
Spc25	-0.675526	0.100205	0.999067	-0.68622	0.095331	0.999761	0.811677	0.0374626	0.999162	1.58823	3.49192e-05	0.000446457
Fyb	-0.308752	0.212605	0.999067	0.329732	0.175349	0.999761	-0.0519506	0.831985	0.999162	1.58726	2.21978e-11	6.09005e-09
Henmt1	0.331823	0.647769	0.999067	0.0418614	0.955713	0.999761	1.13616	0.0906631	0.999162	1.5815	0.0130724	0.0453982
Kcnc3	-1.38786	0.353191	0.999067	0.208995	0.874697	0.999761	0.0113533	0.993202	0.999162	1.57942	0.197236	0.350802
Kif3a	0.304672	0.28359	0.999067	-0.101632	0.725555	0.999761	0.297983	0.292301	0.999162	1.57929	6.26871e-09	5.0337e-07
Fgr	-0.108982	0.71871	0.999067	-0.184121	0.543351	0.999761	0.129173	0.667894	0.999162	1.5749	1.15631e-07	4.94024e-06
Cd84	-0.376774	0.254293	0.999067	0.0423248	0.894915	0.999761	0.0218206	0.945346	0.999162	1.57375	8.76575e-08	4.07902e-06
Pnpla3	0.691265	0.356832	0.999067	-0.388544	0.611025	0.999761	0.206861	0.78373	0.999162	1.57289	0.0340294	0.0938695
Slc25a54	-0.383371	0.531696	0.999067	-0.62141	0.324653	0.999761	-0.213636	0.720716	0.999162	1.57238	0.003029	0.0148286
Anxa10	0.732548	0.734828	0.999067	1.2172	0.569282	0.999761	0.650967	0.7637	0.999162	1.57236	0.44437	0.615937
Hcn2	0.218031	0.836646	0.999067	1.02941	0.327402	0.999761	0.370359	0.72551	0.999162	1.57218	0.132934	0.264186
Mir374	1.86796	0.284365	0.999067	1.83123	0.295293	0.999761	1.97277	0.253194	0.999162	1.57138	0.359666	0.534105
Def6	-0.24631	0.559864	0.999067	0.427083	0.283398	0.999761	0.395881	0.316969	0.999162	1.56975	1.71241e-05	0.000251122
Ccnb2	-0.457193	0.345845	0.999067	-0.566706	0.243421	0.999761	0.914708	0.0558551	0.999162	1.56952	0.000983561	0.00609243
Cyp26a1	1.2311	0.00982139	0.999067	0.977993	0.0441087	0.999761	1.21816	0.010221	0.999162	1.56943	0.000554747	0.00391084
Slc35f2	0.685521	0.323534	0.999067	0.287869	0.690493	0.999761	0.65161	0.345784	0.999162	1.56933	0.0135322	0.0465084
Lppr4	1.33167	0.284996	0.999067	1.18789	0.345897	0.999761	2.28385	0.0530554	0.999162	1.56865	0.18684	0.33687
Tap1	-0.301361	0.400204	0.999067	0.163919	0.647041	0.999761	0.346333	0.333177	0.999162	1.56783	1.15954e-05	0.000185107
Apobr	-0.242859	0.29669	0.999067	0.168017	0.458407	0.999761	0.0630939	0.780482	0.999162	1.56767	1.05845e-13	9.29249e-11
Ccdc146	0.616824	0.19925	0.999067	-0.233336	0.630697	0.999761	0.477685	0.320208	0.999162	1.56752	0.00100093	0.00616511
Pnmal2	0.624228	0.698366	0.999067	0.188348	0.909185	0.999761	0.645049	0.687884	0.999162	1.56641	0.284495	0.455193
Runx1	0.0215682	0.959876	0.999067	0.0699386	0.870114	0.999761	0.0172631	0.967648	0.999162	1.56592	5.56893e-05	0.000645575
Mir1843b	0.745076	0.723995	0.999067	1.81439	0.38332	0.999761	1.22804	0.560551	0.999162	1.56589	0.443312	NA
Pax4	1.29386	0.43708	0.999067	1.23872	0.460305	0.999761	0.0738952	0.965612	0.999162	1.56456	0.320007	0.493876
Akna	-0.211257	0.43594	0.999067	0.105467	0.695463	0.999761	-0.073768	0.784442	0.999162	1.56407	3.0249e-09	2.99511e-07
Birc5	-0.382176	0.255963	0.999067	-0.396158	0.23939	0.999761	0.720411	0.0270941	0.999162	1.56398	1.1021e-06	2.83467e-05
Pkm	-0.197216	0.631689	0.999067	0.0607566	0.880861	0.999761	-0.120443	0.767177	0.999162	1.5638	3.59063e-05	0.000455539
RT1-M10-1	1.26751	0.524044	0.999067	2.32976	0.22109	0.999761	0.650965	0.748165	0.999162	1.56371	0.413097	0.586089
Disc1	0.578617	0.404041	0.999067	1.26028	0.05734	0.999761	0.262395	0.710501	0.999162	1.56333	0.0140067	0.0477815
Usp51	2.19587	0.0701811	0.999067	2.43103	0.042556	0.999761	1.04094	0.430292	0.999162	1.5625	0.19731	0.350802
Kif11	-0.257552	0.433136	0.999067	-0.520319	0.115331	0.999761	0.49085	0.130277	0.999162	1.56201	1.13984e-06	2.8978e-05
Prex1	-0.295339	0.334933	0.999067	0.169295	0.578695	0.999761	-0.0520481	0.864552	0.999162	1.56123	2.34184e-07	8.51925e-06
RT1-M3-1	-0.0340165	0.910188	0.999067	0.281571	0.34761	0.999761	0.327128	0.273819	0.999162	1.56014	1.14205e-07	4.8989e-06
Samhd1	0.031876	0.918749	0.999067	0.0141423	0.963909	0.999761	0.380266	0.221804	0.999162	1.55981	4.48442e-07	1.42646e-05
Fam3b	0.22828	0.796951	0.999067	0.204389	0.818424	0.999761	0.371621	0.669828	0.999162	1.55968	0.0536112	0.133294
Dscc1	0.05465	0.873458	0.999067	-0.121748	0.727556	0.999761	0.714007	0.0279168	0.999162	1.55945	3.87849e-07	1.29306e-05
Prss39	0.502345	0.473114	0.999067	0.75008	0.272585	0.999761	0.654098	0.338158	0.999162	1.55944	0.0111562	0.0400752
B3gnt4	0.757749	0.716974	0.999067	-0.388733	0.85272	0.999761	0.650971	0.755886	0.999162	1.55876	0.431417	NA
Nrcam	0.842788	0.024383	0.999067	0.468438	0.214587	0.999761	0.803318	0.0316398	0.999162	1.55829	2.30015e-05	0.000317846
Zmynd15	-0.354206	0.416599	0.999067	-0.0829377	0.847443	0.999761	-0.303646	0.482988	0.999162	1.5571	0.000148682	0.00138767
Slamf8	-0.0799742	0.755622	0.999067	0.217106	0.390649	0.999761	0.296999	0.235611	0.999162	1.55557	6.58433e-11	1.39853e-08
Prss35	0.745068	0.789764	0.999067	0.765405	0.784166	0.999761	0.650956	0.815808	0.999162	1.55526	0.57103	NA
Ikzf1	-0.168442	0.646406	0.999067	0.159069	0.661241	0.999761	-0.076444	0.833817	0.999162	1.55476	8.79191e-06	0.000147491
Sash3	0.125415	0.629085	0.999067	0.425193	0.0981223	0.999761	0.358248	0.162664	0.999162	1.55459	4.0094e-10	5.80218e-08
Mcpt1l1	0.180954	0.924942	0.999067	1.28306	0.483329	0.999761	0.563714	0.76627	0.999162	1.55315	0.379488	0.55412
C1ql4	2.26274	0.0808599	0.999067	0.762157	0.600379	0.999761	1.62977	0.222798	0.999162	1.55278	0.232381	0.394357
Ramp3	-0.457248	0.552069	0.999067	-0.607245	0.438463	0.999761	0.0958271	0.894865	0.999162	1.55241	0.0190422	0.0603922
Adam32	0.751944	0.625885	0.999067	0.188346	0.903092	0.999761	2.42645	0.0750166	0.999162	1.55236	0.264015	0.432279
Pdcd1lg2	-0.915949	0.47913	0.999067	-0.0940762	0.936678	0.999761	0.271461	0.810667	0.999162	1.55227	0.133037	0.264248
Gata3	0.592025	0.428219	0.999067	0.0204367	0.97957	0.999761	0.845135	0.243975	0.999162	1.55209	0.021436	0.0660661
Nutm1	0.167986	0.95939	0.999067	0.765397	0.816537	0.999761	0.650948	0.843584	0.999162	1.55142	0.63392	NA
Aldh1b1	0.182752	0.668153	0.999067	-0.34908	0.413416	0.999761	0.468324	0.271651	0.999162	1.55121	0.000266528	0.00221585
Ezr	-0.192629	0.431298	0.999067	0.0470483	0.847056	0.999761	-0.0108078	0.964626	0.999162	1.55085	1.06956e-10	1.95626e-08
Kir3dl1	-0.98614	0.638574	0.999067	-0.388727	0.853112	0.999761	0.0739006	0.971921	0.999162	1.54881	0.428585	0.600928
LOC100361444	-0.00815242	0.984521	0.999067	0.14716	0.726158	0.999761	0.0805204	0.848019	0.999162	1.54774	0.000227712	0.00194597
Lcp1	-0.120049	0.620614	0.999067	0.140788	0.561257	0.999761	0.131917	0.586058	0.999162	1.54716	1.50178e-10	2.5355e-08
Casp12	-0.206765	0.518293	0.999067	-0.196865	0.538501	0.999761	0.173305	0.587008	0.999162	1.54504	1.11827e-06	2.85398e-05
Ccdc34	0.106674	0.717208	0.999067	0.0134474	0.963695	0.999761	0.277283	0.342665	0.999162	1.54345	5.89272e-08	2.98222e-06
Ptger2	-1.11877	0.0313182	0.999067	-0.254428	0.587048	0.999761	-0.56533	0.237472	0.999162	1.54299	0.000155712	0.00143497
Ptpro	-0.189444	0.558049	0.999067	0.259076	0.42047	0.999761	0.307755	0.337678	0.999162	1.54177	1.22419e-06	3.05328e-05
Cd3g	-0.00325156	0.99574	0.999067	0.615741	0.292801	0.999761	-0.0592534	0.92224	0.999162	1.5415	0.0053082	0.0226666
Tmem150b	0.0101422	0.972986	0.999067	0.538729	0.0672359	0.999761	0.368291	0.211467	0.999162	1.54107	7.13612e-08	3.4173e-06
Epb41l3	-0.293537	0.418652	0.999067	0.0725821	0.839435	0.999761	0.135633	0.703305	0.999162	1.54067	7.88443e-06	0.000135421
Gnai1	-0.106395	0.706068	0.999067	-0.100552	0.721555	0.999761	-0.105251	0.707914	0.999162	1.54034	1.12459e-08	7.79458e-07
Myo5a	-0.0307097	0.906266	0.999067	0.0975484	0.707125	0.999761	-0.0927258	0.721641	0.999162	1.54027	5.94714e-10	8.07401e-08
Cd6	-0.601372	0.214461	0.999067	-0.200622	0.66799	0.999761	0.187391	0.677541	0.999162	1.53832	0.000242016	0.00204171
Duoxa2	0.143004	0.935991	0.999067	0.188349	0.915893	0.999761	-0.503177	0.77784	0.999162	1.53732	0.34056	0.514789
Msantd3	0.363793	0.431687	0.999067	0.654576	0.147192	0.999761	0.589761	0.189769	0.999162	1.53725	0.00020104	0.00175563
Slc28a1	0.0755456	0.95997	0.999067	-0.927153	0.549036	0.999761	0.0831792	0.955846	0.999162	1.53648	0.243578	0.40748
Fam105a	-0.309909	0.253054	0.999067	0.191878	0.475542	0.999761	0.124337	0.643551	0.999162	1.53607	6.6093e-09	5.18083e-07
Prf1	0.312906	0.324859	0.999067	0.101599	0.750274	0.999761	0.336269	0.28877	0.999162	1.53595	8.17666e-07	2.23864e-05
Chst11	-0.606941	0.520873	0.999067	0.0655431	0.940793	0.999761	0.0428976	0.960913	0.999162	1.53526	0.0513614	0.129031
Ctsw	-0.502651	0.263783	0.999067	-0.0616147	0.887716	0.999761	-0.0116817	0.978422	0.999162	1.53482	0.000141232	0.00133325
Mir30c2	-0.409078	0.916008	0.999067	0.188332	0.961275	0.999761	-0.50319	0.896783	0.999162	1.53349	0.688126	NA
Serpinb10	0.163539	0.872109	0.999067	0.167264	0.869483	0.999761	-1.68793	0.177292	0.999162	1.53019	0.0886762	0.195477
Bpifc	-0.409075	0.917934	0.999067	-0.388737	0.922	0.999761	-0.503186	0.899145	0.999162	1.53014	0.695777	NA
Dlk1	1.87892	0.319653	0.999067	1.34249	0.487052	0.999761	1.22804	0.524936	0.999162	1.52843	0.411572	0.584871
Trim6	-0.151508	0.8057	0.999067	-0.70642	0.285525	0.999761	0.0898599	0.880165	0.999162	1.52687	0.00422061	0.0190608
Serpinb8	0.00885226	0.977044	0.999067	-0.00409148	0.989392	0.999761	0.45572	0.135489	0.999162	1.52682	4.28663e-07	1.37979e-05
Tnfrsf14	-0.32228	0.33341	0.999067	0.168635	0.60842	0.999761	0.166347	0.612364	0.999162	1.52552	2.06165e-06	4.57068e-05
Ly49si1	-0.893011	0.336789	0.999067	-2.95137	0.0108266	0.999761	0.402639	0.61639	0.999162	1.5251	0.0401447	0.107206
Pdzd7	1.37535	0.36426	0.999067	0.188348	0.908565	0.999761	0.0738981	0.964059	0.999162	1.52494	0.294044	0.466369
Gria3	0.276936	0.405202	0.999067	-0.00500496	0.988033	0.999761	0.443754	0.181204	0.999162	1.52491	3.67914e-06	7.3623e-05
Cdca2	-0.496161	0.321948	0.999067	-0.862873	0.0874699	0.999761	0.652392	0.185607	0.999162	1.52368	0.00184436	0.00989345
Tmem89	0.733527	0.713221	0.999067	1.24095	0.528308	0.999761	0.650969	0.744652	0.999162	1.51973	0.419597	0.592087
Lnc001	0.119843	0.886017	0.999067	0.591717	0.458151	0.999761	0.497785	0.531907	0.999162	1.51888	0.0350659	0.0959831
Ly86	-0.332472	0.378841	0.999067	0.137023	0.715911	0.999761	0.261155	0.487285	0.999162	1.51862	4.8841e-05	0.000583055
Vsig10	0.0078589	0.986008	0.999067	0.857755	0.0536305	0.999761	1.19866	0.00683833	0.999162	1.51821	0.000587886	0.0040919
Gpr15	-1.12118	0.380207	0.999067	0.670597	0.524381	0.999761	0.0636335	0.954266	0.999162	1.51709	0.11336	0.234612
Slc37a2	-0.0791331	0.800618	0.999067	0.105095	0.7347	0.999761	0.343138	0.259473	0.999162	1.51585	1.63309e-07	6.61729e-06
Rtp4	-0.259696	0.717099	0.999067	0.419026	0.558707	0.999761	1.18243	0.0988656	0.999162	1.51502	0.0344499	0.0946726
Chtf18	-0.110427	0.74248	0.999067	0.0902261	0.786103	0.999761	0.264628	0.419108	0.999162	1.51411	1.17285e-06	2.96144e-05
Cysltr2	-0.880518	0.389587	0.999067	0.508582	0.548972	0.999761	-0.904131	0.373009	0.999162	1.5138	0.0460444	0.118568
Gabrr2	-0.288316	0.332512	0.999067	-0.0481111	0.870545	0.999761	-0.0563319	0.848138	0.999162	1.51308	1.05081e-07	4.65929e-06
Ptk2b	-0.240152	0.28113	0.999067	-0.0958763	0.666136	0.999761	0.0834325	0.705851	0.999162	1.51218	3.49454e-12	1.58688e-09
Stac2	0.168008	0.921216	0.999067	0.765422	0.652287	0.999761	1.61245	0.31501	0.999162	1.51108	0.333034	0.507314
Hist1h2an	-1.03359	0.147501	0.999067	-0.895277	0.203597	0.999761	-0.440751	0.507862	0.999162	1.51014	0.0109984	0.0396165
Lefty1	1.09098	0.389878	0.999067	0.19566	0.887925	0.999761	0.0831061	0.952405	0.999162	1.50982	0.204957	0.360985
Ifi44	-0.128613	0.760805	0.999067	0.145494	0.73047	0.999761	0.617599	0.143422	0.999162	1.5078	0.000350785	0.00275626
RT1-CE2	0.539915	0.116546	0.999067	0.0641607	0.852126	0.999761	0.448652	0.192165	0.999162	1.50762	1.15282e-05	0.000184905
RT1-CE4	0.111751	0.7738	0.999067	0.496521	0.201364	0.999761	0.00631436	0.987043	0.999162	1.5074	0.000102876	0.00104053
RGD1561157	-0.0908367	0.799737	0.999067	-0.0243628	0.945688	0.999761	0.00499422	0.988825	0.999162	1.50737	1.62195e-05	0.00024135
RT1-CE15	-0.144843	0.620025	0.999067	0.259904	0.371912	0.999761	0.253039	0.38423	0.999162	1.50718	1.77586e-07	7.0229e-06
RT1-CE11	0.711166	0.639903	0.999067	-0.965805	0.539429	0.999761	1.01119	0.492952	0.999162	1.5066	0.274677	0.444103
Ly49s6	0.192982	0.771676	0.999067	0.229052	0.730217	0.999761	0.3285	0.61388	0.999162	1.50637	0.0105798	0.0385304
Dsn1	-0.154651	0.654976	0.999067	-0.258098	0.458384	0.999761	0.623024	0.0627932	0.999162	1.50575	3.94643e-06	7.79169e-05
Asic3	0.745077	0.699924	0.999067	1.34249	0.487393	0.999761	2.48492	0.173307	0.999162	1.50537	0.419663	0.592087
Cpa1	0.168008	0.929825	0.999067	0.188345	0.921357	0.999761	1.14158	0.543511	0.999162	1.50496	0.399718	0.572612
Elf4	-0.296703	0.356476	0.999067	-0.0181115	0.954525	0.999761	-0.343425	0.284266	0.999162	1.50362	5.82453e-07	1.7198e-05
Inpp5d	-0.297122	0.174753	0.999067	0.214414	0.323113	0.999761	0.125332	0.563325	0.999162	1.50333	1.91379e-12	1.00811e-09
Nkg7	-0.131713	0.742219	0.999067	0.0655621	0.869366	0.999761	0.0291687	0.941554	0.999162	1.50268	0.00011042	0.0011016
Gab2	-0.126179	0.704465	0.999067	0.0446422	0.892326	0.999761	0.0218674	0.946866	0.999162	1.50172	1.25146e-06	3.09747e-05
RGD1565785	-0.430847	0.340704	0.999067	0.259568	0.555992	0.999761	0.490688	0.261052	0.999162	1.49983	0.000437149	0.00325605
Tmem26	0.0281842	0.929552	0.999067	0.202882	0.52193	0.999761	0.0585774	0.853414	0.999162	1.49853	8.47512e-07	2.28521e-05
RGD1563015	0.251625	0.6631	0.999067	-0.528566	0.388937	0.999761	0.659235	0.240987	0.999162	1.49636	0.00552672	0.0233199
Bend6	-0.378922	0.499029	0.999067	-0.785554	0.19064	0.999761	0.681942	0.166147	0.999162	1.49592	0.000982975	0.00609167
NEWGENE_2812	0.967987	0.191311	0.999067	0.802782	0.285488	0.999761	0.974178	0.185333	0.999162	1.49552	0.0314779	0.0883865
Rai2	-0.194148	0.644064	0.999067	0.141202	0.732724	0.999761	0.0515181	0.900691	0.999162	1.49505	0.000138711	0.00131796
Gpr63	0.432936	0.771855	0.999067	-0.942311	0.550348	0.999761	-0.479683	0.76111	0.999162	1.49369	0.270159	0.438847
Cnp	0.0588492	0.837238	0.999067	0.0219564	0.938915	0.999761	0.41236	0.149391	0.999162	1.49084	1.73248e-07	6.89729e-06
Itga4	-0.168637	0.558744	0.999067	0.0486833	0.865123	0.999761	-0.0594987	0.835463	0.999162	1.48996	7.96145e-08	3.75786e-06
Arhgap27	-0.177303	0.535487	0.999067	0.0895531	0.75229	0.999761	-0.098604	0.728696	0.999162	1.48843	5.67533e-08	2.91947e-06
Aqp4	0.128377	0.868349	0.999067	0.632577	0.389426	0.999761	0.453351	0.540206	0.999162	1.48749	0.0250114	0.074285
Itgam	-0.275363	0.503652	0.999067	0.322958	0.43006	0.999761	0.151982	0.710476	0.999162	1.48533	0.000251643	0.00211344
Gpr143	-0.409065	0.849798	0.999067	-0.965804	0.65479	0.999761	0.588085	0.782683	0.999162	1.48498	0.463179	0.633331
Hjurp	0.245217	0.494933	0.999067	0.267141	0.457045	0.999761	0.800105	0.0245505	0.999162	1.48373	2.57134e-05	0.000347731
Dlgap3	0.755263	0.659892	0.999067	0.188345	0.912831	0.999761	1.60107	0.325723	0.999162	1.48322	0.350024	0.524257
Fcer1g	-0.256566	0.29504	0.999067	0.091061	0.709694	0.999761	0.137409	0.574019	0.999162	1.48237	1.13926e-09	1.3639e-07
Alox5	-0.106209	0.863077	0.999067	-0.61545	0.335621	0.999761	-0.917809	0.157615	0.999162	1.48223	0.00945862	0.0353865
Fam26f	0.168862	0.707158	0.999067	0.338273	0.447959	0.999761	0.700973	0.108134	0.999162	1.48102	0.000444248	0.00329966
Il18bp	-0.166857	0.560608	0.999067	0.0532066	0.852627	0.999761	0.278105	0.330847	0.999162	1.48101	2.02069e-07	7.69087e-06
Recql4	-0.0127176	0.965527	0.999067	0.135953	0.640695	0.999761	0.629758	0.024511	0.999162	1.47808	2.80911e-08	1.66636e-06
Tapbp	-0.0898576	0.690606	0.999067	0.148927	0.509203	0.999761	0.103552	0.646195	0.999162	1.47636	5.38455e-11	1.21366e-08
Egr2	-0.713665	0.200124	0.999067	-0.786041	0.160507	0.999761	-0.330198	0.542689	0.999162	1.47625	0.00394486	0.018158
Pcyox1l	-0.248315	0.589524	0.999067	0.0287434	0.94927	0.999761	-0.0882393	0.845127	0.999162	1.47528	0.000401225	0.00304187
Akr1b10	0.745042	0.855607	0.999067	0.188306	0.963317	0.999761	0.650931	0.873682	0.999162	1.47524	0.716667	NA
RT1-CE5	-0.120183	0.79987	0.999067	-0.0533755	0.910352	0.999761	-0.459375	0.332591	0.999162	1.4751	0.00184999	0.00991153
Slc12a8	0.609149	0.495466	0.999067	0.184497	0.843846	0.999761	1.15639	0.173409	0.999162	1.47494	0.0691342	0.162229
Evpl	-0.549404	0.562625	0.999067	0.138991	0.874696	0.999761	-0.26513	0.770337	0.999162	1.47363	0.0605678	0.146647
Itgb2	-0.228883	0.380982	0.999067	0.0546853	0.83391	0.999761	-0.108092	0.678581	0.999162	1.47173	1.35244e-08	9.13349e-07
Sgol2	-1.16242	0.0483498	0.999067	-0.835468	0.145058	0.999761	0.74467	0.156359	0.999162	1.47071	0.00408482	0.0186296
Mrc2	-0.288972	0.571111	0.999067	0.457708	0.36	0.999761	-0.481548	0.346503	0.999162	1.46954	0.00267146	0.0133665
Lcp2	-0.245716	0.296303	0.999067	0.214273	0.357983	0.999761	0.120517	0.604926	0.999162	1.4694	1.32229e-10	2.32636e-08
Fxyd2	0.0446896	0.891423	0.999067	0.193804	0.551686	0.999761	0.28991	0.369472	0.999162	1.46929	2.4953e-06	5.36062e-05
Btk	-0.179379	0.546081	0.999067	0.229213	0.433947	0.999761	0.12341	0.673354	0.999162	1.46822	2.11154e-07	7.94481e-06
Bcl2	0.296765	0.654644	0.999067	0.237338	0.722506	0.999761	-0.425636	0.548217	0.999162	1.46808	0.0142783	0.0485117
Hist1h2aa	0.528429	0.612986	0.999067	0.771198	0.452353	0.999761	-1.46478	0.254438	0.999162	1.46797	0.124046	0.25024
Cdkn3	0.0726537	0.886717	0.999067	-0.465783	0.365909	0.999761	1.01923	0.0431447	0.999162	1.46733	0.00342087	0.016281
Rnft2	0.265673	0.657858	0.999067	0.416843	0.481629	0.999761	0.290731	0.624091	0.999162	1.46616	0.00581024	0.024206
Nr4a1	-0.394243	0.393007	0.999067	-0.423754	0.35883	0.999761	0.171142	0.708269	0.999162	1.46495	0.00120436	0.00713141
RT1-CE10	-0.0342343	0.903522	0.999067	0.183274	0.51632	0.999761	0.127334	0.652022	0.999162	1.46234	2.1861e-07	8.10952e-06
Edn1	-0.473977	0.386478	0.999067	-0.0673521	0.899132	0.999761	-0.244789	0.646381	0.999162	1.46216	0.00274868	0.0136697
Igsf6	-0.142345	0.548378	0.999067	0.166194	0.480696	0.999761	0.153098	0.515054	0.999162	1.46162	2.42787e-10	3.94723e-08
RGD1559747	0.154297	0.825714	0.999067	0.5546	0.41628	0.999761	0.727221	0.2783	0.999162	1.46157	0.0223282	0.0681278
Irgc	0.198401	0.90372	0.999067	-0.33042	0.84499	0.999761	-1.02195	0.545377	0.999162	1.46083	0.325824	0.50024
Hacd4	-0.367503	0.381947	0.999067	0.262511	0.510202	0.999761	-0.0853061	0.833587	0.999162	1.45972	6.74621e-05	0.000752889
Ak8	0.745068	0.780486	0.999067	2.1468	0.413873	0.999761	0.0738794	0.977954	0.999162	1.45834	0.579123	NA
Sntg2	0.745068	0.781803	0.999067	0.765405	0.776004	0.999761	1.22803	0.648025	0.999162	1.45794	0.581651	NA
RT1-A1	-0.277123	0.544781	0.999067	0.828271	0.0702194	0.999761	0.262374	0.566326	0.999162	1.45679	0.00144863	0.00828714
Kcnmb3	-0.409066	0.794722	0.999067	0.730995	0.631766	0.999761	1.06054	0.469754	0.999162	1.45634	0.291521	0.463877
Klrb1	0.168007	0.93705	0.999067	0.76542	0.718984	0.999761	0.0738942	0.97229	0.999162	1.45592	0.471772	NA
Selplg	-0.321669	0.180595	0.999067	0.300685	0.202675	0.999761	-0.0128516	0.956778	0.999162	1.4543	2.64269e-10	4.19297e-08
Anxa2	-0.0246455	0.934553	0.999067	0.218077	0.466302	0.999761	-0.143078	0.63352	0.999162	1.45421	9.10537e-07	2.4273e-05
Slc6a6	-0.810356	0.202245	0.999067	-0.742468	0.242512	0.999761	-0.359504	0.570657	0.999162	1.45402	0.0213	0.0657525
Aqp3	1.33688	0.524598	0.999067	1.34249	0.523589	0.999761	1.22804	0.559592	0.999162	1.45394	0.477775	NA
Trpm2	-0.282588	0.309937	0.999067	0.0449748	0.871456	0.999761	0.123076	0.657683	0.999162	1.45169	1.57377e-07	6.41642e-06
Elmo1	-0.112399	0.672393	0.999067	0.201273	0.44337	0.999761	0.131469	0.615893	0.999162	1.45104	8.65574e-09	6.26305e-07
Kcnc4	0.180297	0.922979	0.999067	-0.965803	0.605307	0.999761	-0.503175	0.787745	0.999162	1.45097	0.396599	0.569492
RT1-M5	0.0894181	0.949991	0.999067	0.555588	0.685054	0.999761	0.508464	0.708825	0.999162	1.45095	0.240235	0.403476
Sp110	0.0324036	0.918272	0.999067	0.220623	0.484534	0.999761	0.477681	0.12978	0.999162	1.45017	4.0546e-06	7.98131e-05
Abhd16b	0.108774	0.938934	0.999067	-0.948796	0.519237	0.999761	-0.486168	0.741206	0.999162	1.44975	0.239119	0.402268
Npas4	0.16796	0.971739	0.999067	0.765368	0.871749	0.999761	0.0738483	0.987572	0.999162	1.44964	0.758586	NA
Lpxn	-0.00703527	0.980517	0.999067	0.277968	0.332679	0.999761	0.378155	0.186325	0.999162	1.44733	3.17142e-07	1.10196e-05
Col11a1	1.06804	0.442669	0.999067	0.153094	0.918838	0.999761	0.760038	0.590328	0.999162	1.44699	0.274093	0.443323
Lca5l	0.745058	0.828176	0.999067	0.765395	0.823562	0.999761	0.0738715	0.982831	0.999162	1.44555	0.670663	NA
Prkg1	1.13497	0.0303516	0.999067	0.885285	0.0993001	0.999761	0.770133	0.151891	0.999162	1.44539	0.00336516	0.0160792
Pik3cd	-0.166447	0.529021	0.999067	0.251845	0.339024	0.999761	0.175235	0.505706	0.999162	1.44383	3.25315e-08	1.84658e-06
LOC499306	-1.97712	0.120536	0.999067	0.675991	0.506108	0.999761	0.457527	0.65555	0.999162	1.44235	0.124261	0.250597
Trps1	0.095434	0.808464	0.999067	0.288469	0.457059	0.999761	-0.15053	0.706311	0.999162	1.44227	4.38286e-05	0.000535416
Il2ra	-0.0150059	0.977762	0.999067	0.431484	0.401246	0.999761	-0.283519	0.60709	0.999162	1.44096	0.00174953	0.00951657
Arhgap30	-0.213825	0.334468	0.999067	0.122691	0.577238	0.999761	0.137887	0.530003	0.999162	1.44064	2.48718e-11	6.55074e-09
Tmsbl1	0.806836	0.320271	0.999067	1.21286	0.122081	0.999761	1.42747	0.0622042	0.999162	1.43805	0.0521061	0.130516
Cenpi	-0.895263	0.127203	0.999067	-0.965789	0.10168	0.999761	0.40614	0.463386	0.999162	1.43524	0.00786962	0.0305348
Oaz3	0.73614	0.364983	0.999067	-0.858403	0.371396	0.999761	0.291501	0.726624	0.999162	1.43448	0.0601913	0.146058
Aoah	-0.329478	0.371559	0.999067	0.21309	0.541619	0.999761	0.445106	0.189126	0.999162	1.4339	4.61135e-06	8.90422e-05
Was	-0.396524	0.13805	0.999067	0.0492867	0.850509	0.999761	-0.0336412	0.897457	0.999162	1.43316	7.78311e-09	5.75819e-07
Fermt3	-0.206979	0.391518	0.999067	0.213016	0.375013	0.999761	0.0387449	0.871883	0.999162	1.4321	1.50502e-09	1.71406e-07
Itgal	-0.365821	0.249493	0.999067	0.114258	0.718585	0.999761	-0.14002	0.658913	0.999162	1.43142	5.88095e-06	0.00010862
Cd300a	-0.130087	0.645027	0.999067	-0.0105531	0.970148	0.999761	0.0143552	0.959335	0.999162	1.43131	2.75726e-07	9.78715e-06
Lrrcc1	-0.259203	0.465823	0.999067	-0.0789499	0.822888	0.999761	0.333614	0.334698	0.999162	1.43057	1.97219e-05	0.000281996
Npm2	-0.409073	0.90131	0.999067	0.188339	0.954471	0.999761	-0.503185	0.878765	0.999162	1.42886	0.658633	NA
Ncf4	-0.212827	0.387665	0.999067	0.365962	0.133205	0.999761	0.229417	0.346591	0.999162	1.42873	2.57637e-09	2.65064e-07
Ska1	-0.984215	0.0879608	0.999067	-0.726194	0.203048	0.999761	0.545309	0.320373	0.999162	1.42833	0.00819297	0.0315704
Psmb9	-0.0214143	0.95169	0.999067	-0.0575831	0.870595	0.999761	0.510426	0.148386	0.999162	1.42721	5.23961e-05	0.000617012
Coro1a	0.0295075	0.925546	0.999067	0.151446	0.631271	0.999761	0.153604	0.626191	0.999162	1.42664	5.46986e-06	0.000102904
Cybb	-0.338849	0.20967	0.999067	-0.0109116	0.967696	0.999761	0.146519	0.585896	0.999162	1.42639	9.55233e-08	4.36787e-06
Sucnr1	1.31217	0.165093	0.999067	0.692417	0.488623	0.999761	2.0138	0.0255454	0.999162	1.42545	0.114624	0.236226
Nkr-p1c	0.185224	0.653334	0.999067	0.0795691	0.849167	0.999761	0.0772531	0.851779	0.999162	1.42519	8.67369e-05	0.000920417
Hormad1	0.167967	0.971738	0.999067	0.188304	0.968318	0.999761	0.0738551	0.987571	0.999162	1.42503	0.762615	NA
Tnn	-0.794715	0.456488	0.999067	0.0659511	0.9458	0.999761	-0.0751708	0.9384	0.999162	1.42462	0.0998079	0.213061
Kctd4	-1.36348	0.312067	0.999067	1.40707	0.201244	0.999761	1.80455	0.0916947	0.999162	1.42453	0.179759	0.327691
Iqcf1	-0.983904	0.499318	0.999067	-0.963567	0.508228	0.999761	0.79321	0.54332	0.999162	1.42396	0.240541	0.403835
Got1l1	-0.986143	0.595317	0.999067	0.188348	0.919196	0.999761	1.10466	0.531222	0.999162	1.42362	0.402287	0.575338
Vwa7	-0.227039	0.71859	0.999067	-0.662413	0.314105	0.999761	-0.354356	0.574871	0.999162	1.42314	0.0117593	0.0417295
Clec4a	-0.118023	0.722924	0.999067	0.394235	0.226894	0.999761	0.415815	0.200285	0.999162	1.42041	6.43898e-06	0.000116958
LOC100363294	-0.0825091	0.940641	0.999067	-0.81191	0.50757	0.999761	0.304703	0.772717	0.999162	1.41965	0.136593	0.269644
Sla2	0.445014	0.629638	0.999067	-0.711561	0.494982	0.999761	0.784132	0.381374	0.999162	1.41961	0.0953551	0.205406
Hspa1a	-0.149313	0.820229	0.999067	0.832867	0.202895	0.999761	-0.0532658	0.935302	0.999162	1.41937	0.0295594	0.0840699
Gmds	-0.175228	0.731751	0.999067	0.507401	0.299408	0.999761	-0.0942307	0.851754	0.999162	1.41918	0.00214004	0.0111701
Lat2	-0.331464	0.402005	0.999067	0.181613	0.635361	0.999761	-0.0864216	0.822996	0.999162	1.41877	7.89062e-05	0.000857356
Ypel4	0.230276	0.690806	0.999067	0.223322	0.700211	0.999761	0.087639	0.880066	0.999162	1.41759	0.00780895	0.0303351
Gins1	-0.111367	0.776778	0.999067	-0.544717	0.176608	0.999761	0.647979	0.0876844	0.999162	1.41636	0.000126566	0.00123007
Grn	-0.160677	0.420238	0.999067	0.138781	0.486159	0.999761	0.165829	0.405237	0.999162	1.41572	1.13661e-12	7.08924e-10
Klra1	-0.619159	0.271632	0.999067	0.0165189	0.97566	0.999761	-0.412607	0.454185	0.999162	1.41413	0.00543193	0.023001
Cdca8	-0.104612	0.746437	0.999067	-0.34378	0.29128	0.999761	0.448537	0.159709	0.999162	1.41409	6.69153e-06	0.000120053
Prom2	0.745059	0.818739	0.999067	1.34247	0.679666	0.999761	0.073872	0.981872	0.999162	1.41387	0.660392	NA
Mtl5	-0.174316	0.740835	0.999067	-0.418073	0.444602	0.999761	-0.402432	0.454115	0.999162	1.41362	0.00142879	0.00818429
Hmox1	-0.139158	0.569741	0.999067	0.017953	0.94151	0.999761	-0.104449	0.669462	0.999162	1.41313	6.81203e-09	5.27692e-07
Rec8	-0.444384	0.338391	0.999067	-0.244864	0.59267	0.999761	0.212095	0.630792	0.999162	1.41266	0.000698374	0.00467797
Knstrn	-0.853169	0.114613	0.999067	-1.02379	0.059315	0.999761	0.788006	0.13625	0.999162	1.41187	0.00728658	0.0286353
Myo1g	-0.0145925	0.95719	0.999067	0.187562	0.488409	0.999761	-0.00695565	0.979529	0.999162	1.40707	1.09371e-07	4.81708e-06
Spata33	0.399901	0.404259	0.999067	0.383574	0.426108	0.999761	0.249004	0.606597	0.999162	1.40593	0.000865985	0.00552527
Pkmyt1	-0.30314	0.314239	0.999067	-0.0736656	0.805824	0.999761	0.663018	0.0248265	0.999162	1.40457	1.55775e-06	3.64369e-05
Icos	-0.207653	0.515132	0.999067	-0.105935	0.738389	0.999761	0.282295	0.359206	0.999162	1.40428	1.53746e-06	3.61245e-05
LOC100363531	1.75593	0.0868228	0.999067	1.50723	0.148251	0.999761	0.90794	0.401387	0.999162	1.40421	0.164354	0.308229
Car2	0.585644	0.103626	0.999067	0.0319718	0.929269	0.999761	0.358654	0.318973	0.999162	1.40361	9.38885e-05	0.000974158
Pfkfb3	-0.338	0.378601	0.999067	-0.0330828	0.930267	0.999761	-0.387369	0.311352	0.999162	1.40336	8.54706e-05	0.000910649
Procr	0.306615	0.395859	0.999067	0.142949	0.692905	0.999761	0.228958	0.525819	0.999162	1.40314	8.20676e-05	0.000882964
Asphd2	0.167967	0.971738	0.999067	0.188304	0.968318	0.999761	0.0738553	0.987571	0.999162	1.40176	0.766428	NA
Fbxo27	0.351579	0.324403	0.999067	0.189107	0.598956	0.999761	-0.000347175	0.999232	0.999687	1.4008	4.00622e-05	0.000498464
Ckmt1b	-1.75667	0.341038	0.999067	-1.15926	0.529795	0.999761	-1.85079	0.3158	0.999162	1.39989	0.392642	0.565846
Btg3	-0.0523546	0.909621	0.999067	0.344044	0.45229	0.999761	0.115754	0.800702	0.999162	1.39951	0.00186545	0.0099781
Cck	1.42536	0.454612	0.999067	0.765421	0.696203	0.999761	-0.503182	0.797426	0.999162	1.3987	0.449895	0.620579
Adgrg5	-0.582405	0.211568	0.999067	0.41597	0.359436	0.999761	0.0355919	0.937829	0.999162	1.39859	0.00167947	0.00921921
Baiap2l2	-0.246606	0.58117	0.999067	0.0683828	0.874065	0.999761	0.145123	0.731309	0.999162	1.39816	0.00018093	0.00162307
Klrc1	-0.328713	0.748972	0.999067	-0.8549	0.42891	0.999761	-0.338265	0.740181	0.999162	1.39738	0.130896	0.26086
Myo1f	-0.202712	0.34702	0.999067	0.200264	0.349088	0.999761	0.0385719	0.85696	0.999162	1.39661	2.89178e-11	7.32343e-09
Sgca	0.296139	0.737299	0.999067	0.277281	0.754264	0.999761	0.436281	0.614683	0.999162	1.3965	0.082517	0.185565
Mok	0.446932	0.0772617	0.999067	0.594738	0.0180803	0.999761	0.590289	0.018436	0.999162	1.39478	8.88117e-09	6.39104e-07
Wdr62	-0.409073	0.901469	0.999067	0.188339	0.954544	0.999761	-0.503185	0.878959	0.999162	1.39196	0.667593	NA
Sfrp5	1.63627	0.256074	0.999067	0.188345	0.902495	0.999761	1.93927	0.164616	0.999162	1.3915	0.318446	0.492706
Pcdhga3	1.02871	0.383427	0.999067	0.673616	0.575819	0.999761	0.489903	0.685258	0.999162	1.39147	0.221381	0.381543
Akr1b8	0.178566	0.811551	0.999067	0.728521	0.324992	0.999761	-0.805527	0.296378	0.999162	1.38999	0.0563757	0.138717
Tlr8	-0.169289	0.507808	0.999067	0.135706	0.592512	0.999761	0.248875	0.323652	0.999162	1.38972	1.78791e-08	1.13744e-06
Rasgrp1	-0.0964543	0.75444	0.999067	0.225244	0.46024	0.999761	0.0541829	0.859211	0.999162	1.3892	2.44775e-06	5.29301e-05
Kif3c	-0.333768	0.487785	0.999067	-0.0835794	0.859861	0.999761	0.202787	0.660999	0.999162	1.38914	0.00151328	0.00855295
LOC691141	-0.289939	0.402083	0.999067	0.20805	0.546655	0.999761	0.311265	0.366702	0.999162	1.38862	5.31411e-05	0.000623166
Tusc3	0.166825	0.600996	0.999067	-0.0718949	0.822596	0.999761	0.117104	0.713155	0.999162	1.38763	8.86734e-06	0.00014819
Aldoart2	-0.000632093	0.999356	0.999699	0.291558	0.701926	0.999761	-0.172946	0.82696	0.999162	1.3867	0.0419622	0.110653
Nos1	0.51629	0.414957	0.999067	-0.0992502	0.8833	0.999761	0.600384	0.336083	0.999162	1.38649	0.0166512	0.0543878
Rad51ap1	-0.273089	0.329603	0.999067	-0.0732293	0.790286	0.999761	0.434272	0.0975738	0.999162	1.38633	1.59731e-08	1.03621e-06
Cd5	-0.058772	0.902677	0.999067	0.345528	0.46121	0.999761	0.442125	0.340117	0.999162	1.38584	0.00168638	0.00924558
Gca	-0.282121	0.367676	0.999067	-0.085819	0.7814	0.999761	0.143352	0.635869	0.999162	1.38424	1.21049e-06	3.0306e-05
Capns2	0.167735	0.902715	0.999067	0.913356	0.475352	0.999761	0.514362	0.695925	0.999162	1.38121	0.24409	0.408232
Chst5	0.319563	0.734217	0.999067	-0.0997734	0.920378	0.999761	0.936506	0.28567	0.999162	1.38114	0.0928777	0.201666
Cd53	-0.224187	0.366976	0.999067	0.0748673	0.762441	0.999761	0.212378	0.389995	0.999162	1.38059	1.73892e-08	1.11164e-06
LOC100910189	0.167967	0.971738	0.999067	0.188304	0.968318	0.999761	0.0738556	0.987571	0.999162	1.37816	0.770301	NA
Mageb4	0.167967	0.971738	0.999067	0.188304	0.968318	0.999761	0.0738556	0.987571	0.999162	1.37816	0.770301	NA
Vom2r53	0.167961	0.971739	0.999067	0.765369	0.871749	0.999761	0.0738491	0.987572	0.999162	1.37815	0.770302	NA
Kif15	-0.424982	0.218965	0.999067	-0.15133	0.657989	0.999761	0.58941	0.0766016	0.999162	1.37792	2.39007e-05	0.000327863
Gjd4	0.167967	0.971738	0.999067	0.188304	0.968318	0.999761	0.0738556	0.987571	0.999162	1.3764	0.770589	NA
Soat1	-0.534512	0.0498215	0.999067	-0.236048	0.381125	0.999761	-0.141707	0.596393	0.999162	1.37625	1.00995e-07	4.53924e-06
Mboat2	1.67221	0.13459	0.999067	0.627673	0.609977	0.999761	1.80245	0.102046	0.999162	1.3762	0.208527	0.3649
Axl	-0.380743	0.0802105	0.999067	0.179349	0.408303	0.999761	-0.113369	0.601501	0.999162	1.37617	1.79074e-10	2.98509e-08
Mthfd1l	-0.859427	0.159043	0.999067	-0.321535	0.593064	0.999761	-0.661689	0.273896	0.999162	1.37324	0.0190491	0.0603922
LOC100912312	0.144733	0.716654	0.999067	-0.036918	0.926931	0.999761	-0.1957	0.62754	0.999162	1.37306	0.000290564	0.00237667
Omg	0.595391	0.548414	0.999067	1.86435	0.0381175	0.999761	1.22145	0.189326	0.999162	1.37295	0.123275	0.249257
Nrp2	0.0185149	0.956044	0.999067	-0.28912	0.39271	0.999761	-0.219347	0.514774	0.999162	1.37122	2.98811e-05	0.000391157
Adam19	-0.0713873	0.797927	0.999067	0.0687583	0.804581	0.999761	0.0366722	0.894781	0.999162	1.37055	4.10907e-07	1.33826e-05
Htra4	0.322493	0.279321	0.999067	0.395518	0.182753	0.999761	0.651676	0.0242594	0.999162	1.37049	5.43862e-07	1.66175e-05
Rtn4	-0.36333	0.319572	0.999067	-0.402185	0.270633	0.999761	0.191413	0.599248	0.999162	1.37047	0.000162305	0.00147916
Tmem229b	-0.307935	0.294561	0.999067	-0.142279	0.626841	0.999761	-0.093513	0.748372	0.999162	1.37022	1.51318e-06	3.57757e-05
Spry3	1.3085	0.589542	0.999067	0.188333	0.938165	0.999761	1.75878	0.463888	0.999162	1.36992	0.565956	NA
Impg1	0.167984	0.959204	0.999067	1.89805	0.560722	0.999761	0.0738717	0.982053	0.999162	1.36841	0.674107	NA
Aoc1	-0.0684859	0.908669	0.999067	0.140983	0.811726	0.999761	0.0516778	0.930324	0.999162	1.36837	0.0155422	0.0518493
Rbp2	-0.697495	0.280778	0.999067	-0.61477	0.33828	0.999761	-0.334943	0.585112	0.999162	1.36778	0.0104357	0.0381212
Map4k1	-0.233788	0.322334	0.999067	0.2811	0.227019	0.999761	0.130258	0.57584	0.999162	1.36711	1.60986e-09	1.78153e-07
Dusp8	-0.623227	0.235337	0.999067	-0.674225	0.20013	0.999761	-0.411041	0.429129	0.999162	1.36582	0.0066173	0.0267065
Gimap7	0.0512049	0.901611	0.999067	-0.310071	0.463358	0.999761	-0.0973545	0.814526	0.999162	1.3655	0.000486757	0.00353954
Asb14	0.846375	0.26121	0.999067	1.30031	0.0749662	0.999761	0.602421	0.429923	0.999162	1.36546	0.0520725	0.130469
RGD1563222	0.475618	0.662505	0.999067	0.146641	0.895472	0.999761	-0.126504	0.910877	0.999162	1.36463	0.182044	0.330713
Igf2bp1	0.745074	0.723041	0.999067	2.23842	0.271122	0.999761	1.76074	0.395316	0.999162	1.36441	0.5067	0.670088
Stra6	-0.812642	0.557067	0.999067	-0.798155	0.565521	0.999761	1.24077	0.281108	0.999162	1.3644	0.220568	0.38054
Tph1	0.302863	0.78466	0.999067	0.487068	0.655922	0.999761	1.17705	0.256095	0.999162	1.3641	0.174672	0.321533
Mpz	-1.52453	0.397711	0.999067	-0.92712	0.607037	0.999761	-1.61865	0.369226	0.999162	1.36313	0.399213	0.572248
Slc26a4	0.6947	0.551307	0.999067	0.775197	0.503997	0.999761	0.662739	0.567878	0.999162	1.36293	0.20243	0.357777
Pla2g4a	-0.236647	0.47612	0.999067	0.0993626	0.763276	0.999761	0.261608	0.425575	0.999162	1.36272	2.52597e-05	0.000343287
RGD1566226	0.745043	0.863252	0.999067	0.188307	0.965277	0.999761	0.0738585	0.986377	0.999162	1.36167	0.751696	NA
LOC497796	-0.409073	0.880174	0.999067	0.18834	0.944667	0.999761	0.650966	0.810417	0.999162	1.36049	0.606088	NA
Morc2b	-0.621121	0.477608	0.999067	0.736515	0.320857	0.999761	0.221026	0.774813	0.999162	1.36046	0.0462785	0.118962
Kcnb2	0.793869	0.610554	0.999067	0.424964	0.789361	0.999761	-0.918146	0.591529	0.999162	1.35927	0.363736	0.538365
Tlr6	-0.24216	0.421167	0.999067	-0.233302	0.438404	0.999761	-0.0601007	0.83986	0.999162	1.3591	1.8878e-06	4.23516e-05
Ikzf3	0.112674	0.844279	0.999067	0.124689	0.827965	0.999761	0.247039	0.662168	0.999162	1.35857	0.0107943	0.0390737
Cd38	-0.416198	0.169961	0.999067	-0.167138	0.580854	0.999761	-0.0252867	0.933311	0.999162	1.35817	6.11401e-06	0.000112138
Bub1	-0.339676	0.375639	0.999067	-0.493064	0.199331	0.999761	0.451335	0.235219	0.999162	1.35806	0.000326705	0.00261225
Fstl4	1.23126	0.43926	0.999067	0.765422	0.639965	0.999761	1.60288	0.297884	0.999162	1.35794	0.367511	0.542209
Upp1	-0.138953	0.695726	0.999067	0.0415581	0.906598	0.999761	0.125442	0.722335	0.999162	1.35697	9.54273e-05	0.00098332
Otof	1.34393	0.577937	0.999067	1.34249	0.578898	0.999761	0.650959	0.787843	0.999162	1.3564	0.568549	NA
Sema4d	-0.158012	0.523243	0.999067	0.180109	0.460408	0.999761	0.319081	0.186642	0.999162	1.35463	6.67091e-09	5.19818e-07
Map6	-0.271485	0.547935	0.999067	-0.082788	0.85263	0.999761	-0.0991595	0.8226	0.999162	1.35432	0.000835279	0.00537948
Cd8a	-0.0869363	0.742312	0.999067	0.176139	0.499941	0.999761	0.364492	0.157163	0.999162	1.35355	4.84108e-08	2.57065e-06
Ajuba	0.0130985	0.963645	0.999067	0.243015	0.397036	0.999761	0.227017	0.42853	0.999162	1.35318	2.07769e-06	4.5985e-05
Ralgds	-0.204333	0.436111	0.999067	0.217996	0.402577	0.999761	0.126185	0.627828	0.999162	1.35295	1.29475e-07	5.41287e-06
Sstr3	-0.850892	0.0301826	0.999067	0.100416	0.788835	0.999761	0.384303	0.298964	0.999162	1.35285	0.000171756	0.00155561
Ubxn11	0.200495	0.702917	0.999067	0.506186	0.323975	0.999761	0.301026	0.560381	0.999162	1.35098	0.00434917	0.0194877
Ptpre	-0.213321	0.400782	0.999067	-0.213656	0.40088	0.999761	-0.308169	0.224811	0.999162	1.35035	2.89161e-09	2.90684e-07
Cdc45	-0.160373	0.680613	0.999067	-0.223007	0.568267	0.999761	0.717086	0.0576513	0.999162	1.34972	0.000273795	0.0022634
Il18	-0.196126	0.463321	0.999067	0.0770471	0.772427	0.999761	0.228715	0.389044	0.999162	1.34949	2.79798e-07	9.87845e-06
Gpr171	-0.456024	0.31408	0.999067	0.315336	0.459645	0.999761	0.335748	0.427053	0.999162	1.349	0.000690433	0.00463505
Dnali1	1.09297	0.331237	0.999067	1.77876	0.099419	0.999761	1.03291	0.357402	0.999162	1.34875	0.206434	0.362373
Trim59	-0.812145	0.0592693	0.999067	-1.01089	0.0198508	0.999761	0.388198	0.351816	0.999162	1.34794	0.00103632	0.006327
Dgkg	0.289664	0.51817	0.999067	-0.104961	0.822797	0.999761	0.0713079	0.875234	0.999162	1.3477	0.000821469	0.00532378
Dok1	-0.0508467	0.825319	0.999067	0.463062	0.0389569	0.999761	0.259156	0.249725	0.999162	1.3465	3.22845e-10	4.88684e-08
Gpr18	0.143381	0.765146	0.999067	0.435415	0.353075	0.999761	0.027697	0.954091	0.999162	1.34632	0.00178173	0.00962809
Snx12	0.549425	0.0600084	0.999067	-0.0720033	0.812502	0.999761	0.190037	0.521063	0.999162	1.3452	1.3519e-06	3.2908e-05
RGD1561161	0.241813	0.677895	0.999067	0.246703	0.671889	0.999761	-0.168551	0.775931	0.999162	1.34389	0.0147281	0.0497065
Kifc3	-0.00594496	0.982027	0.999067	0.161505	0.540016	0.999761	0.350756	0.182308	0.999162	1.34358	2.785e-07	9.85904e-06
Trim21	0.121495	0.703445	0.999067	-0.183362	0.56637	0.999761	0.130199	0.683088	0.999162	1.34346	2.2876e-05	0.000316444
RT1-A2	-0.0516111	0.87701	0.999067	0.418619	0.209342	0.999761	0.0780234	0.815006	0.999162	1.34266	5.64924e-05	0.00065316
Plcg2	-0.13851	0.532435	0.999067	0.192716	0.37832	0.999761	0.17572	0.419849	0.999162	1.34259	1.4468e-10	2.4744e-08
Ppm1n	-0.00401461	0.991063	0.999067	-0.0359027	0.920353	0.999761	0.105896	0.765686	0.999162	1.34213	8.66822e-05	0.000920417
Tnfsf13b	-1.0168	0.0544137	0.999067	-0.0795415	0.867036	0.999761	-0.146191	0.757276	0.999162	1.34033	0.00152211	0.00859546
Layn	-0.188319	0.585872	0.999067	0.0421213	0.90183	0.999761	0.180551	0.592274	0.999162	1.34027	3.05746e-05	0.000398651
P2ry6	-0.216581	0.510706	0.999067	0.44245	0.167998	0.999761	0.258765	0.420955	0.999162	1.33903	1.6485e-05	0.000244197
Rsph6a	0.167968	0.971738	0.999067	0.188305	0.968317	0.999761	0.073856	0.987571	0.999162	1.33737	0.777005	NA
Slc52a3	0.0992702	0.777885	0.999067	0.630301	0.0650255	0.999761	0.377508	0.272388	0.999162	1.3372	4.14405e-05	0.000511942
Actn3	-0.0827036	0.895468	0.999067	0.448684	0.460314	0.999761	-0.0728888	0.907052	0.999162	1.33631	0.0195419	0.0616104
E2f1	-0.0230509	0.954032	0.999067	-0.116542	0.771162	0.999761	0.888089	0.024197	0.999162	1.33605	0.000637542	0.00435811
Tnfrsf12a	-0.263677	0.648387	0.999067	-0.151231	0.793625	0.999761	-0.250572	0.664663	0.999162	1.33475	0.0206327	0.0641586
Bak1	-0.17551	0.494798	0.999067	0.133688	0.601234	0.999761	0.0571679	0.823021	0.999162	1.3344	1.15919e-07	4.94024e-06
Tm6sf1	-0.113632	0.688398	0.999067	0.215058	0.442545	0.999761	0.141424	0.612964	0.999162	1.33222	8.30996e-07	2.25444e-05
Runx2	-0.00667261	0.984954	0.999067	0.135253	0.698966	0.999761	0.443946	0.188162	0.999162	1.33217	2.08124e-05	0.000294885
Dmbt1	-0.335805	0.175019	0.999067	-0.0746736	0.762272	0.999761	-0.124864	0.612686	0.999162	1.32937	5.04669e-08	2.6478e-06
Tk1	-0.425056	0.13613	0.999067	-0.465904	0.102465	0.999761	0.207171	0.46551	0.999162	1.32807	2.59974e-06	5.5398e-05
Map4k4	-0.447947	0.145339	0.999067	-0.250887	0.413928	0.999761	0.188051	0.538683	0.999162	1.3277	1.26937e-05	0.000198531
Ccr4	1.67061	0.231129	0.999067	-0.388728	0.802677	0.999761	0.0738993	0.962111	0.999162	1.32766	0.332764	0.507112
Il12rb1	-0.150777	0.826238	0.999067	-0.309021	0.658547	0.999761	0.297745	0.65013	0.999162	1.32753	0.0293495	0.0836626
Nfatc2	0.0882631	0.813448	0.999067	-0.3577	0.348796	0.999761	-0.181416	0.629847	0.999162	1.32704	0.000211809	0.0018343
Arid3c	0.745026	0.875129	0.999067	0.765363	0.87175	0.999761	0.0738432	0.987573	0.999162	1.3263	0.778826	NA
Itpripl1	-0.27627	0.437311	0.999067	-0.193692	0.584215	0.999761	-0.0793844	0.819675	0.999162	1.32592	4.01492e-05	0.000498796
Gng2	0.0767159	0.781645	0.999067	0.372834	0.175324	0.999761	0.352205	0.199537	0.999162	1.32457	9.23846e-07	2.4578e-05
Map3k6	-1.03969	0.0151732	0.999067	-0.503166	0.233504	0.999761	-0.754224	0.0749359	0.999162	1.32342	0.00129031	0.00753197
RatNP-3b	-0.409072	0.833808	0.999067	0.765419	0.694617	0.999761	2.46196	0.172619	0.999162	1.32332	0.473408	0.641949
Fsip1	-0.309285	0.648922	0.999067	-0.708429	0.321625	0.999761	0.213025	0.739743	0.999162	1.32331	0.0244693	0.0732355
Lgi2	0.757407	0.634279	0.999067	-0.388728	0.813554	0.999761	0.0738999	0.964238	0.999162	1.32154	0.370501	0.545398
Ppp1r18	-0.203666	0.317688	0.999067	0.130488	0.519611	0.999761	0.108979	0.590093	0.999162	1.32135	3.30899e-11	8.22192e-09
Mis18bp1	0.161788	0.631308	0.999067	-0.205846	0.546325	0.999761	0.833402	0.0118669	0.999162	1.3211	5.36182e-05	0.000627085
Dcaf12	0.745635	0.440086	0.999067	0.161919	0.874724	0.999761	1.23842	0.180453	0.999162	1.32083	0.139617	0.274011
Nnat	-0.391195	0.321614	0.999067	0.192551	0.621281	0.999761	-0.418132	0.288271	0.999162	1.3204	0.000555807	0.00391413
Chst12	0.1425	0.675039	0.999067	0.10415	0.759829	0.999761	0.147186	0.663376	0.999162	1.31956	4.4981e-05	0.00054797
Sox10	1.39926	0.369104	0.999067	1.12027	0.480871	0.999761	2.28605	0.124288	0.999162	1.31934	0.382952	0.557415
Cldn23	0.218458	0.748157	0.999067	-0.790534	0.289905	0.999761	0.332865	0.619803	0.999162	1.31782	0.0367548	0.0998606
Adgrf3	-0.168598	0.687939	0.999067	-0.0808516	0.846918	0.999761	-0.205999	0.622793	0.999162	1.31713	0.0011736	0.00698064
Ccr1	-0.00879639	0.982073	0.999067	-0.574653	0.165561	0.999761	-0.34753	0.385083	0.999162	1.31668	0.000202755	0.00176827
Clip2	-0.266078	0.330013	0.999067	0.181155	0.501969	0.999761	-0.0494803	0.854869	0.999162	1.31618	5.58959e-07	1.68058e-05
Ada	-0.111241	0.609865	0.999067	0.22538	0.292477	0.999761	0.283108	0.18221	0.999162	1.31616	8.26381e-11	1.64888e-08
Siglec5	-0.201176	0.484411	0.999067	0.201329	0.478234	0.999761	0.121743	0.667622	0.999162	1.31528	1.73546e-06	3.97465e-05
Tmod2	-0.986138	0.714369	0.999067	-0.965801	0.720009	0.999761	0.0739013	0.978119	0.999162	1.30958	0.613586	NA
RGD1309036	0.240701	0.823352	0.999067	-0.0857984	0.938578	0.999761	0.639948	0.538029	0.999162	1.30954	0.182443	0.331347
Lfng	-0.158389	0.522183	0.999067	0.198807	0.417695	0.999761	0.0982781	0.688512	0.999162	1.30892	4.67382e-08	2.51223e-06
Galnt3	-0.365155	0.556237	0.999067	-0.575388	0.367998	0.999761	0.214727	0.711066	0.999162	1.30828	0.013271	0.0458702
Pla2g1b	-1.42259	0.124104	0.999067	1.4788	0.0432948	0.999761	0.163433	0.833073	0.999162	1.30761	0.0699611	0.163586
Pik3r5	-0.359977	0.192655	0.999067	0.0228806	0.931912	0.999761	-0.0644783	0.809308	0.999162	1.30713	8.58129e-08	4.00734e-06
Nrg1	0.0496829	0.881452	0.999067	-0.0683883	0.837753	0.999761	0.0711805	0.830371	0.999162	1.30619	6.25089e-05	0.000705381
Dctd	-0.190864	0.553313	0.999067	-0.0306928	0.922941	0.999761	0.19913	0.516621	0.999162	1.30557	2.89514e-06	6.07103e-05
Cd86	-0.275696	0.416463	0.999067	-0.108337	0.748357	0.999761	-0.0244751	0.941903	0.999162	1.30478	6.64129e-05	0.000744333
Adgrg2	-1.43285	0.0356019	0.999067	-0.616972	0.355482	0.999761	-0.0315506	0.961884	0.999162	1.3047	0.0452497	0.117005
Ccser1	0.879887	0.464233	0.999067	1.61117	0.155189	0.999761	1.29632	0.259913	0.999162	1.30464	0.239094	0.402268
Ccnd2	-0.0372904	0.921903	0.999067	0.017436	0.963383	0.999761	-0.361641	0.345294	0.999162	1.30454	0.000370077	0.00286342
Kcnn4	0.177164	0.612459	0.999067	-0.0854335	0.809483	0.999761	0.0355116	0.91923	0.999162	1.30449	9.18111e-05	0.000958697
Nlgn1	0.745068	0.794819	0.999067	0.188329	0.947589	0.999761	1.22803	0.668192	0.999162	1.30392	0.645645	NA
Chpf	-0.456873	0.100019	0.999067	0.218341	0.426831	0.999761	0.240516	0.380503	0.999162	1.30378	1.52201e-06	3.58887e-05
Spdef	0.198799	0.801282	0.999067	0.878033	0.239522	0.999761	0.499646	0.512031	0.999162	1.30264	0.0642524	0.153788
Abi3	-0.09297	0.692988	0.999067	0.222937	0.341708	0.999761	0.146421	0.532053	0.999162	1.30249	1.84213e-08	1.15683e-06
Dok2	-0.0925831	0.707512	0.999067	0.0503074	0.837706	0.999761	0.101709	0.677072	0.999162	1.30171	3.79663e-08	2.0746e-06
Cldn4	0.343625	0.459872	0.999067	0.60733	0.185216	0.999761	0.134604	0.773676	0.999162	1.3012	0.00286472	0.0141559
Pcdhga1	0.390793	0.555487	0.999067	0.449475	0.496279	0.999761	0.0744105	0.912772	0.999162	1.30093	0.0292343	0.0834931
Slc8a1	-0.435785	0.082038	0.999067	0.098629	0.691134	0.999761	0.00812263	0.973882	0.999162	1.30044	1.02117e-07	4.57406e-06
Tbxas1	-0.208735	0.394238	0.999067	0.1265	0.601697	0.999761	-0.0209237	0.931244	0.999162	1.30043	2.97949e-08	1.7595e-06
Tlr2	0.118382	0.709465	0.999067	0.243256	0.442878	0.999761	0.389686	0.216816	0.999162	1.30019	2.91043e-05	0.000383275
Tlr3	0.151966	0.582399	0.999067	0.0792618	0.774332	0.999761	0.450022	0.102889	0.999162	1.29892	2.34493e-06	5.1042e-05
Tnfrsf13b	0.45735	0.752352	0.999067	-0.334639	0.827557	0.999761	0.529827	0.710888	0.999162	1.29787	0.324489	0.498797
Msi1	0.0283719	0.974075	0.999067	0.574497	0.487763	0.999761	0.078638	0.927154	0.999162	1.29656	0.0875416	0.193884
Lgmn	-0.113514	0.556796	0.999067	0.0755868	0.695475	0.999761	0.128005	0.50725	0.999162	1.29614	1.73578e-11	5.0032e-09
Elfn1	0.103614	0.946225	0.999067	-0.350685	0.82445	0.999761	-1.61929	0.305705	0.999162	1.29604	0.343611	0.518039
Dnai2	0.745043	0.856356	0.999067	0.188307	0.963509	0.999761	0.650932	0.874339	0.999162	1.29598	0.751712	NA
Jdp2	-0.780501	0.0203886	0.999067	-0.261016	0.429274	0.999761	-0.0878708	0.788372	0.999162	1.29575	4.62343e-05	0.0005591
Ccdc179	-0.409062	0.86202	0.999067	-0.388725	0.868816	0.999761	-1.08025	0.646248	0.999162	1.29413	0.563078	NA
Dusp4	1.24602	0.0612056	0.999067	0.375507	0.600202	0.999761	0.670142	0.331313	0.999162	1.29299	0.043844	0.11431
Dck	0.078399	0.804377	0.999067	-0.0269413	0.932704	0.999761	0.0353826	0.910657	0.999162	1.29201	1.16507e-05	0.000185107
LOC365985	0.259228	0.715429	0.999067	1.54165	0.0153371	0.999761	0.691048	0.304816	0.999162	1.29078	0.0377588	0.101999
Nell2	0.745077	0.728314	0.999067	1.34249	0.531384	0.999761	1.22804	0.566959	0.999162	1.29059	0.540062	NA
Lrrc16a	0.01405	0.950407	0.999067	0.0427095	0.849925	0.999761	0.0655353	0.770026	0.999162	1.29055	1.52286e-09	1.71406e-07
RGD1359334	-0.409071	0.882822	0.999067	-0.388734	0.888608	0.999761	0.650968	0.814557	0.999162	1.28836	0.633977	NA
Myh14	-0.738652	0.109335	0.999067	-0.125331	0.785135	0.999761	-0.18649	0.684888	0.999162	1.28819	0.004854	0.0211453
P2ry10	0.0376235	0.91981	0.999067	0.0868067	0.815982	0.999761	0.0941564	0.799441	0.999162	1.28718	0.000255148	0.00214015
RGD1562229	0.167962	0.971739	0.999067	0.76537	0.871749	0.999761	0.0738501	0.987572	0.999162	1.28605	0.785459	NA
Sec1	1.34336	0.744149	0.999067	0.188307	0.963529	0.999761	0.0738583	0.985691	0.999162	1.28506	0.753905	NA
Nyx	0.745043	0.857202	0.999067	0.76538	0.853348	0.999761	0.073858	0.985768	0.999162	1.28476	0.755261	NA
Tspan5	-0.0962688	0.704951	0.999067	0.0888468	0.724426	0.999761	0.0786283	0.753772	0.999162	1.28432	7.47849e-08	3.55539e-06
Efcab10	0.75776	0.670486	0.999067	0.188344	0.915977	0.999761	1.98791	0.231236	0.999162	1.28382	0.443252	0.614894
Iqgap1	-0.234527	0.239603	0.999067	-0.0567227	0.775674	0.999761	-0.0623571	0.753784	0.999162	1.28268	7.19071e-11	1.4796e-08
Klf2	-0.0377926	0.889272	0.999067	-0.162065	0.552638	0.999761	0.00278727	0.99176	0.999162	1.28263	7.97333e-07	2.19667e-05
Clec4a1	-0.24171	0.280767	0.999067	0.124174	0.577076	0.999761	-0.0513416	0.817778	0.999162	1.28199	4.81493e-09	4.17157e-07
Tcirg1	-0.103868	0.657068	0.999067	0.164117	0.482738	0.999761	0.166209	0.477061	0.999162	1.28106	4.01017e-08	2.16434e-06
Zap70	-0.459936	0.237518	0.999067	-0.393966	0.309958	0.999761	-0.454864	0.239227	0.999162	1.28068	0.000313523	0.0025219
Arl4c	-0.118574	0.671484	0.999067	0.233543	0.395605	0.999761	0.157241	0.566544	0.999162	1.28003	1.05322e-06	2.74651e-05
Ptafr	-0.32389	0.0835991	0.999067	0.0433773	0.814824	0.999761	0.0204548	0.911823	0.999162	1.27976	1.13601e-12	7.08924e-10
Synj2	-0.0208994	0.943611	0.999067	-0.425154	0.154203	0.999761	-0.190398	0.519744	0.999162	1.27947	9.38916e-06	0.000155529
Gadd45g	1.10433	0.0634554	0.999067	0.481779	0.418242	0.999761	0.951732	0.109707	0.999162	1.2787	0.031593	0.088587
Pcdh8	0.167962	0.971739	0.999067	0.188299	0.968318	0.999761	0.650922	0.890796	0.999162	1.27844	0.786714	NA
Tmem154	-0.00332457	0.996556	0.999219	0.567931	0.438048	0.999761	-0.0366813	0.961802	0.999162	1.27836	0.0595161	0.144847
Kif20a	-0.354931	0.21214	0.999067	-0.112212	0.692363	0.999761	0.607571	0.0308911	0.999162	1.27789	5.01049e-06	9.53514e-05
Arl5c	-0.487531	0.193531	0.999067	0.0131838	0.971153	0.999761	0.0976236	0.786845	0.999162	1.27787	0.000207686	0.00180649
Fabp4	-0.643526	0.175647	0.999067	0.014929	0.974852	0.999761	-0.193961	0.682224	0.999162	1.27602	0.00680757	0.0272904
Hist1h2af	-0.570238	0.425135	0.999067	-0.4978	0.48355	0.999761	-0.462159	0.507089	0.999162	1.27575	0.0276698	0.0801372
Mef2b	0.0903067	0.874891	0.999067	0.567759	0.300003	0.999761	0.380532	0.490344	0.999162	1.27566	0.0109883	0.0396019
Nrip3	0.205321	0.581833	0.999067	0.289466	0.436664	0.999761	0.57001	0.122443	0.999162	1.27565	0.000449158	0.00332302
Arl4d	0.246204	0.526242	0.999067	-0.407703	0.298966	0.999761	-0.0814351	0.834405	0.999162	1.27543	0.000884171	0.00562495
Serpinb5	-0.359991	0.561023	0.999067	-0.234301	0.703822	0.999761	0.427325	0.477114	0.999162	1.27476	0.0300986	0.0853186
LOC308990	-0.0019074	0.995476	0.999067	0.332547	0.315936	0.999761	0.221243	0.504431	0.999162	1.27457	6.24015e-05	0.000705342
Tgfb1	-0.149513	0.507636	0.999067	0.162668	0.468541	0.999761	0.0126207	0.955167	0.999162	1.27447	7.59088e-09	5.7182e-07
Prkar2b	-0.178781	0.670174	0.999067	0.245521	0.548299	0.999761	0.0372652	0.927772	0.999162	1.27415	0.000936552	0.00586469
Nin	0.194503	0.663047	0.999067	0.169218	0.705778	0.999761	-0.530103	0.265667	0.999162	1.27358	0.00168512	0.00924256
Klre1	-0.30577	0.599227	0.999067	-0.166831	0.772169	0.999761	0.635958	0.242495	0.999162	1.27345	0.0149091	0.0501697
Rbl1	0.0170746	0.954395	0.999067	-0.298659	0.321397	0.999761	0.175655	0.553823	0.999162	1.27194	1.21176e-05	0.00019088
Xcl1	-0.118802	0.777724	0.999067	-0.467247	0.276601	0.999761	0.42587	0.298326	0.999162	1.27171	0.00135488	0.00782218
Ccdc64	-0.393045	0.184113	0.999067	0.0754438	0.796574	0.999761	0.284261	0.328371	0.999162	1.27096	9.00369e-06	0.000149898
Milr1	-0.222559	0.7229	0.999067	0.277991	0.639506	0.999761	0.285501	0.626321	0.999162	1.26776	0.0162981	0.0536172
Fbln1	-0.237676	0.47626	0.999067	-0.352873	0.294695	0.999761	-0.320827	0.335639	0.999162	1.26755	3.694e-05	0.000465069
Tcp11l1	0.289257	0.301294	0.999067	0.144818	0.606061	0.999761	0.207397	0.458215	0.999162	1.26606	3.73497e-06	7.42988e-05
Car12	-0.349854	0.743797	0.999067	-0.990633	0.384389	0.999761	-2.39721	0.0671657	0.999162	1.26591	0.191142	0.343263
Nrros	-0.0223552	0.915689	0.999067	0.196913	0.349759	0.999761	0.076246	0.717275	0.999162	1.26534	1.19058e-09	1.4125e-07
Ehd4	-0.249437	0.252437	0.999067	0.0540107	0.803629	0.999761	0.0723896	0.738565	0.999162	1.26526	3.88796e-09	3.50689e-07
Gnb4	-0.269583	0.424922	0.999067	0.0950212	0.775788	0.999761	-0.0964993	0.772867	0.999162	1.2651	8.70583e-05	0.000922785
Kcnk18	1.84312	0.430433	0.999067	0.188331	0.936654	0.999761	2.15817	0.349301	0.999162	1.26393	0.588741	NA
Phlda2	0.268562	0.450198	0.999067	0.262913	0.460137	0.999761	0.184687	0.60313	0.999162	1.26356	0.000197982	0.00173583
Tmem86a	0.425082	0.0988618	0.999067	0.375208	0.145314	0.999761	0.26774	0.298651	0.999162	1.26347	8.06152e-07	2.21633e-05
Frmd8	-0.122778	0.594574	0.999067	-0.00895965	0.968963	0.999761	-0.0440398	0.848106	0.999162	1.26339	2.35675e-08	1.42367e-06
Otx1	0.167968	0.971738	0.999067	0.188305	0.968317	0.999761	0.0738569	0.987571	0.999162	1.26311	0.789244	NA
B3gnt6	0.745033	0.875128	0.999067	0.188299	0.968318	0.999761	0.0738504	0.987572	0.999162	1.2631	0.789246	NA
Pou5f1	-0.534662	0.672018	0.999067	-2.27442	0.0887562	0.999761	0.88988	0.413944	0.999162	1.26283	0.22363	0.384581
Zfp583	0.0502708	0.932126	0.999067	1.01167	0.0637084	0.999761	-0.0120402	0.983684	0.999162	1.26264	0.0153834	0.0514564
Lck	0.0686431	0.81391	0.999067	0.108528	0.709473	0.999761	0.201032	0.486941	0.999162	1.26209	6.70964e-06	0.000120053
Trpc5	0.745043	0.85768	0.999067	0.188307	0.963849	0.999761	0.650931	0.8755	0.999162	1.26136	0.760451	NA
Adam7	0.745045	0.85499	0.999067	0.765382	0.851077	0.999761	0.0738596	0.985545	0.999162	1.26107	0.756034	NA
Ngp	0.528965	0.348621	0.999067	1.26341	0.0177538	0.999761	0.653217	0.238004	0.999162	1.26078	0.0141234	0.0480845
Tlr5	0.020212	0.959591	0.999067	-0.0398222	0.920942	0.999761	-0.0972822	0.807586	0.999162	1.25919	0.000596683	0.00413508
Nemp1	0.149538	0.586792	0.999067	0.290219	0.287632	0.999761	0.486337	0.0695807	0.999162	1.25916	8.35306e-07	2.25876e-05
St14	-0.224643	0.417387	0.999067	0.106114	0.699451	0.999761	-0.0486494	0.859592	0.999162	1.25877	2.79065e-06	5.88943e-05
Trem2	-0.561646	0.51439	0.999067	1.07319	0.165921	0.999761	0.391966	0.622231	0.999162	1.25813	0.0953777	0.205406
Pip4k2a	-0.211323	0.303737	0.999067	0.294918	0.143267	0.999761	0.241304	0.22994	0.999162	1.25747	1.05134e-10	1.95002e-08
Cmtm7	-0.17392	0.418826	0.999067	0.300883	0.15549	0.999761	0.151351	0.475211	0.999162	1.25718	1.00937e-09	1.23077e-07
Parp14	0.148048	0.653862	0.999067	-0.212417	0.520161	0.999761	0.147951	0.654033	0.999162	1.25697	0.000138421	0.00131615
Kif9	-0.00165415	0.997392	0.999311	-0.0388173	0.93928	0.999761	-0.6207	0.25082	0.999162	1.25424	0.0047693	0.0208661
Ccnf	-0.206184	0.554464	0.999067	0.14252	0.681055	0.999761	0.648898	0.0592176	0.999162	1.25397	0.000237579	0.00201161
Cyba	-0.166411	0.512689	0.999067	0.176467	0.486345	0.999761	0.0983574	0.697904	0.999162	1.25338	6.32876e-07	1.84388e-05
Adrb2	-0.590316	0.0361247	0.999067	-0.0237718	0.930357	0.999761	-0.244785	0.37084	0.999162	1.25208	9.72583e-07	2.55648e-05
Kctd19	-1.9984	0.193136	0.999067	0.424497	0.752624	0.999761	0.00291488	0.998304	0.999687	1.25184	0.32664	0.500993
Zc3h12d	-0.401352	0.308699	0.999067	0.151966	0.694214	0.999761	-0.0368677	0.924163	0.999162	1.25108	0.000828399	0.00535552
Prss30	-0.986142	0.621744	0.999067	0.188349	0.924924	0.999761	0.639997	0.744282	0.999162	1.2508	0.502067	0.666056
Rragd	-0.27077	0.539358	0.999067	0.183426	0.663014	0.999761	0.523199	0.195753	0.999162	1.25072	0.000895144	0.0056783
Ccdc151	1.54583	0.0607291	0.999067	1.01587	0.23788	0.999761	-0.201507	0.837458	0.999162	1.25046	0.121236	0.246121
LOC24906	-0.174512	0.65552	0.999067	-0.122605	0.753411	0.999761	0.191299	0.615498	0.999162	1.24995	0.00056024	0.00393903
Cspg4	0.137299	0.764996	0.999067	0.536636	0.236139	0.999761	0.00611197	0.98939	0.999162	1.2499	0.00450817	0.0200027
Tmem156	0.219149	0.538043	0.999067	0.357278	0.312887	0.999761	0.552133	0.114622	0.999162	1.24947	0.00024095	0.00203506
Tnfrsf8	0.0442929	0.940251	0.999067	-0.226874	0.712694	0.999761	-0.84245	0.208461	0.999162	1.24942	0.013233	0.0458164
Ankrd6	0.197097	0.762114	0.999067	0.377067	0.555754	0.999761	0.179574	0.78117	0.999162	1.24906	0.0284552	0.0817287
Kif5a	0.504884	0.275495	0.999067	0.0941297	0.843728	0.999761	-0.176208	0.715705	0.999162	1.24798	0.00417002	0.0188711
Neurl1b	-0.287611	0.523944	0.999067	-0.290356	0.520688	0.999761	0.211447	0.625633	0.999162	1.24726	0.00229447	0.0118262
Map1a	0.587255	0.258609	0.999067	0.548015	0.294734	0.999761	-0.147804	0.791345	0.999162	1.2471	0.00879829	0.0334579
Ncf2	-0.432592	0.111013	0.999067	-0.100579	0.706695	0.999761	0.194934	0.458496	0.999162	1.24605	9.46224e-07	2.49899e-05
Timm8a2	0.177495	0.915595	0.999067	-0.388728	0.816916	0.999761	0.577823	0.725278	0.999162	1.24549	0.411123	0.584296
Pde1c	-0.40908	0.915948	0.999067	0.765404	0.843463	0.999761	-0.503192	0.89671	0.999162	1.24513	0.745014	NA
Fbxl8	0.506262	0.0399835	0.999067	0.523074	0.0338072	0.999761	0.549737	0.0245508	0.999162	1.24505	9.9883e-08	4.50465e-06
Nobox	1.32664	0.226077	0.999067	0.771757	0.500686	0.999761	0.356844	0.762473	0.999162	1.24486	0.240916	0.404361
Cd200r1	-0.171744	0.574663	0.999067	-0.0661251	0.828255	0.999761	0.135382	0.652994	0.999162	1.24485	1.8814e-05	0.000271371
Phactr1	-1.01099	0.0637417	0.999067	0.292444	0.542399	0.999761	0.0420699	0.930849	0.999162	1.24475	0.00521558	0.0223872
Cyth4	-0.138974	0.478703	0.999067	0.209521	0.282338	0.999761	-0.0487844	0.802789	0.999162	1.24444	8.1125e-11	1.64359e-08
Ephx4	-0.409077	0.931239	0.999067	-0.38874	0.93465	0.999761	-0.503188	0.915474	0.999162	1.24385	0.791377	NA
Prr7	-0.373492	0.465275	0.999067	-0.0989531	0.841507	0.999761	-0.262729	0.598179	0.999162	1.24309	0.00311077	0.0151333
Map1s	-0.180238	0.490706	0.999067	0.11732	0.651049	0.999761	-0.190229	0.465532	0.999162	1.24178	8.65003e-07	2.3204e-05
Ccdc69	0.22646	0.581279	0.999067	0.333184	0.414054	0.999761	0.0279306	0.946202	0.999162	1.2414	0.00102829	0.0062867
Capn5	0.0691274	0.848336	0.999067	0.222372	0.536301	0.999761	-0.164729	0.650129	0.999162	1.24077	0.00034766	0.00273623
Tubb5	-0.284351	0.122332	0.999067	-0.191813	0.297122	0.999761	0.180428	0.3259	0.999162	1.23984	1.29642e-11	4.16078e-09
Atf3	-0.713115	0.119605	0.999067	-1.04038	0.0237711	0.999761	-0.306775	0.500866	0.999162	1.23964	0.0060482	0.0249526
Nepn	1.21436	0.425102	0.999067	0.732402	0.644108	0.999761	0.622967	0.694776	0.999162	1.23798	0.397035	0.570057
Mir206	0.167969	0.971737	0.999067	0.188306	0.968317	0.999761	0.0738572	0.987571	0.999162	1.23738	0.793495	NA
Mesp2	-0.404207	0.551353	0.999067	0.464584	0.48475	0.999761	-1.0191	0.140077	0.999162	1.23726	0.0586025	0.143126
Gpr83	-0.40907	0.846765	0.999067	1.75505	0.389749	0.999761	0.0738939	0.972153	0.999162	1.23701	0.541969	NA
Stc2	1.66161	0.175806	0.999067	1.40713	0.259796	0.999761	-0.436231	0.762589	0.999162	1.23671	0.307838	0.482036
Mov10	-0.128478	0.621673	0.999067	0.0492521	0.849814	0.999761	0.247723	0.340172	0.999162	1.23667	1.75442e-06	3.9983e-05
Bmp8a	-0.409077	0.931239	0.999067	-0.38874	0.93465	0.999761	-0.503188	0.915474	0.999162	1.23655	0.792585	NA
Rassf4	-0.268175	0.397343	0.999067	0.200298	0.524588	0.999761	0.0851039	0.786852	0.999162	1.23637	7.01841e-05	0.000779304
Samd12	1.12099	0.59956	0.999067	0.18834	0.930481	0.999761	1.28597	0.543638	0.999162	1.23562	0.551029	0.704994
Hap1	0.000143112	0.999787	0.999899	0.403019	0.440554	0.999761	0.405092	0.434829	0.999162	1.23514	0.0118871	0.0420697
Clmp	0.018881	0.964457	0.999067	0.503647	0.216624	0.999761	0.146428	0.72453	0.999162	1.23413	0.00115199	0.00689886
Tlr10	-0.64526	0.13554	0.999067	0.240765	0.561026	0.999761	-0.235083	0.575963	0.999162	1.23407	0.00195759	0.0103782
Me2	-0.131161	0.641493	0.999067	0.144719	0.605405	0.999761	0.133119	0.633888	0.999162	1.23363	7.04921e-06	0.000124438
Zmym6nb	-0.456527	0.25371	0.999067	0.144775	0.704695	0.999761	0.166183	0.660646	0.999162	1.23335	0.000508226	0.00366379
Tagap	-0.402707	0.282895	0.999067	0.125896	0.728469	0.999761	0.0218112	0.951995	0.999162	1.23195	0.000302475	0.00245579
Emr4	-0.537203	0.0580996	0.999067	0.0552323	0.843449	0.999761	0.185302	0.505686	0.999162	1.23147	7.01597e-06	0.000124185
Relt	-0.216316	0.506785	0.999067	0.0835234	0.795498	0.999761	-0.0641305	0.842384	0.999162	1.23113	7.29198e-05	0.000804255
Kcng2	0.477293	0.703298	0.999067	1.46491	0.210676	0.999761	0.645893	0.598284	0.999162	1.23089	0.283087	0.453966
Tas2r108	1.35678	0.35865	0.999067	-0.965807	0.546971	0.999761	1.60922	0.265616	0.999162	1.23048	0.390216	0.563815
Ccdc40	0.313432	0.76694	0.999067	1.08106	0.277982	0.999761	0.310158	0.767504	0.999162	1.23035	0.197756	0.351166
Cyp2c12	-0.348881	0.54044	0.999067	-0.142061	0.803127	0.999761	0.107725	0.85002	0.999162	1.2301	0.0307364	0.0867268
Zc2hc1a	0.408318	0.195872	0.999067	0.0790964	0.806279	0.999761	0.268125	0.396641	0.999162	1.23007	3.82454e-05	0.000478759
Stxbp1	-0.302169	0.272163	0.999067	0.0201909	0.940729	0.999761	-0.11086	0.683168	0.999162	1.2289	2.33301e-06	5.08666e-05
Trim69	0.134829	0.720784	0.999067	-0.168709	0.660509	0.999761	0.228274	0.541084	0.999162	1.22886	0.000571703	0.00400691
RGD1565367	0.0464718	0.921232	0.999067	0.681142	0.125956	0.999761	0.428365	0.34113	0.999162	1.22874	0.00317776	0.0153683
Gpx2	0.318385	0.575068	0.999067	-0.9301	0.113221	0.999761	-0.0607702	0.915196	0.999162	1.2283	0.0278326	0.0805377
Twf2	-0.290056	0.238814	0.999067	0.289237	0.229845	0.999761	0.111138	0.645091	0.999162	1.22622	1.45277e-07	5.99732e-06
Trim34	0.0551508	0.83632	0.999067	0.163262	0.540585	0.999761	0.359767	0.176898	0.999162	1.22592	3.8872e-06	7.68627e-05
Pde9a	-0.366145	0.577295	0.999067	0.39926	0.514234	0.999761	0.391063	0.519484	0.999162	1.22412	0.0304211	0.0860243
Anks1b	0.745072	0.726931	0.999067	2.27475	0.27019	0.999761	2.69587	0.182401	0.999162	1.22294	0.560769	0.712677
Mmp15	0.0557789	0.813269	0.999067	-0.0749064	0.751222	0.999761	0.157986	0.503089	0.999162	1.22245	2.00005e-07	7.65658e-06
Abca17	0.0764396	0.867066	0.999067	0.774388	0.074087	0.999761	0.235685	0.597938	0.999162	1.22198	0.00298907	0.0146768
RT1-CE7	-0.774171	0.43924	0.999067	-1.12016	0.28546	0.999761	0.309802	0.731311	0.999162	1.22189	0.149524	0.28762
Gpr27	0.325631	0.800082	0.999067	-1.06443	0.462958	0.999761	-1.75596	0.22596	0.999162	1.22162	0.302394	0.476041
Il17b	-0.400856	0.492847	0.999067	0.0688231	0.902309	0.999761	0.423393	0.434375	0.999162	1.22146	0.0166621	0.0543878
Casr	0.985943	0.212828	0.999067	0.732423	0.359489	0.999761	1.42125	0.067963	0.999162	1.22119	0.114101	0.235611
Dpysl2	-0.254703	0.215385	0.999067	0.167248	0.412668	0.999761	-0.010168	0.960306	0.999162	1.22114	1.27213e-09	1.48254e-07
Tex15	-0.242646	0.856559	0.999067	-1.97637	0.181145	0.999761	-2.09082	0.157164	0.999162	1.22046	0.312002	0.48584
Stx11	-0.0034199	0.99487	0.999067	-0.124971	0.815968	0.999761	-0.374901	0.489334	0.999162	1.2203	0.0134175	0.0462553
Il10	-0.190193	0.744489	0.999067	-0.0422231	0.941715	0.999761	0.140866	0.803104	0.999162	1.21997	0.0205385	0.06397
Parvb	-0.0385931	0.865293	0.999067	-0.073331	0.747576	0.999761	0.0101632	0.964172	0.999162	1.21952	2.54631e-08	1.5242e-06
Gapdh-ps1	1.3109	0.501841	0.999067	2.4337	0.191324	0.999761	0.650966	0.739138	0.999162	1.21922	0.525569	NA
RGD1309106	2.45345	0.186204	0.999067	0.765415	0.694891	0.999761	1.22804	0.529157	0.999162	1.21914	0.524845	0.684301
Rem2	-0.299464	0.315836	0.999067	-0.237807	0.424496	0.999761	-0.0918591	0.754505	0.999162	1.21821	1.27249e-05	0.000198783
Rac2	-0.139327	0.587273	0.999067	0.136792	0.593492	0.999761	0.222528	0.384691	0.999162	1.21799	1.76185e-06	4.00723e-05
Gipc2	-0.899609	0.0942615	0.999067	-0.340445	0.495235	0.999761	-0.222684	0.646718	0.999162	1.21796	0.00392618	0.0181099
Tmie	0.362506	0.423003	0.999067	0.347098	0.443443	0.999761	0.597581	0.18118	0.999162	1.21794	0.00517077	0.0222602
Syt9	1.0283	0.251027	0.999067	1.67609	0.0521411	0.999761	1.43168	0.0993399	0.999162	1.21777	0.154287	0.294026
Ggta1	-0.149962	0.619025	0.999067	-0.0400915	0.89388	0.999761	-0.0219386	0.941539	0.999162	1.21769	2.6151e-05	0.000352129
Ddr1	-0.260645	0.456881	0.999067	0.234036	0.497589	0.999761	-0.161979	0.641386	0.999162	1.21724	0.000289088	0.00236754
Hist1h2ba	0.791128	0.514003	0.999067	1.11566	0.346824	0.999761	0.38951	0.754374	0.999162	1.21662	0.284969	0.455597
Pycard	0.0273177	0.927747	0.999067	0.172913	0.564758	0.999761	0.0148146	0.96068	0.999162	1.21542	3.50036e-05	0.000446759
Map7d2	1.32033	0.575592	0.999067	0.18834	0.9373	0.999761	0.0738906	0.97538	0.999162	1.21485	0.600243	NA
Fam43a	-0.0307695	0.891917	0.999067	0.0494349	0.826863	0.999761	0.0216691	0.923429	0.999162	1.21469	3.30557e-08	1.86829e-06
Alpk3	-0.759508	0.369844	0.999067	-0.748115	0.378702	0.999761	-0.584521	0.472434	0.999162	1.21456	0.0617304	0.148861
Tnfrsf10b	-0.10095	0.621495	0.999067	0.106823	0.599652	0.999761	0.0455436	0.82267	0.999162	1.21399	1.04319e-09	1.26035e-07
Rab15	0.168005	0.943333	0.999067	0.765418	0.746056	0.999761	0.0738926	0.975059	0.999162	1.21378	0.595532	NA
Actn1	-0.229904	0.398356	0.999067	0.323458	0.23363	0.999761	0.0904179	0.73927	0.999162	1.21369	7.31491e-06	0.000127928
Foxm1	-0.0814536	0.758367	0.999067	-0.262058	0.325862	0.999761	0.352461	0.175753	0.999162	1.21317	1.82607e-06	4.13188e-05
Acta1	0.528998	0.72438	0.999067	0.0643969	0.967087	0.999761	-1.09232	0.494561	0.999162	1.21302	0.383265	0.557703
Ncf1	-0.228825	0.403558	0.999067	0.296817	0.274356	0.999761	-0.0217217	0.936424	0.999162	1.21301	5.90862e-06	0.000108978
Msr1	-0.0713265	0.809093	0.999067	-0.108655	0.712919	0.999761	-0.00515445	0.986054	0.999162	1.21256	3.5281e-05	0.000448904
Ptgs1	-0.225922	0.373756	0.999067	0.145368	0.566582	0.999761	0.170686	0.500801	0.999162	1.21244	1.62269e-06	3.76854e-05
Gna15	-0.0237837	0.923746	0.999067	0.390767	0.107114	0.999761	0.417756	0.0825664	0.999162	1.21208	1.34943e-07	5.60587e-06
Clcnkb	-0.694568	0.504154	0.999067	-0.0273404	0.976918	0.999761	-1.16162	0.298519	0.999162	1.21174	0.130735	0.260698
Cacna1f	1.81696	0.438844	0.999067	1.76849	0.452565	0.999761	1.22803	0.605398	0.999162	1.21137	0.606248	0.747186
Myt1l	-0.409073	0.921264	0.999067	-0.388736	0.925167	0.999761	-0.503185	0.903231	0.999162	1.21006	0.767646	NA
Col6a4	1.04784	0.411317	0.999067	0.500013	0.706791	0.999761	0.709858	0.583883	0.999162	1.20988	0.323374	0.497722
Tor4a	0.00968156	0.963797	0.999067	0.336059	0.110975	0.999761	0.17436	0.40884	0.999162	1.20959	3.11031e-09	3.02239e-07
Sass6	0.0390727	0.932615	0.999067	-0.879091	0.089662	0.999761	-0.254934	0.58902	0.999162	1.20829	0.00345165	0.0163993
Slc23a3	-0.689144	0.18474	0.999067	-0.418607	0.410248	0.999761	0.162614	0.737211	0.999162	1.2072	0.00837038	0.0321275
Camk2d	-0.253363	0.346625	0.999067	-0.0840086	0.753328	0.999761	-0.0643447	0.808697	0.999162	1.20712	2.18112e-06	4.7952e-05
Mip	0.133108	0.887237	0.999067	0.537353	0.554419	0.999761	-1.5131	0.191326	0.999162	1.20697	0.153923	0.293515
Hk2	-0.577937	0.0326555	0.999067	0.0515517	0.841289	0.999761	-0.111002	0.66732	0.999162	1.20665	4.11277e-07	1.33826e-05
Lig1	0.0285275	0.949154	0.999067	-0.429889	0.34862	0.999761	0.428363	0.328442	0.999162	1.20623	0.00456852	0.0201956
Fmnl1	-0.162457	0.507982	0.999067	0.146693	0.547494	0.999761	0.000265024	0.999133	0.999687	1.20597	4.6179e-07	1.45835e-05
Foxg1	0.745041	0.867186	0.999067	0.188306	0.966285	0.999761	0.0738573	0.986773	0.999162	1.20595	0.785998	NA
Pax2	0.167969	0.971737	0.999067	0.188306	0.968317	0.999761	0.0738575	0.987571	0.999162	1.20566	0.798733	NA
Rap1gap2	-0.032104	0.914821	0.999067	-0.0917463	0.760472	0.999761	0.0333719	0.910904	0.999162	1.2052	2.86831e-05	0.000378864
Kcnt2	0.605446	0.385576	0.999067	0.22403	0.755567	0.999761	0.261457	0.712944	0.999162	1.20485	0.0663257	0.157434
Ubash3a	0.0606385	0.923607	0.999067	0.348288	0.569941	0.999761	-0.02921	0.963216	0.999162	1.20426	0.0268077	0.0782135
Itga10	1.57876	0.355015	0.999067	0.765422	0.667511	0.999761	0.0738954	0.96692	0.999162	1.20342	0.47339	0.641949
Acmsd	0.142706	0.685111	0.999067	-0.185893	0.598715	0.999761	0.134215	0.702601	0.999162	1.20304	0.000553372	0.00390533
Cerk	-0.201358	0.29923	0.999067	0.0819519	0.67149	0.999761	0.0406866	0.833058	0.999162	1.20259	2.89994e-10	4.44062e-08
Ptgs2	-0.297568	0.738965	0.999067	-0.400647	0.658571	0.999761	-0.745971	0.424867	0.999162	1.20214	0.118087	0.241676
Cd247	-0.372728	0.291145	0.999067	-0.286055	0.414384	0.999761	-0.0717091	0.831874	0.999162	1.20156	5.72337e-05	0.000657689
RGD1304810	1.53287	0.0463434	0.999067	0.688235	0.406082	0.999761	1.26117	0.105664	0.999162	1.20155	0.111413	0.231785
Dysf	-0.105446	0.701218	0.999067	0.306382	0.262017	0.999761	0.301352	0.269176	0.999162	1.20137	8.42414e-06	0.000142777
Rgcc	-1.71839	0.185221	0.999067	-0.620409	0.618001	0.999761	0.0265212	0.981251	0.999162	1.20075	0.224805	0.386006
Pla1a	-0.342482	0.268035	0.999067	-0.0826792	0.788835	0.999761	0.256403	0.405121	0.999162	1.20065	9.09253e-05	0.000954008
Cachd1	-0.166119	0.645969	0.999067	0.358555	0.310873	0.999761	0.0337888	0.924505	0.999162	1.19861	0.000449504	0.0033237
RT1-CE16	0.097171	0.827043	0.999067	0.476443	0.28389	0.999761	0.787432	0.0764696	0.999162	1.19839	0.00699632	0.0277762
Ly96	0.126605	0.669158	0.999067	0.152189	0.607284	0.999761	0.443102	0.129376	0.999162	1.19798	2.64196e-05	0.000354658
Nmb	0.346423	0.719124	0.999067	0.174568	0.859476	0.999761	1.46886	0.0914828	0.999162	1.19747	0.162375	0.305587
Gzma	0.118752	0.770884	0.999067	-0.0831045	0.838888	0.999761	0.363489	0.37102	0.999162	1.19723	0.00299238	0.0146875
Ccl28	-0.156613	0.888021	0.999067	0.196477	0.854556	0.999761	0.818596	0.41524	0.999162	1.19641	0.209784	0.366641
Ube2l6	-0.03297	0.925332	0.999067	-0.129951	0.711893	0.999761	0.481234	0.170843	0.999162	1.19514	0.000661416	0.00448979
Dpp7	-0.153401	0.470542	0.999067	0.293151	0.166305	0.999761	0.213675	0.312838	0.999162	1.19461	1.34491e-08	9.12941e-07
Slc9b1	-1.37058	0.350208	0.999067	-0.773162	0.598202	0.999761	0.0910738	0.946409	0.999162	1.19401	0.327174	0.501461
Zbtb32	-0.425253	0.44812	0.999067	0.430516	0.408628	0.999761	-0.464873	0.404521	0.999162	1.19359	0.0141709	0.048218
Cd80	-0.696505	0.360324	0.999067	-0.700834	0.359496	0.999761	-0.595727	0.422723	0.999162	1.19346	0.0548413	0.13562
Ttc39d	0.808881	0.629644	0.999067	0.188348	0.913582	0.999761	0.0738987	0.966038	0.999162	1.1916	0.451189	0.621805
Sla	-0.193454	0.515014	0.999067	-0.270622	0.363222	0.999761	-0.125843	0.670833	0.999162	1.19078	4.20344e-05	0.000518306
Ly6al	-1.22668	0.200885	0.999067	-0.88046	0.358433	0.999761	-0.375034	0.695536	0.999162	1.19072	0.213754	0.371509
Gucy2d	0.177137	0.914746	0.999067	1.17645	0.450672	0.999761	0.645306	0.68923	0.999162	1.19004	0.42666	0.59939
Ptger1	-0.366897	0.233599	0.999067	0.00556256	0.985431	0.999761	-0.158523	0.603154	0.999162	1.18898	5.84494e-05	0.00066874
Dcakd	-0.0735082	0.777404	0.999067	0.129451	0.617818	0.999761	-0.0202077	0.93793	0.999162	1.18858	3.66969e-06	7.3623e-05
Mcm2	0.0904207	0.710486	0.999067	-0.0196247	0.935895	0.999761	0.523351	0.0305566	0.999162	1.18847	7.38344e-07	2.08207e-05
Map3k9	0.0898372	0.795535	0.999067	0.164598	0.634533	0.999761	0.151573	0.660963	0.999162	1.18745	0.000483761	0.00352749
Plp2	0.0546798	0.808894	0.999067	0.0512011	0.820977	0.999761	0.175644	0.432331	0.999162	1.18723	3.05445e-08	1.77845e-06
Tfec	0.0258224	0.935423	0.999067	0.0169191	0.957673	0.999761	0.284075	0.36977	0.999162	1.18717	0.000145938	0.00136884
Fut4	-0.36889	0.104583	0.999067	0.0913275	0.678395	0.999761	0.0215215	0.921919	0.999162	1.18665	7.89243e-09	5.80645e-07
Abr	-0.189067	0.23053	0.999067	0.125177	0.421844	0.999761	-0.0171222	0.912566	0.999162	1.18629	2.8198e-15	4.12599e-12
Fyn	-0.272878	0.322708	0.999067	-0.155771	0.570834	0.999761	-0.183898	0.501891	0.999162	1.1861	6.77792e-06	0.000120946
Fam151a	-0.506942	0.450699	0.999067	0.792004	0.173256	0.999761	0.164543	0.787624	0.999162	1.18586	0.0293334	0.0836626
Grm4	-0.409063	0.844599	0.999067	-0.388726	0.852234	0.999761	-0.503175	0.80947	0.999162	1.18518	0.545676	NA
Egr3	0.0579299	0.937768	0.999067	-0.529829	0.505499	0.999761	-0.267585	0.72502	0.999162	1.18505	0.0737735	0.170174
Trim40	1.24006	0.593163	0.999067	0.188342	0.936157	0.999761	-0.503183	0.830546	0.999162	1.18501	0.602603	NA
Esm1	-0.566029	0.229454	0.999067	0.791685	0.0847029	0.999761	0.390403	0.396868	0.999162	1.185	0.00923023	0.034789
Cd83	0.120749	0.723683	0.999067	0.116236	0.733622	0.999761	0.0899077	0.792234	0.999162	1.18398	0.000482248	0.00352459
Cdkn2b	0.246996	0.57491	0.999067	-0.53693	0.236031	0.999761	0.442411	0.31126	0.999162	1.18229	0.00578375	0.0241185
Nrxn2	0.0966548	0.698207	0.999067	0.191391	0.441545	0.999761	0.0744458	0.764612	0.999162	1.18133	1.07524e-06	2.78919e-05
Dok7	-1.41077	0.38118	0.999067	-0.813359	0.613639	0.999761	-0.927808	0.564663	0.999162	1.18111	0.394628	0.567489
Pole2	-0.434894	0.353431	0.999067	-0.504772	0.284541	0.999761	0.517131	0.242464	0.999162	1.18072	0.00580405	0.0241878
Samd15	0.0808038	0.877977	0.999067	-0.839643	0.157995	0.999761	-0.185685	0.729381	0.999162	1.18049	0.0115721	0.0412208
Ppp1r9b	-0.272947	0.27542	0.999067	0.145079	0.560438	0.999761	-0.0406374	0.870523	0.999162	1.1792	1.79956e-06	4.0789e-05
Skap1	0.000654449	0.998898	0.999377	-0.552347	0.274141	0.999761	0.257444	0.575099	0.999162	1.17896	0.00536291	0.0228133
Pold1	0.0835999	0.654067	0.999067	-0.00253292	0.989209	0.999761	0.49098	0.00739943	0.999162	1.17821	4.61141e-11	1.08442e-08
Olr1666	1.81446	0.28037	0.999067	2.41801	0.135288	0.999761	1.75181	0.29897	0.999162	1.17526	0.486439	0.652926
Hivep2	-0.172524	0.533726	0.999067	0.148124	0.590097	0.999761	-0.180094	0.514619	0.999162	1.17522	1.19631e-05	0.000188674
Krt8	0.300817	0.190543	0.999067	0.0375753	0.870139	0.999761	0.147346	0.521422	0.999162	1.17511	3.12509e-07	1.08874e-05
Myh1	0.759252	0.752621	0.999067	0.188343	0.937762	0.999761	-0.503182	0.834754	0.999162	1.17488	0.615529	NA
Clec12a	-0.379511	0.240504	0.999067	0.0445927	0.88837	0.999761	0.0242546	0.938909	0.999162	1.17474	0.000117998	0.00116311
Afap1l1	-0.0894266	0.676437	0.999067	-0.00446619	0.983334	0.999761	0.0274646	0.897352	0.999162	1.17431	1.4993e-08	9.92176e-07
Gpr183	-0.608803	0.192847	0.999067	-0.12974	0.773407	0.999761	-0.370849	0.414746	0.999162	1.17372	0.0046583	0.0205015
Tes	-0.414379	0.219143	0.999067	-0.198545	0.5544	0.999761	-0.0455729	0.891559	0.999162	1.17273	0.00036643	0.00284189
Sfta2	1.7694	0.401263	0.999067	0.188337	0.929781	0.999761	1.79509	0.393312	0.999162	1.17271	0.578478	NA
Mir6318	0.745081	0.660506	0.999067	2.26571	0.158521	0.999761	2.21	0.167214	0.999162	1.17242	0.480354	0.647934
Cenpw	-0.993986	0.130467	0.999067	-1.10735	0.0943898	0.999761	0.3653	0.557624	0.999162	1.17231	0.0549394	0.135817
Prkcb	-0.345381	0.10378	0.999067	0.16063	0.438739	0.999761	0.322064	0.116617	0.999162	1.17189	3.8411e-09	3.48851e-07
LOC56764	-0.0742606	0.903573	0.999067	0.222077	0.710111	0.999761	0.418408	0.47264	0.999162	1.17187	0.0312594	0.0878479
Gimap4	0.0213174	0.961995	0.999067	-0.0469319	0.916524	0.999761	0.199206	0.655062	0.999162	1.17162	0.00801055	0.0309816
Atp1a3	-0.44865	0.364822	0.999067	-0.256413	0.597313	0.999761	-0.781013	0.126794	0.999162	1.17092	0.00522905	0.0224377
Mcoln3	-0.320339	0.518862	0.999067	0.15963	0.736618	0.999761	0.751924	0.0950438	0.999162	1.17055	0.00659399	0.026645
Orc6	0.452182	0.0891624	0.999067	0.236563	0.381406	0.999761	0.638185	0.0146723	0.999162	1.16929	3.04572e-06	6.32462e-05
Phkg1	0.372072	0.457756	0.999067	0.111938	0.82863	0.999761	0.537276	0.271927	0.999162	1.16912	0.00961351	0.0358126
Hbegf	-0.0936417	0.851708	0.999067	-0.0224647	0.964112	0.999761	0.207545	0.672109	0.999162	1.16879	0.0126496	0.0442098
Kcnb1	-0.52981	0.583872	0.999067	-0.10378	0.91242	0.999761	0.0241838	0.979295	0.999162	1.16868	0.188001	0.338731
Tgfbr3	-0.087744	0.756809	0.999067	-0.00845981	0.97615	0.999761	-0.154958	0.584077	0.999162	1.16717	2.67194e-05	0.000357953
Bmp15	1.98672	0.527222	0.999067	0.765396	0.809424	0.999761	0.0738714	0.98143	0.999162	1.16692	0.711646	NA
Tacc3	-0.295436	0.261884	0.999067	-0.168043	0.522725	0.999761	0.323133	0.216233	0.999162	1.16641	6.93876e-06	0.000123185
LOC689766	0.396793	0.729064	0.999067	0.82844	0.456803	0.999761	-0.918722	0.481573	0.999162	1.16585	0.272467	0.441453
Rasa3	0.0195732	0.924662	0.999067	0.0440357	0.831428	0.999761	0.161366	0.42917	0.999162	1.16557	1.74519e-09	1.8838e-07
Rps19	1.65985	0.67998	0.999067	0.188307	0.962777	0.999761	0.0738586	0.985396	0.999162	1.16522	0.772033	NA
Msh5	-0.520387	0.515782	0.999067	-0.270975	0.72791	0.999761	-0.544189	0.493543	0.999162	1.16518	0.0813878	0.183715
Eps8l3	0.16797	0.971737	0.999067	0.188307	0.968317	0.999761	0.073858	0.987571	0.999162	1.16448	0.805535	NA
Pitx1	0.16797	0.971737	0.999067	0.188307	0.968317	0.999761	0.073858	0.987571	0.999162	1.16448	0.805535	NA
Mstn	0.167963	0.971738	0.999067	0.1883	0.968318	0.999761	0.650923	0.890796	0.999162	1.16447	0.805537	NA
Tm4sf5	1.96069	0.110154	0.999067	0.174547	0.901626	0.999761	-0.469642	0.747982	0.999162	1.16341	0.346645	0.521115
Fancd2	-0.247234	0.482189	0.999067	-0.946741	0.00845041	0.999761	0.513856	0.13759	0.999162	1.16227	0.000683286	0.00459795
Mapk4	0.650854	0.518958	0.999067	-0.331389	0.761104	0.999761	0.273402	0.790027	0.999162	1.16159	0.226838	0.387901
Slc7a1	-0.911514	0.0719618	0.999067	-0.866904	0.0866646	0.999761	-0.799537	0.112029	0.999162	1.16153	0.0169376	0.0550474
Cd163	-0.469023	0.0186692	0.999067	0.0208054	0.916773	0.999761	-0.00521348	0.979103	0.999162	1.16107	4.97687e-09	4.28368e-07
Arhgap28	0.300088	0.426976	0.999067	0.0365823	0.924714	0.999761	0.370141	0.321007	0.999162	1.16074	0.000858178	0.00549142
RT1-M2	-0.128405	0.661296	0.999067	0.422521	0.145898	0.999761	-0.00307478	0.991593	0.999162	1.16064	5.28677e-05	0.000620512
Kif5c	-0.0936675	0.894205	0.999067	-0.340879	0.639533	0.999761	-0.685246	0.361817	0.999162	1.16004	0.0590083	0.143984
Ccr5	-0.455725	0.129129	0.999067	-0.179587	0.548367	0.999761	-0.132278	0.657761	0.999162	1.15959	8.5587e-05	0.000911152
Adcy7	-0.0659895	0.828213	0.999067	0.111488	0.712208	0.999761	0.158361	0.598178	0.999162	1.15953	6.88695e-05	0.000766736
Mycbpap	0.117569	0.856595	0.999067	0.825464	0.179268	0.999761	0.725714	0.237185	0.999162	1.15921	0.046869	0.120105
Magee1	0.107251	0.709359	0.999067	-0.0584669	0.840374	0.999761	-0.0456823	0.874111	0.999162	1.15893	2.33209e-05	0.000321585
Slc16a3	-0.121285	0.756642	0.999067	0.149268	0.697839	0.999761	-0.0307844	0.936444	0.999162	1.15818	0.0012353	0.00728513
Arhgap15	0.103084	0.742049	0.999067	0.274022	0.378062	0.999761	-0.122911	0.696447	0.999162	1.15816	9.79789e-05	0.00100255
Csrnp3	-0.0552025	0.914292	0.999067	0.301173	0.54807	0.999761	0.500181	0.30988	0.999162	1.15704	0.0141837	0.0482398
Best2	-0.791941	0.596124	0.999067	-0.7792	0.603197	0.999761	0.410928	0.761065	0.999162	1.15627	0.35814	0.532499
Tspan13	-0.173601	0.50398	0.999067	0.133854	0.605292	0.999761	0.248349	0.336644	0.999162	1.15598	6.68244e-06	0.000120053
Sertm1	0.167986	0.960566	0.999067	0.765398	0.82176	0.999761	0.650949	0.848059	0.999162	1.15581	0.732576	NA
Slc34a2	0.0851209	0.871793	0.999067	-0.538589	0.307414	0.999761	0.27242	0.605459	0.999162	1.15509	0.0284374	0.0816978
Rgl1	-0.133563	0.565219	0.999067	0.112864	0.625854	0.999761	0.1581	0.493719	0.999162	1.15502	4.34474e-07	1.39211e-05
Tnfaip8	-0.0919806	0.736267	0.999067	0.115744	0.66975	0.999761	0.155761	0.56417	0.999162	1.1543	1.15432e-05	0.000184905
Gas7	-0.377514	0.305389	0.999067	0.10894	0.760185	0.999761	0.135122	0.702645	0.999162	1.15428	0.000572866	0.00401067
RGD1308195	0.167984	0.961537	0.999067	0.765396	0.826081	0.999761	0.650947	0.851759	0.999162	1.15396	0.739386	NA
Ctla4	-1.95775	0.140078	0.999067	-1.36033	0.305247	0.999761	-0.229499	0.843804	0.999162	1.15388	0.258073	0.425618
Irf4	-0.0336866	0.925671	0.999067	0.446646	0.199307	0.999761	0.0921122	0.794906	0.999162	1.15304	0.000393243	0.00298997
Itga6	-0.170035	0.480291	0.999067	0.265803	0.268381	0.999761	0.0184577	0.938782	0.999162	1.1527	1.37833e-06	3.31833e-05
Sema3b	-0.313151	0.639709	0.999067	0.094783	0.883888	0.999761	-0.180904	0.782923	0.999162	1.15253	0.0552577	0.136399
Tbx15	0.16797	0.971737	0.999067	0.188307	0.968317	0.999761	0.0738581	0.98757	0.999162	1.15246	0.807522	NA
Atcay	-0.880667	0.467738	0.999067	0.652155	0.52315	0.999761	-0.191322	0.861831	0.999162	1.15233	0.225739	0.386625
Mapk7	0.16797	0.971737	0.999067	0.188307	0.968317	0.999761	0.0738581	0.98757	0.999162	1.15178	0.807635	NA
Il31ra	-0.55854	0.527488	0.999067	-0.0550121	0.948596	0.999761	-0.239909	0.779507	0.999162	1.1514	0.147071	0.284485
Psmb8	0.13482	0.667303	0.999067	-0.0918811	0.769697	0.999761	0.238329	0.447089	0.999162	1.15053	0.000235799	0.0020008
Mdm2	0.227173	0.219215	0.999067	0.0548353	0.767035	0.999761	0.162681	0.378784	0.999162	1.15043	3.95393e-10	5.78548e-08
Txk	-0.072472	0.839119	0.999067	0.0437521	0.901726	0.999761	0.351006	0.308184	0.999162	1.15023	0.000422683	0.00317169
Stat1	-0.139922	0.719836	0.999067	0.0226163	0.953767	0.999761	0.342792	0.37948	0.999162	1.14991	0.00319132	0.0153915
Scrt2	1.09192	0.366563	0.999067	1.17646	0.328242	0.999761	1.4933	0.200104	0.999162	1.14915	0.31778	0.492046
Mfsd12	-0.0222382	0.947792	0.999067	-0.0737448	0.828254	0.999761	-0.153706	0.650881	0.999162	1.14797	0.000586386	0.00408577
Atp7a	0.153002	0.548856	0.999067	-0.0502986	0.844757	0.999761	-0.177059	0.49065	0.999162	1.14777	3.6755e-06	7.3623e-05
Hsd17b3	-0.887124	0.472801	0.999067	-0.129799	0.908505	0.999761	0.63747	0.539571	0.999162	1.14728	0.241224	0.404723
Rab6b	-0.562068	0.493193	0.999067	-0.150829	0.849521	0.999761	1.01907	0.170982	0.999162	1.1472	0.116478	0.239298
Clec7a	-0.29273	0.350254	0.999067	0.193042	0.531608	0.999761	-0.195669	0.52931	0.999162	1.14671	0.000133039	0.00127789
Plcb2	-0.152161	0.38184	0.999067	0.147727	0.390967	0.999761	-0.0382546	0.824544	0.999162	1.1467	5.78111e-12	2.38001e-09
Gpsm3	-0.188365	0.409674	0.999067	0.317574	0.155495	0.999761	0.0587111	0.793931	0.999162	1.14669	1.04521e-07	4.65929e-06
Mfrp	0.121841	0.919541	0.999067	0.780444	0.48789	0.999761	0.917811	0.4043	0.999162	1.14663	0.271792	0.440738
Hopx	-0.384873	0.244365	0.999067	0.14806	0.647846	0.999761	0.0102667	0.974743	0.999162	1.14646	0.000257765	0.00215661
Fam109b	0.161468	0.751254	0.999067	0.202218	0.690885	0.999761	0.381237	0.443729	0.999162	1.14643	0.0143624	0.0487332
Tdrp	0.440959	0.375412	0.999067	0.479929	0.334129	0.999761	0.590186	0.230739	0.999162	1.14634	0.0166528	0.0543878
Lrrc52	1.97584	0.341192	0.999067	0.765413	0.71848	0.999761	1.22804	0.56301	0.999162	1.14597	0.58507	NA
Capn13	-0.364905	0.559115	0.999067	0.355683	0.551517	0.999761	0.233732	0.695571	0.999162	1.14548	0.0437624	0.114176
B4galt5	-0.11252	0.677291	0.999067	-0.0567735	0.833556	0.999761	0.130955	0.626412	0.999162	1.1445	1.68064e-05	0.00024812
Tnfrsf18	0.0273133	0.955104	0.999067	-0.0518087	0.915796	0.999761	0.0491532	0.918452	0.999162	1.14409	0.00857068	0.0327817
Ddx58	-0.0105458	0.970063	0.999067	0.132533	0.637133	0.999761	0.412294	0.142107	0.999162	1.14379	4.59783e-05	0.000556514
Tnfrsf21	-0.550382	0.0839219	0.999067	-0.206032	0.514342	0.999761	-0.334024	0.290419	0.999162	1.14193	0.000216657	0.00186725
Coro6	-0.647933	0.0715933	0.999067	-0.377682	0.288514	0.999761	-0.396851	0.262887	0.999162	1.14074	0.000803855	0.00522764
C1qb	-0.239578	0.293259	0.999067	0.0245083	0.914353	0.999761	0.0338205	0.881998	0.999162	1.14013	5.47122e-07	1.66398e-05
Cdyl2	0.25075	0.507484	0.999067	0.153129	0.687993	0.999761	0.0572709	0.88043	0.999162	1.13952	0.00127512	0.00745981
LOC100361083	0.061438	0.870687	0.999067	-0.0563979	0.881591	0.999761	0.103541	0.783009	0.999162	1.13946	0.0019495	0.0103437
Ibsp	2.13743	0.197895	0.999067	2.81481	0.077815	0.999761	0.650967	0.707605	0.999162	1.13937	0.503968	0.667785
Ephb3	0.0612927	0.909624	0.999067	0.736821	0.15772	0.999761	0.410093	0.435995	0.999162	1.13843	0.0239777	0.0720261
Xkr4	0.117799	0.803174	0.999067	0.273477	0.559078	0.999761	0.0207527	0.96497	0.999162	1.1376	0.00930432	0.0349711
Gpr39	0.308945	0.314281	0.999067	0.436059	0.153949	0.999761	0.374123	0.220342	0.999162	1.1374	0.00013064	0.00126211
Kcnq3	1.39814	0.385823	0.999067	0.188348	0.913349	0.999761	-0.503178	0.771277	0.999162	1.13728	0.471725	0.640427
Apol9a	-0.190868	0.680489	0.999067	0.129091	0.780604	0.999761	0.664403	0.151657	0.999162	1.13727	0.0141154	0.0480845
Haus4	-0.130181	0.582055	0.999067	-0.142223	0.547876	0.999761	0.455732	0.0500995	0.999162	1.1351	7.19883e-07	2.04793e-05
App	-0.221691	0.271907	0.999067	-0.0553759	0.783659	0.999761	0.0172683	0.93174	0.999162	1.13433	1.7182e-08	1.10375e-06
Tnfaip8l2	-0.15008	0.482776	0.999067	0.144965	0.495681	0.999761	-0.00676307	0.974652	0.999162	1.13396	6.19618e-08	3.09081e-06
Slc22a14	0.167984	0.961785	0.999067	1.34247	0.701783	0.999761	0.073872	0.983189	0.999162	1.1329	0.745645	NA
Srrm3	0.168005	0.943892	0.999067	1.45047	0.53638	0.999761	-0.503184	0.833052	0.999162	1.13181	0.625198	NA
LOC680227	1.14162	0.0469399	0.999067	0.627922	0.296301	0.999761	0.623674	0.294757	0.999162	1.13133	0.0406236	0.10822
Myof	-0.363245	0.0838378	0.999067	0.181889	0.378606	0.999761	-0.119944	0.563428	0.999162	1.13068	1.90247e-08	1.17622e-06
LOC691995	0.337893	0.700955	0.999067	0.361475	0.681091	0.999761	-0.385704	0.67862	0.999162	1.13067	0.166312	0.310529
Macc1	-0.272054	0.832572	0.999067	1.65787	0.126245	0.999761	0.0561911	0.963553	0.999162	1.13018	0.293727	0.466203
Chsy1	-0.307223	0.120308	0.999067	0.116645	0.548059	0.999761	0.0293997	0.879491	0.999162	1.12996	1.37093e-09	1.58367e-07
Tor3a	-0.824737	0.284791	0.999067	-0.848112	0.271376	0.999761	-0.204568	0.790609	0.999162	1.12994	0.142146	0.277362
Gal	0.16797	0.971737	0.999067	0.188307	0.968317	0.999761	0.0738584	0.98757	0.999162	1.12982	0.811259	NA
Mir3555	0.16797	0.971737	0.999067	0.188307	0.968317	0.999761	0.0738584	0.98757	0.999162	1.12982	0.811259	NA
Nr4a3	-0.213946	0.642742	0.999067	0.310213	0.484904	0.999761	-0.1902	0.677044	0.999162	1.1298	0.00666938	0.026859
Kcnj1	-1.06146	0.339216	0.999067	-0.291589	0.772931	0.999761	-0.332485	0.740276	0.999162	1.12974	0.200431	0.354911
Actc1	-0.256176	0.325233	0.999067	-0.0171629	0.946886	0.999761	-0.132589	0.606675	0.999162	1.12974	4.2224e-06	8.26222e-05
Fas	0.552723	0.101645	0.999067	-0.140415	0.678479	0.999761	0.376487	0.264932	0.999162	1.12955	0.000793202	0.00517113
Erich2	0.346983	0.726263	0.999067	0.471646	0.632342	0.999761	0.518464	0.596199	0.999162	1.12896	0.23244	0.394357
Adgre5	-0.182515	0.367844	0.999067	0.0893007	0.658812	0.999761	0.102462	0.612055	0.999162	1.12869	1.88624e-08	1.17169e-06
Olr202	-0.409072	0.92177	0.999067	-0.388735	0.925647	0.999761	-0.503184	0.903851	0.999162	1.12836	0.784492	NA
Prtfdc1	-0.0954968	0.67101	0.999067	0.0782192	0.726399	0.999761	0.191838	0.387256	0.999162	1.12824	1.73886e-07	6.89729e-06
Ptprn	0.148151	0.705087	0.999067	0.00927083	0.981137	0.999761	-0.159619	0.6841	0.999162	1.12546	0.00364376	0.0170947
Srcin1	0.273717	0.552266	0.999067	-0.0297941	0.94913	0.999761	0.755515	0.0941121	0.999162	1.12453	0.0110848	0.0398621
Fam134b	0.689841	0.361817	0.999067	0.574385	0.449744	0.999761	0.322176	0.673153	0.999162	1.12433	0.126569	0.254122
Fscn2	-0.948993	0.226362	0.999067	0.475015	0.469436	0.999761	0.332367	0.613754	0.999162	1.12412	0.0621319	0.149637
Tmem45a	0.545247	0.79615	0.999067	-0.965802	0.65098	0.999761	-1.08025	0.612848	0.999162	1.12393	0.57715	NA
Sytl3	-0.0676529	0.883652	0.999067	-0.516545	0.295847	0.999761	0.194366	0.661652	0.999162	1.12369	0.0046595	0.0205015
RT1-O1	0.551064	0.108845	0.999067	0.0793896	0.818079	0.999761	0.466532	0.174495	0.999162	1.12216	0.00101656	0.00624396
Gpr119	1.91675	0.305574	0.999067	0.765418	0.697436	0.999761	0.650969	0.740908	0.999162	1.12185	0.551404	0.705132
Wipf1	-0.343058	0.0788436	0.999067	0.119768	0.535714	0.999761	0.102836	0.594193	0.999162	1.12096	3.63868e-09	3.4227e-07
Scin	-0.0307462	0.945939	0.999067	-0.0681761	0.881164	0.999761	0.436417	0.313346	0.999162	1.12041	0.00584942	0.024323
Gpr137b	-0.0238867	0.92659	0.999067	-0.1322	0.612375	0.999761	-0.148127	0.568054	0.999162	1.12012	4.97182e-06	9.50267e-05
Plau	-0.486993	0.0441334	0.999067	-0.137634	0.567599	0.999761	-0.0679375	0.777333	0.999162	1.12012	2.42839e-06	5.26844e-05
Apba1	-0.143752	0.69321	0.999067	-0.0853453	0.814197	0.999761	-0.245031	0.501652	0.999162	1.11954	0.000606559	0.00418992
Plek	0.0383348	0.903789	0.999067	-0.0970116	0.760194	0.999761	0.127852	0.685949	0.999162	1.11947	0.000337416	0.00267033
Bmpr1b	-0.377685	0.788433	0.999067	0.887673	0.48138	0.999761	-0.466593	0.74104	0.999162	1.1193	0.342753	0.517272
Gtf2a1l	0.943876	0.455553	0.999067	1.91305	0.106763	0.999761	1.7867	0.132183	0.999162	1.11814	0.349153	0.523373
Mad2l1	0.000768957	0.998084	0.999377	-0.42899	0.18515	0.999761	0.281318	0.375998	0.999162	1.11778	0.00035578	0.00278387
Gpr160	0.373563	0.310926	0.999067	0.602949	0.0963107	0.999761	0.348455	0.341845	0.999162	1.11761	0.000999064	0.00616048
Setd7	-0.317242	0.493991	0.999067	-0.348738	0.453058	0.999761	-0.32479	0.481678	0.999162	1.11747	0.0108865	0.0393316
Chst14	-0.0707354	0.723591	0.999067	0.248055	0.203388	0.999761	0.275548	0.153177	0.999162	1.11695	5.37382e-10	7.52849e-08
Casp1	-0.26131	0.446854	0.999067	0.0572301	0.867335	0.999761	0.274063	0.422644	0.999162	1.1169	0.00101835	0.00624912
Bst2	-0.0149681	0.95415	0.999067	-0.156561	0.547607	0.999761	0.058727	0.821507	0.999162	1.11672	1.77303e-05	0.000258286
AA926063	0.0931946	0.822047	0.999067	-0.17568	0.675772	0.999761	-0.366341	0.384901	0.999162	1.11651	0.00475714	0.0208329
Prrg4	0.332854	0.436658	0.999067	0.169349	0.692947	0.999761	0.0916694	0.830628	0.999162	1.1158	0.00832765	0.0320195
Rgs9	1.11754	0.133172	0.999067	0.172948	0.832476	0.999761	1.03172	0.165507	0.999162	1.11555	0.118475	0.242154
Eif4e3	-0.101657	0.727005	0.999067	0.161186	0.577046	0.999761	0.0791028	0.784063	0.999162	1.11519	7.34468e-05	0.000808545
Nfkbie	-0.154833	0.521451	0.999067	0.190062	0.426266	0.999761	-0.0518134	0.828884	0.999162	1.11353	1.60008e-06	3.72946e-05
Glp2r	0.354628	0.533716	0.999067	0.381259	0.503222	0.999761	-0.160479	0.78623	0.999162	1.11324	0.0347614	0.09527
Tjp3	-0.299798	0.358723	0.999067	0.0736485	0.821301	0.999761	0.468324	0.150152	0.999162	1.1131	0.000607341	0.00419051
Pkib	-0.222086	0.558392	0.999067	0.288471	0.42844	0.999761	0.519315	0.144528	0.999162	1.11295	0.0010103	0.00621135
Dtx3l	0.182599	0.546541	0.999067	0.0653041	0.82935	0.999761	0.0902424	0.765681	0.999162	1.11225	0.000227444	0.00194494
Gins3	0.0695411	0.820416	0.999067	-0.0342021	0.911668	0.999761	0.464302	0.120855	0.999162	1.11194	0.000123486	0.00121087
Slco4a1	-0.403249	0.50792	0.999067	-0.0913402	0.878435	0.999761	0.00688783	0.99068	0.999162	1.11136	0.0461146	0.118726
Lypd2	1.11409	0.436236	0.999067	0.642969	0.664215	0.999761	0.836145	0.563558	0.999162	1.11124	0.422189	0.59425
Syk	-0.285174	0.14985	0.999067	0.00221128	0.991035	0.999761	-0.129925	0.50916	0.999162	1.11091	8.14923e-09	5.96206e-07
Klf6	-0.349193	0.163607	0.999067	-0.369742	0.140247	0.999761	-0.14293	0.568039	0.999162	1.11067	8.48811e-06	0.000143676
Cdc25c	-0.07928	0.754557	0.999067	-0.295687	0.252467	0.999761	0.208371	0.398881	0.999162	1.11026	1.86456e-06	4.19087e-05
Inpp1	-0.124145	0.657633	0.999067	0.00378076	0.989213	0.999761	0.399554	0.150596	0.999162	1.11001	5.68944e-05	0.000656654
Cd300le	-0.0784737	0.669689	0.999067	-0.0759486	0.679768	0.999761	-0.0760094	0.678396	0.999162	1.1096	4.57585e-10	6.54993e-08
P2ry12	-0.140881	0.601487	0.999067	-0.0693979	0.796007	0.999761	0.250945	0.331252	0.999162	1.10956	3.496e-06	7.07201e-05
Slc25a27	0.30021	0.408778	0.999067	0.46018	0.203522	0.999761	0.402209	0.265536	0.999162	1.10834	0.00171735	0.00938028
Trem1	-0.588324	0.352747	0.999067	-0.833175	0.197334	0.999761	-0.536314	0.391788	0.999162	1.10802	0.0545984	0.135202
Ntng2	-0.236408	0.476629	0.999067	0.22904	0.481901	0.999761	-0.323165	0.330026	0.999162	1.10719	0.000418132	0.00314291
Enam	-0.739083	0.617223	0.999067	-0.711468	0.63138	0.999761	-0.825918	0.577551	0.999162	1.10714	0.373743	0.548149
LOC654482	0.0328218	0.961344	0.999067	-0.334843	0.635914	0.999761	-0.189498	0.782625	0.999162	1.1066	0.0670828	0.158687
Emp3	-0.0656373	0.72663	0.999067	0.0609069	0.743969	0.999761	-0.0993017	0.595261	0.999162	1.10588	2.7425e-10	4.24893e-08
Ust	-0.548615	0.170119	0.999067	-0.0144065	0.969559	0.999761	0.058476	0.874702	0.999162	1.10468	0.00102036	0.00625856
Csdc2	0.723898	0.443082	0.999067	0.343501	0.726781	0.999761	-0.492823	0.648732	0.999162	1.10379	0.209029	0.365614
Plaur	-0.651059	0.0364514	0.999067	-0.123552	0.682522	0.999761	-0.262296	0.385599	0.999162	1.10372	0.000111026	0.00110514
Rnase6	0.554792	0.317289	0.999067	-0.128108	0.828756	0.999761	-0.0190859	0.973693	0.999162	1.10337	0.033402	0.092624
Tspo	-0.0977819	0.708651	0.999067	0.0810211	0.756537	0.999761	0.0792816	0.761399	0.999162	1.10285	2.13433e-05	0.000299011
Rhpn1	-0.465259	0.226886	0.999067	0.134645	0.724255	0.999761	-0.00844373	0.982352	0.999162	1.10274	0.00345951	0.0164182
Cd93	-0.11553	0.683917	0.999067	-0.0855235	0.763073	0.999761	-0.0690061	0.807624	0.999162	1.10274	8.9114e-05	0.000937334
Gpc2	0.137256	0.781025	0.999067	0.162756	0.741592	0.999761	0.18272	0.708015	0.999162	1.10202	0.014024	0.0478078
Slc38a1	-0.0350076	0.939206	0.999067	-0.275814	0.558534	0.999761	-0.0363999	0.936262	0.999162	1.10108	0.00747795	0.0292999
Csf1	-0.201527	0.598272	0.999067	-0.020837	0.956496	0.999761	0.0321639	0.932812	0.999162	1.09961	0.00373356	0.0174051
Itk	-0.0372065	0.922762	0.999067	0.205833	0.584652	0.999761	0.179391	0.631411	0.999162	1.09952	0.00150509	0.00852499
Slc43a2	-0.122167	0.465566	0.999067	0.0477192	0.774856	0.999761	0.0979275	0.555866	0.999162	1.09899	1.74764e-11	5.0032e-09
Olr302	0.745045	0.850101	0.999067	0.188308	0.961902	0.999761	1.22801	0.755422	0.999162	1.09879	0.779878	NA
Lrrc51	0.283665	0.483701	0.999067	0.287492	0.478895	0.999761	0.653103	0.0919324	0.999162	1.09877	0.00243809	0.0124014
Crmp1	0.0827053	0.873572	0.999067	0.704585	0.15262	0.999761	0.36056	0.472571	0.999162	1.09847	0.0177519	0.0571204
Bfsp1	-0.148505	0.770828	0.999067	0.492896	0.303404	0.999761	0.693845	0.137326	0.999162	1.09794	0.0130551	0.0453623
Sh3bgrl3	0.0619555	0.703258	0.999067	0.254249	0.116729	0.999761	0.232449	0.150786	0.999162	1.09741	5.80549e-12	2.38001e-09
Slc16a5	-0.409064	0.83072	0.999067	-0.388726	0.839018	0.999761	0.073901	0.969193	0.999162	1.09641	0.538232	0.694777
LOC100911370	0.167964	0.971738	0.999067	0.188301	0.968318	0.999761	0.650924	0.890795	0.999162	1.09623	0.816807	NA
RGD1563425	0.167964	0.971738	0.999067	0.188301	0.968318	0.999761	0.650924	0.890795	0.999162	1.09623	0.816807	NA
Nmbr	0.167957	0.971739	0.999067	0.188294	0.968319	0.999761	1.22799	0.795622	0.999162	1.09623	0.816809	NA
Scamp5	-0.252936	0.371164	0.999067	-0.129195	0.6465	0.999761	0.0615122	0.825477	0.999162	1.09607	5.38365e-05	0.000627965
Gfra2	0.701713	0.335592	0.999067	0.425654	0.569111	0.999761	-0.0313081	0.967746	0.999162	1.09376	0.110083	0.229743
Plcd4	-0.287541	0.479191	0.999067	0.0638095	0.872148	0.999761	0.152401	0.696917	0.999162	1.09338	0.00303177	0.0148366
Enpp5	-0.161307	0.555272	0.999067	0.254984	0.34841	0.999761	0.211219	0.436855	0.999162	1.093	4.81224e-05	0.00057816
Clec4a2	-0.172325	0.652515	0.999067	0.379279	0.297285	0.999761	0.188047	0.6077	0.999162	1.09298	0.0011334	0.00680921
Tdp1	0.264687	0.290174	0.999067	0.172361	0.493697	0.999761	0.455465	0.0644634	0.999162	1.09293	3.82624e-06	7.57711e-05
Sctr	-0.0495028	0.869594	0.999067	-0.0240121	0.936488	0.999761	-0.108842	0.717343	0.999162	1.09284	9.41382e-05	0.000974811
Adrb1	-0.58885	0.158546	0.999067	-0.27682	0.493101	0.999761	-0.516095	0.207889	0.999162	1.0928	0.00192152	0.0102199
Ctrc	0.0146615	0.972384	0.999067	0.109151	0.795064	0.999761	-0.0145949	0.972341	0.999162	1.09244	0.00320937	0.0154644
Camkmt	0.169341	0.597594	0.999067	-0.172167	0.603641	0.999761	0.161672	0.611761	0.999162	1.09209	0.000203626	0.00177469
S1pr5	-0.379993	0.431236	0.999067	0.00481546	0.991764	0.999761	0.130802	0.774933	0.999162	1.09196	0.00994169	0.0367275
St8sia6	-0.395966	0.354764	0.999067	-0.527021	0.22431	0.999761	-0.128347	0.757553	0.999162	1.09154	0.0045132	0.0200171
Klhl41	0.386797	0.442153	0.999067	-0.441944	0.42254	0.999761	1.12092	0.0183067	0.999162	1.09101	0.0186339	0.0593159
Rftn1	-0.0422644	0.874019	0.999067	0.14006	0.595993	0.999761	0.337028	0.195399	0.999162	1.09083	1.36377e-05	0.000209807
Fscn3	-0.56035	0.14112	0.999067	-0.112498	0.75915	0.999761	-0.197605	0.58929	0.999162	1.09075	0.00115665	0.00691106
Plekha4	0.0328807	0.895356	0.999067	-0.0844291	0.736337	0.999761	-0.0442767	0.859273	0.999162	1.09038	7.8533e-06	0.00013519
Fam49a	-0.0779257	0.774582	0.999067	-0.43948	0.109367	0.999761	0.000993787	0.997074	0.99961	1.08999	4.18857e-05	0.000516957
Mdc1	0.0737883	0.768038	0.999067	-0.209402	0.405617	0.999761	0.0567295	0.820246	0.999162	1.08914	8.83523e-06	0.000147876
Mmp10	-0.234173	0.919353	0.999067	-1.38886	0.548802	0.999761	-0.926233	0.689271	0.999162	1.08844	0.61907	0.756756
Samd5	-0.25544	0.544362	0.999067	0.356634	0.369601	0.999761	0.468886	0.229578	0.999162	1.08821	0.00292516	0.0143952
Arhgef16	-0.388822	0.399655	0.999067	-0.543621	0.248057	0.999761	-0.634428	0.176648	0.999162	1.08775	0.00717669	0.0283388
Ifih1	-0.0217094	0.945633	0.999067	0.147007	0.644107	0.999761	0.292637	0.357487	0.999162	1.08492	0.000632456	0.00433116
Ckb	-0.263493	0.157821	0.999067	0.178534	0.334286	0.999761	-0.0266745	0.885454	0.999162	1.08446	2.43216e-09	2.52198e-07
Ly49s7	-0.650603	0.504342	0.999067	-0.296937	0.755256	0.999761	-1.57271	0.13465	0.999162	1.08442	0.221106	0.381218
Pla2g16	0.291427	0.234409	0.999067	0.0393338	0.872639	0.999761	0.278248	0.256029	0.999162	1.08441	8.9437e-06	0.000149088
Musk	0.0298256	0.963821	0.999067	-0.159856	0.811041	0.999761	0.156969	0.808295	0.999162	1.08351	0.073488	0.169758
Stap1	0.128622	0.763632	0.999067	-0.311886	0.4893	0.999761	0.304042	0.465952	0.999162	1.08324	0.00467543	0.0205406
Adamts3	-0.174541	0.691665	0.999067	-0.606904	0.187882	0.999761	-0.371174	0.403573	0.999162	1.08262	0.00618495	0.0253264
Sult4a1	0.168001	0.95888	0.999067	-0.388737	0.905035	0.999761	0.0738889	0.981908	0.999162	1.08242	0.735984	NA
Col17a1	-0.0100558	0.987489	0.999067	-0.721178	0.314679	0.999761	-0.0279195	0.965008	0.999162	1.08237	0.049416	0.125215
Endou	0.615092	0.550742	0.999067	-0.082644	0.94039	0.999761	1.52056	0.116632	0.999162	1.08214	0.2619	0.430042
Fscn1	-0.0465278	0.881346	0.999067	0.33347	0.278825	0.999761	-0.0328356	0.915721	0.999162	1.08115	0.000308485	0.00249229
Pik3c2b	-0.178207	0.63327	0.999067	0.0490343	0.894732	0.999761	-0.349348	0.350679	0.999162	1.08025	0.00253775	0.0128241
Anxa3	-0.235992	0.417027	0.999067	0.143547	0.621238	0.999761	0.248745	0.391679	0.999162	1.07974	0.00019622	0.00172383
Sri	-0.232083	0.388914	0.999067	-0.118395	0.659892	0.999761	0.00691465	0.979445	0.999162	1.07876	5.02302e-05	0.000596467
Zfp483	0.174986	0.909976	0.999067	1.40898	0.320596	0.999761	1.34007	0.343268	0.999162	1.078	0.436892	0.6087
Bpifb4	-0.409072	0.922378	0.999067	-0.388735	0.926225	0.999761	-0.503184	0.904597	0.999162	1.07744	0.795698	NA
Cma1	0.134798	0.877723	0.999067	0.548339	0.516053	0.999761	-0.331144	0.717516	0.999162	1.07652	0.169144	0.314585
Pdgfa	0.10264	0.652281	0.999067	0.284624	0.208428	0.999761	-0.12177	0.594695	0.999162	1.07647	8.29194e-07	2.25444e-05
Sdc3	-0.179298	0.376678	0.999067	0.170759	0.399222	0.999761	0.142589	0.481326	0.999162	1.07594	9.91015e-08	4.50024e-06
Sema4c	-0.375712	0.172144	0.999067	0.18825	0.486564	0.999761	0.0281283	0.917267	0.999162	1.07593	4.5635e-05	0.000553724
Src	-0.130656	0.652039	0.999067	0.146683	0.608767	0.999761	-0.0707434	0.805718	0.999162	1.07474	9.77304e-05	0.00100157
Lilra5	-0.326535	0.241703	0.999067	0.0449742	0.87144	0.999761	0.0286213	0.917895	0.999162	1.07314	9.81683e-05	0.00100293
Lrrc27	1.73975	0.0504388	0.999067	1.07101	0.252835	0.999761	1.69066	0.0566856	0.999162	1.07215	0.228659	0.390087
Fchsd1	0.0452288	0.866493	0.999067	0.103103	0.701151	0.999761	0.156228	0.559066	0.999162	1.07213	4.09571e-05	0.000507926
Pld4	-0.370275	0.1383	0.999067	0.119313	0.632032	0.999761	0.038863	0.876021	0.999162	1.07167	1.55556e-05	0.000233523
Stk26	0.0337897	0.963489	0.999067	0.273834	0.705458	0.999761	0.526975	0.454853	0.999162	1.07115	0.109061	0.228225
Scn4a	0.168007	0.937635	0.999067	-0.388732	0.85634	0.999761	1.19983	0.570539	0.999162	1.07048	0.605741	NA
Micb	0.584298	0.377898	0.999067	0.742614	0.256981	0.999761	-0.0234266	0.973225	0.999162	1.07037	0.0820822	0.184869
Etv5	0.0106698	0.964291	0.999067	0.423025	0.0727031	0.999761	0.0667397	0.778347	0.999162	1.07025	3.52602e-06	7.1218e-05
Pde7b	-0.360316	0.289501	0.999067	0.160474	0.622135	0.999761	-0.135041	0.682731	0.999162	1.07024	0.000370649	0.00286616
Fads3	0.0348151	0.906471	0.999067	-0.173486	0.56036	0.999761	0.012281	0.966866	0.999162	1.07023	0.00021586	0.00186282
Bst1	0.535019	0.299686	0.999067	0.0231113	0.965421	0.999761	0.408995	0.428371	0.999162	1.0694	0.0300564	0.085235
Rspo2	0.0482459	0.968939	0.999067	0.693231	0.550062	0.999761	0.0227699	0.985241	0.999162	1.06913	0.321288	0.495269
C5ar1	-0.279429	0.235121	0.999067	0.0717499	0.758632	0.999761	-0.00415658	0.985782	0.999162	1.06836	2.99701e-06	6.235e-05
Stx1a	0.898495	0.0743616	0.999067	0.566512	0.274993	0.999761	0.784193	0.120053	0.999162	1.06776	0.0256783	0.0758309
RGD1310371	-1.3371	0.297828	0.999067	-2.95757	0.0272683	0.999761	-1.34253	0.295106	0.999162	1.06753	0.297665	0.470454
Wdr93	0.289671	0.719138	0.999067	-1.05624	0.245656	0.999761	-0.0489082	0.952325	0.999162	1.06753	0.159807	0.30211
Plcxd2	0.509801	0.115195	0.999067	0.367627	0.256649	0.999761	0.458921	0.155886	0.999162	1.06637	0.00089843	0.00569366
Cenpk	0.00799819	0.983671	0.999067	-0.312889	0.430716	0.999761	0.683368	0.0723259	0.999162	1.06584	0.00430095	0.019311
Emb	-0.173208	0.577084	0.999067	-0.219006	0.481325	0.999761	0.14216	0.644076	0.999162	1.06581	0.000424415	0.00317925
Rarres1	-0.0979043	0.720727	0.999067	0.496749	0.0694915	0.999761	0.400078	0.143738	0.999162	1.0652	9.78761e-05	0.00100228
Brca2	-0.146365	0.410188	0.999067	-0.0215337	0.902765	0.999761	0.136027	0.431365	0.999162	1.06287	5.52962e-11	1.21366e-08
Galnt7	-0.152934	0.706942	0.999067	0.0779358	0.844947	0.999761	-0.569588	0.17731	0.999162	1.06222	0.00314268	0.0152547
Fgd3	-0.586289	0.0233056	0.999067	-0.0784292	0.752803	0.999761	-0.290241	0.246822	0.999162	1.0618	4.40871e-06	8.55714e-05
Vcam1	-0.350406	0.138259	0.999067	-0.0464637	0.843719	0.999761	-0.150332	0.523481	0.999162	1.06042	5.60501e-06	0.000104847
Ubash3b	0.265212	0.364296	0.999067	0.0907225	0.757859	0.999761	0.0200171	0.945658	0.999162	1.06028	0.000180105	0.00161677
Epdr1	1.57028	0.156251	0.999067	-0.775123	0.569938	0.999761	-0.889573	0.514382	0.999162	1.0584	0.335776	0.509722
Adrbk2	-0.021303	0.943291	0.999067	0.0467355	0.87548	0.999761	-0.152751	0.611218	0.999162	1.05732	9.86689e-05	0.001004
Arhgap9	-0.252257	0.208759	0.999067	-0.0386033	0.846756	0.999761	-0.00800818	0.967918	0.999162	1.05715	6.30699e-08	3.1286e-06
Etv4	-0.491511	0.470235	0.999067	0.0283659	0.964942	0.999761	-0.579758	0.394571	0.999162	1.05664	0.06877	0.161605
Adap1	-0.133418	0.707701	0.999067	0.279604	0.417827	0.999761	-0.00296629	0.993225	0.999162	1.05661	0.00104274	0.00636315
Nckap1l	-0.19311	0.383917	0.999067	0.15493	0.483461	0.999761	0.0519482	0.814198	0.999162	1.0562	1.47567e-06	3.50779e-05
Tgif1	-0.373395	0.189813	0.999067	-0.107536	0.705255	0.999761	0.141173	0.618825	0.999162	1.0561	0.000186044	0.00166215
Ccl1	0.384474	0.71751	0.999067	-0.12614	0.909032	0.999761	-0.464048	0.68023	0.999162	1.05566	0.29283	0.465285
Myct1	0.291662	0.426355	0.999067	0.218387	0.552409	0.999761	0.315065	0.388302	0.999162	1.05523	0.00310459	0.0151187
Klf7	0.199183	0.630866	0.999067	0.144291	0.728937	0.999761	-0.120988	0.773568	0.999162	1.05405	0.00683224	0.0273548
Vldlr	-0.0461112	0.893191	0.999067	-0.096966	0.778267	0.999761	-0.183307	0.593904	0.999162	1.05379	0.0013116	0.00762579
Clic5	-0.637998	0.104736	0.999067	-0.277689	0.477139	0.999761	-0.295885	0.447925	0.999162	1.0534	0.00599957	0.0247986
Stat4	-0.258714	0.483657	0.999067	0.0877948	0.807368	0.999761	-0.113749	0.753548	0.999162	1.05305	0.00161608	0.00896467
Tbx21	-0.0216169	0.935215	0.999067	-0.0912646	0.732731	0.999761	-0.084293	0.750667	0.999162	1.05292	2.5429e-05	0.000344876
Agap2	-0.571875	0.0590441	0.999067	-0.146443	0.622351	0.999761	-0.284793	0.338416	0.999162	1.05257	0.000217671	0.00187353
Irf5	-0.207194	0.297233	0.999067	0.150585	0.443488	0.999761	0.0537237	0.784365	0.999162	1.05103	3.66949e-08	2.01348e-06
Dkk2	1.40286	0.0573125	0.999067	-0.0931476	0.904931	0.999761	0.66635	0.374599	0.999162	1.0505	0.152078	0.290965
Cyr61	0.149603	0.679362	0.999067	0.573635	0.112463	0.999761	0.0981125	0.786271	0.999162	1.05011	0.00358521	0.016868
Mir1949	0.179088	0.916331	0.999067	1.47682	0.350849	0.999761	0.0738981	0.965511	0.999162	1.04893	0.502146	0.666056
Pter	0.0572435	0.860407	0.999067	-0.303985	0.351629	0.999761	0.0978928	0.763383	0.999162	1.04868	0.00118729	0.00704614
Nrap	0.0596738	0.952517	0.999067	0.437598	0.652476	0.999761	0.654728	0.490054	0.999162	1.04829	0.246363	0.410783
Trim5	0.0554879	0.812648	0.999067	0.136307	0.560333	0.999761	0.649219	0.00547789	0.999162	1.04812	7.14663e-06	0.000125821
Dqx1	-0.0235796	0.917969	0.999067	0.199624	0.378898	0.999761	0.185723	0.410956	0.999162	1.04782	1.54657e-06	3.62398e-05
Slc39a10	0.0214721	0.927972	0.999067	0.0742446	0.7543	0.999761	0.028222	0.905086	0.999162	1.04775	5.4534e-06	0.000102741
Sh2b2	-0.0510223	0.851428	0.999067	0.412981	0.122571	0.999761	-0.0100346	0.970416	0.999162	1.04744	5.33811e-05	0.000624867
Serpinb9	0.00982663	0.977751	0.999067	0.0799	0.820572	0.999761	0.0736237	0.834394	0.999162	1.04692	0.0028754	0.014198
Adar	-0.157059	0.571771	0.999067	0.159344	0.565885	0.999761	0.249695	0.36808	0.999162	1.04692	0.000156766	0.00144166
Dbh	-0.616279	0.535335	0.999067	-0.864009	0.401996	0.999761	-0.654979	0.507638	0.999162	1.0461	0.212031	0.369507
Mfi2	1.30874	0.579152	0.999067	2.37328	0.300252	0.999761	0.0738838	0.975047	0.999162	1.04601	0.655734	NA
Pate4	-1.95601	0.16944	0.999067	-1.31262	0.33686	0.999761	-1.06288	0.417936	0.999162	1.04527	0.357163	0.531647
Tmprss2	-0.129747	0.658527	0.999067	0.0993054	0.734514	0.999761	0.439172	0.132021	0.999162	1.04488	0.000311675	0.00251344
Enpp7	1.86051	0.283981	0.999067	0.678241	0.699053	0.999761	0.199238	0.910025	0.999162	1.0448	0.547756	0.702445
Tecta	0.732596	0.733836	0.999067	0.765421	0.722717	0.999761	-0.503182	0.815558	0.999162	1.04411	0.616774	NA
Celf4	0.756635	0.675697	0.999067	1.76707	0.304635	0.999761	0.073895	0.967484	0.999162	1.04297	0.546003	0.701358
Pstpip1	-0.535591	0.0525629	0.999067	-0.160078	0.558382	0.999761	-0.325618	0.2343	0.999162	1.04271	9.0989e-05	0.000954008
Slc7a6	-0.301472	0.226528	0.999067	0.183988	0.450156	0.999761	-0.0267375	0.912942	0.999162	1.04238	8.24484e-06	0.000140689
Tcf4	0.125643	0.632023	0.999067	0.0263527	0.920394	0.999761	-0.0654745	0.803623	0.999162	1.0422	3.30206e-05	0.000426322
Prdm1	-0.0342911	0.899287	0.999067	0.303623	0.251976	0.999761	0.310026	0.238509	0.999162	1.04214	2.97234e-05	0.00038948
Efcab11	-0.779695	0.470136	0.999067	-0.429949	0.676854	0.999761	1.36192	0.119542	0.999162	1.04099	0.229259	0.390672
Dynlt1	0.12333	0.655924	0.999067	-0.00303866	0.991263	0.999761	0.211903	0.442314	0.999162	1.04032	0.000130534	0.00126211
Smc2	0.127464	0.545404	0.999067	-0.0964474	0.648537	0.999761	0.399553	0.0566983	0.999162	1.04024	5.46802e-07	1.66398e-05
Hs3st3a1	-0.611537	0.573252	0.999067	-1.75905	0.159392	0.999761	0.977589	0.29494	0.999162	1.03925	0.251983	0.418141
Fancb	-0.601994	0.093769	0.999067	-0.0921766	0.790169	0.999761	0.548115	0.0996357	0.999162	1.03818	0.00128841	0.0075242
Mir3568	0.168001	0.951342	0.999067	0.188338	0.945461	0.999761	0.650965	0.813089	0.999162	1.03758	0.700651	NA
Prrx1	0.315097	0.702363	0.999067	0.93771	0.234379	0.999761	0.627159	0.43237	0.999162	1.03735	0.171452	0.317158
Hoxb5	0.134713	0.743407	0.999067	0.390795	0.334874	0.999761	0.290408	0.473097	0.999162	1.03621	0.00690784	0.0275584
Ppp1r32	-0.219542	0.786066	0.999067	0.0905583	0.908562	0.999761	0.355981	0.642288	0.999162	1.03607	0.151704	0.290503
Arhgef6	-0.212405	0.349603	0.999067	0.225041	0.308114	0.999761	0.0158685	0.943019	0.999162	1.03607	6.57537e-07	1.9115e-05
RGD1563263	0.561405	0.539772	0.999067	2.01895	0.0138886	0.999761	1.4713	0.0803248	0.999162	1.03534	0.215079	0.373272
Unc93b1	-0.179519	0.36891	0.999067	0.161435	0.41814	0.999761	0.00978282	0.960872	0.999162	1.03396	1.86702e-07	7.25274e-06
Ica1	-0.450631	0.217999	0.999067	-0.394488	0.280372	0.999761	-0.233296	0.52105	0.999162	1.03395	0.00381604	0.0177198
Trh	0.745068	0.788679	0.999067	1.34248	0.62914	0.999761	0.650956	0.814852	0.999162	1.03367	0.708737	NA
Lrrc3	1.00321	0.120702	0.999067	0.168375	0.812306	0.999761	-0.0744787	0.917882	0.999162	1.03316	0.0933479	0.202354
Myh7b	0.267427	0.490346	0.999067	0.0216916	0.955573	0.999761	-0.0998366	0.79761	0.999162	1.031	0.00697829	0.0277216
Mvb12b	-0.270621	0.546055	0.999067	-0.127728	0.773904	0.999761	0.208762	0.630171	0.999162	1.03067	0.0129712	0.045166
Igf1r	0.00182177	0.996555	0.999219	0.149604	0.720085	0.999761	-0.227763	0.593864	0.999162	1.03056	0.00728487	0.0286353
Olr337	0.758256	0.696038	0.999067	-0.388732	0.841573	0.999761	1.19775	0.530485	0.999162	1.03055	0.580974	NA
Dnaaf3	-1.64002	0.150799	0.999067	-1.54727	0.173986	0.999761	0.468232	0.593027	0.999162	1.03023	0.212054	0.369507
Stk39	-0.0816378	0.8364	0.999067	0.0965353	0.80403	0.999761	0.415082	0.267197	0.999162	1.03021	0.00316032	0.0153122
Adcy4	-0.149465	0.443571	0.999067	0.264017	0.172178	0.999761	-0.0131292	0.94603	0.999162	1.02966	6.04458e-08	3.03821e-06
Zfp57	0.301827	0.429232	0.999067	0.410644	0.280609	0.999761	0.375552	0.322432	0.999162	1.02808	0.00551186	0.0232646
Stard6	0.0449123	0.908759	0.999067	0.118327	0.761408	0.999761	0.168391	0.659752	0.999162	1.02715	0.00256709	0.0129308
Vtcn1	-0.530411	0.647053	0.999067	1.34926	0.16542	0.999761	-0.928896	0.444901	0.999162	1.02645	0.282969	0.453832
Neil2	-0.207757	0.621505	0.999067	-0.23769	0.57405	0.999761	-0.112738	0.785251	0.999162	1.02639	0.00644606	0.0262001
Tdrd1	0.167983	0.958531	0.999067	0.765395	0.812719	0.999761	1.86155	0.561141	0.999162	1.02571	0.750079	NA
Ecel1	0.745061	0.819149	0.999067	0.765398	0.814302	0.999761	0.650949	0.841669	0.999162	1.02533	0.752264	NA
Mir3549	0.74506	0.820984	0.999067	0.188322	0.95439	0.999761	1.22802	0.709179	0.999162	1.02488	0.754859	NA
Stx3	-0.150077	0.61501	0.999067	-0.128319	0.667041	0.999761	0.289144	0.324403	0.999162	1.02459	0.000358189	0.00279442
Fam102b	-0.245747	0.399244	0.999067	-0.103793	0.721474	0.999761	0.0907327	0.754711	0.999162	1.02426	0.000385154	0.00294889
Zfp367	0.169977	0.550562	0.999067	-0.205754	0.475826	0.999761	0.618028	0.0276441	0.999162	1.0237	0.000213109	0.00184391
Ly49s4	1.0374	0.46141	0.999067	0.104085	0.945434	0.999761	0.442595	0.762173	0.999162	1.02359	0.451826	0.622378
Rgs4	-0.2137	0.683358	0.999067	0.493237	0.340471	0.999761	0.43663	0.398286	0.999162	1.02271	0.0455667	0.117614
Prkcq	-0.216708	0.602569	0.999067	-0.139281	0.736364	0.999761	0.0950249	0.811739	0.999162	1.02262	0.00467747	0.0205406
RT1-S3	-0.280878	0.389394	0.999067	0.0112079	0.9726	0.999761	0.217863	0.504322	0.999162	1.02204	0.00173148	0.00943786
Sema7a	-0.219317	0.616853	0.999067	-0.770982	0.0953787	0.999761	-0.733541	0.107041	0.999162	1.02181	0.0105134	0.0383519
Cbfa2t3	-0.0772337	0.837689	0.999067	0.126527	0.734284	0.999761	-0.188564	0.617143	0.999162	1.02134	0.00369057	0.0172585
Rap2b	0.324439	0.183045	0.999067	0.0192283	0.938514	0.999761	-0.128923	0.605905	0.999162	1.0213	8.55188e-06	0.00014457
Hip1r	-0.163472	0.50036	0.999067	0.0347584	0.885837	0.999761	0.251307	0.297841	0.999162	1.0209	2.0778e-05	0.000294855
Tubb2b	-0.294819	0.504366	0.999067	0.220577	0.605642	0.999761	-0.00433869	0.991948	0.999162	1.02085	0.0114815	0.0409756
Rcn1	-0.249459	0.317025	0.999067	-0.0816741	0.742618	0.999761	0.197427	0.424989	0.999162	1.02038	3.14771e-05	0.000407592
Ret	-0.342309	0.646027	0.999067	0.0814609	0.911014	0.999761	0.217882	0.762337	0.999162	1.02019	0.141532	0.276867
Avpr2	0.947585	0.393653	0.999067	0.145597	0.904241	0.999761	-0.895423	0.5004	0.999162	1.02014	0.334466	0.508143
Myo1c	0.02469	0.903104	0.999067	0.0051321	0.979817	0.999761	-0.125462	0.536274	0.999162	1.02009	3.61566e-07	1.21777e-05
Slfnl1	0.426675	0.452839	0.999067	0.860431	0.118954	0.999761	-0.133593	0.821725	0.999162	1.02008	0.0539559	0.133913
Tjp2	-0.0757805	0.72999	0.999067	-0.133729	0.542625	0.999761	0.163447	0.455775	0.999162	1.01975	2.98289e-06	6.22163e-05
Lrrc48	-0.236573	0.531724	0.999067	-0.298198	0.434453	0.999761	0.0703975	0.847022	0.999162	1.01963	0.00241412	0.0123012
Lamb3	-0.066558	0.866688	0.999067	0.0586562	0.881982	0.999761	0.406636	0.297649	0.999162	1.01835	0.00796648	0.0308379
Spire1	-0.0853323	0.725631	0.999067	-0.24778	0.311765	0.999761	0.0500892	0.835266	0.999162	1.01715	1.25472e-05	0.000196473
Fbxo17	-1.39671	0.338501	0.999067	0.977369	0.438891	0.999761	-2.0679	0.156459	0.999162	1.01709	0.403127	0.576102
Gpr156	0.167971	0.967953	0.999067	0.188308	0.964076	0.999761	1.22801	0.768976	0.999162	1.01687	0.807485	NA
Lax1	0.165333	0.701213	0.999067	-0.0471306	0.914408	0.999761	0.202063	0.635952	0.999162	1.01686	0.011247	0.0403573
Syde1	-0.0451984	0.883162	0.999067	0.119334	0.696756	0.999761	-0.084858	0.782133	0.999162	1.01675	0.000655613	0.00445729
Hs3st2	0.745043	0.860121	0.999067	0.76538	0.856344	0.999761	0.0738585	0.986062	0.999162	1.01659	0.809643	NA
LOC690617	-0.189367	0.517471	0.999067	0.219003	0.449784	0.999761	0.149923	0.604445	0.999162	1.0164	0.000346926	0.00273573
Syngr3	-0.552488	0.518906	0.999067	-0.116935	0.88538	0.999761	0.0775533	0.921147	0.999162	1.01575	0.147587	0.285232
Synpo2	0.107387	0.785735	0.999067	-0.0382441	0.923499	0.999761	0.100675	0.797852	0.999162	1.01437	0.00696735	0.0276973
Slc26a5	0.745069	0.785441	0.999067	0.18833	0.945139	0.999761	1.77667	0.512363	0.999162	1.01413	0.709738	NA
St8sia5	0.167971	0.971737	0.999067	0.188308	0.968317	0.999761	0.0738597	0.98757	0.999162	1.01404	0.830394	NA
Tubal3	0.167971	0.971737	0.999067	0.188308	0.968317	0.999761	0.0738597	0.98757	0.999162	1.01404	0.830395	NA
Faxc	0.745036	0.875128	0.999067	0.188302	0.968318	0.999761	0.0738532	0.987571	0.999162	1.01403	0.830396	NA
Slc34a3	0.167965	0.971738	0.999067	0.188302	0.968318	0.999761	0.650925	0.890795	0.999162	1.01403	0.830396	NA
Spdl1	-0.312305	0.198937	0.999067	-0.328374	0.17777	0.999761	0.217794	0.352648	0.999162	1.01319	6.26309e-06	0.000114395
Mxd3	-0.862365	0.116807	0.999067	0.0233687	0.963452	0.999761	0.146305	0.770741	0.999162	1.0114	0.0328626	0.0914555
Rnf19b	-0.10444	0.616588	0.999067	-0.108248	0.603874	0.999761	0.00233011	0.991046	0.999162	1.01122	7.12466e-07	2.03524e-05
RGD1304884	-0.208866	0.382965	0.999067	-0.0250371	0.916446	0.999761	-0.202996	0.395376	0.999162	1.0112	1.63507e-05	0.000242753
Figf	0.0822556	0.86377	0.999067	0.437694	0.350063	0.999761	-0.134126	0.78163	0.999162	1.01065	0.022592	0.0687734
Nme4	-0.610048	0.317682	0.999067	-0.336313	0.572958	0.999761	-0.0213077	0.970553	0.999162	1.01027	0.0605207	0.146641
Clec4a3	-0.236691	0.352995	0.999067	-0.0361599	0.886819	0.999761	-0.0946387	0.709228	0.999162	1.01008	5.4454e-05	0.000632925
Pcsk1	-0.864777	0.00937509	0.999067	-0.429209	0.193477	0.999761	-0.39949	0.224964	0.999162	1.00917	0.00182948	0.0098232
Rnasel	-0.379256	0.226994	0.999067	0.259395	0.395619	0.999761	-0.145758	0.636902	0.999162	1.00866	0.000632433	0.00433116
Zeb2	-0.0145557	0.942623	0.999067	0.066759	0.740917	0.999761	-0.113256	0.575268	0.999162	1.00849	3.39906e-07	1.15964e-05
Tpm3	-0.225722	0.210125	0.999067	0.00352658	0.984364	0.999761	0.043567	0.808571	0.999162	1.00831	1.85353e-08	1.15683e-06
Orai2	-0.108004	0.666693	0.999067	0.0644661	0.795302	0.999761	0.028432	0.908486	0.999162	1.00823	1.7452e-05	0.000255078
Zc2hc1c	0.348542	0.34105	0.999067	0.821574	0.0202738	0.999761	0.469122	0.192392	0.999162	1.00754	0.00292387	0.0143942
Itpr3	-0.155716	0.668779	0.999067	0.191917	0.593502	0.999761	-0.366426	0.315996	0.999162	1.00719	0.0038529	0.0178344
Qrfpr	-0.265984	0.85432	0.999067	-0.280253	0.84766	0.999761	0.0817163	0.953277	0.999162	1.0071	0.427953	0.600535
Impdh1	-0.534712	0.0455667	0.999067	0.040482	0.876437	0.999761	-0.185376	0.478322	0.999162	1.00619	5.65936e-05	0.000653756
Sim1	-0.409071	0.904281	0.999067	0.18834	0.955847	0.999761	-0.503183	0.882405	0.999162	1.00568	0.764697	NA
Abcc5	-0.247792	0.299936	0.999067	0.281002	0.237045	0.999761	-0.00505033	0.983071	0.999162	1.00489	2.00821e-05	0.000285596
Disp1	-0.0241272	0.943175	0.999067	0.29551	0.380424	0.999761	0.0803392	0.811741	0.999162	1.00437	0.00255398	0.0128863
Hmgb2	-0.042966	0.948949	0.999067	-0.0982613	0.883964	0.999761	-0.472769	0.488495	0.999162	1.00417	0.115523	0.237669
Tmem65	-0.120605	0.515726	0.999067	-0.0209282	0.909957	0.999761	0.0538418	0.769855	0.999162	1.00416	2.25677e-08	1.36956e-06
Lgals2	0.0751406	0.791248	0.999067	-0.184522	0.518576	0.999761	0.0941655	0.739309	0.999162	1.00415	0.000293517	0.00239636
Nedd9	0.72194	0.0122831	0.999067	0.419415	0.14618	0.999761	0.525465	0.0684401	0.999162	1.00396	0.000484055	0.00352768
Casp4	0.113456	0.670955	0.999067	-0.164824	0.537993	0.999761	0.279293	0.294744	0.999162	1.00335	0.000155394	0.00143349
Lmnb1	0.0864946	0.768001	0.999067	-0.00415699	0.988706	0.999761	0.215414	0.460917	0.999162	1.00293	0.000515858	0.00370411
Parp9	-0.0824719	0.794842	0.999067	0.124613	0.694353	0.999761	0.297592	0.347935	0.999162	1.00289	0.00155324	0.00871893
Pwwp2b	-0.157627	0.546013	0.999067	0.0106715	0.966976	0.999761	0.156444	0.535595	0.999162	1.00237	2.08249e-05	0.000294885
Cd209b	-0.387184	0.397532	0.999067	-0.00452852	0.992072	0.999761	0.215368	0.63552	0.999162	1.00162	0.0264939	0.0775158
Cd72	-0.335876	0.300505	0.999067	0.0349773	0.912326	0.999761	-0.15425	0.628545	0.999162	1.00099	0.000869655	0.00554063
Ace	-0.242779	0.561563	0.999067	-0.266938	0.524392	0.999761	-0.492935	0.243307	0.999162	1.00049	0.00989011	0.0365851
Kcnj8	0.158631	0.58878	0.999067	0.341889	0.242932	0.999761	0.211594	0.469874	0.999162	0.999079	0.000567536	0.00398182
Trex1	-0.0430072	0.862008	0.999067	0.0881754	0.721251	0.999761	0.163394	0.507805	0.999162	0.998794	4.58883e-05	0.000555936
Bicc1	-0.0274436	0.942626	0.999067	-0.0847341	0.824428	0.999761	-0.193109	0.61296	0.999162	0.998519	0.0072432	0.0285074
Neurod4	1.82306	0.193986	0.999067	2.0606	0.135407	0.999761	2.78122	0.0341238	0.999162	0.998399	0.483844	0.65124
Stpg1	1.1108	0.440564	0.999067	0.188348	0.902848	0.999761	1.06553	0.457811	0.999162	0.997829	0.470738	0.639683
Cln6	-0.216796	0.184244	0.999067	0.168451	0.29352	0.999761	0.175337	0.271617	0.999162	0.996908	8.97035e-11	1.76314e-08
Vwa3a	-0.129542	0.809338	0.999067	-0.00581033	0.991276	0.999761	0.468831	0.353112	0.999162	0.995576	0.0363382	0.0989328
Cib3	0.167971	0.971737	0.999067	0.188308	0.968317	0.999761	0.0738599	0.98757	0.999162	0.995356	0.833486	NA
Cnga3	0.167971	0.971737	0.999067	0.188308	0.968317	0.999761	0.0738599	0.98757	0.999162	0.995356	0.833486	NA
RGD1564534	0.167965	0.971738	0.999067	0.188302	0.968318	0.999761	0.650925	0.890795	0.999162	0.99535	0.833487	NA
Gabrb1	0.167965	0.971738	0.999067	0.765373	0.871748	0.999761	0.0738534	0.987571	0.999162	0.99535	0.833487	NA
Npl	0.0418735	0.856607	0.999067	0.258711	0.259965	0.999761	0.369636	0.104356	0.999162	0.99515	6.7045e-06	0.000120053
Traf3ip3	0.111052	0.675269	0.999067	0.0931987	0.725758	0.999761	0.349168	0.178727	0.999162	0.995042	5.9591e-05	0.000678853
Stmn1	-0.0757504	0.744678	0.999067	0.125466	0.588368	0.999761	0.457558	0.0470028	0.999162	0.995036	1.31055e-05	0.000202567
Zdhhc13	-0.046158	0.863558	0.999067	0.120906	0.651234	0.999761	0.16565	0.534002	0.999162	0.994918	0.000137667	0.00131182
Npr3	0.398094	0.296126	0.999067	0.0454415	0.906563	0.999761	0.216489	0.570973	0.999162	0.994189	0.00694435	0.02766
RT1-Db2	-0.0707054	0.804506	0.999067	0.105838	0.710423	0.999761	0.109929	0.699342	0.999162	0.99295	0.000428413	0.0032001
Dusp18	-0.113786	0.597276	0.999067	-0.103719	0.630157	0.999761	0.0485993	0.819152	0.999162	0.99276	1.08288e-06	2.79616e-05
Kcnk5	-0.163741	0.605991	0.999067	-0.334461	0.292517	0.999761	-0.00305866	0.992302	0.999162	0.992428	0.00167327	0.00919668
RGD1561849	0.0714076	0.85499	0.999067	-0.290656	0.45757	0.999761	0.176108	0.651953	0.999162	0.992279	0.0108396	0.0391945
Sh2d1a	0.228413	0.743154	0.999067	-0.0624546	0.930045	0.999761	0.364786	0.595703	0.999162	0.992271	0.131241	0.261345
Maml3	0.107467	0.804093	0.999067	0.441271	0.301201	0.999761	-0.164099	0.707314	0.999162	0.992258	0.015948	0.0528484
Insl3	0.0831432	0.928916	0.999067	0.667506	0.450287	0.999761	0.503651	0.570552	0.999162	0.992192	0.232437	0.394357
Ucp2	-0.294865	0.103208	0.999067	0.174068	0.334401	0.999761	-0.0497299	0.782848	0.999162	0.991318	3.20468e-08	1.83489e-06
Pgm2	0.0301461	0.897891	0.999067	0.0238856	0.919031	0.999761	0.150389	0.520357	0.999162	0.990902	1.75185e-05	0.000255767
Vopp1	-0.338512	0.1988	0.999067	0.087436	0.736784	0.999761	0.224687	0.384673	0.999162	0.990823	9.26189e-05	0.000964951
Srgn	-0.0979954	0.723125	0.999067	-0.17533	0.527019	0.999761	0.142536	0.603521	0.999162	0.98982	0.000243243	0.00204944
Klrc3	0.0932997	0.908682	0.999067	-0.17814	0.830819	0.999761	0.189761	0.812881	0.999162	0.989553	0.187025	0.337064
Plekhg1	0.148111	0.686923	0.999067	-0.832004	0.0309787	0.999761	-0.395135	0.290728	0.999162	0.989308	0.00532448	0.0227287
Snn	-0.270617	0.152149	0.999067	0.119808	0.519616	0.999761	-0.0395556	0.831849	0.999162	0.988745	3.61619e-08	2.00091e-06
Arid3a	0.035031	0.937487	0.999067	-0.345899	0.452567	0.999761	-0.142789	0.750515	0.999162	0.987743	0.0175176	0.0565072
Lix1	1.65619	0.331368	0.999067	0.736344	0.681994	0.999761	1.08133	0.535592	0.999162	0.987502	0.562764	0.713867
Clcf1	-0.290799	0.268667	0.999067	0.271311	0.294099	0.999761	-0.0611264	0.81414	0.999162	0.987336	9.39464e-05	0.000974158
RGD1559482	-0.0702858	0.90112	0.999067	0.377138	0.498426	0.999761	0.155499	0.780794	0.999162	0.987326	0.0687623	0.161605
Rab32	-0.0446089	0.850568	0.999067	-0.096726	0.683106	0.999761	-0.122259	0.60542	0.999162	0.986831	2.47756e-05	0.000338103
Srsf12	-0.025586	0.967309	0.999067	-0.462778	0.481606	0.999761	-0.381746	0.552534	0.999162	0.985354	0.0777008	0.177147
Cdca7l	0.109145	0.810252	0.999067	-0.466569	0.337251	0.999761	-0.437215	0.360248	0.999162	0.98493	0.0165288	0.0541733
Tigar	0.116769	0.626953	0.999067	0.216085	0.366245	0.999761	0.328474	0.164731	0.999162	0.984775	1.49703e-05	0.000226862
Tmem173	-0.305466	0.25189	0.999067	0.287146	0.265664	0.999761	-0.0736649	0.777909	0.999162	0.98402	6.67132e-05	0.000745705
Gabrr1	-0.903374	0.477307	0.999067	-0.412838	0.731738	0.999761	-0.154832	0.89322	0.999162	0.983185	0.336254	0.510112
Fhl3	-0.0776595	0.799084	0.999067	0.474554	0.108625	0.999761	0.174229	0.559513	0.999162	0.982726	0.000534065	0.00379962
Psmb10	-0.0146831	0.959981	0.999067	-0.0449081	0.87804	0.999761	0.378472	0.195386	0.999162	0.98236	0.000764144	0.00500897
Cttnbp2nl	-0.330625	0.057176	0.999067	-0.0674809	0.695946	0.999761	-0.064064	0.709787	0.999162	0.982098	5.52379e-09	4.51819e-07
Slc7a4	-0.219083	0.577493	0.999067	-0.409463	0.306556	0.999761	0.153605	0.686127	0.999162	0.982084	0.00609887	0.0251005
Rps6ka2	0.127392	0.694007	0.999067	0.210739	0.51372	0.999761	0.0410455	0.899015	0.999162	0.981704	0.00145721	0.00832749
Fam184b	0.0105265	0.99139	0.999067	0.174448	0.856309	0.999761	-1.12512	0.307933	0.999162	0.981563	0.267343	0.43602
Akr7a3	0.668381	0.0247016	0.999067	0.0135398	0.963734	0.999761	0.627577	0.0349381	0.999162	0.981201	0.000969631	0.00602883
Ogfrl1	0.0342501	0.869943	0.999067	-0.249407	0.239616	0.999761	0.0350952	0.866139	0.999162	0.980432	9.85785e-07	2.58602e-05
Sept8	-0.0529685	0.791907	0.999067	0.0124693	0.950328	0.999761	0.0558327	0.778345	0.999162	0.980165	1.9917e-07	7.64685e-06
Tuba1a	-0.0886303	0.735593	0.999067	-0.115782	0.659344	0.999761	0.28393	0.274808	0.999162	0.980098	0.000132926	0.00127774
Spink4	0.168008	0.931311	0.999067	0.765422	0.694543	0.999761	0.650973	0.738395	0.999162	0.978455	0.602129	NA
Slc17a7	0.758501	0.699338	0.999067	1.18929	0.53994	0.999761	1.13847	0.557407	0.999162	0.978013	0.606028	0.747125
Fam217b	0.335873	0.584932	0.999067	-0.191445	0.764852	0.999761	-0.0346806	0.955843	0.999162	0.977705	0.0922548	0.200811
Fut10	0.0441655	0.898387	0.999067	0.247188	0.46851	0.999761	0.479905	0.149641	0.999162	0.977646	0.00209241	0.010967
Spsb1	-0.89604	0.017871	0.999067	-0.889056	0.0188085	0.999761	-1.08703	0.00421149	0.999162	0.977575	0.00602675	0.0248828
Mal	0.0477314	0.885989	0.999067	-0.0800693	0.811471	0.999761	0.224503	0.493694	0.999162	0.977316	0.00187499	0.0100169
Pmf1	0.223348	0.340106	0.999067	0.0131431	0.955874	0.999761	0.435023	0.0586488	0.999162	0.977155	9.8887e-06	0.000162577
Slc6a8	0.119907	0.604751	0.999067	0.259108	0.262241	0.999761	-0.0498554	0.829756	0.999162	0.97636	1.78628e-05	0.000259641
Atp2a1	0.512391	0.326789	0.999067	0.646861	0.211573	0.999761	0.300205	0.569607	0.999162	0.976124	0.0454001	0.117299
G6pd	-0.0649862	0.755357	0.999067	-0.0702228	0.736373	0.999761	0.0119218	0.954324	0.999162	0.975958	2.24077e-06	4.90994e-05
Gpr162	0.356727	0.49828	0.999067	0.889593	0.078213	0.999761	0.381869	0.463858	0.999162	0.975871	0.0435087	0.113729
Sp5	0.0436502	0.907934	0.999067	0.214247	0.56864	0.999761	-0.191201	0.613645	0.999162	0.975226	0.00791432	0.0306721
Palb2	0.4311	0.0368853	0.999067	-0.243486	0.26032	0.999761	0.411837	0.0451626	0.999162	0.974927	7.58175e-07	2.12434e-05
Nlrp3	-0.316707	0.111324	0.999067	0.255343	0.189803	0.999761	-0.0454268	0.816612	0.999162	0.974145	2.61987e-07	9.36177e-06
Aif1	-0.109191	0.657507	0.999067	0.0708838	0.773309	0.999761	0.194833	0.428043	0.999162	0.973564	7.10753e-05	0.000787209
Clec4b2	0.780863	0.601552	0.999067	-0.0471925	0.976251	0.999761	-0.855547	0.603719	0.999162	0.973471	0.499821	0.664259
Pfn4	1.95512	0.193991	0.999067	-0.388729	0.816337	0.999761	0.0738986	0.964782	0.999162	0.973056	0.524878	0.684301
Eya2	-0.322361	0.478111	0.999067	-0.0562691	0.899744	0.999761	-0.531753	0.245936	0.999162	0.973019	0.0194906	0.0614781
Pkp1	-0.411764	0.780356	0.999067	0.940689	0.479144	0.999761	1.04728	0.423139	0.999162	0.972702	0.443513	0.615062
Ehbp1l1	-0.329642	0.0749436	0.999067	0.121992	0.507477	0.999761	-0.119436	0.516934	0.999162	0.972614	9.35148e-08	4.29093e-06
Fhdc1	-0.524518	0.20902	0.999067	-0.0609695	0.87979	0.999761	-0.245109	0.545093	0.999162	0.970767	0.0094119	0.0352518
Aida	-0.050689	0.805141	0.999067	0.179369	0.381399	0.999761	0.182861	0.371524	0.999162	0.969541	1.75489e-06	3.9983e-05
Rassf1	-0.114866	0.564146	0.999067	-0.058564	0.768577	0.999761	0.0422089	0.831573	0.999162	0.969288	7.92284e-07	2.19231e-05
Slc39a2	0.168006	0.950646	0.999067	0.188343	0.944681	0.999761	-0.503182	0.852934	0.999162	0.968908	0.716102	NA
Kcng1	0.844405	0.36579	0.999067	1.70319	0.0535073	0.999761	0.478055	0.617689	0.999162	0.968882	0.273829	0.443059
Phactr2	-0.40971	0.31159	0.999067	0.427302	0.274944	0.999761	0.0397968	0.919736	0.999162	0.968413	0.0110538	0.0397618
Pafah2	0.392615	0.292166	0.999067	0.127685	0.736157	0.999761	-0.0713886	0.851352	0.999162	0.967874	0.0064642	0.0262576
Sp140	0.139062	0.553403	0.999067	0.272936	0.244136	0.999761	0.434925	0.0628008	0.999162	0.96749	3.14067e-05	0.000407082
Gdpd3	0.18877	0.893365	0.999067	0.210257	0.88191	0.999761	0.517483	0.702699	0.999162	0.966685	0.441519	0.613359
Ndrg1	-0.0886871	0.800827	0.999067	-0.0611131	0.861967	0.999761	-0.152043	0.665238	0.999162	0.966274	0.00563764	0.0236365
Gli1	-0.0564126	0.938324	0.999067	0.24538	0.729037	0.999761	-0.76044	0.335523	0.999162	0.965787	0.13361	0.26517
Prrt4	1.62707	0.377381	0.999067	-0.388731	0.839288	0.999761	0.0738964	0.969247	0.999162	0.964971	0.600863	NA
Zc3h12c	0.221372	0.449302	0.999067	-0.0480431	0.870895	0.999761	-0.00284951	0.992259	0.999162	0.963825	0.00067731	0.00456007
Ascl2	-0.363445	0.457316	0.999067	0.687432	0.134169	0.999761	0.356637	0.441694	0.999162	0.963801	0.0301066	0.0853186
Abcc1	-0.292693	0.350923	0.999067	-0.116635	0.706677	0.999761	-0.447235	0.156033	0.999162	0.963682	0.000729842	0.00482979
B3gnt5	0.411894	0.606064	0.999067	0.715389	0.357301	0.999761	0.251847	0.754524	0.999162	0.963359	0.185148	0.334965
S1pr4	0.655611	0.0589395	0.999067	0.434831	0.21817	0.999761	0.2732	0.440756	0.999162	0.963311	0.00355499	0.0167618
Lnpep	0.114452	0.925751	0.999067	0.751826	0.51362	0.999761	-0.333022	0.796291	0.999162	0.962636	0.372507	0.547028
RT1-M6-1	0.303596	0.674321	0.999067	0.291277	0.687992	0.999761	0.751766	0.274499	0.999162	0.962569	0.141515	0.276867
Sh3kbp1	-0.0439636	0.835337	0.999067	0.108519	0.604408	0.999761	0.139354	0.501622	0.999162	0.962409	8.31998e-07	2.25444e-05
Helz2	0.219536	0.513988	0.999067	0.428791	0.202363	0.999761	0.528834	0.115847	0.999162	0.962054	0.00421796	0.0190553
Ywhah	-0.0571099	0.74451	0.999067	0.0346919	0.843009	0.999761	0.162028	0.35446	0.999162	0.96188	3.48022e-08	1.94199e-06
Srd5a3	-0.138357	0.533557	0.999067	-0.152191	0.493735	0.999761	0.100005	0.649562	0.999162	0.960001	8.24755e-06	0.000140689
Arl11	-0.634291	0.038793	0.999067	-0.26667	0.381434	0.999761	-0.264173	0.384807	0.999162	0.959891	0.00131226	0.0076263
Tyrobp	-0.178796	0.48251	0.999067	0.102843	0.685881	0.999761	0.0210891	0.933888	0.999162	0.959744	0.000151275	0.00140391
Ctla2a	-0.225123	0.46119	0.999067	0.103852	0.733274	0.999761	-0.00296069	0.992247	0.999162	0.959388	0.00153394	0.00864376
Omp	0.759876	0.71863	0.999067	0.188344	0.928966	0.999761	0.650971	0.757994	0.999162	0.958904	0.639682	NA
Osbpl6	-0.0678436	0.870813	0.999067	0.647502	0.0969537	0.999761	-0.0780198	0.850423	0.999162	0.958741	0.00896441	0.0339426
Psme2	-0.400651	0.139836	0.999067	-0.0123387	0.963214	0.999761	0.0530005	0.842014	0.999162	0.957882	0.000211859	0.0018343
Donson	0.160299	0.483867	0.999067	0.17826	0.436125	0.999761	0.285949	0.206883	0.999162	0.955873	1.23493e-05	0.000193605
Dnmt1	0.0451657	0.816247	0.999067	0.090693	0.640646	0.999761	0.188848	0.330092	0.999162	0.955286	7.0231e-07	2.01059e-05
Fen1	-0.254804	0.324487	0.999067	-0.0478767	0.852636	0.999761	0.257464	0.31496	0.999162	0.955118	0.000166856	0.00151644
Fat1	-0.0187158	0.942603	0.999067	0.0180179	0.944736	0.999761	0.0250381	0.923242	0.999162	0.955003	0.000232604	0.00197751
Aurka	0.0243924	0.903849	0.999067	0.023531	0.907245	0.999761	0.541956	0.00659256	0.999162	0.954573	1.32016e-06	3.23145e-05
Trpm5	-0.455387	0.605374	0.999067	-0.200566	0.815263	0.999761	0.342363	0.671563	0.999162	0.954511	0.206265	0.362223
Fam72a	-0.527262	0.227899	0.999067	-0.370973	0.391562	0.999761	0.286948	0.489047	0.999162	0.954477	0.016949	0.0550708
Far1	-0.151724	0.643408	0.999067	0.0225343	0.944603	0.999761	0.216165	0.497159	0.999162	0.953778	0.00167567	0.00920222
Cd70	-0.409069	0.863874	0.999067	0.188344	0.937083	0.999761	0.650971	0.784985	0.999162	0.953415	0.682385	NA
Gpr68	0.0816789	0.839506	0.999067	0.244011	0.544108	0.999761	0.203201	0.612963	0.999162	0.953363	0.0162203	0.0535216
Nsg2	-1.01769	0.250258	0.999067	-0.231365	0.773053	0.999761	-0.524879	0.52172	0.999162	0.95319	0.176244	0.323388
Foxp3	0.0972983	0.850534	0.999067	0.406336	0.418175	0.999761	-0.480549	0.380518	0.999162	0.953007	0.0391063	0.104993
Itpripl2	-0.133134	0.722805	0.999067	-0.258865	0.492215	0.999761	-0.399428	0.289505	0.999162	0.952991	0.00876863	0.033374
Col11a2	-0.693486	0.0681823	0.999067	0.399713	0.262172	0.999761	-0.115389	0.750837	0.999162	0.952558	0.00555658	0.0234159
Vasp	-0.0149614	0.933013	0.999067	0.130457	0.463085	0.999761	0.114765	0.518229	0.999162	0.95221	6.84559e-08	3.31432e-06
Ccdc120	-0.100345	0.728419	0.999067	0.434755	0.12445	0.999761	0.0353269	0.901655	0.999162	0.952076	0.000537684	0.00381712
LOC501110	1.33633	0.0442359	0.999067	0.339918	0.609187	0.999761	0.728598	0.272872	0.999162	0.951921	0.151752	0.290512
Csf2ra	-0.140901	0.526439	0.999067	0.339099	0.125683	0.999761	0.165828	0.454091	0.999162	0.951915	1.50354e-05	0.000227588
Npw	-0.855184	0.219801	0.999067	-0.332534	0.616699	0.999761	0.668082	0.280513	0.999162	0.951268	0.113685	0.234989
Rps6ka3	-0.265251	0.24199	0.999067	-0.166812	0.46031	0.999761	-0.122499	0.585397	0.999162	0.951226	1.16701e-05	0.00018516
Gins2	-0.127388	0.565071	0.999067	0.0520535	0.813373	0.999761	-0.0598703	0.785907	0.999162	0.949623	1.06005e-05	0.000172556
Rgs19	-0.101354	0.612456	0.999067	0.0873504	0.659202	0.999761	0.00668	0.973036	0.999162	0.9493	4.08395e-07	1.33826e-05
Cd37	0.031267	0.886425	0.999067	0.203624	0.349453	0.999761	0.0373443	0.863947	0.999162	0.948917	6.72681e-06	0.000120197
Exnef	-0.326928	0.215427	0.999067	-0.390288	0.140804	0.999761	0.0186361	0.942506	0.999162	0.94882	0.000135533	0.00129617
Flna	-0.193739	0.373917	0.999067	0.0399711	0.854298	0.999761	-0.142332	0.513259	0.999162	0.948489	1.21427e-05	0.000191047
Pcdhac1	-0.986137	0.683427	0.999067	-0.388724	0.872293	0.999761	-0.503173	0.835171	0.999162	0.947053	0.683565	NA
Gem	-0.810852	0.0990697	0.999067	-0.210565	0.661581	0.999761	-0.975502	0.0477329	0.999162	0.946337	0.0420724	0.110899
Pragmin	-0.300427	0.408496	0.999067	-0.125193	0.727439	0.999761	0.0656533	0.851987	0.999162	0.946053	0.00436239	0.0195269
Fam110a	-0.453484	0.106603	0.999067	-0.358366	0.201107	0.999761	-0.145292	0.60113	0.999162	0.945983	0.000498871	0.00360856
Vmo1	0.167613	0.811126	0.999067	0.708737	0.287965	0.999761	0.0688161	0.921979	0.999162	0.945553	0.131821	0.262267
Bmp2	0.18264	0.598068	0.999067	0.0687206	0.84313	0.999761	0.26525	0.442221	0.999162	0.945524	0.00547939	0.0231722
Cyp27b1	-0.601446	0.315641	0.999067	0.00105651	0.998527	0.999761	0.348729	0.53091	0.999162	0.945055	0.0763442	0.174605
Lrrc36	0.159249	0.799317	0.999067	-0.780279	0.271734	0.999761	0.268336	0.662268	0.999162	0.94459	0.0941003	0.203449
Hip1	-0.135759	0.512859	0.999067	-0.0507645	0.806515	0.999761	-0.0757863	0.714319	0.999162	0.943646	4.15528e-06	8.15299e-05
Ccr9	0.537889	0.39476	0.999067	0.367005	0.567532	0.999761	-0.28649	0.672252	0.999162	0.943568	0.112375	0.233013
Ugcg	-0.0393438	0.869812	0.999067	-0.107301	0.655116	0.999761	-0.126267	0.598741	0.999162	0.943568	7.19872e-05	0.000795969
Slc25a24	-0.338031	0.203853	0.999067	-0.0473418	0.856932	0.999761	0.00245839	0.992477	0.999162	0.943452	0.000173131	0.00156162
Myo7b	-0.0862035	0.826405	0.999067	0.172152	0.66108	0.999761	0.18273	0.641508	0.999162	0.943388	0.0159331	0.0528255
Lrrc16b	0.209639	0.611754	0.999067	0.510145	0.205588	0.999761	-0.308647	0.475171	0.999162	0.943174	0.0122784	0.0431992
Slc26a9	-0.409074	0.93124	0.999067	-0.388737	0.934651	0.999761	-0.503185	0.915475	0.999162	0.942584	0.841508	NA
Il2rb	0.150253	0.491357	0.999067	-0.0206693	0.924848	0.999761	0.174437	0.423095	0.999162	0.942584	1.11183e-05	0.000179433
Gpc1	-0.555759	0.384213	0.999067	-0.249311	0.6881	0.999761	-0.441889	0.480014	0.999162	0.941475	0.091587	0.199735
Pgf	-0.638567	0.555811	0.999067	0.814393	0.378178	0.999761	0.0561701	0.954343	0.999162	0.940324	0.28485	0.455552
Rassf2	-0.237737	0.307798	0.999067	-0.0738901	0.748868	0.999761	0.0407415	0.857903	0.999162	0.939677	1.29358e-05	0.000200886
Lyve1	-0.00934086	0.97384	0.999067	0.142861	0.615858	0.999761	0.229251	0.420514	0.999162	0.939112	0.000947835	0.00592408
Amz1	-0.620321	0.136321	0.999067	-0.537781	0.193538	0.999761	0.0244594	0.949607	0.999162	0.939095	0.00840962	0.0322593
Rnf112	0.7509	0.69465	0.999067	1.19575	0.523355	0.999761	1.33167	0.471975	0.999162	0.936996	0.610641	0.751194
MGC112715	-0.358261	0.0476839	0.999067	-0.0618781	0.730692	0.999761	-0.00517236	0.976966	0.999162	0.936901	1.04796e-07	4.65929e-06
Poc1a	-0.34046	0.311028	0.999067	0.31213	0.336015	0.999761	0.175602	0.588567	0.999162	0.935702	0.0026675	0.0133517
Rps4y2	0.442543	0.241875	0.999067	0.485733	0.198816	0.999761	0.205956	0.586318	0.999162	0.935656	0.0127788	0.0445922
Nmi	0.125021	0.612954	0.999067	0.000242554	0.999217	0.999858	0.374877	0.128627	0.999162	0.935113	0.000143294	0.00135078
Acvrl1	-0.0772319	0.689887	0.999067	0.0875238	0.649504	0.999761	-0.0402125	0.834614	0.999162	0.934412	5.81138e-07	1.7198e-05
Usp11	-0.102152	0.606219	0.999067	-0.0578807	0.769874	0.999761	0.233718	0.228956	0.999162	0.933987	6.67386e-07	1.93161e-05
Gmip	-0.0912179	0.688764	0.999067	0.0319932	0.88805	0.999761	0.025642	0.909989	0.999162	0.932989	3.00374e-05	0.000392423
Pde4a	-0.394206	0.278998	0.999067	0.00392911	0.991215	0.999761	-0.169353	0.635897	0.999162	0.93259	0.00612288	0.025174
Smc4	-0.114487	0.60512	0.999067	-0.0922027	0.677051	0.999761	0.360834	0.101437	0.999162	0.932361	2.09312e-05	0.000296072
Grik5	-0.365916	0.229586	0.999067	0.445535	0.123844	0.999761	-0.0918671	0.756707	0.999162	0.932163	0.000786923	0.00514037
S1pr2	0.404372	0.15648	0.999067	0.444891	0.118902	0.999761	0.649359	0.0225692	0.999162	0.931787	0.00102556	0.00627294
Agpat9	-1.06133	0.280565	0.999067	-0.604041	0.537641	0.999761	-1.50207	0.127965	0.999162	0.931312	0.338148	0.512065
Gapt	0.0881903	0.82929	0.999067	0.0915994	0.822835	0.999761	-0.128855	0.753622	0.999162	0.930958	0.0185107	0.0590807
Arhgdib	-0.128176	0.516916	0.999067	0.0217179	0.912423	0.999761	-0.104155	0.597859	0.999162	0.930929	1.93545e-06	4.31999e-05
Spats1	0.249528	0.639906	0.999067	0.030572	0.955132	0.999761	0.610303	0.238396	0.999162	0.930329	0.0618114	0.149001
Lpl	-0.484868	0.33082	0.999067	0.40704	0.413184	0.999761	-0.114963	0.817376	0.999162	0.929828	0.0611759	0.147686
Trpc6	-0.730971	0.273051	0.999067	-0.0175167	0.977936	0.999761	-0.0715078	0.90975	0.999162	0.929385	0.117942	0.241551
Il22ra2	0.00283681	0.996961	0.999219	0.695992	0.32119	0.999761	0.283974	0.692777	0.999162	0.928315	0.16311	0.306486
Fbxl13	0.690478	0.60798	0.999067	-0.0920704	0.949102	0.999761	-0.357713	0.807338	0.999162	0.927948	0.469452	0.638593
Fam118a	-0.116748	0.732301	0.999067	-0.477057	0.171327	0.999761	-0.060597	0.857931	0.999162	0.925612	0.00417728	0.0188975
Ciita	-0.185539	0.356776	0.999067	0.175211	0.379277	0.999761	-0.0354213	0.859232	0.999162	0.925494	1.95819e-06	4.36335e-05
Foxred2	0.608204	0.140902	0.999067	0.398003	0.345505	0.999761	0.617763	0.131519	0.999162	0.92517	0.0169286	0.0550315
Tmem55a	-0.0195571	0.941103	0.999067	-0.119798	0.651084	0.999761	0.148389	0.574374	0.999162	0.924555	0.000438004	0.0032588
Kcnj2	0.388389	0.363462	0.999067	0.508789	0.229932	0.999761	-0.051802	0.906694	0.999162	0.924137	0.0196339	0.0618562
Tpm4	-0.358315	0.359866	0.999067	-0.322261	0.410177	0.999761	-0.162983	0.676773	0.999162	0.92349	0.0178842	0.0574852
Galnt6	0.111323	0.739489	0.999067	0.499616	0.131502	0.999761	0.619504	0.0600166	0.999162	0.923147	0.00450338	0.0199882
Lst1	0.0236448	0.930748	0.999067	0.0384346	0.887641	0.999761	0.188267	0.486407	0.999162	0.92272	0.000527718	0.00376777
Fry	-0.257392	0.357873	0.999067	0.259671	0.34032	0.999761	-0.0229124	0.933481	0.999162	0.922416	0.000406072	0.00306802
Arrb2	-0.166892	0.32152	0.999067	0.22007	0.184416	0.999761	0.0630455	0.704097	0.999162	0.922124	9.01729e-09	6.45374e-07
Exoc3l4	0.293098	0.456808	0.999067	0.20801	0.598087	0.999761	0.475711	0.224683	0.999162	0.921309	0.0174017	0.0562225
Pygb	-0.18195	0.334702	0.999067	0.133363	0.47594	0.999761	0.194943	0.295344	0.999162	0.920976	4.79383e-07	1.50309e-05
Tagln2	-0.0184397	0.948199	0.999067	0.112381	0.692072	0.999761	0.00161573	0.995457	0.999162	0.920873	0.00115333	0.00690057
Mcoln2	-0.443288	0.234751	0.999067	-0.650174	0.0883068	0.999761	-0.54092	0.147222	0.999162	0.920718	0.00575494	0.024044
Myh9l1	-0.379435	0.809477	0.999067	0.684819	0.640364	0.999761	0.0464434	0.975898	0.999162	0.920684	0.506652	0.670088
Mgarp	-0.350671	0.437198	0.999067	0.388801	0.348471	0.999761	0.549064	0.174351	0.999162	0.920541	0.0151865	0.0509663
Vim	-0.169868	0.333385	0.999067	0.0308323	0.860422	0.999761	-0.073981	0.67303	0.999162	0.920441	1.25878e-07	5.34737e-06
Pcdh12	0.0262866	0.937999	0.999067	0.246759	0.462632	0.999761	0.143781	0.668462	0.999162	0.920354	0.00504651	0.0218395
Mogat2	0.74791	0.378276	0.999067	1.33698	0.0991971	0.999761	0.568868	0.50667	0.999162	0.91984	0.248965	0.414124
Unc13d	-0.158606	0.459143	0.999067	0.328578	0.116014	0.999761	-0.0212561	0.919897	0.999162	0.919122	4.79992e-06	9.25478e-05
Fli1	-0.0506151	0.82166	0.999067	-0.169608	0.452508	0.999761	-0.208815	0.353278	0.999162	0.918286	2.03239e-05	0.000288722
Cdh26	1.34003	0.28267	0.999067	1.70322	0.163001	0.999761	1.80201	0.135424	0.999162	0.917627	0.45546	0.625764
Dmbx1	0.183014	0.931655	0.999067	-0.965802	0.651404	0.999761	-0.503175	0.813906	0.999162	0.917109	0.651683	NA
P2ry13	-0.471699	0.104345	0.999067	-0.148916	0.603728	0.999761	-0.201435	0.4815	0.999162	0.917033	0.000907506	0.00573187
RGD1311084	-0.045351	0.951005	0.999067	0.402899	0.568085	0.999761	-0.178847	0.809676	0.999162	0.916673	0.157789	0.299111
Frmd4a	-0.308121	0.479646	0.999067	-0.010995	0.979663	0.999761	0.120722	0.777843	0.999162	0.91594	0.0281024	0.0810692
Lrrc10b	-1.08229	0.447595	0.999067	-0.582916	0.673706	0.999761	-1.18368	0.407838	0.999162	0.915664	0.434975	0.60696
Cchcr1	0.132806	0.512695	0.999067	0.151146	0.456107	0.999761	0.371978	0.0643302	0.999162	0.914926	3.70132e-06	7.38526e-05
Fbxo5	0.0553859	0.78852	0.999067	0.00871207	0.966548	0.999761	0.296709	0.139821	0.999162	0.913997	1.28083e-06	3.14795e-05
Ccl5	0.0769613	0.737285	0.999067	-0.0574401	0.802859	0.999761	-0.0615182	0.788654	0.999162	0.913991	4.94244e-05	0.00058849
Gnpda1	0.14381	0.300703	0.999067	0.181763	0.190433	0.999761	0.122273	0.377429	0.999162	0.91351	1.20078e-11	4.00527e-09
Kcna2	-0.250827	0.560792	0.999067	-0.514957	0.246322	0.999761	-1.14509	0.0157191	0.999162	0.913247	0.0179112	0.0575578
Flrt2	-0.0382219	0.943596	0.999067	0.0570259	0.915389	0.999761	-0.10869	0.840228	0.999162	0.913146	0.0632576	0.151904
Rnase11	-0.800195	0.0490181	0.999067	-0.208554	0.603354	0.999761	-0.734886	0.0693582	0.999162	0.913133	0.0204605	0.0637738
Pax8	0.12716	0.769197	0.999067	0.0604506	0.889614	0.999761	-0.121723	0.780745	0.999162	0.912845	0.025609	0.0756833
Sept6	-0.229316	0.327935	0.999067	0.000233631	0.999191	0.999858	-0.329264	0.160298	0.999162	0.912834	1.72135e-05	0.000252151
Adora1	0.329304	0.337098	0.999067	-0.0388599	0.91024	0.999761	-0.175204	0.611288	0.999162	0.912681	0.00723242	0.0284905
Marcks	-0.0569376	0.83776	0.999067	0.288237	0.298705	0.999761	0.274693	0.321623	0.999162	0.912313	0.000939585	0.00587809
Slc44a2	-0.268062	0.154395	0.999067	0.0845895	0.651256	0.999761	-0.00854511	0.96356	0.999162	0.911995	7.73336e-07	2.15764e-05
Limk1	0.0418358	0.859623	0.999067	0.164411	0.485356	0.999761	0.080084	0.733618	0.999162	0.911375	6.65783e-05	0.000745553
St6galnac3	0.538231	0.177465	0.999067	0.375647	0.351458	0.999761	0.750842	0.0559525	0.999162	0.911282	0.0173041	0.0560032
Unc5b	-0.822457	0.0223029	0.999067	-0.898632	0.0127227	0.999761	-0.639269	0.0736617	0.999162	0.910525	0.00909497	0.0343579
Lgals4	0.74875	0.470502	0.999067	-0.469155	0.690814	0.999761	-0.520957	0.656327	0.999162	0.910501	0.35692	0.531525
Rasgrp3	0.0940958	0.744709	0.999067	-0.0307723	0.915334	0.999761	0.169263	0.55713	0.999162	0.91	0.00144438	0.00826643
Bax	0.00528046	0.976777	0.999067	0.16249	0.368638	0.999761	0.251611	0.161922	0.999162	0.909573	2.74437e-07	9.76772e-06
Tubb3	0.478796	0.428548	0.999067	-0.00253622	0.996746	0.999761	0.281035	0.643628	0.999162	0.909514	0.1181	0.241676
Parpbp	-0.257043	0.577431	0.999067	-0.423554	0.360882	0.999761	0.431401	0.341836	0.999162	0.909191	0.0427556	0.112273
Pdlim1	-0.017488	0.925856	0.999067	-0.0488278	0.795044	0.999761	0.123751	0.509464	0.999162	0.909018	1.1129e-06	2.84579e-05
Wisp3	-0.418948	0.79216	0.999067	-0.98528	0.536621	0.999761	0.0376023	0.980633	0.999162	0.908658	0.517221	0.678888
Ccr7	-0.45018	0.239631	0.999067	0.351432	0.333418	0.999761	-0.162744	0.661758	0.999162	0.907996	0.00887979	0.0336706
Cks2	0.128571	0.66638	0.999067	-0.193501	0.519509	0.999761	0.470913	0.11141	0.999162	0.907957	0.00192233	0.0102201
Acap1	-0.107405	0.653157	0.999067	0.272925	0.245623	0.999761	0.028158	0.905133	0.999162	0.907834	6.24519e-05	0.000705342
Csf1r	-0.248986	0.280663	0.999067	0.0579607	0.801616	0.999761	0.0813226	0.724388	0.999162	0.907381	8.19688e-05	0.000882622
Sptlc2	-0.0891443	0.598754	0.999067	-0.0291339	0.863332	0.999761	0.123981	0.461859	0.999162	0.907195	4.99136e-08	2.63552e-06
Prmt2	-0.0320075	0.913376	0.999067	-0.226875	0.443294	0.999761	0.0565321	0.84685	0.999162	0.906778	0.00155303	0.00871893
Sell	0.416965	0.372936	0.999067	0.00215577	0.996405	0.999761	-0.318791	0.510464	0.999162	0.906589	0.0443426	0.115268
MGC105649	0.118932	0.762499	0.999067	0.268834	0.491061	0.999761	-0.0150128	0.969628	0.999162	0.906518	0.0144174	0.0488833
Muc1	0.0767623	0.801126	0.999067	0.355916	0.236695	0.999761	0.0499086	0.869363	0.999162	0.904862	0.00176265	0.00956818
Apobec3b	-0.835469	0.0458899	0.999067	-0.753164	0.0701879	0.999761	-0.502514	0.21185	0.999162	0.904405	0.0133653	0.0461117
Ano6	-0.149143	0.437004	0.999067	0.0606995	0.751132	0.999761	0.253336	0.184138	0.999162	0.904396	1.77502e-06	4.03022e-05
Cpt1b	-0.58695	0.0778591	0.999067	0.0528562	0.871429	0.999761	-0.0327392	0.920067	0.999162	0.904114	0.00458519	0.0202422
[truncated: 12,585 more rows]
