# Supplementary material for: A toxicogenomic approach for the risk assessment of the food contaminant acetamide
Source: Toxicol Appl Pharmacol. 2020 Feb 1;388:114872. doi: 10.1016/j.taap.2019.114872 (PMC7014822; doi:10.1016/j.taap.2019.114872)
Supplement: Supplementary Table S5 — RNA-seq fold changes for male rats treated with acetamide for 7 days in experiment B. [file mmc6.xlsx]

## Sheet: Exp B - Males - Day 8
Gene	300			500			750			1000			1500
	Log2FC 300mg/kg-d	P value 300mg/kg-d	FDR 300mg/kg-d	Log2FC 500mg/kg-d	P value 500mg/kg-d	FDR 500mg/kg-d	Log2FC 750mg/kg-d	P value 750mg/kg-d	FDR 750mg/kg-d	Log2FC 1000mg/kg-d	P value 1000mg/kg-d	FDR 1000mg/kg-d	Log2FC 1500mg/kg-d	P value 1500mg/kg-d	FDR 1500mg/kg-d
Acot1	0.979802	0.130346	0.999863	1.99815	0.00191067	0.999958	2.94147	4.66919e-06	0.067157	2.35598	0.000249154	0.238906	4.94469	1.27063e-14	1.47329e-10
Fgf13	2.45323	0.165091	0.999863	2.18434	0.216604	0.999958	4.45711	0.00685136	0.462643	1.10114	0.552023	0.998426	3.8069	0.0223562	NA
Tm4sf5	3.02315	0.0087495	0.999863	2.72783	0.0183553	0.999958	2.72727	0.0174533	0.591082	2.86897	0.0120623	0.9019	3.78316	0.000590723	NA
Dclk3	2.66186	0.0999744	0.999863	2.64664	0.10059	0.999958	3.75457	0.0184817	0.602333	2.54857	0.114174	0.998426	3.58234	0.024805	0.278966
LOC100363294	0.76799	0.557591	0.999863	1.96017	0.0864996	0.999958	2.42085	0.0282788	0.6652	2.46312	0.0258172	0.998426	3.40284	0.00141371	NA
Slc5a9	1.33101	0.178265	0.999863	1.37871	0.155051	0.999958	2.41457	0.00875526	0.494246	1.62369	0.0885553	0.998426	3.33905	0.000218243	NA
Fam25a	1.4303	0.40832	0.999863	2.67635	0.0925843	0.999958	2.93975	0.0600612	0.755122	2.55904	0.108924	0.998426	3.31406	0.032137	NA
Ros1	1.96478	0.0624894	0.999863	2.60538	0.00971436	0.999958	2.68786	0.00714582	0.47146	2.52905	0.0121022	0.9019	3.26389	0.000912605	NA
Pate2	3.27772	0.00587723	0.999863	3.11998	0.00845946	0.999958	1.74955	0.171846	0.869485	2.91092	0.014658	0.955449	3.18279	0.00688755	NA
Mmp27	2.87576	0.0626934	0.999863	0.723521	0.660023	0.999958	1.79079	0.253192	0.928454	1.20497	0.452375	0.998426	3.01535	0.0492624	NA
Abcb1b	0.413766	0.505688	0.999863	1.24529	0.0445302	0.999958	1.7826	0.00399366	0.385509	2.0994	0.000696601	0.371082	2.85792	3.85959e-06	0.0022376
Fstl4	1.40546	0.502956	0.999863	0.0108233	0.99589	0.999958	1.63053	0.428959	0.982119	1.10004	0.599468	0.998426	2.82719	0.151561	NA
Them5	2.48203	0.0540409	0.999863	1.85943	0.160566	0.999958	2.57877	0.0393979	0.7101	2.97602	0.0158498	0.968019	2.81985	0.0230701	NA
Nefl	0.255675	0.851469	0.999863	0.0803349	0.953167	0.999958	1.32292	0.27181	0.933206	1.89775	0.105389	0.998426	2.78704	0.0139939	NA
LOC361016	0.853217	0.62173	0.999863	0.587906	0.734523	0.999958	1.7021	0.291027	0.934139	2.1087	0.183669	0.998426	2.77741	0.0720657	NA
Mir3593	3.34141	0.0111868	0.999863	3.02726	0.0217806	0.999958	2.41159	0.0733462	0.778538	3.33447	0.0105541	0.87209	2.71171	0.0417735	NA
Ccdc40	2.41851	0.0438509	0.999863	2.33919	0.0492115	0.999958	2.17114	0.0682836	0.773223	2.33168	0.0493035	0.998426	2.68778	0.0212962	NA
LOC102550367	1.86679	0.374666	0.999863	1.16497	0.585138	0.999958	2.00675	0.329548	0.944781	-0.053807	0.979885	0.998426	2.67346	0.184605	NA
Pou2f3	-0.312689	0.85227	0.999863	0.587909	0.726239	0.999958	2.69921	0.0687993	0.773223	0.982968	0.548147	0.998426	2.66691	0.0731357	NA
Scnn1g	2.23986	0.291708	0.999863	0.587897	0.787831	0.999958	1.02244	0.639747	0.996393	1.10011	0.613529	0.998426	2.66213	0.198217	NA
Psrc1	0.882864	0.312459	0.999863	0.684818	0.431441	0.999958	1.98861	0.0129715	0.545144	1.06842	0.204288	0.998426	2.63159	0.000816781	NA
Mybl2	-0.166556	0.770228	0.999863	0.426826	0.442271	0.999958	1.52471	0.00514172	0.417249	1.14898	0.0360536	0.998426	2.6204	1.27084e-06	0.00113349
Mypn	1.51844	0.045242	0.999863	1.73115	0.0193438	0.999958	2.31712	0.00130847	0.247628	1.83544	0.0125493	0.909023	2.55455	0.000370785	0.0284718
Crtac1	-0.312689	0.880833	0.999863	0.0108318	0.995857	0.999958	-0.131705	0.949652	0.996393	1.70434	0.392574	0.998426	2.5369	0.191234	NA
Slc9a3	0.841447	0.754171	0.999863	1.16497	0.66462	0.999958	0.445355	0.868362	0.996393	0.523263	0.845602	0.998426	2.53039	0.330528	NA
Pbx4	1.55068	0.219135	0.999863	1.25169	0.322725	0.999958	1.34118	0.28242	0.933206	1.43762	0.248817	0.998426	2.51272	0.0348142	NA
Rnf180	2.75427	0.0239604	0.999863	2.37879	0.0531501	0.999958	2.88482	0.0150199	0.570385	2.45269	0.0441598	0.998426	2.48002	0.0413919	NA
Ccdc183	0.753921	0.578058	0.999863	1.77683	0.141188	0.999958	2.29858	0.0477338	0.724926	2.47573	0.0321565	0.998426	2.46172	0.0331365	NA
Tmem169	2.59821	0.0502908	0.999863	2.35283	0.0761627	0.999958	1.39883	0.320891	0.941889	1.80531	0.187608	0.998426	2.42946	0.0646814	NA
Asic3	0.84146	0.669167	0.999863	0.587904	0.765294	0.999958	1.60017	0.407181	0.975879	1.0999	0.575147	0.998426	2.41328	0.193928	NA
Mmp20	0.841426	0.810158	0.999863	0.58787	0.866714	0.999958	-0.13174	0.969998	0.996393	1.70433	0.624109	0.998426	2.40453	0.484773	NA
Pabpn1l	0.841454	0.72304	0.999863	0.0108211	0.996364	0.999958	1.9738	0.392627	0.971973	0.523269	0.825569	0.998426	2.38036	0.297487	NA
LOC500990	0.264358	0.942938	0.999863	0.0108028	0.997666	0.999958	-0.131733	0.971547	0.996393	1.07026	0.771817	0.998426	2.38024	0.512757	NA
Fam161a	2.0117	0.088444	0.999863	1.28955	0.294476	0.999958	1.82714	0.116707	0.814856	1.65484	0.162248	0.998426	2.34477	0.0386511	NA
Tekt5	0.841449	0.752569	0.999863	0.0108167	0.996767	0.999958	1.52966	0.56337	0.996393	0.523265	0.844576	0.998426	2.33171	0.368449	NA
Wnt7a	1.09371	0.324231	0.999863	1.08318	0.319819	0.999958	2.02289	0.0482261	0.726009	1.66735	0.110584	0.998426	2.31944	0.0223133	NA
Erich4	0.841448	0.74897	0.999863	0.0108162	0.996718	0.999958	0.445356	0.865509	0.996393	2.00069	0.437461	0.998426	2.31678	0.364095	NA
Il17b	2.61017	0.00463549	0.999863	1.23891	0.193666	0.999958	2.7377	0.00270874	0.338781	2.37649	0.0098177	0.87209	2.31176	0.0120438	0.198646
Wbscr17	0.744364	0.537109	0.999863	0.791021	0.498527	0.999958	1.93088	0.0680103	0.773223	1.54263	0.156069	0.998426	2.30734	0.0267939	NA
Fam19a5	2.34677	0.0788204	0.999863	2.12874	0.110125	0.999958	1.99079	0.135036	0.832677	2.68997	0.0364418	0.998426	2.29288	0.0804893	NA
Tbx1	0.832867	0.60762	0.999863	1.037	0.516543	0.999958	2.01747	0.169191	0.869485	0.936146	0.555104	0.998426	2.28619	0.115341	NA
Cxcl6	2.04805	0.166766	0.999863	1.13125	0.469916	0.999958	1.4352	0.340334	0.946567	0.939994	0.548737	0.998426	2.2796	0.111484	NA
Trim10	0.264385	0.866859	0.999863	3.0517	0.0244282	0.999958	2.03088	0.150303	0.856766	2.88008	0.0344721	0.998426	2.26633	0.105045	NA
Apod	1.74237	0.259237	0.999863	0.58791	0.719303	0.999958	1.4373	0.348941	0.950174	0.544212	0.737855	0.998426	2.25801	0.123218	NA
Hoxc4	0.841396	0.870501	0.999863	0.0107725	0.998335	0.999958	-0.131763	0.979633	0.996393	-0.0538548	0.991675	0.998426	2.24717	0.661022	NA
Camk2a	2.35589	0.0708235	0.999863	2.1478	0.0986364	0.999958	2.22192	0.0830553	0.788371	1.89257	0.151055	0.998426	2.23776	0.0817574	NA
Olr1588	1.97655	0.1831	0.999863	2.20353	0.129726	0.999958	2.55339	0.0745755	0.78076	3.43475	0.0147876	0.955449	2.20441	0.128472	NA
LOC100365112	0.26437	0.921962	0.999863	1.68984	0.527667	0.999958	1.5642	0.558544	0.996393	-0.0538134	0.984091	0.998426	2.1956	0.404008	NA
Gal3st1	0.440083	0.633445	0.999863	0.737016	0.399964	0.999958	1.58442	0.0534471	0.731427	1.1322	0.180642	0.998426	2.18118	0.00655284	NA
Cdca5	1.45859	0.0660999	0.999863	0.752666	0.363897	0.999958	2.03862	0.00631171	0.447198	2.3301	0.00162311	0.465348	2.16999	0.00353768	NA
Mei1	0.791249	0.57903	0.999863	2.50041	0.0447413	0.999958	2.7298	0.0263612	0.650515	3.17673	0.00904159	0.865268	2.14664	0.0886355	NA
Tmem255b	1.2049	0.418799	0.999863	1.2773	0.379848	0.999958	1.87423	0.179029	0.873815	1.93495	0.165911	0.998426	2.13024	0.123579	NA
Pnmt	1.38102	0.606197	0.999863	0.587891	0.826412	0.999958	1.02243	0.702902	0.996393	0.523263	0.845239	0.998426	2.12963	0.41575	NA
Npm2	1.44073	0.592481	0.999863	0.587893	0.827299	0.999958	0.445356	0.86873	0.996393	0.523265	0.846032	0.998426	2.11363	0.421987	NA
Zfp566	1.41466	0.3312	0.999863	1.26753	0.380374	0.999958	0.404075	0.792725	0.996393	2.17727	0.11234	0.998426	2.10815	0.124823	NA
Fam83d	-0.30025	0.637412	0.999863	0.701833	0.257097	0.999958	1.2812	0.0370098	0.697657	1.39541	0.0231187	0.998426	2.1044	0.000574492	0.0367
Rprml	0.264386	0.878658	0.999863	2.51546	0.106902	0.999958	1.70338	0.290016	0.933596	1.15023	0.492342	0.998426	2.10335	0.183712	NA
Acsm2a	0.0960483	0.8633	0.999863	0.653088	0.241271	0.999958	0.704394	0.206208	0.902367	1.43317	0.0100888	0.87209	2.09694	0.000166314	0.0185424
Lingo3	1.83288	0.207086	0.999863	0.010834	0.99446	0.999958	1.98956	0.15428	0.861478	0.509137	0.74294	0.998426	2.09434	0.132702	NA
Exo1	0.469722	0.414282	0.999863	0.948451	0.0853126	0.999958	0.998099	0.0678104	0.773223	1.52531	0.00459024	0.653678	2.08792	8.06964e-05	0.0142024
Neil3	-0.485061	0.633759	0.999863	0.987372	0.236865	0.999958	1.90266	0.0155377	0.574176	1.19337	0.145146	0.998426	2.07902	0.00791552	NA
Mir3557	3.10934	0.0127004	0.999863	1.5821	0.24539	0.999958	2.74368	0.0276375	0.6652	2.41219	0.0580182	0.998426	2.07888	0.109472	NA
Ano4	0.264355	0.941288	0.999863	0.587874	0.869899	0.999958	1.02241	0.775757	0.996393	0.523246	0.884094	0.998426	2.07787	0.557717	NA
Clic3	2.35349	0.0531869	0.999863	1.00134	0.449738	0.999958	1.84982	0.131074	0.828315	1.8716	0.127753	0.998426	2.0619	0.0895994	NA
Terc	0.256327	0.847765	0.999863	1.89929	0.0969312	0.999958	1.88773	0.0968548	0.800191	1.32554	0.260584	0.998426	2.06036	0.0685897	NA
Mir3568	0.830617	0.646354	0.999863	0.0108347	0.995234	0.999958	0.445375	0.806027	0.996393	0.502338	0.781076	0.998426	2.05798	0.219145	NA
Spsb4	0.410714	0.527	0.999863	0.52677	0.415276	0.999958	1.03832	0.106701	0.806248	0.446628	0.489958	0.998426	2.05432	0.00135449	0.0638872
Dntt	2.08317	0.143491	0.999863	1.12019	0.460245	0.999958	1.40328	0.335417	0.944781	1.73508	0.224078	0.998426	2.05171	0.141505	NA
Troap	0.0917452	0.852533	0.999863	0.923662	0.0563861	0.999958	1.21757	0.0115212	0.526562	1.26639	0.00863679	0.842553	2.05089	1.8863e-05	0.00575569
Nkx6-1	0.264391	0.909867	0.999863	0.587911	0.801249	0.999958	-0.708779	0.761521	0.996393	-0.63087	0.787064	0.998426	2.05075	0.357723	NA
Dnai2	-0.312688	0.881151	0.999863	-0.566244	0.786585	0.999958	-0.131704	0.949787	0.996393	2.17313	0.269441	0.998426	2.05035	0.298624	NA
RGD1559482	1.41356	0.057373	0.999863	1.52648	0.0386666	0.999958	1.57617	0.0322311	0.682492	0.765653	0.307118	0.998426	2.04663	0.0051873	0.132191
Cap2	2.73469	0.0308111	0.999863	2.10192	0.105531	0.999958	3.44461	0.0043314	0.396806	3.94499	0.000957918	0.375818	2.0461	0.114444	NA
Lin28a	1.44554	0.282015	0.999863	0.00672491	0.996378	0.999958	0.808514	0.556485	0.996393	0.790833	0.568178	0.998426	2.04464	0.105587	NA
Rhox10	1.43843	0.541885	0.999863	0.5879	0.803403	0.999958	1.02244	0.665051	0.996393	-0.0538048	0.981823	0.998426	2.04414	0.373165	NA
Drc1	-0.371068	0.736993	0.999863	0.304261	0.778106	0.999958	2.20673	0.0371683	0.698692	1.17906	0.269171	0.998426	2.04186	0.0540921	0.389806
Lman1l	2.07835	0.10643	0.999863	1.55379	0.240234	0.999958	1.72567	0.17904	0.873815	2.38828	0.0518238	0.998426	2.04119	0.104559	NA
Galr3	0.841458	0.674335	0.999863	1.16498	0.560724	0.999958	2.35029	0.214349	0.906858	0.523274	0.793852	0.998426	2.04118	0.28876	NA
Cenpw	0.455243	0.432204	0.999863	1.18404	0.0343533	0.999958	1.44871	0.00898567	0.497428	1.69246	0.00221662	0.483587	2.03052	0.000221585	0.0205542
Map7d2	3.20015	0.0557806	0.999863	0.587903	0.747388	0.999958	1.02244	0.575377	0.996393	1.48588	0.407277	0.998426	2.02896	0.243617	NA
Pfn4	0.841458	0.666087	0.999863	2.76091	0.128957	0.999958	2.28636	0.214553	0.906858	-0.0538036	0.977987	0.998426	2.02845	0.278192	NA
Rho	0.841447	0.753777	0.999863	0.587891	0.826536	0.999958	1.02243	0.703109	0.996393	1.15446	0.666105	0.998426	2.02571	0.440446	NA
Penk	1.37535	0.326241	0.999863	3.18417	0.00863083	0.999958	3.11459	0.00998623	0.518226	2.11365	0.0985599	0.998426	2.02261	0.11611	NA
Stac2	0.832066	0.620628	0.999863	1.59575	0.314034	0.999958	0.445374	0.791522	0.996393	0.5224	0.755385	0.998426	2.0225	0.188218	NA
Ly6g6d	1.20771	0.224929	0.999863	1.71107	0.0686235	0.999958	1.20043	0.213184	0.905589	1.0491	0.284905	0.998426	2.02082	0.027913	NA
Ckap2	0.604471	0.240572	0.999863	0.475762	0.354718	0.999958	1.496	0.00330854	0.367258	1.312	0.0101228	0.87209	2.01668	7.24603e-05	0.0137734
Klhl14	2.62353	0.0801903	0.999863	1.70198	0.282462	0.999958	2.01494	0.185715	0.879457	1.67772	0.28503	0.998426	2.0138	0.188104	NA
Slc16a8	1.38679	0.496505	0.999863	2.20398	0.260246	0.999958	1.57561	0.432532	0.982503	1.47069	0.46539	0.998426	1.995	0.311064	NA
Hmgb2	1.22288	0.0376975	0.999863	1.97965	0.000428667	0.999958	1.91834	0.000622222	0.208126	1.89489	0.000761145	0.373777	1.99298	0.000376528	0.028598
Il4	2.89334	0.0882735	0.999863	0.0108259	0.995276	0.999958	2.00421	0.249272	0.926733	1.55098	0.386532	0.998426	1.98928	0.255039	NA
Mdga1	0.556214	0.610518	0.999863	1.47794	0.130886	0.999958	0.906095	0.370592	0.960793	1.2225	0.217433	0.998426	1.98375	0.0357862	NA
Hmx2	-0.896772	0.586149	0.999863	1.6067	0.280426	0.999958	1.39263	0.351319	0.951783	1.71047	0.246812	0.998426	1.97881	0.174707	NA
Scn4a	0.841459	0.648151	0.999863	1.16498	0.52753	0.999958	1.59784	0.375456	0.964352	2.61416	0.126623	0.998426	1.97683	0.262758	NA
Timp4	1.31126	0.258566	0.999863	0.791159	0.506813	0.999958	1.77911	0.103721	0.806248	0.960002	0.40947	0.998426	1.96646	0.0702239	NA
Acsl6	0.26433	0.959155	0.999863	0.587847	0.90932	0.999958	-0.131759	0.979633	0.996393	-0.053851	0.991675	0.998426	1.96188	0.702381	NA
Nrk	-0.312688	0.905956	0.999863	-0.566243	0.830593	0.999958	0.985728	0.706905	0.996393	-0.630871	0.811602	0.998426	1.96178	0.443185	NA
Tm4sf19	2.24229	0.0246946	0.999863	2.36717	0.0162749	0.999958	2.51117	0.0102013	0.520764	1.54014	0.129042	0.998426	1.9547	0.0497161	NA
Slc38a8	0.500559	0.608168	0.999863	0.268449	0.783369	0.999958	0.157068	0.871743	0.996393	1.6494	0.0537353	0.998426	1.95309	0.0201156	NA
Kifc1	0.349055	0.378151	0.999863	1.16377	0.0028246	0.999958	1.25607	0.00123721	0.24426	1.5378	7.50133e-05	0.154131	1.95132	4.65634e-07	0.000624195
Ubc	-0.154885	0.764914	0.999863	0.0194915	0.969978	0.999958	0.267038	0.606103	0.996393	0.0814706	0.875	0.998426	1.94406	0.000173768	0.01902
Slc6a11	2.55931	0.0187202	0.999863	1.62634	0.149175	0.999958	1.88319	0.0876242	0.791511	1.25617	0.274857	0.998426	1.94086	0.0784032	NA
Fgf17	-0.875968	0.575366	0.999863	1.56963	0.262391	0.999958	1.4193	0.31108	0.940118	1.67327	0.227704	0.998426	1.92208	0.15998	NA
Barhl1	0.264387	0.896299	0.999863	0.010831	0.99574	0.999958	0.445371	0.826214	0.996393	1.84518	0.337146	0.998426	1.91808	0.31642	NA
Kcnj1	1.58509	0.102736	0.999863	1.17308	0.233516	0.999958	1.03567	0.292745	0.935722	0.664123	0.516662	0.998426	1.91358	0.0400815	NA
Cyp2c24	0.843396	0.253436	0.999863	1.1181	0.126491	0.999958	1.58381	0.0292941	0.6652	0.974182	0.18377	0.998426	1.91035	0.00842442	0.168707
Slc18a1	1.67274	0.204663	0.999863	1.51255	0.248434	0.999958	0.406799	0.776705	0.996393	1.65778	0.199334	0.998426	1.90797	0.1335	NA
Dkkl1	2.31924	0.0621802	0.999863	0.552492	0.695894	0.999958	1.81546	0.146803	0.851668	-0.0582689	0.967985	0.998426	1.90699	0.12683	NA
Adra1d	-0.305772	0.859504	0.999863	0.900901	0.583727	0.999958	0.384174	0.820484	0.996393	0.946366	0.562074	0.998426	1.90191	0.220774	NA
LOC171573	1.82135	0.344707	0.999863	0.587908	0.769534	0.999958	0.998477	0.612556	0.996393	-0.630874	0.75322	0.998426	1.89391	0.317098	NA
RT1-M4	0.266024	0.856766	0.999863	0.507098	0.724623	0.999958	1.83109	0.149576	0.854731	2.20375	0.078359	0.998426	1.88831	0.137361	NA
Cox6a2	-0.318098	0.837451	0.999863	1.50238	0.279738	0.999958	1.41387	0.307377	0.940116	-0.0739175	0.961785	0.998426	1.88761	0.163205	NA
Plch1	2.61579	0.027799	0.999863	1.2995	0.308854	0.999958	-0.705376	0.62197	0.996393	1.5997	0.1967	0.998426	1.88598	0.12065	NA
Knstrn	0.416918	0.400182	0.999863	0.813237	0.0978768	0.999958	1.25398	0.0103276	0.523064	1.21603	0.0129826	0.909023	1.88479	0.000110219	0.0160927
Racgap1	0.180669	0.788357	0.999863	0.961432	0.131842	0.999958	1.20456	0.0558573	0.741883	1.50384	0.0164088	0.979284	1.87757	0.00249207	0.0882257
Gpr15	1.21161	0.370762	0.999863	0.960063	0.478743	0.999958	0.825833	0.54206	0.996393	1.86654	0.137396	0.998426	1.87303	0.135568	NA
Kif18b	0.402352	0.346486	0.999863	1.05934	0.0115779	0.999958	1.27012	0.00235949	0.311344	1.44308	0.00054631	0.320916	1.86811	6.95921e-06	0.00350835
Ccna1	0.678906	0.671456	0.999863	0.463391	0.773635	0.999958	0.866737	0.57271	0.996393	-0.0640232	0.96868	0.998426	1.86534	0.199871	NA
Klhl31	1.38165	0.403836	0.999863	1.56191	0.332222	0.999958	1.70784	0.280151	0.933206	1.44027	0.37325	0.998426	1.86465	0.235824	NA
Hmmr	0.419566	0.373525	0.999863	0.568764	0.225604	0.999958	0.945044	0.043253	0.718839	1.09723	0.0189154	0.998426	1.8601	6.48958e-05	0.0129358
Tecta	0.264382	0.892777	0.999863	2.74875	0.126897	0.999958	0.944007	0.625202	0.996393	1.86444	0.313526	0.998426	1.84537	0.318184	NA
Dlgap5	0.287247	0.476683	0.999863	0.790752	0.0469802	0.999958	1.16593	0.00321468	0.367258	1.1808	0.0028737	0.54082	1.84348	2.85648e-06	0.00194829
Mael	-0.206214	0.887349	0.999863	1.75825	0.153703	0.999958	1.39402	0.263619	0.931592	0.313866	0.818061	0.998426	1.84201	0.132017	NA
Cdc20	0.17821	0.683341	0.999863	0.784602	0.0709824	0.999958	1.3192	0.00234179	0.311344	1.4851	0.000612229	0.338681	1.8408	2.13015e-05	0.00595343
Snap91	1.29836	0.535599	0.999863	0.0108332	0.995938	0.999958	-0.70878	0.739083	0.996393	0.500829	0.813491	0.998426	1.83947	0.363693	NA
Cdca3	0.0528891	0.916134	0.999863	0.865802	0.0796542	0.999958	1.25088	0.0109629	0.526562	1.14726	0.019853	0.998426	1.82864	0.000191173	0.0191643
Tekt2	1.79454	0.260675	0.999863	0.587909	0.727757	0.999958	-0.131705	0.93784	0.996393	2.42804	0.10896	0.998426	1.82695	0.240946	NA
Cldn7	1.08438	0.121966	0.999863	0.810266	0.247747	0.999958	1.20827	0.0825169	0.787412	1.20417	0.084002	0.998426	1.82694	0.00831853	0.167646
Pde6h	1.73282	0.213674	0.999863	1.90739	0.156095	0.999958	1.74772	0.194362	0.887716	1.45148	0.296153	0.998426	1.82115	0.175843	NA
Pbk	0.369951	0.398169	0.999863	0.701801	0.103375	0.999958	0.879964	0.0398745	0.710775	1.40733	0.000942152	0.375818	1.81768	1.75374e-05	0.00558266
Nme4	1.58041	0.0442753	0.999863	0.753655	0.357207	0.999958	1.62436	0.0342649	0.69682	1.34443	0.085567	0.998426	1.81439	0.0173951	NA
Plk1	0.225133	0.646687	0.999863	0.798782	0.0994609	0.999958	1.29201	0.00735652	0.47509	1.45971	0.00245224	0.511168	1.81327	0.00016174	0.0185424
Ddias	0.405712	0.356673	0.999863	0.827138	0.0530111	0.999958	1.16503	0.00570682	0.427507	1.46514	0.000479821	0.320916	1.81303	1.33481e-05	0.00505481
Bnipl	0.264389	0.893811	0.999863	0.0108328	0.995636	0.999958	0.445373	0.822089	0.996393	1.3626	0.47662	0.998426	1.81258	0.332809	NA
Bex1	1.76652	0.380016	0.999863	-0.566242	0.785765	0.999958	-0.131702	0.94959	0.996393	-0.63087	0.762013	0.998426	1.81126	0.360281	NA
Aurkb	0.263248	0.529938	0.999863	0.808245	0.0507739	0.999958	1.12569	0.00627169	0.446563	1.29888	0.00160422	0.465348	1.8107	1.00829e-05	0.00417539
Ckmt1b	0.264388	0.878503	0.999863	0.587909	0.733914	0.999958	1.98216	0.210827	0.904503	2.00841	0.206295	0.998426	1.80406	0.260724	NA
Slain1	1.19923	0.311959	0.999863	1.77309	0.113902	0.999958	1.68573	0.131699	0.829207	0.873678	0.461612	0.998426	1.80109	0.106304	NA
Adh6a	0.628717	0.622434	0.999863	1.03155	0.389983	0.999958	0.632629	0.606367	0.996393	0.30333	0.81243	0.998426	1.80104	0.112271	NA
Pgr	0.831589	0.628792	0.999863	0.0108361	0.994985	0.999958	0.970255	0.565199	0.996393	-0.0537921	0.975107	0.998426	1.79708	0.260947	NA
Impg1	0.264393	0.877239	0.999863	0.0108365	0.994948	0.999958	-0.1317	0.938667	0.996393	1.38315	0.396253	0.998426	1.79697	0.257011	NA
Espl1	0.267162	0.537536	0.999863	0.772106	0.068498	0.999958	1.23326	0.00326299	0.367258	1.32723	0.00155125	0.465348	1.79647	1.61791e-05	0.00551757
Prss22	0.655072	0.490529	0.999863	1.53049	0.0793332	0.999958	1.18529	0.179343	0.874392	1.58242	0.0680082	0.998426	1.79396	0.0364057	NA
Lrp1b	4.38945	0.0562715	0.999863	1.55566	0.515364	0.999958	3.95957	0.0850591	0.791207	0.523215	0.830904	0.998426	1.78926	0.450288	NA
Ephb1	0.968723	0.332882	0.999863	0.250761	0.805664	0.999958	-0.587479	0.580121	0.996393	0.556102	0.579669	0.998426	1.78452	0.0659702	NA
Cgref1	0.305041	0.50865	0.999863	0.263775	0.566384	0.999958	0.807791	0.0771027	0.784543	0.473216	0.302357	0.998426	1.78446	8.66181e-05	0.0143472
Cdk1	0.150067	0.799508	0.999863	0.721669	0.220266	0.999958	1.01664	0.083831	0.790087	1.17862	0.0450161	0.998426	1.78242	0.00240577	0.0879926
Espnl	-1.26108	0.177518	0.999863	-0.827325	0.335436	0.999958	1.82126	0.0132487	0.548387	2.30306	0.00160909	0.465348	1.78124	0.0156515	0.222947
Csrp3	0.264392	0.867344	0.999863	2.1519	0.129724	0.999958	0.445376	0.778425	0.996393	0.52219	0.740108	0.998426	1.78018	0.218584	NA
R3hdml	1.73011	0.238873	0.999863	0.0108336	0.994474	0.999958	0.997391	0.511458	0.996393	2.21218	0.111373	0.998426	1.77297	0.214154	NA
Xkr5	0.31702	0.546426	0.999863	0.922288	0.0660141	0.999958	1.68441	0.000550752	0.19729	1.76986	0.000285618	0.241649	1.76956	0.000282224	0.0246045
Kir3dl1	0.264388	0.88472	0.999863	1.55085	0.371761	0.999958	0.445372	0.807046	0.996393	1.62476	0.345854	0.998426	1.76901	0.300338	NA
Cdkn3	0.200548	0.675153	0.999863	0.522007	0.271026	0.999958	1.18505	0.0118139	0.528671	0.889176	0.0597345	0.998426	1.75593	0.00018283	0.01902
Atcay	1.09612	0.155491	0.999863	0.220873	0.786944	0.999958	0.437776	0.579029	0.996393	1.14896	0.126636	0.998426	1.7555	0.0158401	NA
Gucy2c	-0.294091	0.785268	0.999863	-0.0114664	0.991324	0.999958	1.59297	0.116841	0.814999	0.515626	0.619004	0.998426	1.75524	0.0836757	0.468253
Tubb6	0.152156	0.711174	0.999863	0.869852	0.032922	0.999958	1.47585	0.000283111	0.18546	1.25941	0.00197359	0.465348	1.75312	1.59613e-05	0.00551757
Adam2	-0.269882	0.78277	0.999863	0.944102	0.256901	0.999958	0.742666	0.374687	0.96396	1.3878	0.0847057	0.998426	1.75297	0.0263237	NA
Kif2c	0.12308	0.834858	0.999863	0.649648	0.268374	0.999958	0.957492	0.102112	0.806248	1.16665	0.0463225	0.998426	1.75257	0.00271008	0.0917779
Fbxo2	-0.0796715	0.943474	0.999863	0.308913	0.766026	0.999958	1.58836	0.0869003	0.791511	0.806547	0.411519	0.998426	1.75108	0.0578306	NA
Agrp	0.817989	0.622009	0.999863	1.5109	0.336169	0.999958	0.972248	0.549378	0.996393	-0.0537935	0.974188	0.998426	1.7496	0.254906	NA
Ercc6l	0.522594	0.138149	0.999863	0.579669	0.0939735	0.999958	1.25869	0.000169172	0.18546	1.28259	0.000132019	0.172621	1.73944	1.46019e-07	0.000564364
Mns1	0.61984	0.341257	0.999863	0.22166	0.73756	0.999958	1.04053	0.0885707	0.791511	1.41653	0.0183787	0.998426	1.73013	0.00342212	0.104243
Ccnb1	0.1222	0.816898	0.999863	0.458214	0.384076	0.999958	0.898455	0.0873855	0.791511	0.883372	0.0929327	0.998426	1.72254	0.0010329	0.0546873
Cenpt	0.341909	0.542306	0.999863	0.48287	0.385516	0.999958	1.15634	0.0356639	0.69682	1.25847	0.0222608	0.998426	1.72141	0.00168659	0.0725523
Dlgap3	0.810135	0.589937	0.999863	0.948406	0.515973	0.999958	0.413255	0.785221	0.996393	1.3923	0.321575	0.998426	1.71926	0.211489	NA
Np4	0.261675	0.872642	0.999863	2.01263	0.164915	0.999958	1.1304	0.45317	0.988689	0.362157	0.820628	0.998426	1.71751	0.240498	NA
Chrna10	0.944296	0.468218	0.999863	0.494753	0.709428	0.999958	1.48926	0.221417	0.908472	1.06226	0.398078	0.998426	1.71545	0.155449	NA
Ube2t	0.394003	0.406929	0.999863	0.645402	0.16554	0.999958	1.01083	0.0275452	0.6652	1.34334	0.00324891	0.556996	1.71048	0.000159324	0.0184736
Il11	-0.308335	0.836327	0.999863	0.0151854	0.991882	0.999958	0.424276	0.769068	0.996393	1.19477	0.375986	0.998426	1.70728	0.189402	NA
Ankrd29	1.53959	0.278385	0.999863	2.38249	0.0752886	0.999958	1.84307	0.176142	0.872583	2.24333	0.0950905	0.998426	1.70701	0.214918	NA
Prc1	0.196287	0.708529	0.999863	0.771788	0.13995	0.999958	1.07936	0.0387339	0.70431	1.09085	0.0367626	0.998426	1.70666	0.00106717	0.0555959
Slc5a11	0.841411	0.857024	0.999863	0.0107851	0.998157	0.999958	-0.131751	0.977494	0.996393	0.523229	0.910796	0.998426	1.70608	0.71382	NA
Birc5	0.400243	0.29984	0.999863	0.872703	0.0214999	0.999958	1.19179	0.00156879	0.271855	1.10514	0.00345967	0.571959	1.70457	5.51048e-06	0.00304257
RGD1563060	0.264341	0.959153	0.999863	0.0107874	0.998332	0.999958	-0.131748	0.979635	0.996393	-0.0538399	0.991677	0.998426	1.70441	0.740432	NA
Kif22	0.140786	0.75326	0.999863	0.668016	0.132655	0.999958	1.15004	0.00935809	0.502579	1.19023	0.00717937	0.794314	1.70402	0.000114182	0.0163037
Spag5	0.196826	0.626189	0.999863	0.634056	0.110359	0.999958	0.975313	0.0133072	0.548418	1.29906	0.000946683	0.375818	1.70339	1.32825e-05	0.00505481
Svop	0.215487	0.840048	0.999863	-0.781648	0.501234	0.999958	0.739946	0.457931	0.991007	0.351647	0.732342	0.998426	1.70337	0.0753237	NA
Chrm4	0.262058	0.865221	0.999863	0.901883	0.535086	0.999958	1.41338	0.306976	0.940116	0.379341	0.800939	0.998426	1.7007	0.212835	NA
Clec2d	0.84144	0.783771	0.999863	0.0108095	0.997187	0.999958	0.445348	0.884525	0.996393	1.90979	0.528084	0.998426	1.69934	0.576057	NA
Kcnh4	1.49242	0.254518	0.999863	1.53811	0.229446	0.999958	1.64279	0.191596	0.884479	1.40226	0.275461	0.998426	1.69788	0.17729	NA
LOC499306	-0.25144	0.854031	0.999863	0.419513	0.738815	0.999958	1.11798	0.335601	0.944781	1.47274	0.195555	0.998426	1.69233	0.131466	NA
Slc24a4	1.87543	0.302065	0.999863	1.69017	0.353199	0.999958	-0.131711	0.943386	0.996393	2.74907	0.108667	0.998426	1.69091	0.35015	NA
Upk1b	0.264388	0.901508	0.999863	-0.566244	0.79097	0.999958	1.39772	0.498144	0.996393	0.524696	0.805416	0.998426	1.69004	0.408478	NA
Cdca2	0.00352564	0.993438	0.999863	0.538885	0.201831	0.999958	1.0379	0.0132684	0.548387	0.960179	0.0222171	0.998426	1.67958	5.69593e-05	0.0120081
Rsad2	0.337215	0.419007	0.999863	0.514148	0.216622	0.999958	1.03076	0.0130055	0.545144	1.39333	0.000780615	0.373777	1.67519	5.28913e-05	0.0117937
Lin7b	1.40514	0.514151	0.999863	1.70124	0.423646	0.999958	0.445364	0.836396	0.996393	1.10009	0.608947	0.998426	1.66819	0.431546	NA
Nlgn1	2.09133	0.288776	0.999863	1.16498	0.565052	0.999958	2.26803	0.23813	0.919432	1.07632	0.594041	0.998426	1.66202	0.402978	NA
Efcab11	0.742129	0.439679	0.999863	1.13456	0.213616	0.999958	1.90342	0.0285694	0.6652	0.482774	0.613258	0.998426	1.66156	0.0593042	NA
RT1-CE7	2.19219	0.101887	0.999863	1.76533	0.191843	0.999958	2.18184	0.0973742	0.800191	1.73548	0.198663	0.998426	1.66082	0.220117	NA
Cadps	2.40082	0.0339382	0.999863	0.71889	0.564111	0.999958	2.57262	0.0202805	0.607106	0.289131	0.823022	0.998426	1.65456	0.152043	NA
Dusp27	2.73841	0.0393402	0.999863	0.587908	0.691449	0.999958	3.68234	0.00284325	0.349853	1.63413	0.251166	0.998426	1.65	0.248817	NA
Ccnb1ip1	2.34013	0.113021	0.999863	2.91196	0.0370347	0.999958	1.97402	0.180469	0.874555	2.03207	0.168466	0.998426	1.64737	0.280896	NA
Ect2	0.0320307	0.944601	0.999863	0.451231	0.324407	0.999958	0.726294	0.11174	0.809884	1.01131	0.0266619	0.998426	1.64419	0.000302425	0.0250472
Ccnb2	0.0782698	0.858914	0.999863	0.500194	0.25204	0.999958	1.03849	0.0168498	0.586806	0.924865	0.0335556	0.998426	1.64375	0.000149026	0.0181777
Asf1b	0.581499	0.176685	0.999863	0.940674	0.0248085	0.999958	1.31268	0.00147065	0.267751	1.65699	5.42547e-05	0.130057	1.63977	6.41544e-05	0.0129358
Disp2	0.556776	0.657786	0.999863	0.587403	0.631871	0.999958	1.50861	0.187995	0.881619	1.49591	0.193874	0.998426	1.63543	0.152336	NA
Lmo1	1.478	0.226099	0.999863	0.421812	0.747302	0.999958	0.301012	0.817769	0.996393	0.928439	0.454661	0.998426	1.63029	0.169199	NA
Serpina9	0.84145	0.725638	0.999863	0.0108175	0.9964	0.999958	2.34172	0.310182	0.940118	2.00258	0.391921	0.998426	1.62717	0.492327	NA
Traip	0.494547	0.265424	0.999863	1.16089	0.00531103	0.999958	1.35274	0.000960955	0.23419	1.26483	0.00220146	0.483587	1.62575	6.26714e-05	0.0129358
Diaph3	-0.0517362	0.927396	0.999863	0.664206	0.233776	0.999958	1.0157	0.0671837	0.773223	1.21836	0.0280029	0.998426	1.6188	0.00339944	0.104243
Nek2	0.278121	0.648811	0.999863	0.528246	0.378931	0.999958	1.11252	0.0597179	0.754841	1.39969	0.0175273	0.996423	1.61872	0.00582429	0.142068
Epdr1	1.43234	0.43716	0.999863	1.73845	0.335983	0.999958	1.55671	0.390276	0.970998	2.25874	0.195254	0.998426	1.61403	0.373233	NA
Mki67	0.153212	0.72175	0.999863	0.664454	0.121625	0.999958	0.994661	0.0203791	0.607106	1.06906	0.0126817	0.909023	1.6081	0.000175205	0.01902
Mir194-2	-0.613769	0.675507	0.999863	-0.414205	0.773428	0.999958	-0.0276524	0.983754	0.997048	0.694639	0.589854	0.998426	1.60767	0.18996	NA
Tmem171	-0.699146	0.309038	0.999863	0.676348	0.254563	0.999958	0.325665	0.587994	0.996393	0.830166	0.157377	0.998426	1.60622	0.00471825	0.124177
Olr854	0.264335	0.959154	0.999863	0.587851	0.909319	0.999958	-0.131754	0.979634	0.996393	-0.0538462	0.991676	0.998426	1.59922	0.75615	NA
Nusap1	0.201855	0.651097	0.999863	0.439508	0.320858	0.999958	0.772339	0.0794727	0.785777	1.11227	0.0113905	0.885564	1.59766	0.000264148	0.0233801
Fap	0.86321	0.333536	0.999863	0.195358	0.833442	0.999958	0.390749	0.663866	0.996393	-0.0160326	0.986429	0.998426	1.59674	0.0554222	NA
Lama5	0.0958274	0.85568	0.999863	0.180108	0.731955	0.999958	1.32884	0.0111684	0.526562	1.18659	0.0235444	0.998426	1.59556	0.00230531	0.085351
Trim66	0.84146	0.669178	0.999863	2.00423	0.291822	0.999958	-0.13171	0.946678	0.996393	1.98684	0.295157	0.998426	1.59251	0.411544	NA
Slc4a5	0.839452	0.259088	0.999863	1.42441	0.0473702	0.999958	0.584961	0.428029	0.982119	1.80607	0.010982	0.885564	1.59046	0.0257506	0.284574
Got1l1	0.841455	0.700922	0.999863	0.587899	0.788436	0.999958	1.59321	0.460114	0.992647	2.12952	0.314051	0.998426	1.58743	0.463309	NA
Prr15	-0.162402	0.778045	0.999863	0.332046	0.552287	0.999958	0.465164	0.401275	0.974263	0.676726	0.220857	0.998426	1.58576	0.00350285	0.104937
Ttk	0.14636	0.762974	0.999863	0.418476	0.384363	0.999958	0.683836	0.153241	0.860964	1.09695	0.0216201	0.998426	1.58185	0.000885699	0.0486715
Pttg1	0.0637503	0.893296	0.999863	0.647786	0.166144	0.999958	1.16745	0.0119459	0.528671	1.03707	0.0258963	0.998426	1.58053	0.000644164	0.0393007
Hmgb1	1.4063	0.475711	0.999863	1.6944	0.383034	0.999958	1.02244	0.604656	0.996393	0.523276	0.791039	0.998426	1.57766	0.417633	NA
Cep55	0.14293	0.743042	0.999863	0.372545	0.386535	0.999958	0.565473	0.18576	0.879457	0.876051	0.0397207	0.998426	1.57489	0.000190378	0.0191643
Rtn2	0.258476	0.717582	0.999863	0.743486	0.268696	0.999958	0.915332	0.164854	0.868404	0.767284	0.251013	0.998426	1.56601	0.0144908	0.215943
Wnt11	0.264375	0.924173	0.999863	0.587895	0.83238	0.999958	1.56456	0.569895	0.996393	-0.0538085	0.984545	0.998426	1.56243	0.571162	NA
Ska1	-0.0382097	0.928474	0.999863	0.406412	0.322583	0.999958	0.307335	0.453632	0.989023	0.824635	0.0414216	0.998426	1.56001	8.50398e-05	0.0142904
Hrh1	1.58874	0.123624	0.999863	1.83715	0.0666882	0.999958	1.58555	0.115598	0.814135	0.729374	0.498006	0.998426	1.5599	0.123437	NA
Foxj1	0.880024	0.349513	0.999863	1.19241	0.187746	0.999958	0.56595	0.544949	0.996393	0.964694	0.291443	0.998426	1.5587	0.0781183	NA
Tubg2	0.986361	0.373594	0.999863	2.0096	0.0524414	0.999958	0.405986	0.718158	0.996393	2.66874	0.00859858	0.842553	1.55799	0.138429	NA
Sapcd2	-0.152459	0.771969	0.999863	0.83212	0.0902457	0.999958	1.16369	0.0161308	0.580755	1.29212	0.00751823	0.795108	1.55791	0.00116389	0.05843
Cdh20	0.535194	0.686349	0.999863	1.01333	0.421103	0.999958	0.193518	0.883412	0.996393	0.959211	0.446291	0.998426	1.55767	0.202751	NA
Spata18	0.264335	0.959154	0.999863	0.587852	0.909319	0.999958	-0.131754	0.979634	0.996393	-0.0538456	0.991676	0.998426	1.55452	0.762834	NA
Slc7a4	1.01758	0.03684	0.999863	0.942329	0.0507589	0.999958	1.26321	0.00744428	0.47509	1.5596	0.000871312	0.375818	1.55236	0.000909817	0.0492959
Bub1b	0.441689	0.32606	0.999863	0.618674	0.164738	0.999958	1.02349	0.0204399	0.607106	1.30793	0.002993	0.545521	1.55143	0.000412415	0.0299896
Mis18a	0.713422	0.248482	0.999863	1.10881	0.0629304	0.999958	1.41543	0.015658	0.574176	1.32115	0.0250962	0.998426	1.54504	0.00819557	0.166132
Olr1671	0.841398	0.870501	0.999863	0.587845	0.90932	0.999958	-0.131761	0.979633	0.996393	-0.0538532	0.991675	0.998426	1.54486	0.764282	NA
Abcg4	0.442577	0.527384	0.999863	0.575837	0.394412	0.999958	0.293077	0.668547	0.996393	0.721698	0.277657	0.998426	1.54371	0.0146098	NA
Catsper3	-0.312687	0.883678	0.999863	1.57122	0.445988	0.999958	-0.131703	0.950862	0.996393	-0.0537942	0.979919	0.998426	1.54257	0.453362	NA
Rnf225	0.510935	0.608141	0.999863	1.80392	0.0389005	0.999958	1.8167	0.0359814	0.69682	-0.0785599	0.939307	0.998426	1.54253	0.0805638	NA
Gng13	0.817769	0.44523	0.999863	0.369408	0.736453	0.999958	0.914944	0.371254	0.96125	0.799805	0.441623	0.998426	1.53904	0.11687	NA
Tpx2	0.271491	0.372421	0.999863	0.641546	0.033674	0.999958	0.975604	0.00118589	0.24426	1.04262	0.000532815	0.320916	1.53763	2.98342e-07	0.000576546
Mastl	0.282537	0.57684	0.999863	0.634731	0.204407	0.999958	0.960438	0.0532956	0.730745	1.13392	0.0224314	0.998426	1.5363	0.00189323	0.0772934
Clhc1	1.04259	0.401471	0.999863	-0.50626	0.718092	0.999958	0.651216	0.600555	0.996393	0.866932	0.479924	0.998426	1.53575	0.189078	NA
Syp	1.49286	0.259551	0.999863	1.23428	0.351322	0.999958	0.335174	0.810946	0.996393	0.624063	0.650059	0.998426	1.52838	0.238915	NA
Cenpi	0.329579	0.511667	0.999863	0.60408	0.220203	0.999958	0.497824	0.311786	0.940218	1.06166	0.02916	0.998426	1.52676	0.00154476	0.0696944
Ccna2	-0.023546	0.95805	0.999863	0.450996	0.308353	0.999958	0.786486	0.0743173	0.78076	0.960238	0.0292691	0.998426	1.52525	0.000508672	0.034291
Ankrd2	1.37528	0.325822	0.999863	1.8398	0.16121	0.999958	2.41942	0.0524939	0.730745	2.03758	0.112841	0.998426	1.52233	0.256533	NA
Hs3st2	-0.312687	0.920608	0.999863	0.0108326	0.997245	0.999958	-0.708779	0.821263	0.996393	-0.0537953	0.986319	0.998426	1.52038	0.622105	NA
Tcf15	0.830093	0.656418	0.999863	1.12548	0.53938	0.999958	-0.131704	0.94383	0.996393	1.03983	0.569428	0.998426	1.51762	0.393789	NA
RGD1309106	-0.884029	0.581542	0.999863	1.27134	0.387737	0.999958	1.4462	0.316254	0.941498	-0.625137	0.696735	0.998426	1.50955	0.295494	NA
Uhrf1	0.212041	0.627207	0.999863	0.908112	0.0289185	0.999958	0.958691	0.0202076	0.607106	1.53116	0.000170014	0.203776	1.50877	0.000209839	0.0199433
Parpbp	0.535307	0.186089	0.999863	0.457815	0.255886	0.999958	0.69755	0.0811739	0.786558	1.07692	0.00686594	0.771506	1.50756	0.000141059	0.0179734
Pkp1	0.268105	0.878408	0.999863	-0.574786	0.743534	0.999958	0.374989	0.827614	0.996393	0.556043	0.743926	0.998426	1.50285	0.350784	NA
Mybl1	0.19616	0.655482	0.999863	0.566796	0.195377	0.999958	1.1333	0.00941208	0.502579	0.98837	0.0236676	0.998426	1.50053	0.000579224	0.0367
Ms4a8	0.26439	0.876205	0.999863	0.587911	0.72904	0.999958	1.43908	0.368296	0.960009	1.4014	0.384961	0.998426	1.49898	0.348771	NA
Dlk1	-0.305822	0.858961	0.999863	0.017699	0.991795	0.999958	-1.27899	0.457389	0.990684	0.549703	0.741641	0.998426	1.49594	0.341665	NA
Slc44a3	0.524145	0.219138	0.999863	0.552737	0.190328	0.999958	1.03595	0.0125924	0.53917	0.745456	0.075373	0.998426	1.49326	0.000291277	0.0250472
Atp1a4	1.30837	0.462362	0.999863	0.0188064	0.991981	0.999958	-0.123731	0.94728	0.996393	-0.622899	0.739225	0.998426	1.49321	0.389872	NA
Hapln4	-0.312684	0.865371	0.999863	0.587913	0.749898	0.999958	0.445376	0.809177	0.996393	0.522666	0.776002	0.998426	1.49216	0.395442	NA
Umod	0.264338	0.954031	0.999863	0.0107835	0.998124	0.999958	0.44532	0.922637	0.996393	1.10081	0.810167	0.998426	1.48475	0.745678	NA
Ccdc184	1.65659	0.473439	0.999863	0.0108306	0.996347	0.999958	-0.131706	0.955598	0.996393	-0.0537975	0.981856	0.998426	1.48272	0.518816	NA
Mmp12	0.790298	0.173047	0.999863	0.921409	0.110757	0.999958	0.328616	0.57114	0.996393	0.572252	0.323361	0.998426	1.48165	0.0100147	0.183228
Mir24-2	0.767944	0.649854	0.999863	-1.13633	0.512845	0.999958	1.15743	0.472944	0.995375	-0.623879	0.719376	0.998426	1.4811	0.351941	NA
Kctd16	-0.312687	0.885184	0.999863	1.19258	0.575106	0.999958	0.445373	0.837045	0.996393	-0.0537948	0.98018	0.998426	1.4779	0.479911	NA
Ly6g6c	0.852657	0.616191	0.999863	1.16483	0.483034	0.999958	0.99717	0.549063	0.996393	1.11002	0.501706	0.998426	1.47496	0.359982	NA
Acoxl	0.264393	0.872994	0.999863	0.0108366	0.994772	0.999958	1.40099	0.368526	0.960009	0.523412	0.750437	0.998426	1.47443	0.343535	NA
Kcnmb2	-0.883319	0.597766	0.999863	0.988362	0.531019	0.999958	0.8312	0.598685	0.996393	-0.624427	0.709166	0.998426	1.47276	0.333721	NA
Fcgbpl1	0.855452	0.64458	0.999863	0.58791	0.751756	0.999958	1.71746	0.324842	0.943149	-0.0537951	0.976909	0.998426	1.46723	0.408043	NA
Lancl3	0.264385	0.91361	0.999863	0.0108291	0.996455	0.999958	1.48226	0.531165	0.996393	-0.0537989	0.982388	0.998426	1.46701	0.536429	NA
Jph1	-0.321275	0.855189	0.999863	-0.574831	0.744019	0.999958	0.833316	0.617499	0.996393	0.331112	0.847872	0.998426	1.46545	0.364885	NA
Retn	0.863486	0.745451	0.999863	0.0108339	0.996754	0.999958	-0.708779	0.790102	0.996393	-0.63087	0.812719	0.998426	1.46529	0.573697	NA
Cenpf	-0.118949	0.825812	0.999863	0.399877	0.457448	0.999958	0.938807	0.0804069	0.786124	0.877273	0.102484	0.998426	1.46435	0.00633877	0.147291
Olr309	0.264386	0.932015	0.999863	0.0108304	0.997212	0.999958	-0.131706	0.966102	0.996393	-0.630873	0.838693	0.998426	1.46088	0.631888	NA
Crabp2	0.420035	0.630966	0.999863	0.44217	0.603828	0.999958	1.10901	0.167031	0.869485	0.167345	0.84723	0.998426	1.45856	0.0649325	NA
Tmem14a	1.0778	0.445553	0.999863	-0.108271	0.943678	0.999958	-0.702816	0.652665	0.996393	-0.605375	0.696372	0.998426	1.45759	0.283072	NA
Sprn	0.281328	0.865945	0.999863	0.0172489	0.991764	0.999958	-0.125288	0.940234	0.996393	0.46936	0.772503	0.998426	1.45648	0.338415	NA
Depdc1	0.214938	0.693251	0.999863	0.412428	0.443495	0.999958	0.526952	0.324959	0.943149	0.810321	0.128974	0.998426	1.45461	0.00594455	0.143598
Pcyox1l	0.579009	0.174793	0.999863	0.371153	0.382752	0.999958	1.42541	0.000379041	0.18546	1.1413	0.00502711	0.66583	1.45276	0.000296976	0.0250472
Sowahd	0.277916	0.855482	0.999863	-0.449481	0.775093	0.999958	1.38584	0.314775	0.941498	0.846065	0.553538	0.998426	1.45032	0.292754	NA
Oas1h	0.73074	0.667438	0.999863	1.0373	0.52792	0.999958	0.84152	0.609849	0.996393	1.07306	0.511315	0.998426	1.44965	0.364416	NA
Slc8a2	0.8593	0.68838	0.999863	0.0108336	0.995973	0.999958	0.445373	0.83561	0.996393	-0.0537945	0.980004	0.998426	1.4456	0.486004	NA
Mir146a	-0.312687	0.921252	0.999863	-0.566242	0.857922	0.999958	-0.708779	0.822692	0.996393	0.525726	0.867812	0.998426	1.44294	0.643247	NA
Ube2c	-0.0621184	0.89703	0.999863	0.192088	0.684695	0.999958	0.740494	0.112831	0.810685	0.719694	0.124088	0.998426	1.43875	0.00190915	0.0772934
Trim50	1.46487	0.391197	0.999863	0.587911	0.739161	0.999958	-0.131704	0.94054	0.996393	1.6459	0.321421	0.998426	1.4384	0.391582	NA
Gria3	0.380565	0.380498	0.999863	0.473142	0.274804	0.999958	1.11731	0.00974835	0.509857	1.18422	0.00616136	0.74815	1.4383	0.000872189	0.0483838
Rrm2	-0.0623482	0.904858	0.999863	0.445327	0.383664	0.999958	1.2155	0.015937	0.580307	1.3499	0.00742121	0.794975	1.43479	0.00437651	0.119683
Epo	3.07571	0.0293901	0.999863	1.03906	0.51264	0.999958	2.21751	0.123539	0.817846	1.01158	0.518802	0.998426	1.43451	0.345237	NA
Rnf208	1.44679	0.0797346	0.999863	1.68002	0.0355606	0.999958	0.874196	0.29715	0.936946	1.78791	0.0238757	0.998426	1.43251	0.0761099	NA
Cdx2	-0.31269	0.921494	0.999863	-0.566245	0.858356	0.999958	0.445369	0.888368	0.996393	-0.053798	0.986472	0.998426	1.43069	0.647195	NA
Tor3a	1.11859	0.0989945	0.999863	1.10352	0.103555	0.999958	1.57792	0.0198861	0.604397	1.25656	0.0637644	0.998426	1.43066	0.0347761	0.321989
LOC100360244	1.05549	0.315358	0.999863	1.04754	0.309047	0.999958	-0.115519	0.920096	0.996393	1.09702	0.281829	0.998426	1.43023	0.150527	NA
Ly6g6e	0.692986	0.58291	0.999863	2.03815	0.0673554	0.999958	0.660517	0.587321	0.996393	0.625927	0.610349	0.998426	1.42673	0.214293	NA
Hbe1	0.264386	0.913021	0.999863	1.58801	0.499719	0.999958	0.445369	0.854013	0.996393	-0.630875	0.794369	0.998426	1.42593	0.54556	NA
Igf2bp1	1.26295	0.518063	0.999863	1.61184	0.396222	0.999958	1.76086	0.347789	0.949324	1.29903	0.499662	0.998426	1.42362	0.456068	NA
Prr11	0.162491	0.753765	0.999863	0.604524	0.23662	0.999958	0.86727	0.0878074	0.791511	1.11417	0.0280803	0.998426	1.4186	0.0050218	0.129395
Rasgrf1	2.51176	0.0819113	0.999863	2.59461	0.0677027	0.999958	1.01371	0.517144	0.996393	1.34411	0.37917	0.998426	1.41618	0.350904	NA
Plekhd1	1.12549	0.131954	0.999863	0.706597	0.352254	0.999958	-0.117983	0.885839	0.996393	1.24376	0.0849185	0.998426	1.41246	0.0476938	NA
Fosb	1.84252	0.0888436	0.999863	1.24824	0.250776	0.999958	3.15654	0.00320045	0.367258	0.659298	0.547737	0.998426	1.4124	0.192428	0.615761
Abcc12	0.968017	0.297681	0.999863	0.863387	0.347419	0.999958	0.448161	0.633616	0.996393	0.544825	0.561313	0.998426	1.40614	0.11078	NA
Chit1	1.22312	0.186739	0.999863	0.0206041	0.98404	0.999958	0.375409	0.698582	0.996393	1.04073	0.255919	0.998426	1.39654	0.117523	NA
Nol3	-0.720663	0.0997633	0.999863	0.556961	0.170257	0.999958	0.62065	0.124277	0.817846	0.369842	0.364689	0.998426	1.39093	0.000473229	0.0323894
Trem3	-0.2055	0.733435	0.999863	-0.0145298	0.98019	0.999958	0.496759	0.380376	0.965815	0.252491	0.660644	0.998426	1.39063	0.0116879	0.195841
Dgkb	1.47794	0.0653714	0.999863	0.810921	0.328058	0.999958	0.269255	0.754845	0.996393	0.0979824	0.911841	0.998426	1.39042	0.0781619	NA
RGD1563667	1.67725	0.133815	0.999863	2.24002	0.0357837	0.999958	1.30272	0.243964	0.923279	2.46647	0.0192819	0.998426	1.38729	0.213875	NA
Ndc80	0.0666226	0.877756	0.999863	0.647293	0.123069	0.999958	0.78703	0.0589457	0.753518	0.639842	0.127139	0.998426	1.38445	0.000787728	0.0448463
Zmynd12	0.193306	0.677038	0.999863	0.460143	0.294873	0.999958	0.164748	0.711898	0.996393	1.08313	0.00913759	0.865268	1.37936	0.000714645	0.0419679
Ceacam16	0.364513	0.448107	0.999863	0.146923	0.759125	0.999958	1.16292	0.0102031	0.520764	1.39888	0.00191385	0.465348	1.37867	0.00221104	0.0837425
Kif20b	0.0984308	0.803319	0.999863	0.327876	0.404171	0.999958	0.69183	0.0772337	0.784543	0.734932	0.0606416	0.998426	1.37575	0.000423624	0.0303205
Bard1	-0.141481	0.793598	0.999863	0.387605	0.461128	0.999958	0.748016	0.150221	0.856714	1.03001	0.0469028	0.998426	1.37209	0.00774672	0.162429
Coro6	-0.322939	0.470035	0.999863	-0.0984009	0.824217	0.999958	0.525283	0.231508	0.914025	0.646444	0.140892	0.998426	1.37132	0.00168636	0.0725523
Agpat9	-0.122727	0.889594	0.999863	0.625059	0.477557	0.999958	0.251861	0.7749	0.996393	0.643934	0.464305	0.998426	1.37116	0.118532	0.529917
Ephb2	0.482518	0.647485	0.999863	0.676402	0.503487	0.999958	-0.138151	0.898681	0.996393	0.859799	0.385166	0.998426	1.37003	0.151826	NA
Iqgap3	0.213993	0.628007	0.999863	0.701676	0.110007	0.999958	0.791958	0.070909	0.773383	0.82529	0.0599407	0.998426	1.3679	0.00177161	0.0738914
Iqcf3	-0.312686	0.934079	0.999863	-0.566241	0.880933	0.999958	-0.708777	0.851275	0.996393	-0.0537951	0.988646	0.998426	1.36444	0.715575	NA
Hoxb7	0.605104	0.568982	0.999863	0.628397	0.545474	0.999958	0.139815	0.895969	0.996393	0.176508	0.869312	0.998426	1.36294	0.168616	NA
Tff3	0.528114	0.485881	0.999863	0.710319	0.32914	0.999958	-0.106591	0.891251	0.996393	0.528624	0.471914	0.998426	1.35375	0.0502952	NA
Pnma2	0.762505	0.464616	0.999863	1.07171	0.28141	0.999958	0.789529	0.432389	0.982503	1.47364	0.126952	0.998426	1.35256	0.163771	NA
Krt23	0.826938	0.207027	0.999863	1.40504	0.0245218	0.999958	0.150577	0.822108	0.996393	0.636448	0.327297	0.998426	1.34434	0.0312712	0.309113
Eme1	-0.0620129	0.879772	0.999863	0.736407	0.0488886	0.999958	1.24719	0.000543018	0.19729	1.18268	0.00113191	0.397078	1.34299	0.000191725	0.0191643
Aloxe3	0.132504	0.835819	0.999863	0.119576	0.848504	0.999958	1.32451	0.0218947	0.622355	0.537542	0.373639	0.998426	1.34205	0.0204332	0.25304
Aqp7	0.19994	0.678257	0.999863	0.187347	0.694644	0.999958	1.08227	0.0198809	0.604397	0.648961	0.167549	0.998426	1.33932	0.00384142	0.112478
Ankrd65	1.82319	0.0468341	0.999863	0.534926	0.582637	0.999958	-1.32419	0.267562	0.933206	-0.0257317	0.979792	0.998426	1.33878	0.146838	NA
Dnm3	1.31911	0.182459	0.999863	0.80837	0.421165	0.999958	0.950016	0.33603	0.944781	1.08512	0.270565	0.998426	1.33854	0.168085	NA
Spta1	0.62561	0.611731	0.999863	1.41964	0.203943	0.999958	0.882828	0.444224	0.986104	2.54373	0.0153861	0.967131	1.33704	0.231555	NA
Top2a	0.036232	0.944701	0.999863	0.293467	0.573628	0.999958	0.66657	0.200733	0.895732	0.990501	0.0571926	0.998426	1.33632	0.010254	0.183228
Teddm1	1.2921	0.521881	0.999863	-1.15535	0.58183	0.999958	1.64191	0.403554	0.974487	-0.0254955	0.990264	0.998426	1.3342	0.502066	NA
Ptgs2	0.355811	0.702233	0.999863	0.774664	0.38196	0.999958	0.883136	0.312014	0.940218	0.381304	0.673813	0.998426	1.3268	0.122047	NA
Mcm5	0.267266	0.465825	0.999863	1.16561	0.00117907	0.999958	1.20701	0.00076369	0.215376	1.5279	1.97092e-05	0.076998	1.32624	0.000215652	0.0201652
Trpm1	1.91946	0.0935083	0.999863	1.55835	0.176177	0.999958	1.27241	0.273865	0.933206	1.75872	0.121144	0.998426	1.32168	0.256088	NA
Mir336	0.830365	0.463539	0.999863	1.66365	0.121253	0.999958	0.919997	0.403381	0.974487	1.51118	0.160881	0.998426	1.31704	0.224579	NA
Ripply3	0.473698	0.662186	0.999863	0.41282	0.698883	0.999958	0.744753	0.470554	0.994559	-0.0894464	0.935724	0.998426	1.30531	0.194035	NA
Nuf2	-0.0077949	0.986179	0.999863	0.444583	0.316642	0.999958	0.745281	0.0914247	0.794862	0.908894	0.0394526	0.998426	1.29844	0.00314036	0.0994878
Pvrl4	0.871768	0.202756	0.999863	1.03151	0.117899	0.999958	0.0447593	0.950454	0.996393	0.987933	0.133181	0.998426	1.29774	0.0433794	NA
Neurl3	0.396757	0.201186	0.999863	0.855119	0.00540771	0.999958	1.0795	0.000426355	0.18546	0.585609	0.0574391	0.998426	1.29309	2.39017e-05	0.00644512
RGD1563441	-0.174098	0.891148	0.999863	1.76662	0.0917947	0.999958	0.704467	0.526865	0.996393	1.03472	0.342913	0.998426	1.28768	0.229488	NA
Duoxa2	0.131017	0.932916	0.999863	-0.0403154	0.979356	0.999958	0.812963	0.573169	0.996393	0.0986862	0.94844	0.998426	1.28479	0.363202	NA
Mir7578	0.284371	0.872673	0.999863	-1.13599	0.523038	0.999958	0.449426	0.795747	0.996393	0.408698	0.81426	0.998426	1.28326	0.43751	NA
Kif20a	0.116485	0.685805	0.999863	0.386688	0.177058	0.999958	0.703436	0.0137799	0.56466	0.829938	0.00366143	0.583481	1.28271	6.7361e-06	0.00350835
Gtse1	0.760472	0.208755	0.999863	0.369533	0.541392	0.999958	1.09882	0.0690628	0.773223	0.744887	0.218034	0.998426	1.28228	0.0338567	0.317399
Map7d3	0.228255	0.867521	0.999863	0.386163	0.769599	0.999958	0.568285	0.65644	0.996393	1.27799	0.293807	0.998426	1.28016	0.292452	NA
Tyrp1	-0.29273	0.84581	0.999863	0.793174	0.561316	0.999958	0.589031	0.667243	0.996393	-0.387343	0.793622	0.998426	1.27936	0.336084	NA
Ap1m2	1.64073	0.000968822	0.999863	0.759738	0.148983	0.999958	1.02233	0.0436682	0.718839	1.13134	0.0249877	0.998426	1.27913	0.0103335	0.183237
Dmrta1	3.28017	0.0490483	0.999863	-0.746407	0.691318	0.999958	0.0838811	0.962713	0.996393	-0.776292	0.678129	0.998426	1.27639	0.45651	NA
Arhgap11a	0.239865	0.484967	0.999863	0.41843	0.220411	0.999958	0.589815	0.0831445	0.788371	0.759987	0.025509	0.998426	1.2761	0.000166225	0.0185424
Spc25	0.0985838	0.777066	0.999863	0.507674	0.135202	0.999958	0.51485	0.128178	0.825134	0.837877	0.0128272	0.909023	1.2755	0.000131305	0.0173709
Gabbr2	-0.694959	0.30502	0.999863	-0.371377	0.55547	0.999958	0.196295	0.738519	0.996393	0.369735	0.526467	0.998426	1.27519	0.020985	0.256397
Gpc1	1.21855	0.108515	0.999863	0.724242	0.35064	0.999958	1.53851	0.0335518	0.692361	0.810394	0.289386	0.998426	1.27441	0.0843013	NA
Hist1h2ail1	1.18397	0.085318	0.999863	1.00433	0.142318	0.999958	1.2771	0.054705	0.737415	0.8132	0.239304	0.998426	1.27381	0.0563453	NA
Tppp3	-0.249129	0.700334	0.999863	0.552972	0.385294	0.999958	0.620127	0.32927	0.944781	0.25713	0.687315	0.998426	1.27253	0.0443805	0.358101
Etv4	0.0642514	0.916147	0.999863	0.543009	0.333052	0.999958	0.52738	0.341295	0.946567	0.609936	0.270292	0.998426	1.27114	0.0155092	0.222764
Kiaa0408	1.06652	0.22114	0.999863	0.112032	0.903323	0.999958	0.152399	0.866558	0.996393	0.315922	0.725603	0.998426	1.26701	0.133873	NA
Hcrtr1	-0.304293	0.87539	0.999863	-1.13493	0.558631	0.999958	-0.700387	0.718145	0.996393	0.39999	0.833773	0.998426	1.26596	0.488423	NA
Oas1k	1.09563	0.0738508	0.999863	1.24313	0.0380835	0.999958	1.18786	0.0465785	0.72219	1.15268	0.0549256	0.998426	1.26485	0.0339702	0.317649
Dlgap1	0.805945	0.141785	0.999863	0.983015	0.0660637	0.999958	0.58147	0.283798	0.933206	0.621689	0.253165	0.998426	1.26454	0.0162117	0.225206
Pkmyt1	0.275892	0.441242	0.999863	0.976614	0.00591867	0.999958	0.900153	0.0111502	0.526562	1.00263	0.00470546	0.663516	1.26442	0.000355308	0.0277965
Shbg	0.893171	0.0121373	0.999863	0.810507	0.0215112	0.999958	0.822403	0.0187172	0.604124	0.842509	0.0163999	0.979284	1.26256	0.000243824	0.0219158
Tmem178b	1.49675	0.129665	0.999863	0.374366	0.718762	0.999958	1.36509	0.161935	0.864878	-0.563936	0.617218	0.998426	1.26115	0.199413	NA
Gareml	-0.266254	0.690541	0.999863	0.21057	0.739905	0.999958	0.654283	0.28819	0.933206	0.606632	0.327805	0.998426	1.261	0.036938	0.33073
Pnma1	0.195344	0.840596	0.999863	0.779261	0.386171	0.999958	0.534585	0.555306	0.996393	0.0587143	0.950843	0.998426	1.25949	0.146481	NA
Cdt1	0.0532318	0.898284	0.999863	0.498159	0.22294	0.999958	1.07204	0.00796946	0.482836	0.904202	0.0258035	0.998426	1.25214	0.00191317	0.0772934
Polq	0.322154	0.422213	0.999863	0.813328	0.0367652	0.999958	0.986669	0.0105792	0.526562	1.22337	0.00147623	0.465348	1.24958	0.00114289	0.058122
Il20rb	0.254837	0.845357	0.999863	0.672127	0.584609	0.999958	0.889228	0.458193	0.991007	-0.0722896	0.955929	0.998426	1.24943	0.288849	NA
Lctl	0.567481	0.264884	0.999863	1.07947	0.0237019	0.999958	0.748816	0.121724	0.817846	1.10907	0.0193425	0.998426	1.24734	0.00790226	0.163442
Bub1	0.106351	0.725774	0.999863	0.28708	0.340741	0.999958	0.554407	0.0646916	0.770733	0.730978	0.0148137	0.955449	1.24606	3.04259e-05	0.00783975
Acta1	0.280123	0.863451	0.999863	1.30641	0.383957	0.999958	0.437776	0.782866	0.996393	0.535329	0.734376	0.998426	1.24468	0.406254	NA
Lhx9	0.26123	0.882174	0.999863	0.938853	0.576385	0.999958	1.61688	0.315131	0.941498	1.37865	0.398752	0.998426	1.24458	0.448626	NA
Mtus2	0.454388	0.638483	0.999863	0.661576	0.478137	0.999958	0.847352	0.353502	0.952033	0.746971	0.41869	0.998426	1.24302	0.16598	NA
Eqtn	1.39631	0.138801	0.999863	1.35511	0.147989	0.999958	0.76822	0.418705	0.979349	0.875336	0.356756	0.998426	1.24292	0.184931	0.61024
Adgrg2	0.421854	0.537057	0.999863	0.287066	0.674015	0.999958	0.653397	0.336514	0.945217	1.00085	0.14047	0.998426	1.24228	0.0669171	0.427967
Gprc5d	1.24109	0.362862	0.999863	0.83112	0.546819	0.999958	-1.19312	0.433791	0.98336	0.419289	0.767541	0.998426	1.23832	0.353963	NA
Rfx2	0.874781	0.143475	0.999863	1.35986	0.0187396	0.999958	0.694524	0.239925	0.920659	1.1816	0.0420941	0.998426	1.23583	0.0329268	0.314228
Adh6	-0.648966	0.668567	0.999863	1.40225	0.354905	0.999958	-0.681221	0.65314	0.996393	0.28395	0.851403	0.998426	1.23509	0.415167	0.783349
Acot3	-0.177098	0.483985	0.999863	0.516031	0.0408421	0.999958	0.612329	0.0151882	0.570385	0.386936	0.125235	0.998426	1.23362	9.82865e-07	0.00103603
Espn	0.738692	0.523895	0.999863	-0.00670091	0.995631	0.999958	0.864322	0.436298	0.984895	0.651357	0.566189	0.998426	1.23305	0.256902	NA
Noxo1	1.43024	0.0143806	0.999863	0.536139	0.382736	0.999958	0.399428	0.515309	0.996393	0.328822	0.597027	0.998426	1.23066	0.0336833	0.317011
Capsl	1.70239	0.19223	0.999863	1.95017	0.122775	0.999958	0.834151	0.539855	0.996393	1.91381	0.129277	0.998426	1.23012	0.351582	NA
Ascl3	0.687793	0.16361	0.999863	0.261822	0.603046	0.999958	0.594957	0.215601	0.906858	1.05101	0.024155	0.998426	1.22701	0.00767599	0.162429
Acot2	0.170457	0.493611	0.999863	0.722922	0.00364717	0.999958	0.801073	0.00127205	0.24426	0.545904	0.0281711	0.998426	1.22499	8.26887e-07	0.000958776
LOC497796	0.750335	0.667402	0.999863	0.00188305	0.99916	0.999958	-0.717731	0.688313	0.996393	0.715423	0.677503	0.998426	1.22457	0.462779	NA
Stk32b	0.269882	0.9002	0.999863	-0.578714	0.788343	0.999958	-1.29833	0.546981	0.996393	-0.0903509	0.966489	0.998426	1.22452	0.551418	NA
Cyp4f40	0.742987	0.601014	0.999863	1.14609	0.396232	0.999958	1.39617	0.290267	0.933674	0.651921	0.639977	0.998426	1.22362	0.360317	NA
Cdca8	0.193754	0.493531	0.999863	0.535108	0.0536171	0.999958	0.840061	0.00219821	0.309969	0.858492	0.00178963	0.465348	1.22322	7.3036e-06	0.00352855
LOC691995	0.340375	0.642435	0.999863	0.52713	0.453834	0.999958	-0.135359	0.85493	0.996393	-0.476992	0.53939	0.998426	1.22193	0.0668892	NA
Trpm8	-1.61518	0.250923	0.999863	-1.86874	0.184064	0.999958	0.51075	0.667184	0.996393	1.15428	0.316345	0.998426	1.22188	0.286683	NA
Msmb	-0.289284	0.894197	0.999863	0.9194	0.662967	0.999958	-1.26245	0.561644	0.996393	0.660356	0.756187	0.998426	1.21943	0.557527	NA
Orc1	0.0244987	0.958744	0.999863	0.616352	0.162323	0.999958	0.817451	0.0584036	0.748114	1.46069	0.000519727	0.320916	1.21897	0.00409724	0.116726
Aqp12a	0.290082	0.685184	0.999863	0.423749	0.538001	0.999958	0.812931	0.216802	0.906858	0.535059	0.429129	0.998426	1.21506	0.0590427	NA
Hrh2	0.0656517	0.9552	0.999863	0.752044	0.480343	0.999958	0.587386	0.582141	0.996393	0.99975	0.337336	0.998426	1.21387	0.237304	NA
Tcap	0.200756	0.822349	0.999863	0.673668	0.413764	0.999958	0.784587	0.330058	0.944781	0.143026	0.868682	0.998426	1.2122	0.121549	NA
Hspb1	-0.731851	0.0199718	0.999863	0.137162	0.6609	0.999958	0.872559	0.00516183	0.417249	0.357451	0.252603	0.998426	1.21202	0.000101674	0.0151142
Slitrk4	0.26194	0.867491	0.999863	0.528434	0.730721	0.999958	0.455399	0.765173	0.996393	0.493391	0.745565	0.998426	1.20597	0.401539	NA
Rem2	-0.441875	0.173075	0.999863	0.317732	0.295212	0.999958	0.483638	0.106266	0.806248	0.380758	0.207397	0.998426	1.20533	3.90498e-05	0.00943296
Mir425	1.02149	0.146975	0.999863	0.89466	0.199268	0.999958	1.14163	0.0906077	0.792225	1.45126	0.0286646	0.998426	1.2034	0.0744294	NA
Fam228a	0.773159	0.602209	0.999863	0.984783	0.491129	0.999958	0.44349	0.765462	0.996393	0.940459	0.509812	0.998426	1.19876	0.390714	NA
Id1	0.391315	0.309488	0.999863	0.590853	0.12348	0.999958	0.649765	0.0898812	0.791511	0.439739	0.252043	0.998426	1.19757	0.00172924	0.073177
Mmp13	-0.139019	0.918569	0.999863	0.485807	0.701372	0.999958	2.01048	0.0895238	0.791511	-0.381244	0.777695	0.998426	1.19715	0.3251	NA
Rad51	-0.0856439	0.859557	0.999863	0.311993	0.490217	0.999958	1.36184	0.00110463	0.240725	1.0777	0.0113309	0.885564	1.19663	0.0045958	0.122231
Asmt	1.01991	0.192518	0.999863	0.228983	0.780818	0.999958	0.221047	0.785388	0.996393	1.18865	0.116176	0.998426	1.1933	0.114239	NA
Scn4b	1.17022	0.427498	0.999863	-0.0120986	0.99391	0.999958	-1.23757	0.445353	0.986104	-0.58351	0.717565	0.998426	1.19222	0.409698	NA
Klra17	-0.260868	0.568356	0.999863	0.387164	0.389223	0.999958	-0.0718298	0.873654	0.996393	0.047352	0.916507	0.998426	1.19161	0.0075105	0.161267
Oasl	0.232253	0.541064	0.999863	0.761321	0.0439196	0.999958	0.9736	0.00985476	0.513554	0.97674	0.00965602	0.87209	1.19033	0.00159278	0.0708234
Ybx2	0.0940853	0.869986	0.999863	0.33403	0.545374	0.999958	1.04058	0.048137	0.726009	0.912172	0.0864322	0.998426	1.1902	0.0232991	0.269366
Foxn4	0.509394	0.36442	0.999863	-0.387878	0.515522	0.999958	0.704032	0.192037	0.884661	0.967553	0.0703548	0.998426	1.18915	0.0244002	0.275836
Gpr75	-0.158597	0.843637	0.999863	-0.892448	0.296518	0.999958	0.537992	0.462443	0.992883	0.324932	0.663672	0.998426	1.18907	0.0936091	NA
Pacrg	1.72532	0.195149	0.999863	1.53001	0.248866	0.999958	1.14721	0.395777	0.972014	0.934077	0.499604	0.998426	1.18798	0.379958	NA
Tspan17	0.183859	0.808853	0.999863	0.71793	0.317057	0.999958	-0.113891	0.879886	0.996393	0.612268	0.39492	0.998426	1.18727	0.0889984	0.475328
F2rl1	1.42591	0.212383	0.999863	0.693698	0.554702	0.999958	1.35689	0.228253	0.911971	0.905457	0.433318	0.998426	1.18533	0.297483	NA
Nepn	-0.307951	0.839529	0.999863	1.5775	0.242871	0.999958	1.17609	0.392568	0.971973	0.837169	0.556397	0.998426	1.18363	0.391479	NA
Olr1637	0.340136	0.648507	0.999863	0.23019	0.754555	0.999958	1.18501	0.0812424	0.786558	0.970208	0.16056	0.998426	1.18358	0.082666	NA
Nppc	0.29279	0.73601	0.999863	0.334491	0.695314	0.999958	0.319633	0.706475	0.996393	-0.222274	0.800427	0.998426	1.18354	0.151061	NA
LOC303566	-0.207687	0.58815	0.999863	0.568925	0.108714	0.999958	0.667201	0.056741	0.745983	0.900797	0.00962426	0.87209	1.17475	0.000627442	0.0388944
Twist1	1.14256	0.104215	0.999863	0.35237	0.63002	0.999958	0.390535	0.587981	0.996393	0.535307	0.455476	0.998426	1.17231	0.0886369	NA
Slit1	-0.306183	0.855434	0.999863	0.896083	0.574313	0.999958	-0.1252	0.940614	0.996393	0.831385	0.60228	0.998426	1.16616	0.454003	NA
Pde9a	0.75298	0.391549	0.999863	0.608484	0.485242	0.999958	1.56661	0.0571261	0.746272	-0.0610799	0.94684	0.998426	1.16455	0.165583	NA
Gpr143	-0.312688	0.886039	0.999863	1.04942	0.627138	0.999958	-0.131704	0.951865	0.996393	1.16152	0.5869	0.998426	1.16349	0.586431	NA
Sncg	0.607821	0.311526	0.999863	1.04062	0.0655002	0.999958	0.169304	0.779392	0.996393	0.652874	0.260134	0.998426	1.16302	0.0367235	0.329833
Efnb3	0.929963	0.493508	0.999863	0.792416	0.556024	0.999958	-0.0838879	0.953733	0.996393	1.16968	0.369799	0.998426	1.16014	0.373464	NA
Sp5	-0.110927	0.839699	0.999863	0.538253	0.316668	0.999958	0.873704	0.101863	0.806248	0.472193	0.37998	0.998426	1.15798	0.0297687	0.301922
Rad54l	0.162091	0.619487	0.999863	0.446421	0.151391	0.999958	0.611996	0.0443224	0.720056	0.942709	0.00166192	0.465348	1.15762	9.16183e-05	0.0146236
St8sia2	-0.322113	0.860225	0.999863	-1.15275	0.528585	0.999958	0.426525	0.81154	0.996393	-0.0833539	0.963531	0.998426	1.1558	0.500719	NA
Fam111a	-0.12719	0.78306	0.999863	0.1824	0.690254	0.999958	0.455991	0.316881	0.941498	0.772974	0.0891974	0.998426	1.15477	0.0108593	0.18765
Sspo	0.756724	0.0638996	0.999863	0.895495	0.0266059	0.999958	0.908813	0.0239349	0.635158	1.24769	0.00184651	0.465348	1.15338	0.00402669	0.115552
Rims2	0.248725	0.820194	0.999863	0.995217	0.317653	0.999958	-0.137925	0.899793	0.996393	0.812552	0.41856	0.998426	1.15332	0.239093	NA
Cyp2b21	-0.322155	0.860483	0.999863	0.00136527	0.999406	0.999958	-0.141172	0.938608	0.996393	-0.64034	0.726824	0.998426	1.15235	0.503042	NA
Rasl11b	-0.0571491	0.914823	0.999863	-0.12738	0.808568	0.999958	0.988587	0.04224	0.718839	0.939661	0.0550512	0.998426	1.14644	0.0180596	0.236611
Has1	-0.8815	0.645927	0.999863	1.03784	0.570775	0.999958	0.479921	0.798059	0.996393	0.431096	0.818762	0.998426	1.14546	0.527711	NA
Reep2	-0.498044	0.550347	0.999863	-0.48741	0.542909	0.999958	-0.102631	0.890015	0.996393	0.995323	0.135653	0.998426	1.1439	0.0826884	NA
Tmigd1	-1.42818	0.474346	0.999863	-1.10466	0.580015	0.999958	0.310797	0.871086	0.996393	0.712033	0.706332	0.998426	1.13654	0.541007	NA
Ephx3	1.3861	0.247543	0.999863	0.975072	0.422126	0.999958	1.62633	0.157703	0.863804	0.867196	0.476469	0.998426	1.13619	0.340441	NA
Lgals4	-1.01776	0.368495	0.999863	0.653056	0.463942	0.999958	0.209259	0.819335	0.996393	0.798336	0.362676	0.998426	1.13583	0.184799	NA
Usp43	-0.352871	0.620926	0.999863	0.435514	0.496063	0.999958	0.944122	0.122814	0.817846	0.807821	0.192626	0.998426	1.13396	0.0620036	0.413179
Depdc1b	0.320856	0.598022	0.999863	-0.00372886	0.995126	0.999958	0.592435	0.315708	0.941498	0.267369	0.656273	0.998426	1.1325	0.0516334	0.383173
Magi2	1.05374	0.362541	0.999863	-1.4978	0.27269	0.999958	0.683231	0.554311	0.996393	-0.986724	0.466635	0.998426	1.13098	0.314427	NA
Ctf2	0.170676	0.867309	0.999863	1.10349	0.228937	0.999958	0.271466	0.779529	0.996393	0.731576	0.435227	0.998426	1.1305	0.214539	NA
Fscn2	0.3438	0.554999	0.999863	0.767826	0.159512	0.999958	1.19726	0.022362	0.623319	0.777498	0.151692	0.998426	1.12786	0.0328265	0.313787
Cyr61	0.253081	0.527742	0.999863	0.497902	0.213201	0.999958	1.3333	0.000835367	0.225194	0.719801	0.0717269	0.998426	1.12602	0.00480113	0.125664
Gpr173	-0.312689	0.93412	0.999863	-0.566244	0.881008	0.999958	0.445368	0.906276	0.996393	-0.630871	0.867546	0.998426	1.12113	0.765619	NA
Trip13	0.291879	0.507473	0.999863	0.649709	0.124606	0.999958	0.752907	0.0715145	0.773383	1.19318	0.00375701	0.583481	1.12053	0.00657642	0.150699
Trim59	0.0706934	0.851075	0.999863	0.304984	0.412026	0.999958	0.0777456	0.834642	0.996393	0.899092	0.0145144	0.954446	1.11802	0.00228955	0.085351
Rab36	0.280759	0.79845	0.999863	-0.297472	0.795858	0.999958	-0.386122	0.735181	0.996393	1.32106	0.175725	0.998426	1.11768	0.257673	NA
Pdc	0.609829	0.701425	0.999863	0.0504049	0.975357	0.999958	-0.137661	0.93304	0.996393	-1.74586	0.297968	0.998426	1.11731	0.460238	NA
Nlrp10	0.159508	0.837169	0.999863	0.477757	0.521111	0.999958	1.01141	0.159701	0.863804	0.603602	0.412692	0.998426	1.11596	0.120183	0.532855
Slc44a5	-0.865274	0.603659	0.999863	0.0561742	0.972301	0.999958	-1.26137	0.449173	0.987941	-0.0115668	0.994273	0.999375	1.11537	0.457208	NA
Wdr93	0.981596	0.152483	0.999863	0.221916	0.7582	0.999958	0.734464	0.27883	0.933206	0.327006	0.643859	0.998426	1.11475	0.0926	NA
Cyp2a3	-0.312685	0.909892	0.999863	0.0108346	0.996871	0.999958	0.445374	0.871936	0.996393	-0.630869	0.819383	0.998426	1.11435	0.683488	NA
Cntn4	0.861757	0.72041	0.999863	0.0108299	0.996416	0.999958	-0.131707	0.956436	0.996393	1.1778	0.619288	0.998426	1.11375	0.639385	NA
Cmpk2	0.301444	0.31085	0.999863	0.462908	0.117653	0.999958	0.583959	0.0478311	0.724926	0.760393	0.00993819	0.87209	1.10857	0.000163644	0.0185424
Rnft2	-0.0929595	0.880257	0.999863	0.528528	0.349895	0.999958	-0.0869683	0.882924	0.996393	0.418141	0.461149	0.998426	1.10368	0.0412135	0.345823
Isg15	0.281875	0.582774	0.999863	0.909518	0.0758402	0.999958	0.711033	0.165191	0.868404	1.02851	0.0446493	0.998426	1.10083	0.0315996	0.309573
Cdh6	1.19515	0.184235	0.999863	0.221911	0.817838	0.999958	0.864816	0.334458	0.944781	1.00475	0.259824	0.998426	1.09951	0.214081	NA
RGD1566401	0.247935	0.835518	0.999863	1.52488	0.162156	0.999958	1.27688	0.243632	0.923279	1.79193	0.097004	0.998426	1.09933	0.320359	NA
Oc90	0.264381	0.930387	0.999863	0.587901	0.845975	0.999958	0.923921	0.758841	0.996393	-0.630878	0.834872	0.998426	1.09864	0.714261	NA
Rgs4	0.90428	0.0567426	0.999863	0.789008	0.0957603	0.999958	0.692112	0.143748	0.847103	0.532661	0.262066	0.998426	1.09724	0.0200597	0.250972
Ntn5	-0.312688	0.922201	0.999863	-0.566244	0.859622	0.999958	0.44537	0.889369	0.996393	-0.0537965	0.986594	0.998426	1.09584	0.730195	NA
Gpr141	1.07919	0.296936	0.999863	0.924294	0.36827	0.999958	0.738	0.473982	0.995645	0.726621	0.483698	0.998426	1.09517	0.27802	NA
Ctsw	-0.610824	0.343919	0.999863	0.433822	0.486652	0.999958	0.433299	0.486183	0.996393	-0.386165	0.542606	0.998426	1.09146	0.0772195	0.454168
Glb1l3	0.264391	0.875809	0.999863	1.10654	0.503747	0.999958	1.7254	0.270151	0.933206	0.522414	0.756347	0.998426	1.0875	0.508804	NA
Rnf112	0.264391	0.892084	0.999863	0.010835	0.995564	0.999958	-0.131702	0.94612	0.996393	1.68919	0.361349	0.998426	1.08727	0.569086	NA
Prrt1	0.207153	0.624835	0.999863	0.677553	0.100547	0.999958	0.819146	0.0455007	0.720056	0.606174	0.142166	0.998426	1.08656	0.00770789	0.162429
Slc5a8	1.40978	0.388097	0.999863	0.0108312	0.994722	0.999958	2.58296	0.0811458	0.786558	2.11739	0.167292	0.998426	1.08408	0.50792	NA
Rlbp1	0.841464	0.580003	0.999863	2.73198	0.0430212	0.999958	2.31077	0.0933062	0.798823	2.29906	0.0970997	0.998426	1.08408	0.475887	NA
Rnase1l2	1.40961	0.391605	0.999863	2.16826	0.16119	0.999958	2.30682	0.128668	0.825134	2.49551	0.098107	0.998426	1.08408	0.510987	NA
Tal2	1.88083	0.329077	0.999863	1.16498	0.552826	0.999958	1.02244	0.602428	0.996393	1.10141	0.573331	0.998426	1.08408	0.580735	NA
Rbm24	1.94783	0.315243	0.999863	0.587904	0.766668	0.999958	1.02244	0.60581	0.996393	1.66191	0.391412	0.998426	1.08408	0.584261	NA
Pla2g10	1.87513	0.373467	0.999863	1.16498	0.585974	0.999958	1.02244	0.632624	0.996393	-0.0538012	0.979932	0.998426	1.08407	0.612259	NA
Irx3	1.43438	0.468714	0.999863	1.69813	0.38402	0.999958	1.59098	0.413658	0.979349	1.13672	0.564848	0.998426	1.08407	0.584698	NA
Snurf	1.90866	0.324821	0.999863	2.15077	0.256235	0.999958	0.445365	0.821731	0.996393	1.61661	0.404131	0.998426	1.08407	0.583381	NA
Sele	1.86248	0.262534	0.999863	2.3347	0.141113	0.999958	2.53402	0.103416	0.806248	3.1902	0.0356908	0.998426	1.08407	0.524179	NA
Slc22a13	2.36484	0.193317	0.999863	1.76132	0.342717	0.999958	1.95532	0.282179	0.933206	1.70373	0.357202	0.998426	1.08407	0.568049	NA
Spry3	0.841455	0.72866	0.999863	1.16497	0.631024	0.999958	0.445362	0.854319	0.996393	1.4498	0.546517	0.998426	1.08407	0.654925	NA
Mir3558	1.93195	0.364515	0.999863	2.01472	0.33838	0.999958	1.02244	0.637051	0.996393	1.14271	0.596543	0.998426	1.08407	0.616887	NA
Slc4a10	1.44086	0.595509	0.999863	1.16497	0.6681	0.999958	0.445359	0.869802	0.996393	-0.053808	0.9842	0.998426	1.08407	0.689908	NA
Erp27	0.841451	0.758555	0.999863	0.587896	0.829958	0.999958	-0.131717	0.961624	0.996393	1.67376	0.536427	0.998426	1.08407	0.692102	NA
Faim2	2.10109	0.420075	0.999863	0.587895	0.8242	0.999958	-0.131718	0.960304	0.996393	1.10242	0.676396	0.998426	1.08407	0.682075	NA
Dll3	0.264375	0.924211	0.999863	1.69469	0.538652	0.999958	-0.131717	0.962198	0.996393	1.07255	0.699157	0.998426	1.08407	0.696477	NA
Rrlt	1.43877	0.549128	0.999863	1.16497	0.628103	0.999958	1.52091	0.523063	0.996393	1.69762	0.473524	0.998426	1.08406	0.652164	NA
Myh3	0.841449	0.752805	0.999863	1.16497	0.662814	0.999958	-0.13172	0.96068	0.996393	2.17509	0.404216	0.998426	1.08406	0.684926	NA
Elfn1	0.264373	0.92012	0.999863	2.48037	0.331625	0.999958	0.445356	0.865849	0.996393	1.15364	0.660797	0.998426	1.08406	0.680919	NA
Mfap5	1.91596	0.410215	0.999863	2.73588	0.224514	0.999958	1.02243	0.664655	0.996393	1.14781	0.625342	0.998426	1.08406	0.645785	NA
Mir140	0.841445	0.790779	0.999863	0.0108139	0.99728	0.999958	0.445353	0.888332	0.996393	1.16131	0.713713	0.998426	1.08406	0.732507	NA
Gabrd	0.841444	0.785357	0.999863	0.587889	0.849091	0.999958	1.51358	0.622225	0.996393	-0.0538145	0.986103	0.998426	1.08406	0.725686	NA
Sct	1.44283	0.647206	0.999863	0.0108123	0.997266	0.999958	-0.131724	0.9667	0.996393	1.526	0.626527	0.998426	1.08406	0.73117	NA
Mir3084a	0.841443	0.779876	0.999863	0.0108116	0.997135	0.999958	-0.131725	0.965102	0.996393	2.9069	0.319622	0.998426	1.08406	0.7188	NA
Kcnb2	3.12863	0.182178	0.999863	2.19514	0.357053	0.999958	1.60839	0.506402	0.996393	1.07261	0.661287	0.998426	1.08406	0.658457	NA
P2rx6	0.264367	0.93376	0.999863	0.587886	0.853365	0.999958	1.61101	0.609748	0.996393	0.523258	0.869331	0.998426	1.08406	0.73324	NA
Sh3rf2	0.841441	0.786562	0.999863	1.16496	0.707744	0.999958	1.02242	0.742141	0.996393	0.523257	0.86628	0.998426	1.08405	0.7272	NA
Cacng6	0.264365	0.932728	0.999863	0.587885	0.8511	0.999958	1.02242	0.744073	0.996393	1.56428	0.615047	0.998426	1.08405	0.729235	NA
RGD1565533	1.44262	0.64121	0.999863	0.587884	0.84951	0.999958	0.445347	0.885706	0.996393	1.42971	0.642826	0.998426	1.08405	0.726424	NA
Nmbr	0.841434	0.824553	0.999863	0.587879	0.876909	0.999958	-0.131731	0.972313	0.996393	0.523252	0.89035	0.998426	1.08405	0.775174	NA
RT1-M1-5	0.264359	0.945312	0.999863	1.75246	0.647609	0.999958	-0.131732	0.972733	0.996393	-0.0538235	0.988857	0.998426	1.08405	0.778494	NA
Glyatl3	0.264358	0.942832	0.999863	1.16495	0.751995	0.999958	-0.131733	0.971494	0.996393	1.166	0.75142	0.998426	1.08405	0.768709	NA
A4galt	0.841432	0.82796	0.999863	0.587878	0.879319	0.999958	-0.131732	0.972859	0.996393	0.52325	0.892501	0.998426	1.08405	0.779494	NA
Kcnj6	0.264358	0.94477	0.999863	0.0108034	0.997741	0.999958	-0.131733	0.972462	0.996393	1.90391	0.614944	0.998426	1.08405	0.776352	NA
Grm2	1.40117	0.719554	0.999863	0.0108034	0.997792	0.999958	0.445341	0.909177	0.996393	-0.0538243	0.989	0.998426	1.08405	0.781254	NA
Mir3562	0.264357	0.946539	0.999863	0.587876	0.881465	0.999958	1.02241	0.79538	0.996393	-0.0538253	0.989107	0.998426	1.08404	0.783344	NA
Rxfp1	0.84143	0.832093	0.999863	0.0108019	0.997828	0.999958	1.02241	0.7967	0.996393	-0.0538258	0.989179	0.998426	1.08404	0.784738	NA
Mcart1	0.264357	0.946912	0.999863	0.587875	0.882286	0.999958	1.02241	0.796776	0.996393	-0.0538259	0.989183	0.998426	1.08404	0.784819	NA
Gabrg3	0.841421	0.853554	0.999863	0.0107944	0.998111	0.999958	-0.131741	0.976944	0.996393	0.523239	0.908615	0.998426	1.08403	0.812029	NA
Tmem52b	0.841419	0.854861	0.999863	0.587865	0.898309	0.999958	-0.131742	0.977152	0.996393	-0.0538341	0.990662	0.998426	1.08403	0.813695	NA
Olr649	0.264349	0.959152	0.999863	0.0107957	0.998331	0.999958	-0.13174	0.979636	0.996393	-0.0538316	0.991678	0.998426	1.08403	0.833642	NA
Asip	0.264349	0.959152	0.999863	0.0107957	0.998331	0.999958	-0.13174	0.979636	0.996393	-0.0538316	0.991678	0.998426	1.08403	0.833642	NA
Mir217	0.264349	0.959152	0.999863	0.0107957	0.998331	0.999958	-0.13174	0.979636	0.996393	-0.0538316	0.991678	0.998426	1.08403	0.833642	NA
Mir429	0.264349	0.959152	0.999863	0.0107957	0.998331	0.999958	-0.13174	0.979636	0.996393	-0.0538316	0.991678	0.998426	1.08403	0.833642	NA
Mrgprx2l	0.264349	0.959152	0.999863	0.0107957	0.998331	0.999958	-0.13174	0.979636	0.996393	-0.0538316	0.991678	0.998426	1.08403	0.833642	NA
Nccrp1	0.264349	0.959152	0.999863	0.0107957	0.998331	0.999958	-0.13174	0.979636	0.996393	-0.0538316	0.991678	0.998426	1.08403	0.833642	NA
Six3	0.264349	0.959152	0.999863	0.0107957	0.998331	0.999958	-0.13174	0.979636	0.996393	-0.0538316	0.991678	0.998426	1.08403	0.833642	NA
Cnfn	0.264349	0.959152	0.999863	0.0107957	0.998331	0.999958	-0.13174	0.979636	0.996393	-0.0538316	0.991678	0.998426	1.08403	0.833642	NA
Olr36	0.264349	0.959152	0.999863	0.0107957	0.998331	0.999958	-0.13174	0.979636	0.996393	-0.0538316	0.991678	0.998426	1.08403	0.833642	NA
Krt39	0.264349	0.959152	0.999863	0.0107957	0.998331	0.999958	-0.13174	0.979636	0.996393	-0.0538316	0.991678	0.998426	1.08403	0.833642	NA
Taar1	0.264349	0.959152	0.999863	0.0107957	0.998331	0.999958	-0.13174	0.979636	0.996393	-0.0538316	0.991678	0.998426	1.08403	0.833642	NA
Hist3h2bb	0.264349	0.959152	0.999863	0.0107957	0.998331	0.999958	-0.13174	0.979636	0.996393	-0.0538316	0.991678	0.998426	1.08403	0.833642	NA
Upk3bl	0.264349	0.959152	0.999863	0.0107957	0.998331	0.999958	-0.13174	0.979636	0.996393	-0.0538316	0.991678	0.998426	1.08403	0.833642	NA
Pi15	0.841418	0.848885	0.999863	0.587864	0.894096	0.999958	0.445328	0.919673	0.996393	-0.0538358	0.990273	0.998426	1.08403	0.806084	NA
Cdh22	0.264347	0.954567	0.999863	0.587864	0.89918	0.999958	-0.131743	0.977348	0.996393	0.523237	0.910214	0.998426	1.08403	0.815271	NA
Faah	0.841418	0.856979	0.999863	0.0107919	0.998156	0.999958	0.445328	0.92401	0.996393	-0.0538356	0.9908	0.998426	1.08403	0.816394	NA
Hsp90aa1	0.841415	0.859858	0.999863	0.587861	0.901829	0.999958	-0.131746	0.977946	0.996393	-0.0538377	0.990987	0.998426	1.08403	0.820064	NA
Slc6a7	0.264343	0.95611	0.999863	0.58786	0.902589	0.999958	0.445325	0.926129	0.996393	-0.0538386	0.991057	0.998426	1.08403	0.82144	NA
RSA-14-44	0.264342	0.956269	0.999863	1.16493	0.809044	0.999958	-0.131747	0.978196	0.996393	-0.053839	0.991089	0.998426	1.08403	0.822075	NA
Lmx1a	0.264342	0.95643	0.999863	0.587859	0.903296	0.999958	-0.131747	0.978277	0.996393	0.523232	0.913883	0.998426	1.08403	0.822721	NA
Mos	0.264341	0.954469	0.999863	0.0107866	0.998141	0.999958	0.445323	0.923372	0.996393	1.1032	0.811542	0.998426	1.08403	0.814874	NA
Ccl20	0.841412	0.856313	0.999863	0.0107862	0.998148	0.999958	1.02239	0.825859	0.996393	-0.0538413	0.990756	0.998426	1.08402	0.815545	NA
Nyx	1.44592	0.755259	0.999863	0.0107861	0.998145	0.999958	0.445322	0.923547	0.996393	-0.0538415	0.990743	0.998426	1.08402	0.815291	NA
Isl2	0.264341	0.959153	0.999863	0.587858	0.909318	0.999958	-0.131747	0.979635	0.996393	-0.0538393	0.991677	0.998426	1.08402	0.833643	NA
Hes5	0.264341	0.959153	0.999863	0.587858	0.909318	0.999958	-0.131747	0.979635	0.996393	-0.0538393	0.991677	0.998426	1.08402	0.833643	NA
Lim2	0.264341	0.959153	0.999863	0.587858	0.909318	0.999958	-0.131747	0.979635	0.996393	-0.0538393	0.991677	0.998426	1.08402	0.833643	NA
Olig1	0.264341	0.959153	0.999863	0.587858	0.909318	0.999958	-0.131747	0.979635	0.996393	-0.0538393	0.991677	0.998426	1.08402	0.833643	NA
Lrit1	0.264341	0.959153	0.999863	0.010788	0.998332	0.999958	0.445323	0.931242	0.996393	-0.0538393	0.991677	0.998426	1.08402	0.833643	NA
Unc45b	0.264341	0.959153	0.999863	0.010788	0.998332	0.999958	0.445323	0.931242	0.996393	-0.0538393	0.991677	0.998426	1.08402	0.833643	NA
Csn1s1	0.264341	0.959153	0.999863	0.010788	0.998332	0.999958	0.445323	0.931242	0.996393	-0.0538393	0.991677	0.998426	1.08402	0.833643	NA
Aire	0.264341	0.959153	0.999863	0.010788	0.998332	0.999958	0.445323	0.931242	0.996393	-0.0538393	0.991677	0.998426	1.08402	0.833643	NA
Fsd1	0.841412	0.870498	0.999863	0.010788	0.998332	0.999958	-0.131747	0.979635	0.996393	-0.0538393	0.991677	0.998426	1.08402	0.833643	NA
Igsf21	0.264341	0.959153	0.999863	0.010788	0.998332	0.999958	-0.131747	0.979635	0.996393	0.523231	0.919251	0.998426	1.08402	0.833643	NA
Ddx4	0.264341	0.959153	0.999863	0.010788	0.998332	0.999958	-0.131747	0.979635	0.996393	0.523231	0.919251	0.998426	1.08402	0.833643	NA
Tgm3	0.264341	0.959153	0.999863	0.010788	0.998332	0.999958	-0.131747	0.979635	0.996393	0.523231	0.919251	0.998426	1.08402	0.833643	NA
Matn3	0.264341	0.959153	0.999863	0.010788	0.998332	0.999958	-0.131747	0.979635	0.996393	0.523231	0.919251	0.998426	1.08402	0.833643	NA
Tfap2b	0.841412	0.870498	0.999863	0.010788	0.998332	0.999958	-0.131747	0.979635	0.996393	-0.0538393	0.991677	0.998426	1.08402	0.833643	NA
Ankra2	0.841412	0.870498	0.999863	0.010788	0.998332	0.999958	-0.131747	0.979635	0.996393	-0.0538393	0.991677	0.998426	1.08402	0.833643	NA
Lect1	0.841412	0.870498	0.999863	0.010788	0.998332	0.999958	-0.131747	0.979635	0.996393	-0.0538393	0.991677	0.998426	1.08402	0.833643	NA
Spert	0.841412	0.870498	0.999863	0.010788	0.998332	0.999958	-0.131747	0.979635	0.996393	-0.0538393	0.991677	0.998426	1.08402	0.833643	NA
Smptb	0.26434	0.957024	0.999863	0.0107865	0.998246	0.999958	-0.131749	0.978573	0.996393	1.10325	0.821953	0.998426	1.08402	0.825103	NA
LOC367830	0.26434	0.957091	0.999863	0.0107863	0.998248	0.999958	0.445322	0.927777	0.996393	0.52323	0.915185	0.998426	1.08402	0.825368	NA
Prrx2	0.264339	0.955225	0.999863	1.16493	0.804572	0.999958	0.445321	0.924643	0.996393	-0.0538428	0.990875	0.998426	1.08402	0.817898	NA
Cuzd1	0.264338	0.955479	0.999863	0.587856	0.901194	0.999958	1.02239	0.829045	0.996393	-0.0538435	0.990927	0.998426	1.08402	0.818913	NA
Scgb1d2	0.841409	0.866311	0.999863	0.0107843	0.998278	0.999958	-0.131751	0.97897	0.996393	0.523228	0.916625	0.998426	1.08402	0.828296	NA
Kb23	0.264334	0.959154	0.999863	0.0107808	0.998333	0.999958	-0.131755	0.979634	0.996393	1.06704	0.836153	0.998426	1.08402	0.833644	NA
Elovl4	0.264334	0.959154	0.999863	0.0107808	0.998333	0.999958	-0.131755	0.979634	0.996393	1.06704	0.836153	0.998426	1.08402	0.833644	NA
Prokr2	0.264334	0.959154	0.999863	1.16492	0.82143	0.999958	-0.131755	0.979634	0.996393	-0.053847	0.991676	0.998426	1.08402	0.833644	NA
Zdhhc19	0.264334	0.959154	0.999863	1.16492	0.82143	0.999958	-0.131755	0.979634	0.996393	-0.053847	0.991676	0.998426	1.08402	0.833644	NA
Fam205c	0.264334	0.959154	0.999863	0.587851	0.909319	0.999958	0.445315	0.931243	0.996393	-0.053847	0.991676	0.998426	1.08402	0.833644	NA
Myt1l	0.264334	0.959154	0.999863	0.0107803	0.998333	0.999958	1.02239	0.842975	0.996393	-0.053847	0.991676	0.998426	1.08402	0.833644	NA
Tmie	0.781842	0.0554107	0.999863	0.363101	0.377137	0.999958	0.502026	0.215914	0.906858	0.840216	0.0365462	0.998426	1.08278	0.00652064	0.150312
Spata31d1d	-0.741258	0.576462	0.999863	-0.0486131	0.967999	0.999958	0.82624	0.451281	0.988049	1.47404	0.163469	0.998426	1.08113	0.317656	NA
Cys1	0.0267395	0.951506	0.999863	0.630775	0.134283	0.999958	1.2758	0.00193165	0.289405	1.20161	0.00364579	0.583481	1.08087	0.00905756	0.174299
Casc5	0.0966594	0.818656	0.999863	0.445975	0.277706	0.999958	0.569848	0.161867	0.864878	0.847501	0.0366178	0.998426	1.08009	0.00733541	0.158387
Cenpq	-0.208263	0.66257	0.999863	0.440644	0.334352	0.999958	0.664015	0.140907	0.843103	0.739655	0.101294	0.998426	1.07975	0.0156795	0.223072
Rsph10b	-0.286132	0.690927	0.999863	-0.624317	0.392016	0.999958	-0.264317	0.699798	0.996393	0.524076	0.414044	0.998426	1.07962	0.0805975	NA
Fbxl8	-0.0182424	0.955558	0.999863	0.526515	0.0942817	0.999958	0.537594	0.0857781	0.791207	0.439645	0.163084	0.998426	1.07875	0.000470993	0.0323894
Nyap1	0.166285	0.790569	0.999863	-0.11146	0.859002	0.999958	0.0328803	0.957242	0.996393	-0.483722	0.45352	0.998426	1.07848	0.0630815	0.416295
Pou5f1	-0.010796	0.989059	0.999863	0.0556323	0.941581	0.999958	0.229062	0.755237	0.996393	-0.754919	0.365926	0.998426	1.07687	0.119021	NA
Kif23	-0.15984	0.729344	0.999863	0.279659	0.538183	0.999958	0.451778	0.317489	0.941498	0.676104	0.134062	0.998426	1.07681	0.0164358	0.227064
Saxo1	-0.312691	0.907901	0.999863	0.587905	0.827814	0.999958	0.939955	0.726032	0.996393	-0.0537989	0.98412	0.998426	1.07585	0.687654	NA
Amh	0.719506	0.469188	0.999863	0.528947	0.592823	0.999958	1.04674	0.261519	0.931592	0.922096	0.329913	0.998426	1.07535	0.249855	NA
Sgol2	0.227928	0.662322	0.999863	0.442984	0.38512	0.999958	0.800796	0.109996	0.806248	0.849547	0.0905485	0.998426	1.07515	0.0308909	0.307451
RGD1559493	-0.312687	0.897681	0.999863	0.0108334	0.996445	0.999958	0.445373	0.854673	0.996393	0.523232	0.829244	0.998426	1.07486	0.654477	NA
Shc4	-0.165302	0.84219	0.999863	-2.52245	0.0262014	0.999958	0.00265255	0.997301	0.999392	-0.338494	0.678583	0.998426	1.07408	0.141737	NA
Gmnn	0.254984	0.430238	0.999863	0.527996	0.094564	0.999958	0.800495	0.0102103	0.520764	0.682948	0.0294965	0.998426	1.07208	0.000542799	0.0359643
P4ha3	0.248623	0.800571	0.999863	0.741174	0.428109	0.999958	-0.734607	0.480753	0.996393	-0.688735	0.509704	0.998426	1.07149	0.242489	NA
Ctrb1	0.264388	0.923886	0.999863	0.0108325	0.996877	0.999958	-0.131704	0.962041	0.996393	-0.0537955	0.98449	0.998426	1.07086	0.696076	NA
Slco1c1	-0.224459	0.670532	0.999863	-0.161013	0.752164	0.999958	0.359161	0.455115	0.989556	0.527341	0.269802	0.998426	1.07068	0.0204483	0.25304
Chgb	0.853307	0.622579	0.999863	0.587911	0.735168	0.999958	0.445374	0.797758	0.996393	1.93634	0.227429	0.998426	1.0685	0.528746	NA
Plk4	-0.230242	0.503808	0.999863	0.307732	0.357562	0.999958	0.455119	0.170442	0.869485	0.717271	0.0302008	0.998426	1.06794	0.00115083	0.0582702
Cel	0.832896	0.0535677	0.999863	0.514218	0.236289	0.999958	0.11735	0.791946	0.996393	0.639329	0.134423	0.998426	1.06673	0.00995005	0.182838
Mx2	0.445537	0.26808	0.999863	1.02219	0.0109954	0.999958	0.794702	0.0480618	0.726009	1.21215	0.00256326	0.526678	1.06551	0.00803004	0.164212
Prr19	0.829554	0.667289	0.999863	1.56511	0.397459	0.999958	1.04494	0.580508	0.996393	1.15653	0.539059	0.998426	1.06243	0.575329	NA
Testin	-0.65383	0.472489	0.999863	-0.591518	0.497465	0.999958	-0.351891	0.672053	0.996393	0.984668	0.187493	0.998426	1.06234	0.152633	NA
Mok	-0.0568015	0.878854	0.999863	0.0862861	0.81424	0.999958	0.783554	0.0294972	0.665654	0.497339	0.170537	0.998426	1.06193	0.00307056	0.0986237
Mir450a	1.36249	0.44727	0.999863	1.16114	0.518041	0.999958	-0.131702	0.942856	0.996393	-0.0537929	0.976643	0.998426	1.0615	0.555132	NA
Gpnmb	0.635772	0.135571	0.999863	0.913935	0.0318458	0.999958	0.594872	0.162447	0.865188	0.901668	0.0342136	0.998426	1.05981	0.0128024	0.201416
Alpk3	-0.0269102	0.976704	0.999863	0.28178	0.746631	0.999958	0.688467	0.410695	0.977577	0.585656	0.489472	0.998426	1.05877	0.197621	NA
Cntn2	-1.32652	0.506387	0.999863	-1.003	0.615373	0.999958	0.414915	0.828474	0.996393	0.418555	0.827771	0.998426	1.05828	0.571475	NA
Tmem72	0.603804	0.47524	0.999863	1.23267	0.114458	0.999958	0.665848	0.410255	0.977577	0.377131	0.652347	0.998426	1.05814	0.178447	NA
Tacc3	-0.153011	0.46385	0.999863	0.258934	0.209574	0.999958	0.496294	0.0156861	0.574176	0.558842	0.00654826	0.765328	1.05701	2.35378e-07	0.000576546
Psd2	-2.12016	0.205746	0.999863	-0.673309	0.680381	0.999958	-0.795224	0.62594	0.996393	-2.43835	0.145601	0.998426	1.05545	0.474113	NA
Olr1593	0.264379	0.940668	0.999863	-0.566251	0.873341	0.999958	-0.708787	0.841838	0.996393	1.30436	0.710926	0.998426	1.054	0.765459	NA
Ina	-0.312693	0.944409	0.999863	-0.566247	0.899517	0.999958	-0.13171	0.976569	0.996393	-0.0538023	0.990427	0.998426	1.05356	0.813647	NA
Atp6v1b1	-0.741993	0.655112	0.999863	0.461842	0.769291	0.999958	-1.13809	0.493271	0.996393	-0.0233662	0.988481	0.998426	1.05071	0.486008	NA
Kcna6	1.18051	0.451632	0.999863	-0.383074	0.821404	0.999958	0.436508	0.78537	0.996393	-1.60186	0.345195	0.998426	1.0495	0.498465	NA
Hic1	0.710626	0.0368236	0.999863	0.540692	0.110044	0.999958	0.880968	0.00738732	0.47509	0.477677	0.15814	0.998426	1.04906	0.00134342	0.0638402
Ns5atp9	0.185013	0.752743	0.999863	0.849686	0.123949	0.999958	1.10266	0.0420747	0.718839	0.589892	0.29089	0.998426	1.04862	0.0543949	0.390636
Wnt6	-0.564427	0.682353	0.999863	0.718367	0.548479	0.999958	0.312883	0.79857	0.996393	0.57636	0.632253	0.998426	1.04844	0.366315	NA
Dgat2l6	0.855067	0.640486	0.999863	0.587912	0.748686	0.999958	1.42697	0.413893	0.979349	-0.63087	0.73101	0.998426	1.04725	0.56037	NA
Chst4	-0.312687	0.89468	0.999863	-0.566243	0.810536	0.999958	-0.131703	0.955533	0.996393	1.89921	0.402512	0.998426	1.04695	0.653738	NA
Cdr2	0.420231	0.168123	0.999863	0.483789	0.107456	0.999958	0.810764	0.00612365	0.440382	0.522928	0.0809323	0.998426	1.04601	0.000380821	0.028598
Haus4	-0.124558	0.611578	0.999863	0.390596	0.102401	0.999958	0.801288	0.000699796	0.215376	0.862016	0.000269379	0.241649	1.04592	9.10584e-06	0.00391045
Aspm	0.250166	0.371424	0.999863	0.442146	0.111857	0.999958	0.55154	0.0467468	0.72219	0.713105	0.0101075	0.87209	1.0446	0.000156994	0.0184736
Pnmal2	-0.352271	0.81696	0.999863	0.31736	0.823985	0.999958	-0.188356	0.898725	0.996393	-0.662731	0.662255	0.998426	1.04407	0.437111	NA
Cd28	1.53888	0.0328332	0.999863	1.43291	0.0448037	0.999958	0.594978	0.431132	0.982133	0.859337	0.246735	0.998426	1.04392	0.152909	NA
Capn11	0.133549	0.850284	0.999863	0.0344014	0.96057	0.999958	0.911197	0.150658	0.856766	1.35726	0.0285242	0.998426	1.04375	0.0980821	NA
Melk	-0.323889	0.518807	0.999863	0.29658	0.539419	0.999958	0.557967	0.242813	0.923239	0.670609	0.160366	0.998426	1.04108	0.0278635	0.293974
Rsg1	-0.951735	0.349428	0.999863	-0.169477	0.846444	0.999958	0.306831	0.708434	0.996393	0.707453	0.375888	0.998426	1.04024	0.182409	NA
Rimbp2	-0.450291	0.706897	0.999863	-0.0132986	0.990356	0.999958	1.12164	0.252639	0.928454	0.420047	0.686712	0.998426	1.03965	0.293549	NA
Tnfrsf8	0.634111	0.321729	0.999863	1.21395	0.0429462	0.999958	0.383114	0.544323	0.996393	0.501936	0.424982	0.998426	1.03804	0.0853606	0.470276
Hsbp1l1	0.518519	0.38127	0.999863	0.787552	0.167139	0.999958	0.0935303	0.874836	0.996393	0.23913	0.685448	0.998426	1.03686	0.0637897	0.41801
Vil1	0.683357	0.201415	0.999863	0.509266	0.337816	0.999958	1.08199	0.0303871	0.671363	0.765584	0.137119	0.998426	1.03625	0.0396373	0.339686
Il22ra2	0.331885	0.625034	0.999863	0.635048	0.325539	0.999958	0.374287	0.566061	0.996393	0.245683	0.711326	0.998426	1.0347	0.0976441	NA
Fam131b	1.37047	0.428067	0.999863	1.74916	0.293984	0.999958	1.98348	0.225086	0.911971	1.69803	0.308227	0.998426	1.03432	0.552287	NA
Vom2r16	1.29784	0.195261	0.999863	0.255923	0.81151	0.999958	0.353034	0.736221	0.996393	1.50246	0.121903	0.998426	1.03421	0.299758	NA
Psca	0.265572	0.677964	0.999863	0.645706	0.286079	0.999958	1.02424	0.0800872	0.786124	1.34999	0.0195371	0.998426	1.03338	0.0783265	0.456609
Lrrc36	0.202227	0.747919	0.999863	-0.141597	0.82403	0.999958	0.193865	0.748735	0.996393	-0.0411195	0.947464	0.998426	1.03308	0.0698144	NA
Ifi27l2b	0.480476	0.0949558	0.999863	0.714268	0.0130355	0.999958	0.903798	0.00167863	0.277515	1.07461	0.000187173	0.207085	1.03275	0.000330389	0.0266032
Oacyl	0.264388	0.895754	0.999863	1.61793	0.402674	0.999958	0.972099	0.624542	0.996393	0.524464	0.794249	0.998426	1.03086	0.603852	NA
Lrrc16b	-0.154315	0.697672	0.999863	0.380903	0.299572	0.999958	0.513824	0.152886	0.860964	0.354737	0.332429	0.998426	1.02592	0.0033215	0.102428
Pex5l	1.68295	0.461735	0.999863	0.010832	0.996312	0.999958	0.445372	0.849282	0.996393	-0.630872	0.787786	0.998426	1.02581	0.658046	NA
Oprd1	-0.312681	0.948431	0.999863	-0.566235	0.906762	0.999958	-0.708771	0.883442	0.996393	-0.630863	0.896177	0.998426	1.02513	0.831648	NA
Rbfox3	-0.312688	0.934191	0.999863	0.0108309	0.997718	0.999958	-0.131705	0.972255	0.996393	-0.630871	0.867688	0.998426	1.02417	0.78594	NA
Tbx19	0.29196	0.548914	0.999863	0.338875	0.478445	0.999958	0.68408	0.14294	0.846736	0.725888	0.120972	0.998426	1.02321	0.0268147	0.289764
Clec2d2	0.843987	0.413753	0.999863	0.608623	0.555219	0.999958	0.302651	0.772533	0.996393	0.467985	0.652055	0.998426	1.02308	0.303165	NA
Mirlet7b	0.203878	0.790553	0.999863	0.160928	0.830755	0.999958	0.728453	0.307508	0.940116	0.0788065	0.916745	0.998426	1.02308	0.146389	NA
Pde6b	0.733941	0.34862	0.999863	0.123724	0.877195	0.999958	0.0898389	0.909991	0.996393	0.394984	0.614438	0.998426	1.0224	0.178227	NA
Serpinb7	-0.971802	0.483108	0.999863	0.720742	0.537467	0.999958	-0.796271	0.551518	0.996393	-1.28422	0.352273	0.998426	1.02224	0.37077	NA
Hapln3	-0.0801654	0.903676	0.999863	-1.19548	0.109656	0.999958	0.487223	0.42251	0.979894	0.176242	0.778318	0.998426	1.02224	0.083193	NA
Recql4	0.289453	0.342849	0.999863	0.438254	0.142797	0.999958	0.625026	0.0342578	0.69682	0.502398	0.0915223	0.998426	1.02101	0.000474876	0.0323894
Nat8l	0.857622	0.668481	0.999863	1.12074	0.57024	0.999958	-0.131703	0.947668	0.996393	0.500754	0.802396	0.998426	1.01459	0.607845	NA
Lypd3	-0.138989	0.815725	0.999863	0.777934	0.143407	0.999958	0.572824	0.283524	0.933206	0.195666	0.724378	0.998426	1.01202	0.0518822	0.383902
Rec8	-0.489695	0.294034	0.999863	0.0482645	0.913429	0.999958	0.202488	0.643863	0.996393	0.0500349	0.910058	0.998426	1.01106	0.0179892	0.236491
Fam83f	0.109927	0.887079	0.999863	0.809823	0.251271	0.999958	0.838871	0.228799	0.911971	0.962739	0.165895	0.998426	1.01052	0.144136	NA
Defa5	2.30322	0.148815	0.999863	2.57606	0.0984041	0.999958	2.45764	0.114527	0.813374	1.47558	0.36922	0.998426	1.01048	0.55218	NA
Fam170a	2.13753	0.133493	0.999863	0.0108341	0.994476	0.999958	1.74154	0.221597	0.908472	1.45392	0.32104	0.998426	1.00954	0.508528	NA
Nat3	0.824751	0.435553	0.999863	-0.212146	0.852009	0.999958	1.38791	0.165409	0.868404	1.33549	0.184823	0.998426	1.00772	0.324457	NA
Rnf186	0.0180746	0.981634	0.999863	0.509412	0.513566	0.999958	0.249198	0.749476	0.996393	-0.288046	0.713688	0.998426	1.00734	0.194973	0.617552
Slc5a2	1.45052	0.0274015	0.999863	0.94403	0.15963	0.999958	0.647145	0.341638	0.946656	1.00056	0.131939	0.998426	1.00638	0.129313	NA
Fam227a	0.665876	0.055454	0.999863	0.312087	0.372849	0.999958	0.612827	0.0713072	0.773383	0.502596	0.144026	0.998426	1.00422	0.00262351	0.0899988
Kcnk10	0.264387	0.922225	0.999863	0.587907	0.828131	0.999958	-0.131706	0.96121	0.996393	-0.0537969	0.98415	0.998426	1.00379	0.708755	NA
Mir1224	0.264389	0.923787	0.999863	0.0108328	0.996873	0.999958	-0.131704	0.961991	0.996393	-0.0537952	0.98447	0.998426	1.0033	0.714583	NA
Atp4a	0.244046	0.805582	0.999863	-0.757747	0.489052	0.999958	0.568837	0.540021	0.996393	0.412101	0.66307	0.998426	1.00215	0.267917	NA
Mxd3	0.379425	0.502979	0.999863	0.581474	0.291824	0.999958	1.04462	0.0520723	0.730688	0.863035	0.112307	0.998426	1.00162	0.0635323	0.417843
Lcn5	0.264387	0.934363	0.999863	0.0108318	0.997308	0.999958	-0.70878	0.825261	0.996393	-0.0537961	0.98663	0.998426	1.00031	0.754076	NA
Nsl1	0.310756	0.290715	0.999863	0.588139	0.0364606	0.999958	0.457038	0.103758	0.806248	1.00126	0.00024002	0.238906	0.999993	0.000239915	0.0217329
P2rx2	-0.492363	0.530932	0.999863	0.210914	0.762927	0.999958	-0.807457	0.29982	0.937863	-0.0741519	0.917363	0.998426	0.999501	0.125371	NA
Cdhr5	-0.284328	0.579648	0.999863	0.394162	0.410273	0.999958	0.439292	0.35383	0.952309	0.725951	0.122001	0.998426	0.999355	0.0310532	0.308009
Incenp	0.0498436	0.85897	0.999863	0.373903	0.173787	0.999958	0.679543	0.0124515	0.537807	0.723716	0.00786853	0.808379	0.997333	0.000228175	0.0209976
Hist1h2bd	0.264391	0.877449	0.999863	2.1102	0.178631	0.999958	1.00956	0.545922	0.996393	0.523634	0.758963	0.998426	0.996588	0.553488	NA
Opn4	-0.312685	0.8968	0.999863	0.0108355	0.996414	0.999958	0.445375	0.853428	0.996393	-0.0537925	0.982198	0.998426	0.990304	0.678424	NA
Slc23a3	0.0698657	0.882742	0.999863	-0.353028	0.464378	0.999958	-0.0798959	0.863	0.996393	0.786991	0.0719721	0.998426	0.987678	0.0222434	0.263384
RGD1561849	0.0350671	0.945334	0.999863	-0.180093	0.72469	0.999958	0.692477	0.175024	0.872583	0.598192	0.241478	0.998426	0.98426	0.0538422	0.388799
Ropn1	-0.300986	0.669408	0.999863	0.112033	0.863906	0.999958	-0.127728	0.846583	0.996393	-0.00101974	0.99876	0.999582	0.984145	0.104773	NA
Wnt3	-0.312687	0.921084	0.999863	0.587907	0.852235	0.999958	-0.131704	0.966716	0.996393	-0.630871	0.841575	0.998426	0.983741	0.754045	NA
Cenpa	0.0546306	0.838725	0.999863	0.286984	0.270591	0.999958	0.743653	0.00337051	0.367258	0.579379	0.0238051	0.998426	0.983472	9.58514e-05	0.0146236
Col11a2	-0.825458	0.0836883	0.999863	0.243192	0.593348	0.999958	0.107589	0.813206	0.996393	0.365574	0.420624	0.998426	0.983075	0.0285768	0.296641
Chaf1b	-0.041632	0.919573	0.999863	0.847308	0.0279767	0.999958	1.01535	0.00771159	0.476454	0.994956	0.00933167	0.87209	0.980527	0.0103429	0.183237
Ankrd23	0.239258	0.510756	0.999863	0.505729	0.150441	0.999958	0.453728	0.194788	0.888348	0.449882	0.200937	0.998426	0.979956	0.00423118	0.11856
Tk1	0.206413	0.330285	0.999863	0.584753	0.00536118	0.999958	0.85891	4.00482e-05	0.171129	0.926016	9.59827e-06	0.069026	0.978885	2.82663e-06	0.00194829
Ankrd13d	0.0351146	0.935774	0.999863	0.504156	0.232824	0.999958	0.871047	0.0364957	0.69682	0.707723	0.0915572	0.998426	0.978098	0.0187388	0.241933
Abhd16b	-1.22909	0.346765	0.999863	-0.910769	0.467725	0.999958	-0.653775	0.581637	0.996393	-0.577354	0.625935	0.998426	0.977853	0.342874	NA
Kiss1	0.431592	0.300225	0.999863	0.491005	0.226941	0.999958	0.609341	0.126834	0.821364	0.580204	0.149031	0.998426	0.977736	0.01263	0.200609
Sphk1	0.348346	0.41797	0.999863	0.399916	0.337141	0.999958	0.865503	0.0284296	0.6652	0.519769	0.203593	0.998426	0.97583	0.0131526	0.204487
Shank1	-0.3348	0.774646	0.999863	-1.5002	0.245261	0.999958	-0.357584	0.749247	0.996393	-0.508038	0.658069	0.998426	0.975811	0.33094	NA
Stmn1	0.0792081	0.701207	0.999863	0.365685	0.0728572	0.999958	0.794415	8.46481e-05	0.171129	0.668358	0.000979853	0.375818	0.974605	1.37193e-06	0.00113626
Kcng1	2.21653	0.0341941	0.999863	1.56365	0.142743	0.999958	0.70851	0.526768	0.996393	1.36981	0.202505	0.998426	0.97388	0.376781	NA
Gdap1	0.26439	0.912049	0.999863	-0.566242	0.812998	0.999958	-0.131703	0.956121	0.996393	1.0917	0.643538	0.998426	0.973825	0.681482	NA
Nhs	-0.508375	0.671058	0.999863	-1.08323	0.389863	0.999958	1.03415	0.306538	0.940116	0.499499	0.634254	0.998426	0.971825	0.339779	NA
Rasl12	0.551537	0.245782	0.999863	0.52317	0.263813	0.999958	0.63412	0.169466	0.869485	0.63919	0.168047	0.998426	0.970748	0.0330829	0.314681
Plek2	1.272	0.000476133	0.999863	1.22457	0.000723202	0.999958	1.21841	0.000744516	0.215376	1.00003	0.00596767	0.745419	0.970465	0.0076017	0.162429
Magee2	1.19591	0.559272	0.999863	-0.578437	0.784896	0.999958	-1.29805	0.540204	0.996393	-0.643065	0.761555	0.998426	0.967442	0.634902	NA
Krt8	-0.0633183	0.813076	0.999863	0.319119	0.233251	0.999958	0.724653	0.00678572	0.462643	0.281023	0.293848	0.998426	0.967339	0.000301593	0.0250472
Wdr86	0.0721864	0.917067	0.999863	0.681619	0.303897	0.999958	-0.0613337	0.928331	0.996393	0.843391	0.199983	0.998426	0.967103	0.13955	0.554401
Cntrob	0.134489	0.616145	0.999863	0.48784	0.0574749	0.999958	0.621788	0.0139241	0.568949	0.414317	0.107065	0.998426	0.964397	0.000111032	0.0160927
Pgbd5	-0.543954	0.606507	0.999863	-0.526084	0.608294	0.999958	-0.129724	0.894548	0.996393	-0.147874	0.880829	0.998426	0.964222	0.295539	NA
Stx1a	0.397203	0.413466	0.999863	0.86824	0.0556692	0.999958	0.913481	0.0411397	0.714628	0.878544	0.0513693	0.998426	0.960261	0.0319964	0.310294
Slc12a8	-0.0968322	0.912152	0.999863	0.436573	0.586953	0.999958	0.560406	0.475223	0.995795	-0.454522	0.606413	0.998426	0.959757	0.209646	NA
Acr	0.971113	0.274603	0.999863	0.43274	0.636732	0.999958	0.639211	0.470011	0.994559	1.18056	0.165505	0.998426	0.95874	0.267794	NA
Nptxr	0.0183511	0.957518	0.999863	0.353873	0.275943	0.999958	0.600761	0.0564083	0.744331	1.00631	0.0010993	0.397078	0.9584	0.00191167	0.0772934
Spire2	0.216306	0.737155	0.999863	0.437308	0.477913	0.999958	0.356682	0.56067	0.996393	0.967934	0.100916	0.998426	0.957965	0.104239	0.509763
Serpini1	-0.0135002	0.979143	0.999863	0.134461	0.789301	0.999958	0.0636004	0.899014	0.996393	0.194808	0.696928	0.998426	0.957364	0.0478144	0.371319
Zfp956	-0.0907177	0.809312	0.999863	0.0713502	0.844726	0.999958	0.336062	0.344492	0.948398	-0.0482425	0.895099	0.998426	0.955809	0.0058322	0.142068
Tspo	0.196491	0.605813	0.999863	0.851144	0.024431	0.999958	0.632622	0.0945382	0.800191	0.749331	0.0476677	0.998426	0.954369	0.0115578	0.195286
Dio3	0.335133	0.478637	0.999863	0.273395	0.55793	0.999958	0.901972	0.043981	0.718839	0.0616895	0.895918	0.998426	0.95428	0.0331684	0.314772
Acsm5	-0.172525	0.767596	0.999863	0.0410648	0.943919	0.999958	-0.142516	0.807128	0.996393	0.31401	0.590632	0.998426	0.953048	0.10253	0.504888
Bdkrb2	1.01819	0.0377964	0.999863	-0.065474	0.902153	0.999958	0.433932	0.383803	0.966904	0.737356	0.131434	0.998426	0.952797	0.0474601	0.370738
RGD1560672	1.13087	0.187158	0.999863	0.615036	0.484874	0.999958	-0.376878	0.700738	0.996393	1.60719	0.0470191	0.998426	0.952328	0.260739	NA
Erich6	0.154088	0.876242	0.999863	-2.35452	0.054264	0.999958	0.224574	0.812245	0.996393	0.862109	0.341185	0.998426	0.951307	0.290223	NA
Akr7a3	-0.422941	0.117149	0.999863	0.318493	0.237365	0.999958	0.951711	0.000411146	0.18546	1.04562	0.000103879	0.172621	0.950969	0.000415663	0.0299896
Fam151a	1.00794	0.142978	0.999863	0.946939	0.162358	0.999958	0.740228	0.277248	0.933206	0.687505	0.31783	0.998426	0.950316	0.158146	NA
Cst6	-1.52371	0.16519	0.999863	-0.492418	0.587751	0.999958	0.242254	0.770544	0.996393	0.165591	0.843963	0.998426	0.949405	0.232214	NA
Fancb	0.166712	0.522868	0.999863	0.319496	0.204722	0.999958	0.615623	0.0117379	0.528671	0.706904	0.0037986	0.583481	0.947427	8.20884e-05	0.0142062
Spef2	-0.907544	0.800018	0.999863	-1.1611	0.745864	0.999958	-1.30364	0.715944	0.996393	-0.648653	0.856322	0.998426	0.946491	0.78893	NA
Cldn6	0.30512	0.591739	0.999863	0.587626	0.275402	0.999958	0.728111	0.166211	0.868404	0.870987	0.0958715	0.998426	0.946265	0.0686203	0.431765
Pla1a	0.187113	0.536532	0.999863	0.398949	0.186144	0.999958	0.484565	0.10791	0.806248	0.40611	0.178293	0.998426	0.945692	0.00167472	0.0725523
Nkx6-3	-0.305619	0.861024	0.999863	1.35399	0.402706	0.999958	-0.124636	0.943082	0.996393	0.506962	0.765209	0.998426	0.945447	0.56652	NA
Mir331	-0.312692	0.907511	0.999863	1.63116	0.534806	0.999958	-0.131709	0.960971	0.996393	0.494274	0.854087	0.998426	0.944544	0.724018	NA
Ccdc34	-0.0769237	0.76648	0.999863	0.148798	0.557141	0.999958	0.229345	0.361715	0.955309	0.252322	0.316972	0.998426	0.943999	0.000133334	0.0173709
Tmem27	-0.303249	0.888346	0.999863	-1.13388	0.59961	0.999958	-0.122265	0.954859	0.996393	-0.621433	0.773569	0.998426	0.943972	0.650492	NA
Epha10	0.240474	0.911508	0.999863	-0.556781	0.797142	0.999958	-1.27639	0.55568	0.996393	-0.621409	0.774201	0.998426	0.943228	0.65175	NA
Slc38a5	0.827928	0.70396	0.999863	1.9294	0.353783	0.999958	1.41035	0.503689	0.996393	-0.0538004	0.980326	0.998426	0.942213	0.662898	NA
Doc2a	-0.420323	0.590027	0.999863	-0.223463	0.76542	0.999958	0.324085	0.650239	0.996393	0.488015	0.493096	0.998426	0.940377	0.17688	0.602682
Kif15	0.199206	0.595821	0.999863	0.442288	0.231534	0.999958	0.261303	0.48007	0.996393	0.605251	0.099964	0.998426	0.939125	0.0101106	0.183228
Fitm1	-0.284663	0.855926	0.999863	-0.547524	0.727722	0.999958	-0.161416	0.916058	0.996393	-1.18923	0.449528	0.998426	0.938727	0.505131	NA
Fancd2	0.0068386	0.981559	0.999863	0.56375	0.0503474	0.999958	0.48069	0.0946887	0.800191	0.683489	0.0172602	0.996423	0.938673	0.00100191	0.0534673
Ppp1r32	-0.358592	0.63936	0.999863	-0.314109	0.671093	0.999958	0.781667	0.241667	0.922219	0.758378	0.259094	0.998426	0.937666	0.157976	NA
Olr302	-0.312687	0.921725	0.999863	-0.566243	0.85877	0.999958	0.445371	0.888694	0.996393	-0.0537956	0.986512	0.998426	0.937437	0.767359	NA
Grin3b	0.138251	0.750954	0.999863	0.267306	0.526078	0.999958	0.9478	0.0179334	0.595036	0.625214	0.126907	0.998426	0.937195	0.0197073	0.248646
RT1-M6-1	0.172279	0.831585	0.999863	0.151545	0.848682	0.999958	1.0283	0.167977	0.869485	0.80145	0.290187	0.998426	0.936493	0.212604	NA
E2f1	0.23077	0.398562	0.999863	0.849712	0.0013272	0.999958	1.01477	0.000112055	0.171129	1.1166	2.14136e-05	0.076998	0.93377	0.00039637	0.0292733
Slc9b1	1.25579	0.475673	0.999863	0.00116801	0.999496	0.999958	1.14877	0.507448	0.996393	1.41309	0.411314	0.998426	0.933123	0.595678	NA
Cdc45	0.236499	0.442438	0.999863	0.737416	0.0125307	0.999958	0.89247	0.00222859	0.311202	0.937854	0.00134236	0.438798	0.932184	0.00141707	0.065202
Hmgn5b	0.886077	0.330976	0.999863	0.845243	0.346103	0.999958	0.631884	0.483482	0.996393	0.841594	0.346149	0.998426	0.931768	0.293442	NA
MAST1	1.01756	0.403966	0.999863	0.725185	0.553114	0.999958	0.862372	0.472272	0.995375	0.0706304	0.956167	0.998426	0.931425	0.437353	NA
Phldb1	0.0542511	0.832781	0.999863	0.175296	0.492114	0.999958	0.602607	0.0173943	0.591082	0.302493	0.234828	0.998426	0.926709	0.000246231	0.0219619
Susd4	1.63711	0.125824	0.999863	-1.51775	0.254396	0.999958	1.90081	0.0660436	0.773223	1.58233	0.133218	0.998426	0.924865	0.399391	NA
Kcng2	-0.156307	0.899896	0.999863	0.799628	0.463519	0.999958	1.02052	0.335602	0.944781	-0.100065	0.933004	0.998426	0.922678	0.38964	NA
Npy4r	-0.867974	0.664895	0.999863	-1.12153	0.575683	0.999958	0.443552	0.821744	0.996393	0.785128	0.68574	0.998426	0.922518	0.63163	NA
Stpg1	0.812558	0.643576	0.999863	1.00985	0.555372	0.999958	0.417609	0.813116	0.996393	-0.0554924	0.975353	0.998426	0.921434	0.590683	NA
Cntnap1	0.123526	0.71108	0.999863	0.577774	0.0741346	0.999958	0.451211	0.162877	0.865188	0.422133	0.193754	0.998426	0.919362	0.00401713	0.115552
Slc28a1	1.13059	0.441703	0.999863	0.946995	0.517419	0.999958	-0.714413	0.647658	0.996393	0.76933	0.602292	0.998426	0.918368	0.528336	NA
Hist1h2an	0.133199	0.871454	0.999863	1.25115	0.0847094	0.999958	1.07707	0.138574	0.839059	0.98323	0.181361	0.998426	0.91477	0.215494	NA
Fignl1	-0.0744142	0.861473	0.999863	0.578656	0.153617	0.999958	0.837013	0.0361914	0.69682	0.837978	0.0366222	0.998426	0.913196	0.0222383	0.263384
Slc7a15	0.703496	0.466167	0.999863	-0.668768	0.514762	0.999958	0.50877	0.595134	0.996393	0.272481	0.778761	0.998426	0.912919	0.3352	NA
Ebi3	0.372177	0.494293	0.999863	0.603293	0.257582	0.999958	0.419786	0.431502	0.982475	0.29422	0.584864	0.998426	0.912827	0.0827333	0.466799
Slc41a3	-0.343168	0.489396	0.999863	0.0747325	0.877444	0.999958	0.266414	0.579301	0.996393	-0.186595	0.702112	0.998426	0.912703	0.0548552	0.392621
Serpina16	0.244695	0.839138	0.999863	-0.934029	0.481115	0.999958	1.05397	0.327236	0.94435	1.05634	0.32857	0.998426	0.912386	0.403398	NA
Avpr2	-0.476212	0.630854	0.999863	-1.4186	0.205267	0.999958	-0.803541	0.414148	0.979349	-0.349685	0.707556	0.998426	0.912082	0.270205	NA
Dhh	1.07519	0.175477	0.999863	1.18872	0.123989	0.999958	0.76732	0.33049	0.944781	-0.314837	0.723091	0.998426	0.911683	0.244601	NA
Vash2	0.457215	0.599969	0.999863	0.870702	0.292721	0.999958	0.519661	0.535955	0.996393	-0.445851	0.630823	0.998426	0.9108	0.267387	NA
Tmem178a	0.140365	0.684393	0.999863	-0.0280573	0.935038	0.999958	-0.365282	0.291337	0.9345	0.328173	0.33581	0.998426	0.909948	0.00696507	0.155308
Ccnf	-0.0307963	0.918292	0.999863	0.0921294	0.757646	0.999958	0.142747	0.631844	0.996393	0.433719	0.144791	0.998426	0.908502	0.00216408	0.0830879
Pcdh20	0.871291	0.326533	0.999863	-0.379548	0.676903	0.999958	-0.585088	0.521547	0.996393	-0.153356	0.865166	0.998426	0.90847	0.303088	0.713527
Npw	-0.227346	0.713246	0.999863	0.459207	0.419612	0.999958	0.399834	0.47971	0.996393	0.371339	0.514801	0.998426	0.907629	0.0995848	0.498158
Cnnm1	0.280253	0.863718	0.999863	1.26547	0.401636	0.999958	1.64517	0.261477	0.931592	0.415756	0.794152	0.998426	0.906534	0.555734	NA
Caln1	0.750285	0.633929	0.999863	0.991359	0.51475	0.999958	1.42937	0.329019	0.944781	0.834315	0.586171	0.998426	0.906128	0.551671	NA
Rnf182	1.73856	0.241351	0.999863	0.59308	0.708401	0.999958	1.18149	0.430276	0.982119	0.555014	0.72449	0.998426	0.905957	0.554705	NA
Mrgprh	-0.312688	0.951691	0.999863	0.0108288	0.998326	0.999958	-0.708777	0.890772	0.996393	-0.630869	0.902715	0.998426	0.90572	0.860513	NA
Trim6	-0.0374859	0.952261	0.999863	-0.0454476	0.940604	0.999958	-0.673769	0.297269	0.936946	0.307891	0.599159	0.998426	0.90427	0.106458	0.513898
Pole2	-0.0171423	0.966593	0.999863	0.462651	0.232394	0.999958	0.812099	0.0314094	0.68242	0.875897	0.020479	0.998426	0.904117	0.0164516	0.227064
Duox2	-0.79342	0.382581	0.999863	-0.433019	0.605887	0.999958	0.279981	0.717394	0.996393	0.118281	0.880775	0.998426	0.903735	0.225566	NA
Fbp2	-0.106787	0.799477	0.999863	0.136721	0.738977	0.999958	0.335395	0.407826	0.976324	-0.0649434	0.875072	0.998426	0.90243	0.0239018	0.273836
Lrrc48	0.331576	0.327081	0.999863	0.0872572	0.79637	0.999958	0.54575	0.0913107	0.794862	0.481311	0.140306	0.998426	0.901725	0.00453959	0.122127
Kif18a	0.0930236	0.771724	0.999863	0.220816	0.483887	0.999958	0.401536	0.198197	0.892723	0.438841	0.160536	0.998426	0.901251	0.00349328	0.104937
Ucp3	0.277539	0.858369	0.999863	0.0160671	0.991783	0.999958	-0.12647	0.935388	0.996393	0.49217	0.743803	0.998426	0.901235	0.536068	NA
Ppl	-0.29162	0.573819	0.999863	0.276531	0.592154	0.999958	1.47626	0.00411092	0.388995	0.292256	0.571213	0.998426	0.899433	0.0807832	0.462933
Necab2	0.308797	0.318335	0.999863	0.159428	0.603368	0.999958	0.388306	0.1937	0.885445	0.822198	0.00498628	0.66583	0.899156	0.00201892	0.0804447
Nefm	-0.881346	0.650486	0.999863	-1.1349	0.559599	0.999958	1.97146	0.269641	0.933206	-0.0103392	0.995739	0.999414	0.898864	0.629656	NA
Kif11	-0.0850913	0.756874	0.999863	0.222718	0.413145	0.999958	0.449466	0.0971144	0.800191	0.536289	0.0478392	0.998426	0.898274	0.000876292	0.0483838
Lrrc66	-0.304931	0.868225	0.999863	0.0185898	0.99193	0.999958	-0.123947	0.946231	0.996393	-0.623115	0.73458	0.998426	0.897958	0.608221	NA
RT1-M5	-0.19101	0.892132	0.999863	0.978262	0.43635	0.999958	1.20257	0.329322	0.944781	1.21531	0.326054	0.998426	0.897362	0.475228	NA
Sorcs1	0.014747	0.984816	0.999863	-0.941063	0.272421	0.999958	-0.337764	0.661825	0.996393	-0.601894	0.454603	0.998426	0.897171	0.196101	NA
Nell2	1.34225	0.327783	0.999863	-0.546281	0.723561	0.999958	-0.688819	0.655603	0.996393	-1.18799	0.44178	0.998426	0.895633	0.516604	NA
Sult6b1	0.117654	0.828987	0.999863	0.316781	0.545615	0.999958	0.352967	0.495127	0.996393	1.37955	0.00508049	0.66583	0.894862	0.0750365	0.448247
Dsn1	-0.0220153	0.941399	0.999863	0.27072	0.352323	0.999958	0.21265	0.463407	0.993322	0.417944	0.1479	0.998426	0.894519	0.00163404	0.0720127
Lrrc75b	-0.167667	0.749983	0.999863	0.251261	0.61055	0.999958	0.969	0.0377762	0.701388	0.436106	0.367732	0.998426	0.893938	0.0571026	0.398999
Rgma	0.555773	0.365654	0.999863	-0.0910746	0.885518	0.999958	0.228951	0.707998	0.996393	0.358269	0.556761	0.998426	0.891209	0.131897	0.545054
Pcdhb21	1.45944	0.0560929	0.999863	0.256165	0.753711	0.999958	0.339014	0.672121	0.996393	0.941313	0.223112	0.998426	0.891097	0.249571	NA
Isg20	0.0647123	0.803648	0.999863	0.023026	0.928933	0.999958	0.399777	0.11623	0.814135	0.484625	0.0570414	0.998426	0.890596	0.000416414	0.0299896
LOC303448	0.248845	0.857483	0.999863	0.994937	0.432949	0.999958	0.2598	0.845944	0.996393	-1.1828	0.413475	0.998426	0.889896	0.483867	NA
LOC100359907	0.241732	0.900838	0.999863	0.000188466	0.999923	0.999996	-0.719425	0.711215	0.996393	-1.21859	0.530593	0.998426	0.889104	0.632837	NA
Mcm6	0.151751	0.68391	0.999863	0.804165	0.0295914	0.999958	1.03857	0.00486842	0.413796	1.14185	0.00196591	0.465348	0.888983	0.0160689	0.225023
Kntc1	-0.276482	0.581773	0.999863	0.648653	0.188055	0.999958	0.539159	0.273715	0.933206	0.806116	0.10127	0.998426	0.886971	0.0710534	0.43817
Map4k4	0.20354	0.526723	0.999863	0.265221	0.408675	0.999958	0.574403	0.0730789	0.777722	0.724615	0.0237447	0.998426	0.886566	0.00563486	0.138718
Tnn	-0.389446	0.568621	0.999863	0.493718	0.421942	0.999958	-0.362338	0.5788	0.996393	0.120365	0.848301	0.998426	0.886207	0.138006	0.551787
Dctpp1	0.281957	0.136534	0.999863	0.357296	0.0519539	0.999958	0.524602	0.00345731	0.371065	0.505699	0.00513851	0.66583	0.8861	4.70845e-07	0.000624195
Plxna3	0.150121	0.511953	0.999863	0.117594	0.602995	0.999958	0.200639	0.369842	0.960415	0.0214657	0.924547	0.998426	0.885945	5.14781e-05	0.0117037
LOC500148	0.589854	0.422838	0.999863	0.976897	0.1641	0.999958	0.358709	0.621295	0.996393	0.501721	0.487333	0.998426	0.884707	0.207949	NA
Apba2	0.802885	0.197067	0.999863	0.732714	0.234056	0.999958	0.746906	0.221404	0.908472	0.599304	0.332526	0.998426	0.882853	0.146967	0.56746
Slc4a3	0.00335626	0.996212	0.999863	0.277401	0.678111	0.999958	0.834117	0.18671	0.879897	0.173742	0.795497	0.998426	0.882395	0.162856	NA
MGC114492	0.709433	0.160202	0.999863	-0.129608	0.806934	0.999958	0.809395	0.0983648	0.800191	0.291882	0.566224	0.998426	0.882346	0.0714269	0.439417
Rbp2	0.361285	0.567382	0.999863	-0.413051	0.539541	0.999958	0.520873	0.385835	0.96877	0.222442	0.71997	0.998426	0.881614	0.133431	NA
Ccdc8	0.415583	0.410651	0.999863	0.254528	0.611737	0.999958	-0.200718	0.696587	0.996393	0.109645	0.828006	0.998426	0.879773	0.0664656	0.426727
Hrasls5	0.742455	0.499715	0.999863	-1.30361	0.324405	0.999958	1.75642	0.0832056	0.788371	0.0633089	0.955582	0.998426	0.879037	0.408131	NA
Phf21b	0.214566	0.674794	0.999863	0.673818	0.166649	0.999958	0.720748	0.135123	0.832677	0.723004	0.1357	0.998426	0.878278	0.0673988	0.429802
Mcm3	-0.0499109	0.885476	0.999863	0.570514	0.0944118	0.999958	0.785382	0.0207798	0.610711	0.998825	0.00325084	0.556996	0.877748	0.00975114	0.180687
Amn	-0.322151	0.860461	0.999863	-0.575707	0.753411	0.999958	-0.718244	0.695115	0.996393	0.415507	0.816749	0.998426	0.877694	0.615285	NA
Msantd1	-0.0308409	0.960333	0.999863	0.209889	0.719693	0.999958	0.451464	0.422423	0.979894	0.875713	0.109074	0.998426	0.876503	0.10841	0.514938
Scara3	-0.231377	0.835481	0.999863	-0.755579	0.512881	0.999958	-0.565975	0.609364	0.996393	-2.36276	0.0655139	0.998426	0.874807	0.375029	NA
Klf1	0.689411	0.0704911	0.999863	0.307937	0.426765	0.999958	0.901527	0.0123533	0.537807	-0.0211956	0.957663	0.998426	0.872922	0.0161901	0.225206
Chtf18	-0.23198	0.406082	0.999863	0.479609	0.0627351	0.999958	0.631878	0.0125955	0.53917	0.726463	0.00411875	0.604489	0.872478	0.000508079	0.034291
Rec114	0.984103	0.311212	0.999863	1.7993	0.061542	0.999958	2.10047	0.0287067	0.6652	1.54363	0.109252	0.998426	0.872047	0.36812	0.756264
Trpc5	0.289356	0.885232	0.999863	0.01959	0.992218	0.999958	-0.700024	0.727449	0.996393	-0.0663348	0.97358	0.998426	0.871561	0.652025	NA
Fhl4	0.0606889	0.920084	0.999863	0.384668	0.498512	0.999958	0.100223	0.861995	0.996393	0.509901	0.360933	0.998426	0.870914	0.108036	0.51483
Grem1	-0.638033	0.26274	0.999863	0.365283	0.467724	0.999958	-0.265486	0.61208	0.996393	-0.326369	0.538276	0.998426	0.870525	0.0728724	0.443591
Ccdc151	0.357205	0.674212	0.999863	0.168798	0.841667	0.999958	0.31251	0.704442	0.996393	0.418879	0.610266	0.998426	0.869582	0.274002	NA
Begain	0.605409	0.315852	0.999863	0.275991	0.649494	0.999958	0.402935	0.498213	0.996393	0.645886	0.272461	0.998426	0.866404	0.135202	0.54737
Mpped2	-0.142025	0.875671	0.999863	0.0336506	0.968765	0.999958	-0.508229	0.575166	0.996393	-0.708973	0.451822	0.998426	0.865939	0.269885	NA
Kazald1	0.29599	0.396695	0.999863	1.1073	0.000490997	0.999958	0.911509	0.00425174	0.392005	0.584841	0.0753102	0.998426	0.865695	0.00705198	0.155748
Cenpk	0.208198	0.50716	0.999863	0.504555	0.0981079	0.999958	0.46173	0.128472	0.825134	0.713674	0.0181176	0.998426	0.862674	0.00403609	0.115552
Stra6	0.206501	0.87788	0.999863	1.56422	0.194943	0.999958	-0.580185	0.679464	0.996393	0.754356	0.547613	0.998426	0.861436	0.488838	NA
Cr2	-1.57072	0.213081	0.999863	0.538301	0.584793	0.999958	0.801582	0.403887	0.974487	-0.0995826	0.923151	0.998426	0.860882	0.370109	NA
Foxm1	0.191283	0.508295	0.999863	0.362315	0.20592	0.999958	0.47984	0.0924848	0.797965	0.621649	0.0292226	0.998426	0.858794	0.00249466	0.0882257
Gfra4	1.14671	0.484363	0.999863	0.92175	0.573494	0.999958	0.412543	0.806553	0.996393	-0.0477208	0.977808	0.998426	0.858349	0.599697	NA
Cenpn	0.0370331	0.878874	0.999863	0.388143	0.0987895	0.999958	0.306505	0.191165	0.884479	0.50801	0.0295918	0.998426	0.856812	0.000198949	0.0194575
Clca4	0.762811	0.450421	0.999863	0.558516	0.579186	0.999958	-1.42702	0.247052	0.925545	-0.318506	0.767488	0.998426	0.854606	0.385389	NA
Pkia	0.136784	0.709594	0.999863	-0.0674573	0.853865	0.999958	-0.104384	0.77468	0.996393	-0.0271531	0.940702	0.998426	0.853403	0.0162374	0.225206
Hspa1a	-0.306492	0.613158	0.999863	0.951239	0.111782	0.999958	1.87707	0.00163439	0.276558	0.508952	0.395975	0.998426	0.848999	0.155853	0.576755
Cdc25b	-0.0881314	0.771393	0.999863	0.212693	0.475862	0.999958	0.253303	0.393849	0.971973	0.415462	0.161535	0.998426	0.847235	0.00399025	0.115534
Mmd	0.656448	0.0576942	0.999863	0.560754	0.102401	0.999958	0.758855	0.0252365	0.642961	0.747505	0.0281085	0.998426	0.846925	0.0124429	0.200383
Acot4	-0.00723373	0.973438	0.999863	0.513178	0.018001	0.999958	0.569702	0.00861874	0.494246	0.379259	0.080463	0.998426	0.846663	9.43342e-05	0.0146236
Nrap	-0.747804	0.497956	0.999863	0.342429	0.717465	0.999958	0.931819	0.300444	0.937863	0.613508	0.506084	0.998426	0.845459	0.351628	NA
Nxnl1	-0.990211	0.485938	0.999863	0.0857212	0.946119	0.999958	-1.36667	0.337601	0.946099	0.191252	0.878435	0.998426	0.843338	0.480415	NA
Fam72a	0.0169767	0.964429	0.999863	0.288237	0.42489	0.999958	0.334639	0.346442	0.949119	0.82012	0.0174771	0.996423	0.843191	0.0142767	0.214151
Nap1l2	0.0630779	0.932246	0.999863	-0.358546	0.636385	0.999958	-0.00835027	0.990711	0.997866	-0.0549554	0.939636	0.998426	0.841491	0.210359	NA
Adcy10	0.495632	0.129452	0.999863	0.55364	0.0900045	0.999958	0.350464	0.283248	0.933206	0.255757	0.433857	0.998426	0.841209	0.00993678	0.182838
Cdh3	0.410187	0.233389	0.999863	0.139112	0.686566	0.999958	0.383481	0.251951	0.928454	0.562909	0.0906065	0.998426	0.841188	0.0100378	0.183228
Lrr1	-1.11828	0.217858	0.999863	0.287289	0.697669	0.999958	0.407431	0.573934	0.996393	0.497902	0.491726	0.998426	0.840465	0.234745	NA
Slc35f2	-0.909626	0.175988	0.999863	0.711614	0.258746	0.999958	0.112326	0.859818	0.996393	0.730159	0.246135	0.998426	0.839647	0.181172	0.606719
Igsf1	0.234424	0.57108	0.999863	-0.0189761	0.963491	0.999958	0.857297	0.022791	0.626928	0.392491	0.318608	0.998426	0.839552	0.0266305	0.28858
Sult2a6	1.53883	0.000281623	0.999863	-0.126704	0.765005	0.999958	-0.35884	0.397255	0.97235	-0.427745	0.312976	0.998426	0.838831	0.0477563	0.371319
Chst5	0.343365	0.782067	0.999863	0.0675937	0.956763	0.999958	1.94031	0.0707897	0.773383	-0.410947	0.752072	0.998426	0.838476	0.464981	NA
Rundc3a	0.105297	0.717733	0.999863	0.187489	0.504301	0.999958	0.735145	0.00534449	0.41974	0.849588	0.00124537	0.42648	0.837501	0.00145789	0.0665521
Ildr1	0.31074	0.52532	0.999863	-0.0473301	0.923795	0.999958	0.715993	0.118599	0.817846	0.215518	0.652959	0.998426	0.835266	0.0676557	0.430081
Gdf15	0.190569	0.659455	0.999863	0.137116	0.750213	0.999958	1.55132	0.000252832	0.18546	0.765539	0.0729815	0.998426	0.834579	0.0503405	0.380143
Ankrd34a	-1.19425	0.218091	0.999863	-0.414005	0.614224	0.999958	0.636971	0.379965	0.965815	0.685109	0.346019	0.998426	0.833259	0.246088	NA
Gprc5b	0.481023	0.430047	0.999863	0.119511	0.846573	0.999958	0.664832	0.250373	0.926981	0.234266	0.69863	0.998426	0.833181	0.146356	NA
Clspn	-0.786153	0.291342	0.999863	0.795328	0.225885	0.999958	0.302245	0.650326	0.996393	0.626541	0.342502	0.998426	0.832141	0.203133	0.628422
Hsd17b3	0.628066	0.490913	0.999863	-0.39675	0.687597	0.999958	0.162525	0.859384	0.996393	0.644312	0.468639	0.998426	0.832124	0.342711	NA
Igfbp5	0.397203	0.38142	0.999863	-0.599238	0.227261	0.999958	0.296384	0.502417	0.996393	0.0420337	0.926471	0.998426	0.831515	0.051096	0.382413
RGD1307315	0.0975539	0.735604	0.999863	0.440568	0.102852	0.999958	0.423582	0.112378	0.809884	0.591628	0.025195	0.998426	0.830649	0.00133207	0.063561
RT1-N2	1.71706	0.347917	0.999863	0.963242	0.598701	0.999958	-0.116264	0.949443	0.996393	0.738524	0.686674	0.998426	0.830323	0.650106	0.894931
LOC498705	-0.879522	0.71385	0.999863	0.0210749	0.992989	0.999958	-1.27561	0.594844	0.996393	-0.620629	0.795826	0.998426	0.829169	0.72297	NA
Ctnna2	1.55692	0.165352	0.999863	0.0751999	0.951945	0.999958	1.08502	0.335902	0.944781	1.01901	0.370666	0.998426	0.828445	0.472377	NA
Gsta3	0.17504	0.641252	0.999863	0.652571	0.0807451	0.999958	0.967429	0.00947554	0.502579	0.749438	0.0447665	0.998426	0.828072	0.0265011	0.288256
Ccne1	0.350183	0.480295	0.999863	0.721413	0.14339	0.999958	1.04244	0.0339325	0.694535	0.857328	0.0816871	0.998426	0.82641	0.0932567	0.484675
RGD1565844	0.336403	0.614301	0.999863	0.139179	0.834088	0.999958	1.11706	0.0606948	0.755978	0.898226	0.140199	0.998426	0.825782	0.177571	NA
Tonsl	0.216314	0.515572	0.999863	0.415181	0.201224	0.999958	0.708846	0.0264219	0.650729	0.988761	0.00184546	0.465348	0.825218	0.00962837	0.180357
Kcnd1	-0.15433	0.766173	0.999863	0.240742	0.616551	0.999958	-0.040594	0.933719	0.996393	0.838627	0.0642486	0.998426	0.823686	0.069165	0.432561
Dbil5	0.426968	0.146348	0.999863	0.292991	0.31379	0.999958	0.378346	0.184699	0.878745	0.242481	0.403667	0.998426	0.820965	0.0030825	0.0987337
Angpt4	-0.935533	0.610924	0.999863	-1.76617	0.336821	0.999958	-0.243705	0.892675	0.996393	0.212288	0.904072	0.998426	0.820354	0.630346	NA
Cd63	-0.125995	0.526403	0.999863	0.135696	0.493892	0.999958	0.571624	0.00388318	0.385509	0.221666	0.263551	0.998426	0.818597	3.5196e-05	0.00887169
Tmprss5	0.602728	0.298838	0.999863	0.565049	0.322795	0.999958	1.11187	0.0435237	0.718839	1.13789	0.039439	0.998426	0.818239	0.144231	0.562094
Gata3	0.124931	0.860769	0.999863	0.258179	0.704721	0.999958	0.69642	0.279671	0.933206	0.247564	0.714284	0.998426	0.818063	0.201877	NA
Ifit3	0.207893	0.498601	0.999863	0.409877	0.180153	0.999958	0.521913	0.0872977	0.791511	0.423417	0.166058	0.998426	0.817301	0.00733376	0.158387
Mlf1	-1.8484	0.120507	0.999863	0.441042	0.631295	0.999958	0.107762	0.90863	0.996393	1.2214	0.152595	0.998426	0.815953	0.353771	NA
Krt18	-0.0276503	0.874546	0.999863	0.459013	0.00869312	0.999958	0.662251	0.000152521	0.18546	0.400994	0.0218973	0.998426	0.815696	3.09075e-06	0.00199096
Jakmip2	0.441034	0.691879	0.999863	1.09679	0.287463	0.999958	1.85325	0.059711	0.754841	0.786015	0.453696	0.998426	0.814469	0.436076	NA
Dqx1	0.0802253	0.764025	0.999863	0.347856	0.186751	0.999958	0.368106	0.160951	0.864149	0.584224	0.0258016	0.998426	0.813744	0.00181249	0.0753254
Ccdc68	-0.134775	0.706452	0.999863	-0.116394	0.743826	0.999958	0.368403	0.297513	0.936946	0.335666	0.343221	0.998426	0.812696	0.021157	0.256927
Cdca7	-0.0561528	0.84891	0.999863	0.535594	0.0586075	0.999958	0.532212	0.0589906	0.753518	0.969125	0.000517183	0.320916	0.812117	0.00372856	0.110007
Cd3g	0.598479	0.341786	0.999863	1.33239	0.0230219	0.999958	0.688215	0.255393	0.929013	0.542662	0.377933	0.998426	0.810654	0.178454	0.604138
Tmprss4	1.71378	0.0308928	0.999863	1.50838	0.0567701	0.999958	1.69937	0.0289416	0.6652	1.15821	0.150685	0.998426	0.810102	0.32684	NA
Tsks	0.19709	0.753787	0.999863	0.805993	0.168627	0.999958	0.306495	0.609906	0.996393	0.183236	0.764161	0.998426	0.80993	0.164274	0.588932
Il36a	0.29874	0.809137	0.999863	0.0944304	0.938902	0.999958	0.241087	0.839916	0.996393	0.79839	0.484349	0.998426	0.809293	0.477662	NA
Ttc9	-0.175193	0.752085	0.999863	0.644621	0.1962	0.999958	0.569672	0.250989	0.928135	0.270839	0.59638	0.998426	0.808589	0.0990306	0.496353
Ccsap	0.419295	0.276134	0.999863	0.409393	0.275704	0.999958	0.761082	0.0340475	0.695604	0.852551	0.0174016	0.996423	0.807389	0.0247134	0.278206
Fabp12	0.319946	0.452181	0.999863	0.428476	0.309344	0.999958	0.644921	0.123314	0.817846	0.932042	0.0255275	0.998426	0.807317	0.0533376	0.387469
Ovol1	0.103666	0.830664	0.999863	0.0239153	0.960103	0.999958	0.357361	0.440284	0.984895	0.574656	0.211413	0.998426	0.806225	0.0756731	0.450889
Tead2	0.210727	0.447312	0.999863	0.659988	0.0153515	0.999958	0.560614	0.0393164	0.710084	0.268629	0.327665	0.998426	0.805728	0.00296326	0.096514
Actr3b	0.283756	0.546042	0.999863	0.298018	0.518433	0.999958	0.191889	0.676853	0.996393	0.100363	0.829384	0.998426	0.805505	0.0718054	0.440055
Bai1	1.36995	0.373957	0.999863	1.30617	0.390732	0.999958	1.40137	0.350514	0.951123	1.15284	0.451381	0.998426	0.80515	0.607346	NA
Emilin3	-0.900013	0.636386	0.999863	1.30766	0.465016	0.999958	0.433461	0.816111	0.996393	-0.0305804	0.987122	0.998426	0.804817	0.65981	NA
Armcx6	0.791438	0.0865538	0.999863	0.0862747	0.857464	0.999958	0.299902	0.519257	0.996393	0.512718	0.26549	0.998426	0.804809	0.0741255	0.44633
Scg5	-0.484528	0.672388	0.999863	-0.309125	0.775399	0.999958	1.54459	0.0808208	0.786558	0.169679	0.86558	0.998426	0.80414	0.391308	NA
Pcdha10	1.57146	0.245288	0.999863	-1.24926	0.420381	0.999958	-1.3918	0.369348	0.960415	-0.71709	0.64149	0.998426	0.804108	0.561399	NA
Ank1	0.125067	0.905469	0.999863	-0.454644	0.675592	0.999958	-0.0155234	0.987992	0.997866	-0.10885	0.917102	0.998426	0.803118	0.414364	NA
Slc17a7	0.822186	0.679069	0.999863	-1.15479	0.569718	0.999958	0.399014	0.841722	0.996393	0.546426	0.783209	0.998426	0.801966	0.682602	NA
Sez6l2	-0.905103	0.735059	0.999863	-1.15866	0.664867	0.999958	-0.72412	0.786594	0.996393	-0.0151154	0.995479	0.999414	0.799488	0.760408	NA
Mir3075	-0.302462	0.899424	0.999863	0.0210581	0.992979	0.999958	-0.698555	0.77036	0.996393	-1.19772	0.61673	0.998426	0.797629	0.73277	NA
RGD1559747	-0.472088	0.514351	0.999863	-0.622813	0.383838	0.999958	0.957649	0.113526	0.811931	0.414777	0.51192	0.998426	0.797329	0.193928	NA
Insl3	0.197445	0.835848	0.999863	-0.508494	0.607828	0.999958	-0.728849	0.465461	0.994407	-0.36693	0.705872	0.998426	0.797305	0.376069	NA
Sobp	1.00913	0.0994638	0.999863	0.543104	0.384066	0.999958	0.203812	0.748504	0.996393	0.690388	0.259746	0.998426	0.795722	0.18992	0.61404
Cyp1a1	-0.36394	0.584655	0.999863	0.648072	0.31409	0.999958	0.88679	0.165942	0.868404	0.409615	0.526139	0.998426	0.795344	0.215041	0.64087
Lsamp	-0.20043	0.6425	0.999863	-0.6024	0.169784	0.999958	-0.0704779	0.864225	0.996393	-0.899124	0.0457868	0.998426	0.794245	0.0427447	0.353513
St6galnac2	0.104251	0.712011	0.999863	0.00870495	0.975113	0.999958	0.501177	0.062108	0.766061	0.239023	0.382836	0.998426	0.79346	0.00283815	0.0942931
Dnajc5b	0.791162	0.283838	0.999863	0.0916488	0.904778	0.999958	1.5628	0.0241391	0.637051	-0.216583	0.782409	0.998426	0.791257	0.272914	NA
Myh10	0.0888091	0.791044	0.999863	0.141438	0.671964	0.999958	0.423315	0.203478	0.898692	0.434173	0.192472	0.998426	0.789886	0.0174368	0.234004
Cidea	-0.140517	0.733233	0.999863	0.247566	0.546443	0.999958	0.265316	0.517731	0.996393	0.230258	0.574829	0.998426	0.787592	0.0544094	0.390636
Tssk1b	0.385347	0.421644	0.999863	0.106866	0.824221	0.999958	-0.140494	0.772702	0.996393	0.72938	0.108096	0.998426	0.783104	0.0829693	0.466799
Tmem107	0.0101388	0.987803	0.999863	1.28432	0.0244444	0.999958	0.71027	0.228192	0.911971	-0.320011	0.629906	0.998426	0.781855	0.184281	NA
Plin5	0.130113	0.665619	0.999863	0.433146	0.147985	0.999958	0.455655	0.12758	0.823228	0.439278	0.142236	0.998426	0.780241	0.0089664	0.174299
Gnai1	0.118628	0.682172	0.999863	0.00582033	0.983903	0.999958	0.653369	0.0215445	0.620855	0.189631	0.508938	0.998426	0.779419	0.00607019	0.144525
Cldn23	-0.38702	0.585933	0.999863	0.612734	0.340953	0.999958	0.703593	0.268351	0.933206	0.922666	0.144349	0.998426	0.779064	0.220087	0.647201
Gpr135	0.991605	0.111727	0.999863	0.266198	0.677588	0.999958	1.20703	0.0468368	0.722804	0.393327	0.534402	0.998426	0.778997	0.208522	0.634468
Slc5a1	0.418641	0.159168	0.999863	0.497529	0.0888864	0.999958	0.82712	0.00398508	0.385509	0.477286	0.102304	0.998426	0.77889	0.00690927	0.154583
Dbf4	0.00533566	0.992407	0.999863	0.152406	0.777894	0.999958	0.675622	0.18979	0.884479	0.693064	0.180423	0.998426	0.778377	0.129992	0.544469
Akap3	0.395804	0.604032	0.999863	0.748405	0.305455	0.999958	0.231038	0.7578	0.996393	0.0462979	0.95176	0.998426	0.778035	0.283538	NA
Egflam	0.649975	0.380233	0.999863	-0.3689	0.64884	0.999958	0.718126	0.313544	0.940698	0.885727	0.210787	0.998426	0.777918	0.275009	NA
Tac4	0.837973	0.406721	0.999863	1.71427	0.0661876	0.999958	1.45416	0.121421	0.817846	1.38434	0.143736	0.998426	0.777695	0.430666	NA
Abo	0.101989	0.801463	0.999863	0.475401	0.21694	0.999958	-0.0171199	0.965486	0.996393	-0.0405235	0.919123	0.998426	0.776205	0.0388802	0.336392
Spef1	-0.140406	0.694358	0.999863	-0.0908223	0.793995	0.999958	0.196089	0.560508	0.996393	0.354099	0.291014	0.998426	0.774747	0.0178627	0.235629
March9	0.13562	0.653247	0.999863	0.424465	0.147436	0.999958	0.671381	0.0199032	0.604397	0.797271	0.00565905	0.720302	0.77441	0.00716404	0.157274
Cdc7	0.809518	0.0808153	0.999863	1.01667	0.0226738	0.999958	0.789768	0.078643	0.785409	1.54235	0.000328736	0.262678	0.774131	0.0866881	0.471981
Pax9	0.363291	0.426391	0.999863	0.440019	0.326473	0.999958	0.675037	0.125908	0.81955	0.580192	0.191914	0.998426	0.772557	0.0794708	0.459403
Pdgfa	-0.00567682	0.981959	0.999863	0.428591	0.0804332	0.999958	0.632081	0.00932995	0.502579	0.457476	0.0616085	0.998426	0.772407	0.00146363	0.0665521
Nme8	0.907626	0.0874463	0.999863	0.310756	0.572137	0.999958	0.0349626	0.950081	0.996393	0.0725119	0.896951	0.998426	0.771563	0.139739	0.554697
Kifc3	0.106081	0.621627	0.999863	0.183653	0.391232	0.999958	0.54394	0.0108227	0.526562	0.275991	0.197166	0.998426	0.771122	0.000299266	0.0250472
Nmur1	0.214676	0.879718	0.999863	0.138967	0.921085	0.999958	-1.65467	0.293	0.935722	-1.59381	0.308804	0.998426	0.771055	0.5699	NA
Mapk13	0.226421	0.673449	0.999863	0.131909	0.803034	0.999958	0.742316	0.13425	0.831932	0.140684	0.788509	0.998426	0.77103	0.120697	0.53353
Zfp575	-0.703352	0.616911	0.999863	-0.950097	0.500646	0.999958	0.466216	0.703714	0.996393	0.610072	0.616881	0.998426	0.770966	0.521912	NA
Pqlc3	0.181536	0.66153	0.999863	0.207262	0.6149	0.999958	0.478098	0.242588	0.923239	0.837307	0.0400645	0.998426	0.770423	0.0589275	0.403364
Exnef	0.388432	0.161181	0.999863	0.461948	0.0920534	0.999958	0.753603	0.00547246	0.423174	0.562408	0.0395413	0.998426	0.769925	0.00458286	0.122231
Tmem120a	0.14212	0.274175	0.999863	0.329835	0.0107174	0.999958	0.468875	0.000276147	0.18546	0.26107	0.0434942	0.998426	0.769814	2.21316e-09	1.28308e-05
Oaz3	0.0290975	0.980006	0.999863	-1.17067	0.345616	0.999958	0.65688	0.555061	0.996393	-0.382182	0.743332	0.998426	0.769317	0.488843	NA
LOC500227	0.587589	0.31591	0.999863	0.522229	0.365256	0.999958	0.458756	0.423481	0.980353	0.492578	0.391696	0.998426	0.768772	0.171962	0.597738
Plekha4	-0.0807799	0.736634	0.999863	0.244598	0.300227	0.999958	0.696444	0.00284591	0.349853	0.488369	0.0374707	0.998426	0.768688	0.000988548	0.0530658
Comp	0.34308	0.582688	0.999863	0.424827	0.482259	0.999958	0.710501	0.223494	0.909856	0.474065	0.428075	0.998426	0.767703	0.188551	0.612409
Ntn4	0.643885	0.214101	0.999863	0.436699	0.39779	0.999958	1.30773	0.00744561	0.47509	0.660199	0.192792	0.998426	0.767319	0.127137	0.540882
LOC498675	0.221715	0.471687	0.999863	0.503411	0.0908835	0.999958	0.62676	0.0329026	0.684621	0.33254	0.267208	0.998426	0.767138	0.00879169	0.173072
Tmbim1	0.138478	0.554179	0.999863	0.185087	0.42547	0.999958	0.846139	0.000220704	0.18546	0.433326	0.0606022	0.998426	0.766744	0.000835332	0.0470178
Sdcbp2	-1.01376	0.327382	0.999863	-0.262738	0.770813	0.999958	0.501581	0.546034	0.996393	1.04809	0.194259	0.998426	0.766648	0.349603	NA
LOC688925	0.608677	0.555308	0.999863	-0.233149	0.830605	0.999958	0.929292	0.345243	0.948398	0.181487	0.861619	0.998426	0.764741	0.443222	NA
Clec7a	0.168272	0.678452	0.999863	0.42705	0.290117	0.999958	0.0929321	0.818225	0.996393	0.091324	0.821523	0.998426	0.763646	0.0577875	0.399789
Slc5a10	-1.32871	0.334856	0.999863	-0.62016	0.623884	0.999958	-0.757758	0.54888	0.996393	-1.63834	0.232379	0.998426	0.763015	0.498218	NA
Adcy2	0.447662	0.465019	0.999863	0.257815	0.672253	0.999958	-0.207312	0.742839	0.996393	-0.755178	0.271129	0.998426	0.761689	0.187829	NA
Fibin	0.162808	0.80699	0.999863	0.688801	0.267465	0.999958	-0.634861	0.364878	0.956799	0.425986	0.499439	0.998426	0.761312	0.215289	NA
RGD1311447	-2.19915	0.121676	0.999863	-1.29855	0.360754	0.999958	0.34228	0.778565	0.996393	-0.893074	0.514072	0.998426	0.761022	0.522645	NA
Tcte3	0.705953	0.358	0.999863	-0.562762	0.519969	0.999958	0.0179073	0.981996	0.996658	0.360361	0.639814	0.998426	0.760665	0.305462	NA
Smox	0.334009	0.185537	0.999863	0.514975	0.0395678	0.999958	0.593268	0.0173726	0.591082	0.519053	0.0379326	0.998426	0.760056	0.00227792	0.0852015
Gins1	-0.199014	0.589994	0.999863	0.554196	0.111739	0.999958	0.359189	0.303677	0.940116	0.362616	0.301144	0.998426	0.759885	0.0274583	0.29277
Srsf12	0.636649	0.352187	0.999863	0.472345	0.486884	0.999958	0.65161	0.325379	0.943534	0.702985	0.289636	0.998426	0.758781	0.250608	NA
Rhcg	0.606716	0.445009	0.999863	0.477348	0.543414	0.999958	0.833682	0.268069	0.933206	0.959863	0.200532	0.998426	0.758286	0.318889	NA
Mme	0.645965	0.155967	0.999863	0.557635	0.219618	0.999958	1.21636	0.00703214	0.47146	0.97779	0.0306753	0.998426	0.755027	0.0956066	0.489863
Astn1	1.06735	0.352733	0.999863	0.691619	0.550252	0.999958	0.584915	0.612519	0.996393	0.596395	0.607302	0.998426	0.753326	0.511244	NA
Slc15a2	0.567878	0.329303	0.999863	0.55711	0.327886	0.999958	0.238813	0.679973	0.996393	0.513496	0.365957	0.998426	0.752088	0.176501	0.60198
Pla2g16	0.612999	0.00536157	0.999863	0.177067	0.421619	0.999958	0.654005	0.00290529	0.35115	0.48902	0.0261779	0.998426	0.750453	0.000632906	0.0388944
Ypel4	-0.246599	0.657917	0.999863	-0.144636	0.788039	0.999958	0.530189	0.29517	0.935722	0.296934	0.565631	0.998426	0.750446	0.134974	0.54737
Cdkn2c	-0.100943	0.587355	0.999863	0.155515	0.384492	0.999958	0.418838	0.0163956	0.581322	0.386223	0.0279506	0.998426	0.749523	1.35144e-05	0.00505481
Hpdl	0.099223	0.852211	0.999863	0.536489	0.284648	0.999958	0.76432	0.118207	0.81778	0.227239	0.656596	0.998426	0.749068	0.127531	0.540882
Lmntd2	-0.062827	0.826653	0.999863	0.245888	0.366998	0.999958	0.209292	0.438813	0.984895	0.0368807	0.893632	0.998426	0.74902	0.00424172	0.11856
Lnpep	1.44442	0.247068	0.999863	0.437951	0.742581	0.999958	1.14504	0.355786	0.953626	0.98011	0.437125	0.998426	0.74771	0.560482	NA
Gins4	0.338007	0.150826	0.999863	0.351346	0.128973	0.999958	0.177457	0.443968	0.986104	0.610537	0.00737553	0.794975	0.747519	0.000948999	0.0511797
Ccdc81	-0.200194	0.923599	0.999863	-1.59474	0.445538	0.999958	-0.583125	0.780284	0.996393	-1.65937	0.427317	0.998426	0.747145	0.707342	NA
Hjurp	-0.220286	0.51348	0.999863	-0.24747	0.46094	0.999958	0.135774	0.683747	0.996393	0.719685	0.0301052	0.998426	0.746991	0.0242958	0.275645
RGD1306739	0.284626	0.542164	0.999863	-0.149452	0.751742	0.999958	0.123415	0.788519	0.996393	0.287756	0.530101	0.998426	0.746171	0.0957558	0.489977
B3galnt1	-0.330985	0.437231	0.999863	0.0556891	0.889998	0.999958	0.156839	0.691913	0.996393	0.222185	0.575101	0.998426	0.744476	0.0526695	0.386456
Atp10a	-0.100486	0.801204	0.999863	0.363044	0.339595	0.999958	-0.0868732	0.822472	0.996393	0.282832	0.457618	0.998426	0.744231	0.0453469	0.36312
Cenpu	0.371377	0.279917	0.999863	0.277837	0.412945	0.999958	0.483279	0.144496	0.848056	0.468145	0.16021	0.998426	0.742573	0.0232842	0.269366
Ydjc	-0.277725	0.71799	0.999863	-0.140265	0.849054	0.999958	0.763932	0.260147	0.931592	0.440732	0.527006	0.998426	0.741124	0.277109	NA
Cldn5	0.434247	0.228477	0.999863	0.00691515	0.984965	0.999958	0.176006	0.621344	0.996393	0.0596947	0.869199	0.998426	0.739627	0.0310089	0.307929
Ntf4	1.24993	0.195962	0.999863	0.345897	0.733048	0.999958	0.374401	0.708015	0.996393	0.00655609	0.99497	0.999414	0.739313	0.449432	NA
Sds	0.613196	0.374835	0.999863	0.709111	0.304751	0.999958	0.0636733	0.926578	0.996393	0.0837302	0.903551	0.998426	0.739266	0.284642	0.699593
Fhl5	1.47388	0.37794	0.999863	-1.68169	0.356008	0.999958	-1.24715	0.493659	0.996393	0.192357	0.912681	0.998426	0.739092	0.663596	NA
Atp6v1e2	-0.976651	0.383553	0.999863	-0.459006	0.646884	0.999958	-0.111233	0.905783	0.996393	1.25565	0.135129	0.998426	0.737139	0.396877	NA
Kcnk12	-1.15852	0.536039	0.999863	0.366345	0.835578	0.999958	-0.977539	0.601571	0.996393	-1.47671	0.430247	0.998426	0.736116	0.670677	NA
Pcdha12	0.64766	0.562196	0.999863	-0.213383	0.858214	0.999958	-1.33991	0.31055	0.940118	-0.00598043	0.99587	0.999414	0.735948	0.495343	NA
Cdcp1	-0.591655	0.296092	0.999863	0.0846892	0.866376	0.999958	0.596218	0.209178	0.904503	0.0946648	0.849541	0.998426	0.7357	0.119115	0.530595
Sctr	0.20365	0.489233	0.999863	-0.268051	0.368642	0.999958	0.491636	0.084625	0.790087	0.423025	0.140503	0.998426	0.734806	0.00949493	0.178953
Mtmr11	-0.193756	0.373116	0.999863	-0.0830251	0.698757	0.999958	0.246506	0.244338	0.923279	-0.00430293	0.983941	0.998426	0.734554	0.000465856	0.0323894
Blnk	0.103965	0.775386	0.999863	0.840231	0.016574	0.999958	0.269414	0.448418	0.987939	0.648508	0.0656026	0.998426	0.734198	0.0364236	0.329833
Enpp6	-0.583225	0.610191	0.999863	-0.223554	0.833346	0.999958	-2.46747	0.0516815	0.730688	-0.199022	0.849902	0.998426	0.732883	0.451608	NA
Sptb	0.0621082	0.890971	0.999863	-0.225052	0.620968	0.999958	0.533238	0.205096	0.900867	0.453956	0.286152	0.998426	0.73264	0.0789724	0.458487
Enkur	-0.301016	0.602499	0.999863	0.184617	0.736037	0.999958	0.201261	0.71076	0.996393	-0.279249	0.619627	0.998426	0.731335	0.168413	0.594445
Tnfrsf12a	0.302839	0.441118	0.999863	0.481058	0.219922	0.999958	0.714819	0.0679043	0.773223	0.622077	0.112405	0.998426	0.731126	0.0619088	0.413179
Hebp2	-0.175053	0.829093	0.999863	0.516042	0.523132	0.999958	-1.48224	0.0691388	0.773223	-1.1838	0.14604	0.998426	0.730981	0.365431	0.753701
Mypop	0.265264	0.50598	0.999863	0.713883	0.0572151	0.999958	0.492984	0.191669	0.884479	0.645311	0.0857286	0.998426	0.730661	0.0500186	0.379649
Chpf	-0.242404	0.3491	0.999863	0.0927124	0.71775	0.999958	0.285487	0.263927	0.931592	0.268993	0.293181	0.998426	0.730277	0.00414492	0.11722
Scg3	-0.0326406	0.955706	0.999863	-0.166735	0.77426	0.999958	0.0981604	0.861423	0.996393	-0.383696	0.515161	0.998426	0.729896	0.178614	0.604138
Chst3	0.793449	0.300759	0.999863	0.392517	0.611671	0.999958	-0.307719	0.702392	0.996393	-0.0814199	0.918521	0.998426	0.729802	0.333983	NA
Mybpc3	0.566096	0.607726	0.999863	0.581488	0.588859	0.999958	0.652172	0.537043	0.996393	0.00234258	0.998349	0.999522	0.728984	0.489647	NA
Kif12	0.262707	0.255818	0.999863	0.298238	0.190183	0.999958	0.797373	0.000329917	0.18546	0.530111	0.0184635	0.998426	0.727997	0.00109916	0.0568963
Pter	0.44913	0.0808316	0.999863	0.0956164	0.71027	0.999958	0.0906488	0.724395	0.996393	0.158516	0.537684	0.998426	0.723603	0.00473362	0.124177
Ggnbp1	-0.267915	0.668838	0.999863	0.202495	0.725984	0.999958	-1.10626	0.0986856	0.800191	-0.606642	0.33402	0.998426	0.722526	0.188867	NA
Htra3	0.0919477	0.802646	0.999863	0.0516744	0.886169	0.999958	0.0206946	0.953852	0.996393	0.168759	0.635157	0.998426	0.721994	0.0348933	0.322243
Fbxo36	-0.618918	0.600439	0.999863	-1.7333	0.181044	0.999958	0.651561	0.519485	0.996393	-0.0905649	0.932911	0.998426	0.720969	0.475821	NA
RGD1311084	-0.668203	0.381576	0.999863	0.737968	0.249117	0.999958	0.563434	0.379949	0.965815	0.267726	0.685252	0.998426	0.71895	0.259518	NA
Usp18	0.270935	0.434585	0.999863	0.794499	0.0218049	0.999958	0.687043	0.0473011	0.724528	0.728216	0.0355272	0.998426	0.718399	0.0380743	0.334401
Mir3567	-0.342112	0.661333	0.999863	-0.02902	0.968347	0.999958	0.222503	0.752121	0.996393	-0.355765	0.63609	0.998426	0.717385	0.29248	NA
Ica1	-0.373342	0.208916	0.999863	-0.0614843	0.833448	0.999958	0.27681	0.339299	0.946567	-0.0872491	0.765362	0.998426	0.716281	0.0129199	0.201895
Zfyve28	0.736167	0.389189	0.999863	-0.775797	0.445775	0.999958	0.0870246	0.92125	0.996393	0.796115	0.334955	0.998426	0.716233	0.388677	NA
Syt9	0.119655	0.890146	0.999863	0.161398	0.847928	0.999958	-0.601525	0.50441	0.996393	0.104922	0.900667	0.998426	0.715781	0.370883	NA
Mycbpap	0.471004	0.511625	0.999863	0.654756	0.347633	0.999958	-0.840518	0.282788	0.933206	0.743024	0.282748	0.998426	0.715688	0.300799	0.711498
Atg16l2	0.0878847	0.677996	0.999863	0.2475	0.240098	0.999958	0.435628	0.0381532	0.701388	0.341917	0.104256	0.998426	0.71343	0.000673732	0.0402676
Sh3d21	0.530658	0.458128	0.999863	0.415117	0.561447	0.999958	1.80623	0.0112991	0.526562	-0.320599	0.654631	0.998426	0.713158	0.318021	0.726251
Wdr62	0.187285	0.904337	0.999863	-0.475854	0.765681	0.999958	-0.618391	0.698534	0.996393	-0.0539266	0.972235	0.998426	0.712794	0.625979	NA
Alox5	0.872104	0.0594662	0.999863	0.413892	0.379151	0.999958	0.630443	0.168196	0.869485	0.273962	0.562896	0.998426	0.71272	0.118729	0.529961
Ffar2	0.367699	0.799226	0.999863	0.163967	0.909384	0.999958	-2.07241	0.17897	0.873815	0.859609	0.528552	0.998426	0.712481	0.604122	NA
Neto2	-0.479616	0.286437	0.999863	0.332685	0.41913	0.999958	0.307466	0.452041	0.988049	0.753158	0.0606263	0.998426	0.712278	0.0761181	0.451378
Vip	-0.232443	0.882345	0.999863	0.749868	0.603238	0.999958	-0.620125	0.693726	0.996393	-1.11929	0.477211	0.998426	0.711439	0.620874	NA
Tenm3	0.469563	0.158511	0.999863	0.547717	0.0941462	0.999958	0.753717	0.0194237	0.604397	0.65603	0.0435399	0.998426	0.71127	0.0280478	0.294845
Mrap2	-0.0120887	0.991429	0.999863	-0.186291	0.867486	0.999958	0.329531	0.752826	0.996393	0.394273	0.706568	0.998426	0.71102	0.486249	NA
RT1-T24-1	0.249582	0.431748	0.999863	0.365566	0.245233	0.999958	-0.0138184	0.965141	0.996393	0.56858	0.0695039	0.998426	0.710206	0.0229526	0.267742
Tepp	0.00195795	0.996336	0.999863	0.573461	0.147621	0.999958	0.386464	0.330722	0.944781	0.629382	0.1091	0.998426	0.71013	0.0687647	0.431765
Cntd1	-0.152658	0.786309	0.999863	0.115959	0.82637	0.999958	-0.16638	0.75683	0.996393	0.679784	0.171741	0.998426	0.708646	0.15293	0.573836
Milr1	0.508085	0.450037	0.999863	0.102968	0.879554	0.999958	-0.00245133	0.997114	0.999392	-0.20233	0.770133	0.998426	0.707369	0.277978	0.696854
Mir374	1.00069	0.380574	0.999863	0.334796	0.777835	0.999958	1.05573	0.339052	0.946567	-0.0786979	0.949044	0.998426	0.706797	0.534566	NA
Atf3	0.478872	NA	NA	0.848488	NA	NA	3.86392	NA	NA	0.919835	NA	NA	0.705208	NA	NA
Zfp423	0.146397	0.616517	0.999863	0.291369	0.304182	0.999958	0.099274	0.72716	0.996393	0.392525	0.161964	0.998426	0.705175	0.0104305	0.183459
Anxa2	0.071995	0.811277	0.999863	0.284814	0.342632	0.999958	0.363564	0.225008	0.911971	0.0977411	0.745001	0.998426	0.703092	0.0187587	0.241933
Ak8	0.998467	0.47619	0.999863	0.458938	0.749044	0.999958	-0.647583	0.673986	0.996393	-1.14675	0.4563	0.998426	0.702916	0.615001	NA
RGD1559578	-0.724182	0.599598	0.999863	0.796235	0.498081	0.999958	0.130157	0.915662	0.996393	0.758907	0.517583	0.998426	0.701134	0.551197	NA
Mall	0.209318	0.868072	0.999863	1.33555	0.234458	0.999958	1.68087	0.125255	0.818512	0.184672	0.879808	0.998426	0.700976	0.547612	NA
Edn1	0.52782	0.290303	0.999863	0.594744	0.222299	0.999958	0.548758	0.257037	0.930398	0.0330823	0.94794	0.998426	0.700492	0.145658	0.564829
Tubb5	0.00678426	0.97718	0.999863	0.379682	0.10891	0.999958	0.463432	0.0502981	0.730688	0.584357	0.0135808	0.937788	0.697933	0.00319266	0.0997814
Alox15	0.620119	0.216418	0.999863	0.253302	0.615195	0.999958	0.958502	0.0496161	0.730688	0.591492	0.23288	0.998426	0.697387	0.157386	0.579234
Duoxa1	0.0834332	0.853144	0.999863	0.421876	0.33257	0.999958	-0.38832	0.391147	0.971973	0.77947	0.0685729	0.998426	0.697107	0.103948	0.509062
Tmem179	-0.804431	0.425921	0.999863	-0.853958	0.389621	0.999958	-0.580636	0.546471	0.996393	0.690559	0.448607	0.998426	0.696589	0.443968	NA
Gjc2	-0.097042	0.833208	0.999863	-0.062675	0.889932	0.999958	-0.0940951	0.834462	0.996393	0.0460762	0.918322	0.998426	0.696243	0.111304	0.519497
Wdr34	0.216885	0.265359	0.999863	0.579783	0.00182123	0.999958	0.507595	0.00611038	0.440382	0.277035	0.142756	0.998426	0.696092	0.000152069	0.0181777
Hspa1b	0.435863	0.335189	0.999863	0.703778	0.116868	0.999958	1.27113	0.00436392	0.397255	0.594588	0.185665	0.998426	0.695012	0.1212	0.533532
Mir101b	-0.234478	0.867898	0.999863	1.42602	0.234411	0.999958	-0.0988	0.942402	0.996393	1.14117	0.348405	0.998426	0.694752	0.581753	NA
Mybph	0.154806	0.585225	0.999863	-0.196275	0.489994	0.999958	0.493106	0.0763458	0.783225	0.158891	0.571846	0.998426	0.694062	0.0123881	0.200335
St18	-0.496684	0.683232	0.999863	-0.0063036	0.995549	0.999958	0.668337	0.531945	0.996393	0.405542	0.710234	0.998426	0.693397	0.517536	NA
Mycs	0.278454	0.796312	0.999863	-0.0615154	0.954938	0.999958	0.365707	0.723994	0.996393	0.751629	0.458639	0.998426	0.690305	0.497191	NA
Ccl19	-0.00635158	0.983838	0.999863	0.42805	0.157359	0.999958	0.087333	0.774823	0.996393	0.357816	0.237721	0.998426	0.689139	0.0211647	0.256927
Lrrn4cl	-0.38036	0.646996	0.999863	0.106779	0.891973	0.999958	-0.415075	0.606729	0.996393	0.580617	0.448121	0.998426	0.688465	0.365523	NA
Cyp2c12	-0.204732	0.705525	0.999863	-0.144611	0.789527	0.999958	0.791913	0.143765	0.847103	0.538789	0.319931	0.998426	0.687698	0.20426	0.629157
Poc1a	-0.0214558	0.939426	0.999863	0.228499	0.398762	0.999958	0.661558	0.0113234	0.526562	0.585457	0.0263682	0.998426	0.687543	0.00861879	0.171279
Stk26	0.600609	0.407598	0.999863	0.406937	0.572983	0.999958	0.353386	0.622242	0.996393	0.605175	0.393518	0.998426	0.687202	0.329419	NA
Slc25a27	0.0311954	0.918544	0.999863	0.339652	0.258481	0.999958	0.373874	0.211956	0.904503	0.259239	0.388909	0.998426	0.686143	0.0214311	0.258757
Plekhn1	0.0868562	0.780757	0.999863	-0.0092323	0.976236	0.999958	0.241054	0.430857	0.982119	0.177369	0.564175	0.998426	0.684638	0.0239023	0.273836
Rbm20	0.422361	0.619499	0.999863	-0.363404	0.688147	0.999958	-0.254679	0.771756	0.996393	0.0321958	0.970026	0.998426	0.684248	0.397053	NA
Tcf19	-0.0282348	0.895035	0.999863	0.437165	0.0330963	0.999958	0.486573	0.0167499	0.586165	0.667552	0.000992915	0.375818	0.684204	0.000720278	0.0419679
Scgn	0.653543	0.265082	0.999863	-0.0377848	0.95102	0.999958	0.0655537	0.91278	0.996393	0.482211	0.404643	0.998426	0.683965	0.228896	0.655034
Abcc3	0.0465816	0.885217	0.999863	0.26663	0.405804	0.999958	0.308044	0.335991	0.944781	0.36929	0.248993	0.998426	0.683774	0.0322832	0.311158
Dnaaf3	0.498962	0.51069	0.999863	-0.398184	0.626942	0.999958	0.563341	0.439311	0.984895	0.0519048	0.946162	0.998426	0.682968	0.346242	NA
Tnfrsf17	0.986758	0.425762	0.999863	2.02011	0.0746187	0.999958	0.907882	0.451526	0.988049	-0.0302641	0.981862	0.998426	0.682955	0.580861	NA
Efs	0.771699	0.0579518	0.999863	0.795798	0.0450017	0.999958	0.483006	0.231068	0.913035	0.442782	0.277113	0.998426	0.682732	0.0863521	0.471695
Aoc3	-0.0997257	0.780012	0.999863	0.226209	0.521131	0.999958	0.376357	0.283563	0.933206	-0.0502676	0.887131	0.998426	0.682586	0.0510688	0.382413
Unc5c	0.159114	0.734127	0.999863	-0.587855	0.220154	0.999958	0.287666	0.531183	0.996393	-0.190606	0.684536	0.998426	0.682502	0.133861	0.546374
Adgrb2	0.836114	0.54251	0.999863	1.22369	0.3504	0.999958	0.891639	0.501492	0.996393	0.346964	0.803442	0.998426	0.679323	0.615748	NA
Tjp3	-0.0746466	0.851897	0.999863	0.439253	0.270931	0.999958	0.678209	0.0889532	0.791511	0.713736	0.0734855	0.998426	0.679138	0.0885481	0.475071
Olr1158	1.27848	0.419581	0.999863	-0.443064	0.797127	0.999958	-1.16268	0.499937	0.996393	-0.507205	0.767497	0.998426	0.678789	0.672608	NA
Isyna1	0.175839	0.461663	0.999863	0.218788	0.358893	0.999958	0.623333	0.00880873	0.494246	0.464443	0.0511997	0.998426	0.677245	0.00442963	0.120567
Nobox	0.820202	0.363827	0.999863	1.14825	0.181744	0.999958	0.605909	0.495468	0.996393	0.171571	0.854494	0.998426	0.676965	0.445857	NA
Neurl1b	-0.0124404	0.975318	0.999863	-0.0881197	0.82512	0.999958	0.525403	0.177252	0.873239	0.331038	0.399113	0.998426	0.676726	0.0816085	0.463394
Gca	0.334294	0.221523	0.999863	0.200432	0.460277	0.999958	0.0883028	0.744524	0.996393	0.533836	0.0451593	0.998426	0.676607	0.0105412	0.183797
Lrrc8e	-0.768639	0.171349	0.999863	0.458676	0.340743	0.999958	0.753336	0.107675	0.806248	0.260689	0.591917	0.998426	0.676304	0.151985	0.572854
Ddit4l2	0.59029	0.66693	0.999863	1.01591	0.433226	0.999958	1.61015	0.194597	0.887972	1.18163	0.354589	0.998426	0.67608	0.609186	NA
Slc24a3	-0.486281	0.352107	0.999863	0.227352	0.627104	0.999958	-0.26585	0.58343	0.996393	-0.975555	0.0685753	0.998426	0.675951	0.131803	0.545027
Catsperg1	-0.192373	0.520528	0.999863	0.204345	0.489071	0.999958	0.241302	0.412713	0.979349	0.377288	0.200166	0.998426	0.675923	0.0211666	0.256927
Tusc3	0.168519	0.461818	0.999863	0.261771	0.246789	0.999958	0.42743	0.0563607	0.744331	0.441903	0.0490899	0.998426	0.675224	0.0024609	0.0881115
Zfp367	0.247803	0.331572	0.999863	0.230946	0.361156	0.999958	0.411542	0.100404	0.803179	0.533489	0.0331398	0.998426	0.674582	0.00680568	0.153824
Car2	0.192021	0.619894	0.999863	-0.267482	0.489766	0.999958	0.384953	0.319564	0.941889	0.69338	0.072936	0.998426	0.672857	0.0818194	0.46391
Adm	0.436462	0.163919	0.999863	0.126391	0.687483	0.999958	0.380099	0.21809	0.9074	-0.153466	0.629501	0.998426	0.672075	0.0280815	0.294932
Cpt1b	-0.217458	0.531455	0.999863	0.243372	0.478619	0.999958	0.373971	0.274811	0.933206	0.465187	0.174454	0.998426	0.671826	0.0492949	0.377775
Tmem26	0.477249	0.145839	0.999863	0.477918	0.142654	0.999958	0.571379	0.0782555	0.78502	0.565595	0.0820084	0.998426	0.671727	0.0383184	0.335149
Pak6	1.02531	0.311771	0.999863	0.933409	0.351819	0.999958	0.923222	0.353076	0.951844	0.652804	0.521217	0.998426	0.670701	0.508791	NA
Maff	0.0947304	0.887652	0.999863	0.690837	0.301465	0.999958	1.43707	0.0313286	0.68242	0.578776	0.386767	0.998426	0.670469	0.315875	0.725117
Lonrf3	0.375597	0.398839	0.999863	0.589633	0.182648	0.999958	0.800112	0.0696344	0.773383	0.902474	0.0407476	0.998426	0.670089	0.129302	0.54301
Cd9	-0.104001	0.632969	0.999863	0.156859	0.458425	0.999958	0.138772	0.509421	0.996393	-0.0362589	0.86488	0.998426	0.667741	0.00123274	0.0608214
Wdr63	0.063462	0.978438	0.999863	-0.559435	0.813357	0.999958	-1.27905	0.589338	0.996393	-1.77822	0.452978	0.998426	0.66725	0.769695	NA
Mfsd7	-0.0929108	0.721526	0.999863	0.136464	0.58908	0.999958	0.260588	0.295628	0.935722	0.164419	0.513395	0.998426	0.666592	0.00662968	0.15162
Tex21	0.911964	0.329341	0.999863	1.15771	0.198661	0.999958	1.85863	0.0310133	0.681007	0.642613	0.490098	0.998426	0.666192	0.473079	NA
Tmeff2	-0.0212998	0.978498	0.999863	0.152799	0.842966	0.999958	0.452483	0.549927	0.996393	-0.132448	0.86531	0.998426	0.666046	0.376309	0.762588
LOC689757	-0.825216	0.617828	0.999863	1.38582	0.347757	0.999958	0.943003	0.528797	0.996393	-0.567191	0.730362	0.998426	0.66477	0.663313	NA
Stk39	0.516433	0.24187	0.999863	0.393951	0.367393	0.999958	0.240061	0.583103	0.996393	0.727849	0.088016	0.998426	0.663975	0.120407	0.533075
RGD1311946	-0.045561	0.903767	0.999863	-0.118314	0.752235	0.999958	0.408034	0.269801	0.933206	0.568033	0.124222	0.998426	0.65976	0.0735678	0.445441
Nes	0.381029	0.496087	0.999863	1.11541	0.0321722	0.999958	0.754523	0.152538	0.860964	0.88945	0.0907063	0.998426	0.657673	0.217199	0.643178
Tigd3	0.213935	0.726981	0.999863	0.293913	0.61924	0.999958	0.407909	0.479628	0.996393	0.613009	0.282434	0.998426	0.655833	0.248074	0.670478
Tmsbl1	0.0989988	0.912211	0.999863	0.763778	0.349879	0.999958	-0.757072	0.430936	0.982119	0.119509	0.889824	0.998426	0.655803	0.423207	NA
Pkd2l2	-0.454073	0.708552	0.999863	0.0446599	0.96789	0.999958	0.386563	0.713918	0.996393	-0.801359	0.511184	0.998426	0.65342	0.52799	NA
Fam167a	0.318519	0.213579	0.999863	0.420087	0.0978424	0.999958	0.394267	0.119368	0.817846	0.362115	0.153812	0.998426	0.652552	0.00968787	0.180687
Arl10	0.481474	0.305366	0.999863	0.18772	0.690525	0.999958	0.46165	0.311619	0.940218	0.332795	0.472621	0.998426	0.652057	0.149403	0.570238
Hdc	0.302898	0.417588	0.999863	0.0443133	0.905588	0.999958	0.0737566	0.843413	0.996393	0.0680023	0.855551	0.998426	0.651275	0.0807049	0.462933
Pcdhb3	-0.30408	0.716162	0.999863	-0.100636	0.899097	0.999958	0.258595	0.732631	0.996393	0.0236701	0.97573	0.998426	0.650868	0.377936	NA
Mboat1	-0.252797	0.35309	0.999863	-0.118871	0.660161	0.999958	0.324149	0.227275	0.911971	0.193844	0.471435	0.998426	0.650306	0.0151869	0.220311
Neu2	0.433622	0.157681	0.999863	0.348384	0.253259	0.999958	0.333462	0.272261	0.933206	0.249182	0.414752	0.998426	0.649808	0.0312476	0.309113
Sez6l	0.955012	0.187892	0.999863	0.19482	0.792044	0.999958	0.502331	0.488983	0.996393	0.850526	0.237833	0.998426	0.649181	0.369919	0.758232
LOC102548847	0.609819	0.661583	0.999863	0.0537978	0.970203	0.999958	0.280362	0.83975	0.996393	0.881449	0.506775	0.998426	0.649146	0.630559	NA
Tnfrsf9	0.0462351	0.897162	0.999863	0.189828	0.590831	0.999958	0.395022	0.259162	0.931592	0.321566	0.360378	0.998426	0.648962	0.0627605	0.416071
Dpf1	-0.0731273	0.928777	0.999863	-0.301951	0.711821	0.999958	0.143651	0.850484	0.996393	-0.419263	0.609606	0.998426	0.648931	0.374765	NA
Bora	0.208031	0.19238	0.999863	0.322404	0.0374309	0.999958	0.326241	0.0333568	0.690317	0.328447	0.0331638	0.998426	0.648822	1.69635e-05	0.00558266
Hivep2	0.0985034	0.708114	0.999863	0.0459016	0.860848	0.999958	0.363737	0.161591	0.864878	0.176024	0.500196	0.998426	0.648738	0.0122915	0.199608
LOC680254	0.0352279	0.886971	0.999863	0.298462	0.216061	0.999958	0.383375	0.108747	0.806248	0.422235	0.0780513	0.998426	0.648556	0.00628423	0.146611
Atf7ip2	1.47643	0.27521	0.999863	0.545154	0.698559	0.999958	0.361745	0.797773	0.996393	1.12611	0.40605	0.998426	0.647742	0.641292	NA
Des	-0.0877056	0.730099	0.999863	0.554509	0.0245319	0.999958	0.0635094	0.79864	0.996393	0.18815	0.449556	0.998426	0.647585	0.00837009	0.1682
Synpo2	0.135634	0.67834	0.999863	-0.0937348	0.773982	0.999958	0.218125	0.495974	0.996393	0.0015201	0.996261	0.999522	0.647358	0.0409503	0.345072
Plaur	0.0598929	0.848172	0.999863	0.318471	0.297232	0.999958	0.304858	0.316033	0.941498	0.305678	0.316543	0.998426	0.647118	0.0317591	0.309972
Btc	-0.108601	0.804557	0.999863	0.0429443	0.919336	0.999958	0.562463	0.16636	0.868404	0.104127	0.804334	0.998426	0.645811	0.111667	0.519997
Jph3	-0.374216	0.483716	0.999863	0.586503	0.220736	0.999958	0.338684	0.482551	0.996393	0.451062	0.348758	0.998426	0.645721	0.173801	0.598039
Fst	1.29043	0.142722	0.999863	0.854189	0.338291	0.999958	1.39097	0.103709	0.806248	1.65864	0.0503247	0.998426	0.645578	0.473656	NA
Radil	-0.880436	0.5963	0.999863	-0.556915	0.737567	0.999958	-0.147652	0.927366	0.996393	0.369806	0.812966	0.998426	0.645392	0.673624	NA
Phlda3	-0.0939793	0.581363	0.999863	0.0547206	0.746765	0.999958	0.602002	0.00035036	0.18546	0.449412	0.0077431	0.801216	0.645063	0.00012816	0.0173709
Slc1a1	-1.61167	0.301802	0.999863	-0.711919	0.637703	0.999958	-1.43068	0.359341	0.955309	-2.50693	0.108239	0.998426	0.644749	0.636018	NA
Pcyt1b	0.965603	0.476816	0.999863	0.0318459	0.982497	0.999958	0.911959	0.490751	0.996393	-0.136798	0.924865	0.998426	0.64472	0.634547	NA
Aig1	0.266881	0.197226	0.999863	0.265051	0.198845	0.999958	0.146983	0.476023	0.995874	-0.197122	0.341812	0.998426	0.64466	0.00170196	0.0725523
Tuba1a	0.278391	0.174135	0.999863	0.413231	0.0404198	0.999958	0.466714	0.0198317	0.604397	0.619107	0.00197317	0.465348	0.644418	0.00125068	0.0609315
Cxcl2	1.38489	0.166814	0.999863	1.18057	0.237102	0.999958	0.904318	0.36946	0.960415	-0.0983111	0.929616	0.998426	0.644012	0.532878	NA
Mx1	0.376038	0.279103	0.999863	0.621361	0.0733503	0.999958	0.260159	0.453615	0.989023	0.485909	0.161517	0.998426	0.6438	0.0635028	0.417843
Wfdc6a	0.828064	0.549289	0.999863	2.68275	0.0471393	0.999958	0.832419	0.544143	0.996393	0.295582	0.831509	0.998426	0.642681	0.640973	0.891993
Mfge8	-0.154879	0.340034	0.999863	0.0284011	0.860801	0.999958	0.227551	0.159522	0.863804	0.222555	0.169065	0.998426	0.642624	6.99365e-05	0.0135152
Hbb	0.520909	0.216402	0.999863	0.488199	0.246605	0.999958	0.243081	0.56402	0.996393	0.455765	0.279406	0.998426	0.642263	0.127415	0.540882
Dnajb13	-0.116035	0.825723	0.999863	0.800777	0.0978739	0.999958	-0.325105	0.530256	0.996393	0.439273	0.372224	0.998426	0.642256	0.186137	0.611566
Tlr10	0.620426	0.286191	0.999863	0.672065	0.243022	0.999958	-0.270708	0.64808	0.996393	0.544158	0.345808	0.998426	0.641779	0.264234	0.682994
LOC686120	-0.211991	0.60929	0.999863	0.364209	0.336174	0.999958	0.290446	0.440297	0.984895	0.794555	0.0290134	0.998426	0.64169	0.0808284	0.462933
LOC361346	0.0558628	0.798616	0.999863	-0.0144715	0.946823	0.999958	0.19377	0.365324	0.956848	0.255341	0.23361	0.998426	0.64147	0.00242843	0.0879926
Cplx1	-0.238112	0.732415	0.999863	-0.180442	0.788048	0.999958	-0.393245	0.561273	0.996393	0.842946	0.16593	0.998426	0.641356	0.298063	NA
Mir3102	-0.422733	0.697846	0.999863	-1.34209	0.26409	0.999958	0.401789	0.678679	0.996393	0.35274	0.718609	0.998426	0.641055	0.503704	NA
Impdh1	0.0532242	0.844726	0.999863	0.38512	0.14856	0.999958	0.457063	0.0847847	0.790829	0.334242	0.210104	0.998426	0.641047	0.0153676	0.221076
Osbp2	0.330698	0.424916	0.999863	0.648897	0.104112	0.999958	0.0711986	0.862211	0.996393	0.467816	0.244735	0.998426	0.641012	0.107008	0.514408
App	-0.0232879	0.919884	0.999863	-0.0342931	0.88221	0.999958	0.100794	0.663106	0.996393	0.18511	0.423707	0.998426	0.640353	0.00562783	0.138718
Tnnc2	1.37085	0.0386289	0.999863	-0.53475	0.459312	0.999958	0.389494	0.565006	0.996393	0.363326	0.593535	0.998426	0.640348	0.340371	0.738809
Zfp483	0.965102	0.408148	0.999863	0.658418	0.574638	0.999958	0.275153	0.818727	0.996393	0.293037	0.808048	0.998426	0.640031	0.583283	NA
Slc35g2	-0.0420944	0.944445	0.999863	0.122549	0.832109	0.999958	0.167791	0.767685	0.996393	0.331173	0.556801	0.998426	0.63942	0.244636	0.668053
Colq	-0.131896	0.695532	0.999863	0.567858	0.090957	0.999958	0.127233	0.705088	0.996393	-0.0773337	0.818248	0.998426	0.639191	0.0569977	0.398999
Ccser1	1.98174	0.0768038	0.999863	1.01833	0.387401	0.999958	0.606943	0.615295	0.996393	-0.112796	0.931454	0.998426	0.639004	0.59775	NA
Sulf1	0.261888	0.539233	0.999863	0.513492	0.209094	0.999958	0.449496	0.26879	0.933206	0.225669	0.587523	0.998426	0.638779	0.112891	0.521753
Vpreb3	0.458059	0.494801	0.999863	0.267136	0.689255	0.999958	0.532773	0.41515	0.979349	-0.0416957	0.951026	0.998426	0.638631	0.32775	0.730539
Dusp14	0.217355	0.624373	0.999863	-0.19078	0.671038	0.999958	0.00130655	0.99762	0.999392	-0.195772	0.661531	0.998426	0.637226	0.132559	0.545677
E230034O05Rik	0.8381	0.24612	0.999863	0.405002	0.581157	0.999958	0.77058	0.274518	0.933206	-0.0380039	0.960183	0.998426	0.637117	0.373054	NA
Phactr2	0.214724	0.488174	0.999863	0.396892	0.190394	0.999958	0.295281	0.329098	0.944781	0.0732834	0.811314	0.998426	0.637104	0.0333512	0.314908
Atp2c2	-0.242794	0.764737	0.999863	0.227696	0.760118	0.999958	-0.148577	0.845938	0.996393	-0.427565	0.591561	0.998426	0.636941	0.372255	NA
Asb14	0.59726	0.302798	0.999863	0.499075	0.382775	0.999958	0.53259	0.344439	0.948398	0.0922828	0.875798	0.998426	0.635456	0.257712	0.677906
Rab30	0.0952574	0.761118	0.999863	0.404423	0.19662	0.999958	0.491641	0.116439	0.814171	0.26903	0.390394	0.998426	0.634529	0.042741	0.353513
P2rx5	-0.794352	0.518111	0.999863	-0.295259	0.794703	0.999958	0.277673	0.795887	0.996393	-0.715418	0.542823	0.998426	0.634527	0.547628	NA
Mmp28	0.621972	0.176966	0.999863	0.397615	0.387204	0.999958	0.388475	0.392238	0.971973	0.246614	0.594505	0.998426	0.634418	0.155556	0.576755
Pygm	0.397792	0.147378	0.999863	0.355094	0.187783	0.999958	0.105783	0.697456	0.996393	0.134532	0.622412	0.998426	0.634158	0.0155955	0.222947
Enc1	0.00144187	0.996911	0.999863	0.325788	0.381159	0.999958	0.355332	0.33937	0.946567	0.298101	0.42294	0.998426	0.633945	0.0882	0.474561
Chek2	-0.0309845	0.856333	0.999863	0.252984	0.121978	0.999958	0.48471	0.00238464	0.311802	0.363729	0.024457	0.998426	0.63366	6.58225e-05	0.0129358
Snrpc	0.282312	0.551609	0.999863	0.794485	0.0920949	0.999958	0.381827	0.418886	0.979349	0.289864	0.539998	0.998426	0.63334	0.179522	0.605089
Cd276	0.0507078	0.852425	0.999863	0.49501	0.0679133	0.999958	0.622099	0.0215928	0.620855	0.659038	0.0149788	0.961789	0.633016	0.0194309	0.246998
Lamc3	0.115249	0.878101	0.999863	0.943306	0.168945	0.999958	0.949107	0.162524	0.865188	0.305734	0.669098	0.998426	0.631068	0.364926	NA
Ddr1	0.107453	0.628548	0.999863	0.073836	0.734845	0.999958	0.333013	0.115721	0.814135	0.271711	0.203792	0.998426	0.631064	0.00249573	0.0882257
Phlda2	-0.6161	0.0402694	0.999863	0.290614	0.274655	0.999958	0.277591	0.291973	0.935722	0.150355	0.574289	0.998426	0.630905	0.0145763	0.216405
Tmem106a	0.0401919	0.888012	0.999863	0.239077	0.399849	0.999958	0.514722	0.0690065	0.773223	0.335515	0.236928	0.998426	0.630836	0.0257945	0.284574
Hspb2	0.0537142	0.904722	0.999863	-0.195018	0.664064	0.999958	0.0636344	0.882629	0.996393	0.199931	0.640844	0.998426	0.629946	0.127829	0.540882
Irf7	0.223718	0.535945	0.999863	0.71249	0.0485333	0.999958	0.547166	0.129794	0.826027	1.04779	0.0037118	0.583481	0.629318	0.0814409	0.463171
Scpep1	0.367062	0.0133889	0.999863	0.389019	0.00869426	0.999958	0.514222	0.000518928	0.19729	0.287018	0.0529385	0.998426	0.629306	2.15648e-05	0.00595343
Ska3	0.0703322	0.75212	0.999863	0.215722	0.313848	0.999958	0.343274	0.101065	0.806248	0.20192	0.343474	0.998426	0.629296	0.00224087	0.0843599
Slmo1	0.0245972	0.963086	0.999863	0.481883	0.338462	0.999958	0.43546	0.384225	0.966904	0.218921	0.667921	0.998426	0.629289	0.2052	0.630467
Hist1h1b	1.15149	0.152122	0.999863	0.598851	0.462446	0.999958	0.699701	0.384981	0.96784	1.33885	0.0897816	0.998426	0.628895	0.437766	0.795203
Dscc1	0.325458	0.345754	0.999863	0.232475	0.496307	0.999958	0.495815	0.138608	0.839059	0.335946	0.321566	0.998426	0.628413	0.0597457	0.406306
Rfc3	0.137261	0.400851	0.999863	0.313895	0.050531	0.999958	0.424515	0.00767478	0.476454	0.376729	0.0185341	0.998426	0.627727	7.57443e-05	0.0139826
Cep112	0.152207	0.553714	0.999863	-0.205735	0.426606	0.999958	0.358704	0.148205	0.852313	0.151554	0.54763	0.998426	0.627605	0.0106665	0.185072
Cdh26	-0.753642	0.435599	0.999863	-0.156432	0.856963	0.999958	-1.88682	0.0875239	0.791511	-0.245879	0.777317	0.998426	0.626931	0.436328	NA
Rad51ap1	-0.0475026	0.861956	0.999863	0.185005	0.478651	0.999958	0.16498	0.523425	0.996393	0.347584	0.17552	0.998426	0.626298	0.0127394	0.201416
Cyp26b1	0.0162878	0.973651	0.999863	0.424404	0.376089	0.999958	0.989935	0.0353429	0.69682	0.659143	0.165691	0.998426	0.625863	0.18798	0.612409
Trpv2	0.334101	0.239933	0.999863	0.679273	0.0144159	0.999958	0.331782	0.235259	0.917497	0.263723	0.348575	0.998426	0.625766	0.0240773	0.27424
Cdc42ep5	0.213294	0.326977	0.999863	0.481323	0.0205266	0.999958	0.389287	0.0599743	0.755122	0.243139	0.248538	0.998426	0.625737	0.00219722	0.0835303
Gpr176	0.188454	0.766292	0.999863	0.402055	0.516149	0.999958	0.6336	0.299278	0.937394	0.0640641	0.9187	0.998426	0.625525	0.306695	0.716092
Ppp2r3b	0.0697737	0.741157	0.999863	0.118828	0.569365	0.999958	0.391817	0.0576772	0.746334	0.20862	0.315957	0.998426	0.62461	0.00238492	0.0875099
Lurap1	-0.0983132	0.800856	0.999863	0.411372	0.265866	0.999958	-0.0312288	0.933886	0.996393	0.0100434	0.978781	0.998426	0.624503	0.0864469	0.471695
Lmna	0.00937727	0.944918	0.999863	0.233767	0.0841892	0.999958	0.501887	0.000204661	0.18546	0.326451	0.0158352	0.968019	0.624258	3.84936e-06	0.0022376
Muc1	0.318489	0.2443	0.999863	0.395581	0.138582	0.999958	0.720115	0.00561	0.427244	0.608698	0.0205488	0.998426	0.624252	0.0172618	0.2326
Hist1h2aa	-0.0193675	0.978973	0.999863	0.585084	0.385603	0.999958	0.403447	0.550956	0.996393	0.0557818	0.936774	0.998426	0.624249	0.350021	NA
Btg3	0.260586	0.362629	0.999863	-0.0687473	0.810672	0.999958	0.653199	0.018944	0.604397	0.275908	0.328807	0.998426	0.623923	0.0253723	0.282877
Map1lc3a	0.126179	0.333458	0.999863	0.21571	0.095549	0.999958	0.454102	0.00041263	0.18546	0.373128	0.00381563	0.583481	0.623398	1.19891e-06	0.00113349
Satl1	0.787694	0.439791	0.999863	0.533414	0.60135	0.999958	-0.0751692	0.944281	0.996393	1.11721	0.247585	0.998426	0.623151	0.535015	NA
Mtl5	-0.0865859	0.899923	0.999863	1.21602	0.0414852	0.999958	0.0859508	0.894092	0.996393	0.733189	0.232135	0.998426	0.622912	0.31367	NA
Mirlet7i	-1.77888	0.289069	0.999863	-0.878286	0.600672	0.999958	-1.02082	0.542934	0.996393	-0.0123483	0.993792	0.999211	0.62277	0.68284	NA
Vldlr	-0.278804	0.276437	0.999863	-0.0072126	0.976162	0.999958	0.399054	0.0823921	0.786988	0.400222	0.0833321	0.998426	0.622322	0.00611383	0.144578
Rpl3l	0.241055	0.756037	0.999863	0.419493	0.572336	0.999958	1.50932	0.0271479	0.662934	0.268399	0.71989	0.998426	0.622054	0.390843	NA
LOC681766	0.0978525	0.915564	0.999863	0.450558	0.604413	0.999958	0.144463	0.86998	0.996393	-0.0515921	0.954591	0.998426	0.621422	0.465914	NA
LOC100909539	0.241149	0.41059	0.999863	-0.129665	0.661802	0.999958	-0.272369	0.358204	0.955143	-0.209549	0.480071	0.998426	0.62129	0.0252024	0.281524
LOC302022	-0.258059	0.873488	0.999863	-0.502477	0.757103	0.999958	-0.0935785	0.952811	0.996393	-0.0503769	0.974494	0.998426	0.620819	0.678857	NA
Mcm2	0.187695	0.314628	0.999863	0.450987	0.0144682	0.999958	0.501277	0.00638407	0.447912	0.518083	0.00489046	0.66583	0.620741	0.000724219	0.0419866
Ccl21	-0.107384	0.688984	0.999863	0.648258	0.0137286	0.999958	0.1163	0.660279	0.996393	0.181839	0.49232	0.998426	0.620671	0.0182243	0.237695
Clcf1	-0.0329725	0.905594	0.999863	0.19909	0.467287	0.999958	0.363712	0.181131	0.875699	0.138742	0.612692	0.998426	0.619453	0.022261	0.263384
Galnt16	0.184794	0.822567	0.999863	0.424512	0.58747	0.999958	0.262365	0.737908	0.996393	1.06565	0.149446	0.998426	0.6193	0.417199	NA
Fam83b	-1.47202	0.150329	0.999863	-0.0892281	0.920445	0.999958	-0.662108	0.469887	0.994559	-0.58835	0.521231	0.998426	0.619253	0.473988	NA
RGD1563349	0.642194	0.624094	0.999863	1.36512	0.259712	0.999958	2.32562	0.0434121	0.718839	0.205851	0.8767	0.998426	0.618917	0.626918	NA
Lamb3	0.23309	0.528389	0.999863	-0.0346558	0.925292	0.999958	0.762597	0.0356124	0.69682	0.742349	0.0412052	0.998426	0.618007	0.0895919	0.476959
Cdkl3	0.350566	0.160727	0.999863	-0.00373156	0.988173	0.999958	0.167909	0.495301	0.996393	-0.00084849	0.997298	0.999522	0.617835	0.0103031	0.183228
Dpp7	0.130666	0.456152	0.999863	0.240509	0.167746	0.999958	0.166036	0.340502	0.946567	0.244539	0.16057	0.998426	0.617788	0.000369373	0.0284718
Pla2g7	0.100919	0.794717	0.999863	0.471518	0.21574	0.999958	0.0848781	0.82468	0.996393	0.258045	0.499943	0.998426	0.617348	0.103414	0.507443
Defb27	-0.157672	0.80384	0.999863	-0.273553	0.661983	0.999958	0.318711	0.585733	0.996393	-0.24089	0.697034	0.998426	0.616637	0.283569	0.698977
Hsdl2	0.183377	0.286926	0.999863	0.332572	0.0531786	0.999958	0.185394	0.281115	0.933206	0.265177	0.123195	0.998426	0.616544	0.000334617	0.0267579
Efna2	-0.0418963	0.941393	0.999863	0.391035	0.459242	0.999958	0.13559	0.799681	0.996393	0.607653	0.238074	0.998426	0.616406	0.230608	0.656329
Olfml2b	0.0150511	0.9472	0.999863	-0.0887668	0.694093	0.999958	-0.319352	0.158516	0.863804	-0.146934	0.515299	0.998426	0.616299	0.00513735	0.131206
Tifa	0.304793	0.313162	0.999863	0.478553	0.111257	0.999958	0.765115	0.0105814	0.526562	0.326682	0.277617	0.998426	0.6158	0.0400102	0.341871
S100a10	-0.115046	0.716706	0.999863	0.00816527	0.979385	0.999958	0.273266	0.385967	0.96877	-0.076993	0.80758	0.998426	0.615632	0.0504977	0.380143
Zdhhc2	0.0333755	0.876217	0.999863	0.330988	0.117943	0.999958	0.397837	0.0593444	0.754687	0.368281	0.0815806	0.998426	0.614877	0.00349398	0.104937
Kif3a	0.293531	0.231744	0.999863	0.344625	0.153355	0.999958	0.380296	0.112147	0.809884	0.471431	0.0490014	0.998426	0.614364	0.00975508	0.180687
Hunk	0.292894	0.755062	0.999863	-0.840042	0.409869	0.999958	-0.064895	0.944719	0.996393	0.159023	0.863789	0.998426	0.614113	0.495577	NA
Spint1	0.352788	0.236217	0.999863	0.183267	0.535735	0.999958	0.510537	0.0755388	0.78076	0.25025	0.393705	0.998426	0.613722	0.0322734	0.311158
Sp6	-0.144143	0.906652	0.999863	-0.721424	0.575468	0.999958	0.558198	0.613883	0.996393	0.103194	0.928916	0.998426	0.612851	0.579818	NA
Renbp	0.0464343	0.80906	0.999863	0.166385	0.377268	0.999958	0.181081	0.33328	0.944781	0.218056	0.245245	0.998426	0.612739	0.000906111	0.0492959
Ckap4	0.253587	0.535331	0.999863	0.0352362	0.931328	0.999958	0.301831	0.459412	0.991879	0.848901	0.0371309	0.998426	0.611655	0.133409	0.546253
Slamf9	0.267166	0.420986	0.999863	0.569278	0.0822828	0.999958	0.488974	0.135102	0.832677	0.651105	0.0464371	0.998426	0.610972	0.0616298	0.412832
Lrrc73	0.701785	0.281279	0.999863	0.721153	0.258073	0.999958	0.223297	0.733671	0.996393	0.678076	0.286863	0.998426	0.610898	0.339085	0.738345
Wbp5	-0.0305052	0.853032	0.999863	-0.149624	0.360529	0.999958	-0.0880791	0.587588	0.996393	-0.138137	0.397638	0.998426	0.609612	0.000132781	0.0173709
Myoc	-0.194531	0.865984	0.999863	-0.333059	0.769931	0.999958	0.066096	0.95113	0.996393	0.145536	0.892612	0.998426	0.609288	0.557608	NA
Dbndd2	0.119542	0.472976	0.999863	0.234766	0.150665	0.999958	0.423762	0.00853198	0.494246	0.303334	0.0620133	0.998426	0.60903	0.000146674	0.0181777
Abca13	0.0889289	0.927919	0.999863	0.684315	0.466692	0.999958	0.206349	0.828776	0.996393	0.547916	0.561512	0.998426	0.608981	0.517065	NA
Nphp4	0.446101	0.169818	0.999863	-0.178177	0.597166	0.999958	0.461317	0.142404	0.846736	0.290396	0.364973	0.998426	0.608948	0.0514128	0.38302
RGD1305645	0.438732	0.362161	0.999863	-0.298368	0.548863	0.999958	0.521835	0.265894	0.932574	0.0195363	0.967839	0.998426	0.60888	0.193765	0.616436
Oas1a	0.274345	0.509074	0.999863	1.0811	0.00903979	0.999958	0.6364	0.124612	0.817846	0.674121	0.103871	0.998426	0.60772	0.142612	0.560727
Gpr68	0.103636	0.763705	0.999863	0.390781	0.250625	0.999958	0.377106	0.266406	0.932744	0.343591	0.312593	0.998426	0.606203	0.0732106	0.443973
Rad18	-0.0393978	0.903523	0.999863	0.21423	0.498107	0.999958	0.563294	0.0693497	0.773223	0.635288	0.0407599	0.998426	0.606183	0.0508227	0.38175
Tpbg	-0.154724	0.5332	0.999863	-0.176885	0.470263	0.999958	-0.0591975	0.806695	0.996393	-0.314029	0.202	0.998426	0.605598	0.010489	0.183459
Psmb11	-1.57601	0.390944	0.999863	-1.25249	0.495367	0.999958	-0.81795	0.656137	0.996393	0.542004	0.752968	0.998426	0.605565	0.723897	NA
Vnn1	-0.200995	0.460401	0.999863	0.243255	0.371299	0.999958	0.368394	0.175665	0.872583	-0.00620659	0.981804	0.998426	0.60477	0.0261913	0.286492
Cdc25c	0.275317	0.227262	0.999863	0.342769	0.12353	0.999958	0.44328	0.0430381	0.718839	0.726993	0.000794115	0.373777	0.603906	0.00556607	0.138198
Nsg2	0.00697137	0.993645	0.999863	0.444913	0.582067	0.999958	0.849302	0.270364	0.933206	0.185239	0.822093	0.998426	0.603652	0.444928	NA
Mmp23	0.133752	0.628874	0.999863	0.070332	0.797363	0.999958	0.07838	0.773257	0.996393	0.0543119	0.842617	0.998426	0.603384	0.0240344	0.27424
Dnase1	-0.0546096	0.92431	0.999863	0.276821	0.613051	0.999958	0.0550453	0.920358	0.996393	0.17728	0.746739	0.998426	0.603171	0.257999	0.677906
Tgfb3	0.217318	0.56506	0.999863	0.536258	0.153056	0.999958	0.235942	0.530147	0.996393	-0.00903515	0.980895	0.998426	0.602831	0.107812	0.51483
Dnajb3	0.316116	0.529468	0.999863	0.298458	0.544392	0.999958	0.550843	0.248759	0.926733	0.100653	0.839825	0.998426	0.602831	0.207186	0.632524
Rsb66	0.330279	0.79067	0.999863	-0.311397	0.812124	0.999958	0.274012	0.819588	0.996393	0.362144	0.762558	0.998426	0.602797	0.606886	NA
Nek8	0.231881	0.377433	0.999863	0.19833	0.446296	0.999958	0.206677	0.425095	0.981246	0.316654	0.221659	0.998426	0.602088	0.0190259	0.244302
Reep5	-0.143838	0.385945	0.999863	0.166238	0.314853	0.999958	0.346144	0.0361402	0.69682	0.415609	0.01189	0.9019	0.601969	0.000266261	0.0233887
Arhgap28	0.30752	0.421163	0.999863	-0.0625756	0.871111	0.999958	-0.224959	0.560318	0.996393	-0.333485	0.395494	0.998426	0.60161	0.101381	0.502143
Cchcr1	0.177235	0.420896	0.999863	0.287882	0.187042	0.999958	0.418777	0.0536938	0.733407	0.304073	0.163034	0.998426	0.600674	0.00556105	0.138198
Cpne2	0.132815	0.652184	0.999863	0.214502	0.457134	0.999958	0.23234	0.416544	0.979349	0.357552	0.210528	0.998426	0.600009	0.0333316	0.314908
Tekt1	0.230041	0.795883	0.999863	0.535629	0.520707	0.999958	0.679242	0.402301	0.974487	0.704024	0.387008	0.998426	0.599424	0.465753	NA
Gem	0.261199	0.514628	0.999863	0.613309	0.11508	0.999958	0.385251	0.323888	0.942643	-0.135131	0.737186	0.998426	0.598685	0.123051	0.536956
Fam163b	-0.0166794	0.986465	0.999863	0.0128062	0.989264	0.999958	-0.34543	0.723672	0.996393	0.56499	0.527736	0.998426	0.598102	0.502264	NA
Ly49si1	-0.0620988	0.955753	0.999863	0.697689	0.484282	0.999958	0.557715	0.576033	0.996393	-1.32147	0.286525	0.998426	0.597822	0.54964	NA
Vwa3a	-0.453322	0.474491	0.999863	-0.339796	0.58073	0.999958	0.165164	0.779939	0.996393	0.209781	0.723378	0.998426	0.597453	0.304057	0.714326
Stmn3	0.318574	0.499048	0.999863	0.281154	0.545797	0.999958	0.800967	0.0767333	0.783439	0.380183	0.410677	0.998426	0.596699	0.191746	0.61495
Uap1l1	0.173407	0.382104	0.999863	0.119962	0.544272	0.999958	0.127732	0.517831	0.996393	-0.274381	0.167433	0.998426	0.596061	0.00245756	0.0881115
Adamts3	-0.067068	0.880665	0.999863	-0.4467	0.321144	0.999958	0.196187	0.648897	0.996393	-0.141097	0.74863	0.998426	0.595675	0.161242	0.585597
Actn3	0.339286	0.482426	0.999863	-0.280558	0.578049	0.999958	0.461034	0.317079	0.941498	0.0113012	0.981353	0.998426	0.595433	0.19371	0.616436
Cxcl14	0.274243	0.364646	0.999863	0.368962	0.214759	0.999958	0.0572486	0.848468	0.996393	0.0232242	0.938605	0.998426	0.594465	0.0431392	0.354866
Coch	-0.28342	0.824965	0.999863	0.652159	0.575058	0.999958	-0.352685	0.776225	0.996393	-0.592609	0.643461	0.998426	0.593133	0.609687	NA
Mup4	0.63269	0.624682	0.999863	0.971034	0.428391	0.999958	1.22308	0.304913	0.940116	-0.210161	0.87725	0.998426	0.592472	0.637607	NA
Adgrg5	0.408514	0.259255	0.999863	0.817466	0.0225268	0.999958	0.349699	0.331167	0.944781	0.63257	0.0780871	0.998426	0.592111	0.0990565	0.496353
Ugt2a1	-0.183906	0.8155	0.999863	0.19794	0.78928	0.999958	0.49305	0.491426	0.996393	-0.106003	0.888559	0.998426	0.59182	0.407748	NA
Btn1a1	-1.18675	0.203137	0.999863	-0.264391	0.729733	0.999958	0.245735	0.728428	0.996393	0.182672	0.798943	0.998426	0.590385	0.391291	NA
Ggt7	0.0523723	0.895592	0.999863	0.382329	0.318481	0.999958	-0.127666	0.744967	0.996393	-0.0529633	0.892737	0.998426	0.590139	0.117849	0.52902
Myl6b	-0.0445448	0.847386	0.999863	0.354508	0.113678	0.999958	0.348663	0.117816	0.817041	0.451185	0.0429931	0.998426	0.590102	0.00774123	0.162429
Gpx7	0.0879718	0.797222	0.999863	0.264303	0.436219	0.999958	-0.068465	0.84066	0.996393	0.373567	0.270119	0.998426	0.589999	0.0804784	0.462412
Hap1	0.0306685	0.949007	0.999863	0.495703	0.269309	0.999958	0.118325	0.795937	0.996393	0.378729	0.4006	0.998426	0.58962	0.183165	0.607732
Pde10a	0.612807	0.513133	0.999863	0.49047	0.59718	0.999958	-0.642013	0.527439	0.996393	0.644892	0.48109	0.998426	0.5892	0.520587	NA
Scgb1c1	-0.625081	0.321063	0.999863	0.476329	0.397687	0.999958	0.945206	0.0840413	0.790087	1.17139	0.0314617	0.998426	0.588656	0.290961	0.703406
Unc5a	0.0776304	0.897925	0.999863	0.607316	0.293353	0.999958	0.036757	0.950406	0.996393	-0.277651	0.647288	0.998426	0.588311	0.307379	0.716106
Ankrd55	0.583548	0.273814	0.999863	0.262576	0.623494	0.999958	0.136001	0.7991	0.996393	0.349245	0.510697	0.998426	0.588038	0.261887	0.680695
Tox3	-1.08368	0.0874794	0.999863	-0.655791	0.273619	0.999958	0.816768	0.142586	0.846736	-0.107511	0.852539	0.998426	0.587704	0.295511	0.70663
Spatc1	-0.740964	0.155265	0.999863	0.204583	0.647076	0.999958	0.199194	0.651523	0.996393	0.168366	0.705327	0.998426	0.586949	0.171172	0.597093
Tfap4	0.164061	0.41789	0.999863	0.283502	0.155924	0.999958	0.20103	0.313441	0.940698	0.309137	0.121122	0.998426	0.586588	0.00301489	0.0976899
Fcer1a	0.110515	0.896968	0.999863	0.230643	0.782106	0.999958	-0.140479	0.867961	0.996393	0.144088	0.863092	0.998426	0.585279	0.473618	NA
Wnk4	0.136518	0.668187	0.999863	-0.0897312	0.777791	0.999958	0.280944	0.370356	0.960481	0.222535	0.479746	0.998426	0.585022	0.0608377	0.410841
Clca4l	0.23857	0.751081	0.999863	0.381076	0.600594	0.999958	-0.138673	0.853512	0.996393	-0.596007	0.452489	0.998426	0.583102	0.413924	NA
Bicc1	-0.0429087	0.879073	0.999863	-0.00995511	0.971582	0.999958	0.418205	0.12955	0.825532	0.363158	0.189512	0.998426	0.583094	0.0342348	0.31888
Igfbp1	0.417045	0.635498	0.999863	0.700321	0.426037	0.999958	1.13184	0.198273	0.892723	0.99554	0.257821	0.998426	0.582201	0.508142	0.831961
Fgf21	0.238239	0.400069	0.999863	-0.0333591	0.906193	0.999958	0.659208	0.0194901	0.604397	0.0476334	0.866308	0.998426	0.582061	0.0392297	0.33719
Alx4	0.319865	0.861594	0.999863	-0.938484	0.615513	0.999958	-1.08102	0.562929	0.996393	1.14012	0.510953	0.998426	0.581757	0.743475	NA
Foxs1	0.445609	0.402469	0.999863	0.101348	0.850657	0.999958	-0.341669	0.540491	0.996393	0.521069	0.309278	0.998426	0.581732	0.253461	0.674752
Itgbl1	0.253238	0.53777	0.999863	-0.14913	0.717692	0.999958	-0.134806	0.742639	0.996393	-0.0813228	0.843223	0.998426	0.581081	0.150835	0.572019
Tmtc2	0.572331	0.180287	0.999863	0.410557	0.333408	0.999958	0.477993	0.254112	0.928582	0.497403	0.237236	0.998426	0.580875	0.164854	0.589782
Actg1	0.379939	0.33344	0.999863	0.509411	0.188876	0.999958	0.498609	0.196781	0.890032	1.27631	0.000805609	0.373777	0.58028	0.13288	0.545677
RGD1561415	0.58131	0.563368	0.999863	-0.512143	0.646115	0.999958	0.654524	0.498059	0.996393	0.177026	0.861498	0.998426	0.579903	0.552693	NA
Mir26a	0.226298	0.879105	0.999863	-0.341063	0.823861	0.999958	-0.113718	0.938816	0.996393	0.0669453	0.963668	0.998426	0.579693	0.682571	NA
Kcnn3	0.586394	0.623949	0.999863	0.858566	0.451786	0.999958	-0.0702128	0.954597	0.996393	0.998646	0.373937	0.998426	0.579677	0.617352	NA
Cyp46a1	-0.228605	0.633196	0.999863	-0.131953	0.773201	0.999958	0.182211	0.674954	0.996393	0.278282	0.520535	0.998426	0.579323	0.168615	0.594504
Zfp438	0.30728	0.192779	0.999863	0.182794	0.432464	0.999958	0.322929	0.153161	0.860964	0.833054	0.000128192	0.172621	0.579251	0.0090634	0.174299
Ajuba	0.0143444	0.954304	0.999863	0.00031722	0.998987	0.999958	0.0167079	0.946648	0.996393	0.244254	0.327695	0.998426	0.578788	0.0201774	0.251479
Ctrl	-0.047566	0.915778	0.999863	0.384192	0.369046	0.999958	-0.00816316	0.985016	0.99757	0.343135	0.422047	0.998426	0.578466	0.169623	0.595539
Ppcdc	0.0149551	0.978987	0.999863	0.933043	0.0680586	0.999958	0.304903	0.565358	0.996393	0.129527	0.811235	0.998426	0.57816	0.26746	0.686709
Fen1	-0.0507538	0.796874	0.999863	0.429778	0.025732	0.999958	0.616485	0.00127369	0.24426	0.864683	5.89899e-06	0.069026	0.5779	0.00257848	0.089769
Ptch2	-0.624499	0.19729	0.999863	-0.226023	0.613663	0.999958	0.112098	0.793271	0.996393	0.15161	0.723839	0.998426	0.576903	0.164449	0.58906
Rabif	1.30192	0.0639843	0.999863	0.704224	0.329741	0.999958	0.573219	0.427154	0.982057	0.886144	0.210667	0.998426	0.576827	0.426563	NA
Tsnaxip1	-0.37497	0.621452	0.999863	-0.138787	0.846981	0.999958	0.178605	0.795709	0.996393	0.0773903	0.911991	0.998426	0.576166	0.391975	NA
Sh3bp4	-0.0823509	0.688328	0.999863	0.279077	0.170792	0.999958	0.502405	0.0133901	0.550258	0.167038	0.412716	0.998426	0.576141	0.0045632	0.122223
Sertad4	0.311762	0.532865	0.999863	-0.516908	0.322143	0.999958	-0.0317074	0.949226	0.996393	-0.29185	0.567168	0.998426	0.575943	0.233542	0.658948
RGD1561648	-0.754257	0.374344	0.999863	0.172913	0.818812	0.999958	-0.374494	0.631309	0.996393	-0.503951	0.526547	0.998426	0.575877	0.431211	NA
Dtx3	0.0285896	0.878235	0.999863	0.0532681	0.773512	0.999958	0.244842	0.182695	0.876796	0.125592	0.496381	0.998426	0.574493	0.00168189	0.0725523
Arhgap22	0.438196	0.172084	0.999863	0.241277	0.450732	0.999958	0.114504	0.720212	0.996393	0.133294	0.677728	0.998426	0.57406	0.0687045	0.431765
Btg2	0.170498	0.744045	0.999863	0.382315	0.463943	0.999958	1.48559	0.00441158	0.399067	0.90732	0.082121	0.998426	0.573814	0.271612	0.690623
Negr1	0.365012	0.206002	0.999863	-0.143731	0.623539	0.999958	0.0618415	0.829381	0.996393	0.160257	0.57649	0.998426	0.573586	0.0413438	0.346374
RGD1562618	0.496734	0.0613336	0.999863	0.253171	0.339808	0.999958	0.709764	0.00673156	0.462643	0.438098	0.0968639	0.998426	0.573319	0.029193	0.299722
Hif3a	1.49212	0.398992	0.999863	0.880931	0.624934	0.999958	1.11777	0.526784	0.996393	-1.21793	0.516626	0.998426	0.572655	0.754069	NA
Pcdhb2	-0.161071	0.89019	0.999863	1.19812	0.232888	0.999958	0.29312	0.782758	0.996393	0.501757	0.632906	0.998426	0.572563	0.583162	NA
Trpv1	-0.187062	0.55438	0.999863	-0.101576	0.743485	0.999958	0.135015	0.658253	0.996393	0.370267	0.222838	0.998426	0.57224	0.0575304	0.399318
Stx3	0.324592	0.12123	0.999863	0.33909	0.0998579	0.999958	0.278524	0.174572	0.872583	0.304381	0.139314	0.998426	0.570704	0.00490897	0.127337
Serpinb8	0.366568	0.127655	0.999863	0.452625	0.0569389	0.999958	0.739494	0.00165873	0.277414	0.517483	0.0290434	0.998426	0.570501	0.015829	0.224123
Dos	0.287668	0.455543	0.999863	0.328081	0.385666	0.999958	0.137472	0.716984	0.996393	0.395895	0.291938	0.998426	0.570183	0.125059	0.53956
Xkrx	0.339102	0.620169	0.999863	0.108101	0.874337	0.999958	0.902747	0.150707	0.856766	0.443627	0.498568	0.998426	0.57008	0.378798	NA
Pla2g15	-0.100768	0.682217	0.999863	0.445205	0.0699927	0.999958	0.301928	0.219133	0.9074	0.182704	0.457292	0.998426	0.569893	0.0203367	0.252873
Gpr31	0.218045	0.468207	0.999863	0.364429	0.216936	0.999958	-0.08204	0.783757	0.996393	0.0210405	0.943881	0.998426	0.569648	0.0512236	0.382445
Grhl3	0.432563	0.237818	0.999863	0.0946298	0.79757	0.999958	0.0647268	0.859472	0.996393	0.388719	0.279197	0.998426	0.569468	0.108211	0.51483
Insrr	0.742447	0.496244	0.999863	1.23526	0.232611	0.999958	-1.99165	0.129356	0.825532	-0.143888	0.900792	0.998426	0.569441	0.597024	NA
Tuba1b	0.0186593	0.911875	0.999863	0.2121	0.205638	0.999958	0.206697	0.216763	0.906858	0.395918	0.0179095	0.998426	0.569307	0.000647385	0.0393007
Dnajc17	0.0316951	0.872612	0.999863	0.121016	0.531826	0.999958	0.296593	0.119553	0.817846	0.425082	0.0254913	0.998426	0.569129	0.00258454	0.089769
Dnd1	-0.238772	0.768868	0.999863	0.264961	0.721571	0.999958	0.226871	0.757892	0.996393	1.10636	0.109581	0.998426	0.56862	0.428261	NA
Nceh1	-0.293608	0.337932	0.999863	0.266727	0.383025	0.999958	0.505149	0.0983112	0.800191	0.182623	0.550371	0.998426	0.568515	0.0628216	0.416223
Bok	0.286942	0.281734	0.999863	0.302454	0.248823	0.999958	0.351687	0.175669	0.872583	0.312008	0.232736	0.998426	0.567907	0.0276549	0.293912
Ntrk2	0.253522	0.695269	0.999863	0.050168	0.937955	0.999958	0.793548	0.190181	0.884479	0.440553	0.478906	0.998426	0.567639	0.356868	0.747593
Axin2	0.0172833	0.949948	0.999863	0.155818	0.569861	0.999958	0.528725	0.0529613	0.730745	0.344264	0.208544	0.998426	0.567019	0.0379816	0.334394
Crat	-0.00785775	0.977826	0.999863	0.482253	0.0877866	0.999958	0.593851	0.0354982	0.69682	0.36557	0.195653	0.998426	0.565758	0.0451734	0.36223
Dennd2d	0.0218767	0.944684	0.999863	0.413035	0.183501	0.999958	0.310267	0.317365	0.941498	0.346538	0.264764	0.998426	0.565666	0.0674495	0.429802
Slc17a8	-0.0885387	0.819029	0.999863	0.19704	0.60326	0.999958	-0.277471	0.469256	0.994559	-0.0352414	0.926404	0.998426	0.565314	0.131285	0.544469
Cryba4	1.09701	0.328403	0.999863	1.94536	0.0637297	0.999958	1.09026	0.317666	0.941498	1.46862	0.170389	0.998426	0.564281	0.621426	NA
Myh14	-0.344596	0.554988	0.999863	0.0959306	0.869267	0.999958	0.235524	0.68602	0.996393	0.326715	0.57496	0.998426	0.563765	0.333055	0.734177
Mapk4	-0.25968	0.739176	0.999863	-1.29057	0.126789	0.999958	-0.861751	0.277979	0.933206	0.183814	0.803869	0.998426	0.563747	0.436928	NA
Asl	0.093605	0.650338	0.999863	0.413447	0.0452358	0.999958	0.277925	0.178275	0.873239	0.0934651	0.650799	0.998426	0.562993	0.00639393	0.148275
Ace2	0.0314196	0.93453	0.999863	0.0111999	0.976336	0.999958	-0.461096	0.230194	0.91275	-0.356159	0.353717	0.998426	0.562642	0.126323	0.540422
Grpel2	0.708619	0.00192628	0.999863	0.395639	0.0833949	0.999958	0.65767	0.00391546	0.385509	0.692148	0.00240748	0.511168	0.562638	0.0136677	0.209518
Zbp1	0.148011	0.60413	0.999863	0.655571	0.0178725	0.999958	0.19053	0.496001	0.996393	0.499461	0.0722471	0.998426	0.562236	0.0423306	0.35235
Sptbn4	0.130711	0.805684	0.999863	0.506711	0.311226	0.999958	0.485808	0.326895	0.944345	0.390176	0.437386	0.998426	0.561603	0.256544	0.677463
Gp9	-0.346039	0.708013	0.999863	0.718946	0.371945	0.999958	0.592283	0.461478	0.992647	0.405406	0.621525	0.998426	0.561073	0.488501	NA
Ddr2	-0.339529	0.416408	0.999863	0.345794	0.378889	0.999958	0.148218	0.70679	0.996393	0.283882	0.470362	0.998426	0.560779	0.148143	0.568914
Ephb3	0.323237	0.406414	0.999863	0.127376	0.742451	0.999958	0.0839575	0.827374	0.996393	0.14577	0.705442	0.998426	0.560195	0.136019	0.548854
Spic	0.0212824	0.953454	0.999863	0.307859	0.385469	0.999958	0.0237472	0.946951	0.996393	0.117677	0.74168	0.998426	0.559932	0.109925	0.517648
Lgals3bp	0.301349	0.320633	0.999863	0.38737	0.201508	0.999958	0.35561	0.24092	0.92178	0.724512	0.0168593	0.985724	0.559888	0.0648077	0.421563
Baiap2l2	-0.0651956	0.910414	0.999863	0.414395	0.4468	0.999958	0.851162	0.105804	0.806248	0.519416	0.335104	0.998426	0.559174	0.297502	0.708335
Pdlim4	0.387883	0.231311	0.999863	0.446043	0.16136	0.999958	0.405281	0.200974	0.896034	0.219519	0.49459	0.998426	0.558956	0.0766025	0.452243
Syngr3	0.230509	0.799364	0.999863	0.519899	0.543159	0.999958	-0.623596	0.520144	0.996393	0.571443	0.498714	0.998426	0.558109	0.509095	NA
Slc16a6	-0.37856	0.263904	0.999863	0.276999	0.405186	0.999958	0.138048	0.678229	0.996393	0.379605	0.253152	0.998426	0.557988	0.0921231	0.480723
Slit3	0.187091	0.509375	0.999863	0.31186	0.258634	0.999958	0.180521	0.512859	0.996393	0.370507	0.176615	0.998426	0.557549	0.0396121	0.339686
Wnk2	0.447651	0.314342	0.999863	-0.356829	0.451618	0.999958	0.873249	0.0360785	0.69682	0.670544	0.11447	0.998426	0.557462	0.192779	0.615919
Prss8	0.304527	0.317894	0.999863	0.462205	0.120676	0.999958	0.610484	0.0377905	0.701388	0.325005	0.277296	0.998426	0.557358	0.0591776	0.404038
Prss38	-0.152989	0.886732	0.999863	0.0878232	0.931206	0.999958	0.615421	0.521867	0.996393	0.99817	0.289489	0.998426	0.557238	0.565397	NA
Fam129a	-0.0878992	0.773668	0.999863	0.156526	0.605823	0.999958	0.127118	0.674735	0.996393	0.0495368	0.870395	0.998426	0.557021	0.0649615	0.421909
Gcnt3	0.257517	0.501775	0.999863	0.25696	0.498247	0.999958	0.512281	0.171615	0.869485	0.429594	0.254249	0.998426	0.556851	0.137509	0.551624
Myadml2	0.760334	0.499257	0.999863	0.430646	0.703002	0.999958	0.457381	0.682709	0.996393	0.682235	0.539403	0.998426	0.556703	0.618159	NA
Alas2	0.592479	0.0896558	0.999863	0.429593	0.217802	0.999958	0.303277	0.384182	0.966904	0.247626	0.478261	0.998426	0.556675	0.109515	0.516782
Pold1	0.0984578	0.593334	0.999863	0.322113	0.0747503	0.999958	0.406066	0.0236401	0.633501	0.464365	0.00976684	0.87209	0.556378	0.00188221	0.0772934
Disc1	0.43905	0.410061	0.999863	0.424695	0.417958	0.999958	0.577177	0.262831	0.931592	0.670766	0.193142	0.998426	0.556142	0.282819	0.698327
Epor	-0.801985	0.120422	0.999863	-0.0164501	0.971587	0.999958	0.350807	0.430394	0.982119	0.367226	0.41125	0.998426	0.55608	0.207379	0.63278
Setd7	-0.264205	0.510244	0.999863	-0.327243	0.410872	0.999958	0.170326	0.662492	0.996393	0.153686	0.694649	0.998426	0.555536	0.151641	0.5726
Ablim3	0.184615	0.593013	0.999863	0.621989	0.0711914	0.999958	0.437053	0.204908	0.900455	0.616861	0.0735432	0.998426	0.555385	0.107159	0.514694
Lnc012	0.528195	0.4984	0.999863	-0.49363	0.5647	0.999958	0.276244	0.719831	0.996393	-0.367959	0.658757	0.998426	0.554416	0.462989	NA
Paqr6	0.0232991	0.951819	0.999863	0.0827137	0.824919	0.999958	0.256256	0.481151	0.996393	0.369389	0.308556	0.998426	0.55431	0.120888	0.53353
Rhbdl1	-0.00924823	0.983293	0.999863	-0.234533	0.594491	0.999958	0.798343	0.0508777	0.730688	0.609648	0.141336	0.998426	0.554109	0.181862	0.606719
Ccnd1	-0.0359132	0.909581	0.999863	0.437576	0.166256	0.999958	0.623571	0.0484938	0.726683	0.752186	0.0173144	0.996423	0.5536	0.0798537	0.46019
Tmem98	0.318227	0.00334179	0.999863	0.246435	0.0227238	0.999958	0.463846	1.68866e-05	0.12144	0.265629	0.0140237	0.951467	0.55345	2.82681e-07	0.000576546
Tssk3	-0.206274	0.614002	0.999863	0.0251718	0.948951	0.999958	0.222508	0.562825	0.996393	0.0428803	0.912699	0.998426	0.552439	0.144907	0.563634
Anxa7	0.086455	0.679086	0.999863	0.456838	0.0280032	0.999958	0.347887	0.0942094	0.800191	0.162719	0.434674	0.998426	0.552236	0.007843	0.163442
Ngfrap1	0.0561058	0.79148	0.999863	-0.260168	0.222026	0.999958	0.0682873	0.74121	0.996393	0.222582	0.28017	0.998426	0.552067	0.00642505	0.1487
Rhoc	0.153532	0.462268	0.999863	0.313974	0.131054	0.999958	0.49515	0.0169793	0.588466	0.283401	0.172922	0.998426	0.551024	0.00789949	0.163442
Abcb4	0.269617	0.380368	0.999863	0.406047	0.186396	0.999958	0.247724	0.420178	0.979349	0.365827	0.233878	0.998426	0.550924	0.072993	0.443744
Ehd4	0.234392	0.228099	0.999863	0.346819	0.073264	0.999958	0.250108	0.19625	0.889406	0.295324	0.127292	0.998426	0.55019	0.00439298	0.119851
Myoz1	0.454519	0.627088	0.999863	1.04225	0.226324	0.999958	1.56065	0.0581094	0.746906	0.511967	0.568369	0.998426	0.550151	0.53829	NA
Mir3577	0.371346	0.298205	0.999863	0.00861679	0.980968	0.999958	0.52715	0.121738	0.817846	0.400903	0.246689	0.998426	0.550036	0.107396	0.51483
Lrrc51	-0.0132068	0.973107	0.999863	-0.261709	0.504082	0.999958	0.333866	0.365361	0.956848	0.488328	0.183568	0.998426	0.549393	0.132553	0.545677
Pdzd3	-0.476854	0.341777	0.999863	0.34446	0.46944	0.999958	-0.0217711	0.963825	0.996393	-0.125624	0.795255	0.998426	0.549247	0.244541	0.668053
Fbxo41	0.140738	0.820473	0.999863	0.34963	0.557498	0.999958	0.576917	0.32066	0.941889	0.184849	0.758339	0.998426	0.548557	0.347836	0.741251
Grik5	-0.24865	0.505081	0.999863	-0.129655	0.723589	0.999958	0.330205	0.358098	0.955143	0.336611	0.350238	0.998426	0.548214	0.125571	0.540042
Hba2	0.663714	0.509714	0.999863	0.0662632	0.94935	0.999958	-0.667695	0.552531	0.996393	-1.02392	0.38824	0.998426	0.547473	0.579612	NA
Fam189b	0.0846103	0.718198	0.999863	0.244763	0.287578	0.999958	0.201114	0.380462	0.965815	0.429005	0.0602934	0.998426	0.547013	0.0160685	0.225023
Emp3	0.316212	0.213488	0.999863	0.401112	0.110695	0.999958	0.344408	0.169843	0.869485	0.131977	0.602103	0.998426	0.546811	0.028775	0.297588
Tppp2	0.807013	0.305352	0.999863	1.04427	0.166217	0.999958	1.06478	0.152951	0.860964	0.630507	0.416831	0.998426	0.545378	0.485937	NA
Col5a3	-0.246544	0.484719	0.999863	-0.143686	0.67586	0.999958	0.348212	0.293813	0.935722	0.287745	0.389251	0.998426	0.545181	0.0982733	0.494351
Maged2	0.432619	0.0393189	0.999863	0.14817	0.480311	0.999958	0.411245	0.0483064	0.726009	0.166345	0.427627	0.998426	0.545091	0.00878492	0.173072
Atp1b1	-0.0733272	0.788026	0.999863	0.450072	0.0983398	0.999958	0.306334	0.260562	0.931592	0.518034	0.0570667	0.998426	0.544713	0.0453904	0.363217
Cln6	0.155398	0.347134	0.999863	0.164585	0.314283	0.999958	0.241714	0.136669	0.834843	0.354545	0.029011	0.998426	0.544493	0.000739359	0.0426511
Wee1	0.519129	0.120827	0.999863	0.299056	0.371185	0.999958	0.60533	0.0692715	0.773223	0.596949	0.0734792	0.998426	0.54382	0.102983	0.506163
Acp5	0.272818	0.19137	0.999863	0.354496	0.0889439	0.999958	0.380938	0.067365	0.773223	0.0648856	0.755853	0.998426	0.543727	0.00900372	0.174299
Kctd11	0.0727825	0.696691	0.999863	0.358072	0.0449744	0.999958	0.384642	0.0293378	0.6652	0.444955	0.0118561	0.9019	0.542585	0.00198575	0.0793957
Hip1r	0.209989	0.460685	0.999863	0.466381	0.100303	0.999958	0.693353	0.0144127	0.570154	0.543335	0.0554428	0.998426	0.542461	0.0557805	0.394748
Sgcd	0.925794	0.522009	0.999863	0.189955	0.898111	0.999958	-1.88719	0.245081	0.924226	-0.833565	0.599105	0.998426	0.542267	0.708114	NA
RGD1564450	-0.0680557	0.714915	0.999863	0.345261	0.0529036	0.999958	0.181247	0.310068	0.940118	0.117739	0.513352	0.998426	0.541966	0.00206764	0.0812689
Aurka	0.00728466	0.96998	0.999863	-0.0188762	0.921809	0.999958	0.411285	0.0305323	0.673537	0.488651	0.0102171	0.87209	0.541382	0.00436844	0.119683
G6b	0.837544	0.46735	0.999863	-0.373738	0.766461	0.999958	-0.895729	0.497437	0.996393	-0.950125	0.47296	0.998426	0.541127	0.637715	NA
Cnpy4	0.0773957	0.787546	0.999863	-0.126274	0.659672	0.999958	0.0634545	0.823909	0.996393	0.123163	0.666079	0.998426	0.540692	0.0566308	0.397719
Cyp2b1	0.581431	0.327415	0.999863	1.21679	0.0402126	0.999958	0.0165667	0.977743	0.996393	-0.121235	0.838298	0.998426	0.540242	0.362638	0.751843
Cyp27b1	-0.368947	0.515449	0.999863	-0.142026	0.795079	0.999958	0.0765496	0.886232	0.996393	1.0752	0.036958	0.998426	0.540204	0.303338	0.713574
Reep4	0.0412348	0.766291	0.999863	0.238595	0.0822751	0.999958	0.382307	0.00514629	0.417249	0.408201	0.00285411	0.54082	0.539961	7.59727e-05	0.0139826
Matk	0.121513	0.645833	0.999863	0.42899	0.0972347	0.999958	0.274625	0.288529	0.933206	0.244585	0.346692	0.998426	0.539878	0.0358216	0.327306
Smc4	0.0768636	0.716054	0.999863	-0.015349	0.941997	0.999958	0.0182727	0.930879	0.996393	0.278297	0.18606	0.998426	0.539729	0.0101902	0.183228
Slc16a10	0.229179	0.475735	0.999863	0.302908	0.344844	0.999958	0.0235386	0.941525	0.996393	-0.226729	0.480889	0.998426	0.539321	0.0921087	0.480723
Pdgfrl	-0.0490449	0.89611	0.999863	-0.0749517	0.8394	0.999958	-0.087209	0.812147	0.996393	0.141122	0.698454	0.998426	0.538597	0.131431	0.544499
Fam43a	0.0866731	0.680904	0.999863	0.546744	0.00813608	0.999958	0.311427	0.132468	0.829207	0.415017	0.0450198	0.998426	0.538584	0.00903434	0.174299
Rab25	0.33969	0.433997	0.999863	0.0842898	0.846178	0.999958	0.342219	0.414975	0.979349	-0.00706863	0.987046	0.998426	0.538125	0.195438	0.617905
Ppfia4	-0.740058	0.0768144	0.999863	0.048729	0.894799	0.999958	0.198876	0.579545	0.996393	-0.429367	0.264317	0.998426	0.537841	0.125809	0.540329
Tnk1	-0.0364446	0.925205	0.999863	0.384757	0.286263	0.999958	0.01611	0.965186	0.996393	0.0607956	0.86945	0.998426	0.537675	0.128129	0.540882
Parm1	0.492203	0.28459	0.999863	0.780297	0.0773579	0.999958	0.639036	0.147991	0.852313	1.21232	0.00480486	0.66583	0.537538	0.228767	0.655034
Cabyr	-0.0372413	0.905048	0.999863	-0.188921	0.541818	0.999958	-0.0279743	0.92649	0.996393	0.0221848	0.941818	0.998426	0.536916	0.0686773	0.431765
Efemp2	-0.0279361	0.884165	0.999863	0.153567	0.410273	0.999958	0.128428	0.488304	0.996393	0.119314	0.521976	0.998426	0.536776	0.00324666	0.101196
Cspg5	0.0432228	0.930981	0.999863	0.291895	0.544868	0.999958	0.704334	0.132937	0.829207	0.968669	0.0375011	0.998426	0.536605	0.257323	0.677874
Rnd1	0.0755711	0.772428	0.999863	0.327966	0.20032	0.999958	0.748055	0.00301134	0.355407	0.404874	0.112593	0.998426	0.536061	0.0347501	0.321989
Ppm1j	-0.209985	0.681535	0.999863	0.114422	0.811053	0.999958	0.191884	0.682034	0.996393	0.235675	0.615696	0.998426	0.53569	0.2411	0.666084
Popdc2	0.691444	0.158456	0.999863	0.00105176	0.998294	0.999958	0.325929	0.505974	0.996393	0.292853	0.550553	0.998426	0.535564	0.273962	0.692843
Mesp2	0.0662148	0.928242	0.999863	-0.0707867	0.923077	0.999958	0.977366	0.175584	0.872583	0.568498	0.433305	0.998426	0.53553	0.460344	0.808007
Hist1h2bo	-1.1088	0.270725	0.999863	-1.1687	0.234393	0.999958	0.510251	0.54532	0.996393	0.505119	0.551368	0.998426	0.535344	0.526523	NA
Epha4	-0.0773173	0.902706	0.999863	0.490161	0.436285	0.999958	0.560448	0.373033	0.962808	0.823036	0.190617	0.998426	0.534909	0.395356	0.774975
Siglec5	-0.0600068	0.873104	0.999863	-0.368119	0.327287	0.999958	-0.367605	0.327196	0.94435	-0.43457	0.24772	0.998426	0.534781	0.151363	0.572425
RGD1560958	-0.408346	0.576148	0.999863	-0.977106	0.205271	0.999958	0.24516	0.703107	0.996393	0.167085	0.797914	0.998426	0.534699	0.395999	NA
RGD1312005	-0.596935	0.458051	0.999863	-0.763984	0.337647	0.999958	-0.748542	0.338237	0.946567	-0.188561	0.799569	0.998426	0.534213	0.446348	NA
Trex2	-0.758601	0.679032	0.999863	0.886774	0.604785	0.999958	-0.577617	0.752712	0.996393	-1.65386	0.366998	0.998426	0.534191	0.758556	NA
Fam3b	-0.284576	0.789275	0.999863	0.0425485	0.965565	0.999958	0.627794	0.492152	0.996393	0.884365	0.325862	0.998426	0.534119	0.564364	NA
Liph	0.728083	0.199539	0.999863	0.680186	0.225202	0.999958	0.014048	0.980639	0.996513	0.937436	0.0899226	0.998426	0.534067	0.342631	0.739128
Bcan	-0.947819	0.0771813	0.999863	0.0291557	0.948356	0.999958	-0.205784	0.651039	0.996393	-0.116862	0.79669	0.998426	0.533978	0.209341	0.63457
Ano7	1.15974	0.445842	0.999863	1.29836	0.38009	0.999958	-1.29234	0.423372	0.980353	0.484365	0.756504	0.998426	0.53389	0.732445	NA
Chek1	-0.390778	0.210611	0.999863	0.221177	0.474027	0.999958	-0.179758	0.561567	0.996393	0.0652663	0.832868	0.998426	0.533754	0.0831389	0.466891
Wisp2	-0.0672058	0.831518	0.999863	0.294361	0.32707	0.999958	0.159079	0.596162	0.996393	0.219355	0.465712	0.998426	0.53361	0.069801	0.434429
Chkb	0.0978996	0.618211	0.999863	0.225927	0.249392	0.999958	0.486791	0.0129768	0.545144	0.338994	0.0838199	0.998426	0.532527	0.00657383	0.150699
Srpx2	0.567688	0.236429	0.999863	0.0226066	0.963205	0.999958	0.228043	0.632917	0.996393	0.714161	0.12551	0.998426	0.531967	0.257916	0.677906
Cd99	0.0866408	0.639846	0.999863	0.328147	0.0751242	0.999958	0.596036	0.00119393	0.24426	0.315901	0.0866327	0.998426	0.531934	0.00385404	0.112563
Nanos3	0.281495	0.866294	0.999863	0.0173004	0.991766	0.999958	-0.125237	0.94045	0.996393	0.501174	0.757961	0.998426	0.531561	0.744052	NA
Phldb3	0.00686823	0.970999	0.999863	0.345595	0.0589881	0.999958	0.413187	0.0227631	0.626928	0.340058	0.0627254	0.998426	0.531364	0.00333857	0.102681
Slc25a21	0.627947	0.0819918	0.999863	0.370113	0.305078	0.999958	0.44381	0.217122	0.906858	0.439051	0.222968	0.998426	0.530748	0.139823	0.554697
E2f7	-0.23279	0.69368	0.999863	0.201277	0.716335	0.999958	-0.126864	0.8216	0.996393	0.473979	0.380687	0.998426	0.530736	0.323794	0.728093
Fhl1	-0.00370506	0.990305	0.999863	-0.115442	0.704113	0.999958	-0.297886	0.3274	0.944444	-0.175445	0.564021	0.998426	0.530459	0.0780748	0.455831
Spdya	-1.21695	0.211565	0.999863	0.0343924	0.964778	0.999958	0.458746	0.533981	0.996393	0.103272	0.892898	0.998426	0.530353	0.471744	NA
Npdc1	-0.12515	0.530512	0.999863	0.197463	0.316336	0.999958	0.279411	0.154766	0.861858	0.169617	0.389376	0.998426	0.53029	0.00678386	0.153631
Pax5	1.23611	0.093016	0.999863	0.461385	0.551644	0.999958	0.775597	0.295152	0.935722	1.09724	0.1304	0.998426	0.530175	0.487001	NA
Serpine1	0.409453	0.433101	0.999863	0.929769	0.0734031	0.999958	0.461156	0.375469	0.964352	-0.153981	0.768706	0.998426	0.529885	0.308498	0.716873
Capg	0.256919	0.363948	0.999863	0.514523	0.0676007	0.999958	0.270744	0.336575	0.945217	0.199686	0.479234	0.998426	0.528842	0.0601256	0.407355
Abhd16a	-0.0290268	0.839332	0.999863	0.225444	0.113597	0.999958	0.332413	0.0194432	0.604397	0.235011	0.0989868	0.998426	0.528662	0.000199693	0.0194575
Sox4	0.0783918	0.776998	0.999863	-0.0395636	0.885833	0.999958	0.279367	0.305608	0.940116	0.394594	0.147878	0.998426	0.528071	0.0520222	0.384692
Thbs3	-0.448939	0.305994	0.999863	0.248029	0.549554	0.999958	-0.0256029	0.951034	0.996393	-0.280971	0.508258	0.998426	0.527812	0.196434	0.61923
C5ar1	0.07155	0.789323	0.999863	0.371817	0.160802	0.999958	0.370188	0.161835	0.864878	0.159402	0.548782	0.998426	0.52778	0.0458569	0.364957
Slc46a2	0.533164	0.526067	0.999863	-0.362316	0.691162	0.999958	0.467348	0.566412	0.996393	-0.259185	0.770619	0.998426	0.527739	0.517357	NA
Ppm1n	0.0927546	0.715187	0.999863	0.562812	0.0211249	0.999958	0.0932801	0.706835	0.996393	0.119189	0.632088	0.998426	0.527238	0.0304448	0.305105
Thsd7a	-0.14707	0.709772	0.999863	-0.521833	0.191007	0.999958	-0.240686	0.533228	0.996393	-0.409496	0.298042	0.998426	0.527115	0.155706	0.576755
Spata33	0.633667	0.29413	0.999863	0.338303	0.576946	0.999958	0.893812	0.120745	0.817846	0.586077	0.321551	0.998426	0.526826	0.374434	0.761144
Cyba	0.175753	0.311964	0.999863	0.505071	0.00332796	0.999958	0.316589	0.0659029	0.773223	0.183267	0.288882	0.998426	0.526714	0.00217244	0.0831334
Tmem200c	-0.710455	0.617254	0.999863	-0.956924	0.502264	0.999958	0.184068	0.88499	0.996393	-0.0485939	0.97041	0.998426	0.526114	0.672159	NA
Chml	0.150235	0.704632	0.999863	0.179227	0.645335	0.999958	0.291493	0.448137	0.987871	0.482562	0.207261	0.998426	0.526088	0.167699	0.593202
Hpgd	0.00594608	0.987654	0.999863	0.342433	0.366572	0.999958	0.0254183	0.946731	0.996393	-0.0821734	0.82976	0.998426	0.525788	0.163872	0.58893
Nrg1	0.123249	0.725338	0.999863	0.0443021	0.899182	0.999958	0.56865	0.101203	0.806248	0.550725	0.112906	0.998426	0.525395	0.130338	0.544469
Cd44	0.364687	0.180346	0.999863	0.442096	0.102572	0.999958	0.312602	0.248264	0.926733	-0.109175	0.689161	0.998426	0.524839	0.0521576	0.385015
Cand2	-0.120104	0.791594	0.999863	-0.372005	0.413042	0.999958	0.0583985	0.8932	0.996393	-0.0217898	0.960497	0.998426	0.524792	0.216804	0.643178
Triqk	0.113023	0.862526	0.999863	0.0460245	0.942715	0.999958	-0.0870426	0.891804	0.996393	-0.144696	0.823411	0.998426	0.524643	0.388993	NA
Kcne3	0.964825	0.0755622	0.999863	0.168727	0.768233	0.999958	0.516694	0.343717	0.947899	0.0268412	0.96287	0.998426	0.524642	0.338581	0.738302
Cd24	0.342347	0.126726	0.999863	0.220404	0.319954	0.999958	0.257512	0.238104	0.919432	-0.0142654	0.949446	0.998426	0.52407	0.0147413	0.217583
Grn	0.0618502	0.760666	0.999863	0.254495	0.209839	0.999958	0.318026	0.117038	0.815582	0.296339	0.144215	0.998426	0.524041	0.00979739	0.181181
Crlf2	0.0922761	0.573673	0.999863	0.324888	0.0436841	0.999958	0.468854	0.00334177	0.367258	0.361889	0.0243373	0.998426	0.523453	0.00105572	0.0555959
Eddm3b	-0.209589	0.695816	0.999863	-0.150792	0.770665	0.999958	0.318145	0.514171	0.996393	0.23851	0.629308	0.998426	0.522803	0.278264	0.696854
Kif27	-0.361299	0.541866	0.999863	-0.0661691	0.905214	0.999958	0.288158	0.586986	0.996393	0.124079	0.818779	0.998426	0.522725	0.317868	0.726251
Slc1a4	0.0902369	0.871637	0.999863	0.689456	0.215637	0.999958	0.518693	0.351606	0.951843	0.522377	0.348342	0.998426	0.521824	0.348783	0.74214
Amdhd2	0.0458452	0.787281	0.999863	0.366875	0.0294449	0.999958	0.38969	0.0205029	0.607106	0.153951	0.36191	0.998426	0.521797	0.00190615	0.0772934
Dpep1	-0.145985	0.583763	0.999863	0.0629123	0.809726	0.999958	-0.202263	0.440866	0.984895	0.024361	0.925714	0.998426	0.521536	0.042535	0.353037
Ftl1	0.00565465	0.977648	0.999863	0.21794	0.279867	0.999958	0.396311	0.0493298	0.730688	0.189308	0.347912	0.998426	0.52128	0.00971749	0.180687
Evi2a	0.219016	0.504414	0.999863	0.352496	0.269218	0.999958	0.297615	0.34821	0.949535	0.311446	0.328513	0.998426	0.520764	0.097541	0.493015
Mcm7	0.0402611	0.820786	0.999863	0.167257	0.344306	0.999958	0.356603	0.0431284	0.718839	0.431619	0.0144053	0.954446	0.520742	0.00312016	0.0994826
Ly6i	-0.325601	0.883237	0.999863	-0.579157	0.793909	0.999958	0.346317	0.874483	0.996393	0.963047	0.653039	0.998426	0.520679	0.811238	NA
Elavl2	2.87094	0.0176816	0.999863	0.395761	0.756753	0.999958	-0.460944	0.72897	0.996393	0.931407	0.456102	0.998426	0.519588	0.681629	NA
Zmym6nb	0.044012	0.894714	0.999863	0.566349	0.075029	0.999958	0.162652	0.613621	0.996393	0.0575402	0.859762	0.998426	0.518936	0.102334	0.504493
Egr2	0.478481	0.293347	0.999863	0.668291	0.133171	0.999958	0.57025	0.199144	0.893973	0.360109	0.424127	0.998426	0.518257	0.245664	0.66897
Klhl23	-0.0672001	0.854291	0.999863	-0.443858	0.227461	0.999958	-0.741131	0.0455573	0.720056	-0.17624	0.627014	0.998426	0.517981	0.143496	0.561577
Chst12	0.116918	0.790129	0.999863	0.644989	0.135289	0.999958	0.309906	0.474417	0.99574	0.368041	0.396099	0.998426	0.517343	0.231286	0.656329
Aebp1	-0.0264986	0.911732	0.999863	0.0783948	0.741266	0.999958	0.130462	0.581618	0.996393	0.0696876	0.769067	0.998426	0.516893	0.0284114	0.296379
RT1-T24-2	-0.225162	0.653361	0.999863	0.125004	0.797368	0.999958	0.492562	0.30333	0.940116	0.451703	0.347338	0.998426	0.51626	0.281234	0.698065
Mapt	-0.135174	0.662526	0.999863	-0.135527	0.66001	0.999958	0.383908	0.208541	0.904503	0.214216	0.484371	0.998426	0.516163	0.0906426	0.47838
Cdkn1a	-0.28128	0.768169	0.999863	-0.0152594	0.98724	0.999958	0.507248	0.594941	0.996393	0.734741	0.44121	0.998426	0.515895	0.588681	0.870299
Cpne7	0.0754591	0.808609	0.999863	0.111968	0.717907	0.999958	0.246349	0.425022	0.981246	-0.0233694	0.939991	0.998426	0.515806	0.0941177	0.487207
Nagk	0.125686	0.306861	0.999863	0.266588	0.0278755	0.999958	0.308418	0.0105318	0.526562	0.10335	0.395802	0.998426	0.515451	1.78144e-05	0.00558266
Ten1	0.165344	0.719208	0.999863	-0.0403565	0.930028	0.999958	0.465118	0.309507	0.940118	0.705012	0.123245	0.998426	0.515016	0.260511	0.679709
Kctd8	1.00743	0.297137	0.999863	1.35854	0.143649	0.999958	1.19612	0.19839	0.892723	0.0781574	0.938943	0.998426	0.515004	0.598789	NA
Ppic	-0.043591	0.858933	0.999863	-0.0989364	0.683103	0.999958	-0.103804	0.666177	0.996393	-0.322924	0.186998	0.998426	0.514874	0.0285181	0.296379
Mgp	-0.142986	0.50624	0.999863	-0.111906	0.601842	0.999958	-0.216827	0.311884	0.940218	-0.164968	0.441909	0.998426	0.514081	0.016044	0.225023
Spdl1	-0.119053	0.567317	0.999863	0.121659	0.543329	0.999958	0.358749	0.0664827	0.773223	0.449677	0.0214415	0.998426	0.513653	0.00827571	0.167172
Plod2	0.0339757	0.930682	0.999863	0.0318574	0.934568	0.999958	0.50773	0.185884	0.879753	0.138644	0.72011	0.998426	0.51361	0.181221	0.606719
Osbpl6	0.194497	0.588586	0.999863	-0.0802732	0.823969	0.999958	-0.209089	0.561768	0.996393	0.129321	0.712078	0.998426	0.51358	0.129154	0.542785
Fam118a	-0.0907421	0.741737	0.999863	0.338709	0.190141	0.999958	0.147777	0.569058	0.996393	0.0195444	0.940993	0.998426	0.513231	0.043114	0.354866
Slc36a3	0.149411	0.899961	0.999863	0.956847	0.380799	0.999958	0.0675477	0.953316	0.996393	0.977443	0.368477	0.998426	0.513229	0.64629	NA
Col17a1	0.103624	0.861918	0.999863	0.13974	0.808457	0.999958	-0.449668	0.461001	0.992647	0.58287	0.28686	0.998426	0.511989	0.352228	NA
Rbp3	-0.303266	0.438149	0.999863	-0.657094	0.0947015	0.999958	-0.246705	0.518267	0.996393	0.0647001	0.864299	0.998426	0.511815	0.169332	0.595135
Col4a1	-0.163543	0.575865	0.999863	-0.057637	0.843609	0.999958	-0.187388	0.521262	0.996393	-0.0610417	0.834497	0.998426	0.511806	0.0796033	0.459433
C1qtnf6	-0.302636	0.179761	0.999863	-0.000219235	0.999193	0.999958	-0.156066	0.471993	0.995375	-0.205207	0.348535	0.998426	0.511335	0.0150704	0.219801
Xkr4	0.641874	0.0583059	0.999863	-0.0890614	0.799304	0.999958	-0.23204	0.507702	0.996393	0.0789347	0.818744	0.998426	0.511247	0.126863	0.540803
Pspn	0.217034	0.726208	0.999863	-0.133889	0.831121	0.999958	0.648709	0.25853	0.931592	0.0433887	0.943303	0.998426	0.510815	0.381201	NA
Ctnnd2	-0.115276	0.83488	0.999863	-0.128888	0.810935	0.999958	-0.0836596	0.874203	0.996393	-0.335095	0.539908	0.998426	0.510657	0.311432	0.720338
Pcdha2	3.37272	0.00421781	0.999863	0.512939	0.71583	0.999958	0.830092	0.53511	0.996393	1.16893	0.370066	0.998426	0.510272	0.714625	NA
Frmd4a	0.10224	0.780398	0.999863	0.208302	0.565713	0.999958	0.246224	0.495266	0.996393	0.395417	0.273047	0.998426	0.509511	0.156443	0.577981
Bax	0.00101319	0.995143	0.999863	0.218714	0.182675	0.999958	0.29271	0.0731058	0.777722	0.284153	0.0827002	0.998426	0.509202	0.00176603	0.0738914
Pla2g1b	0.7836	0.317408	0.999863	1.2709	0.0845681	0.999958	0.787629	0.297711	0.936946	1.22766	0.0950938	0.998426	0.508974	0.514138	NA
Slc22a5	0.0781674	0.705932	0.999863	0.500469	0.015467	0.999958	0.374843	0.0697441	0.773383	0.109433	0.596879	0.998426	0.508881	0.0137986	0.210243
RGD1565222	0.136061	0.513304	0.999863	0.307735	0.134758	0.999958	0.38755	0.0584635	0.748114	0.466752	0.0227634	0.998426	0.5088	0.0128908	0.201856
Col3a1	-0.219551	0.299808	0.999863	-0.273343	0.196693	0.999958	-0.237025	0.262893	0.931592	-0.190848	0.367356	0.998426	0.508747	0.0162368	0.225206
Heyl	0.169643	0.570574	0.999863	-0.0595839	0.841912	0.999958	-0.00167656	0.995505	0.998977	0.0849949	0.775269	0.998426	0.507869	0.0856659	0.471116
Wscd2	-0.466155	0.595567	0.999863	-0.201612	0.807213	0.999958	0.738496	0.328151	0.944715	-0.0716795	0.929429	0.998426	0.507464	0.509906	NA
Kif9	0.219455	0.687361	0.999863	0.211994	0.692222	0.999958	0.169099	0.750599	0.996393	0.280449	0.597558	0.998426	0.507396	0.332333	0.733643
Ramp1	-3.37165e-05	0.999863	0.999863	-0.106151	0.586336	0.999958	-0.129298	0.505991	0.996393	-0.182982	0.348814	0.998426	0.507192	0.00822081	0.166353
Zfhx2	0.00635351	0.982276	0.999863	0.278354	0.325918	0.999958	0.0433131	0.87866	0.996393	0.246744	0.383876	0.998426	0.507027	0.0724449	0.442571
Gpr83	0.264393	0.892118	0.999863	0.587913	0.762971	0.999958	0.9635	0.615388	0.996393	-0.0537918	0.977986	0.998426	0.507008	0.794803	NA
Olr827	1.38646	0.413846	0.999863	0.587913	0.736394	0.999958	-0.131701	0.939888	0.996393	1.07525	0.526694	0.998426	0.507007	0.771581	NA
Astl	-0.312675	0.951693	0.999863	-0.566229	0.912641	0.999958	-0.708764	0.890774	0.996393	-0.630856	0.902717	0.998426	0.507007	0.921747	NA
Gabrb1	-0.312675	0.951693	0.999863	-0.566229	0.912641	0.999958	-0.708764	0.890774	0.996393	-0.630856	0.902717	0.998426	0.507007	0.921747	NA
Kif19	0.828231	0.696822	0.999863	0.0108359	0.995938	0.999958	0.445376	0.834269	0.996393	-0.0537921	0.979839	0.998426	0.507007	0.811739	NA
Rps19	0.264392	0.882062	0.999863	2.39074	0.140845	0.999958	0.445376	0.802658	0.996393	-0.0537926	0.97592	0.998426	0.507007	0.776034	NA
Lta	2.14112	0.334749	0.999863	-0.566241	0.806401	0.999958	-0.131701	0.954545	0.996393	-0.630869	0.784821	0.998426	0.507006	0.826312	NA
Shisa8	-0.312686	0.866001	0.999863	0.587912	0.751042	0.999958	1.42607	0.41922	0.979349	1.24743	0.486319	0.998426	0.507006	0.784389	NA
Ccdc87	0.829261	0.673528	0.999863	1.13087	0.559373	0.999958	0.445375	0.821268	0.996393	-0.0537932	0.978231	0.998426	0.507006	0.797042	NA
Pou3f3	2.03114	0.306676	0.999863	-0.566242	0.785487	0.999958	0.445375	0.830486	0.996393	-0.0537931	0.979372	0.998426	0.507006	0.807461	NA
RGD1309362	1.83829	0.324118	0.999863	0.0108346	0.995562	0.999958	1.40589	0.451315	0.988049	-0.63087	0.746011	0.998426	0.507006	0.794626	NA
Cdh19	0.863478	0.745294	0.999863	0.0108353	0.996751	0.999958	-0.708777	0.78997	0.996393	-0.0537927	0.983872	0.998426	0.507006	0.848896	NA
Ebf2	0.264391	0.901319	0.999863	0.587911	0.782762	0.999958	1.02457	0.625036	0.996393	-0.0537935	0.979873	0.998426	0.507006	0.812054	NA
Entpd3	-0.312686	0.882715	0.999863	0.0108343	0.995921	0.999958	1.72871	0.391961	0.971973	0.564211	0.789259	0.998426	0.507005	0.810943	NA
Nxph1	0.828074	0.700545	0.999863	0.0108343	0.99599	0.999958	0.445374	0.836342	0.996393	0.565322	0.792367	0.998426	0.507005	0.814084	NA
Syt8	0.859561	0.69159	0.999863	0.0108342	0.996017	0.999958	1.01596	0.634357	0.996393	-0.0537939	0.980226	0.998426	0.507005	0.815296	NA
Kcnk4	0.26439	0.878059	0.999863	0.587911	0.732972	0.999958	1.38797	0.395292	0.971983	2.50111	0.106334	0.998426	0.507005	0.768587	NA
Slc30a8	-0.312686	0.896164	0.999863	1.5612	0.502755	0.999958	-0.131703	0.956162	0.996393	-0.0537938	0.982087	0.998426	0.507005	0.832408	NA
Slc9c1	0.26439	0.923771	0.999863	0.0108347	0.996871	0.999958	-0.708778	0.797557	0.996393	0.523408	0.849498	0.998426	0.507005	0.854416	NA
Clstn2	2.59044	0.0578032	0.999863	1.87783	0.181708	0.999958	1.40366	0.330944	0.944781	0.950666	0.527196	0.998426	0.507005	0.743143	NA
LOC499240	0.26439	0.91097	0.999863	0.58791	0.803641	0.999958	-0.131703	0.955581	0.996393	0.5709	0.808584	0.998426	0.507005	0.830219	NA
Myog	0.26439	0.932781	0.999863	0.0108348	0.997242	0.999958	-0.131702	0.966486	0.996393	-0.630868	0.840495	0.998426	0.507005	0.871506	NA
Mir1843b	-0.312685	0.922115	0.999863	0.587909	0.85415	0.999958	-0.131702	0.967152	0.996393	-0.630869	0.843626	0.998426	0.507004	0.874041	NA
Ces2j	-0.312685	0.922481	0.999863	-0.566241	0.860124	0.999958	0.445373	0.889765	0.996393	-0.0537936	0.986643	0.998426	0.507004	0.874629	NA
Tshr	1.8539	0.254092	0.999863	1.10531	0.512436	0.999958	0.982784	0.559601	0.996393	1.57379	0.331829	0.998426	0.507004	0.768588	NA
Ccdc24	0.828013	0.701996	0.999863	0.587909	0.786143	0.999958	-0.131704	0.951533	0.996393	1.21377	0.566649	0.998426	0.507004	0.814997	NA
LOC298795	-0.312686	0.923764	0.999863	0.010834	0.997355	0.999958	-0.708777	0.828276	0.996393	0.523578	0.872537	0.998426	0.507004	0.876693	NA
Cpvl	0.264389	0.921609	0.999863	0.587909	0.826788	0.999958	0.445372	0.868338	0.996393	-0.630871	0.814353	0.998426	0.507004	0.85032	NA
Tmeff1	-0.312687	0.908979	0.999863	0.587909	0.829803	0.999958	-0.708779	0.795522	0.996393	0.989451	0.715075	0.998426	0.507003	0.852937	NA
Sbk2	0.264391	0.953656	0.999863	-0.566236	0.900946	0.999958	-0.708771	0.876192	0.996393	-0.630863	0.889709	0.998426	0.507003	0.911262	NA
Crispld1	1.4546	0.529205	0.999863	0.0108324	0.996326	0.999958	0.445372	0.849856	0.996393	-0.0537956	0.981758	0.998426	0.507003	0.829379	NA
Slc47a1	-0.312687	0.908759	0.999863	0.587909	0.829396	0.999958	0.997285	0.712154	0.996393	-0.630871	0.817142	0.998426	0.507003	0.852583	NA
Slc26a3	0.857876	0.671435	0.999863	1.55119	0.42592	0.999958	-0.131705	0.948175	0.996393	1.25931	0.522688	0.998426	0.507003	0.802422	NA
Timm8a2	0.827924	0.704171	0.999863	0.587909	0.787716	0.999958	0.445372	0.83836	0.996393	0.881361	0.683086	0.998426	0.507003	0.816367	NA
Mir128-1	0.264388	0.912847	0.999863	1.11721	0.640079	0.999958	-0.131705	0.956519	0.996393	0.52511	0.827513	0.998426	0.507003	0.833758	NA
Htr1f	0.264388	0.92381	0.999863	-0.566243	0.837711	0.999958	1.03429	0.705429	0.996393	-0.0537956	0.984475	0.998426	0.507003	0.854489	NA
Chst8	-0.312685	0.935775	0.999863	0.0108342	0.997772	0.999958	-0.708776	0.855067	0.996393	-0.0537936	0.988939	0.998426	0.507003	0.896046	NA
Sim1	-0.312685	0.935842	0.999863	-0.56624	0.884102	0.999958	-0.131702	0.972953	0.996393	-0.0537936	0.988951	0.998426	0.507003	0.896154	NA
Sec1	0.264389	0.9459	0.999863	-0.56624	0.884453	0.999958	-0.131702	0.973035	0.996393	-0.630867	0.871374	0.998426	0.507002	0.896469	NA
Nr5a1	1.33113	0.423812	0.999863	1.02304	0.543834	0.999958	2.4123	0.115478	0.814135	1.90912	0.225453	0.998426	0.507002	0.766734	NA
Unc13c	-0.312685	0.936461	0.999863	-0.56624	0.885214	0.999958	-0.131702	0.973214	0.996393	-0.0537938	0.989058	0.998426	0.507002	0.897152	NA
Samd12	1.41331	0.512658	0.999863	-0.566245	0.796831	0.999958	1.02506	0.635824	0.996393	1.09313	0.613023	0.998426	0.507002	0.817691	NA
Gpr61	0.825103	0.790005	0.999863	0.0108323	0.997212	0.999958	-0.131704	0.966114	0.996393	-0.630871	0.838751	0.998426	0.507002	0.870096	NA
Otop1	-0.312682	0.948375	0.999863	-0.566236	0.90666	0.999958	-0.1317	0.978243	0.996393	-0.630863	0.896064	0.998426	0.507002	0.916387	NA
Alox12e	0.264387	0.873876	0.999863	3.24005	0.0254917	0.999958	2.39478	0.106802	0.806248	1.70521	0.270148	0.998426	0.507002	0.760822	NA
LOC498236	0.80392	0.764656	0.999863	0.0108312	0.996784	0.999958	0.44537	0.868359	0.996393	-0.0537968	0.984027	0.998426	0.507002	0.850344	NA
Vom1r50	0.264389	0.957285	0.999863	-0.566236	0.908676	0.999958	-0.708771	0.885829	0.996393	-0.630863	0.898306	0.998426	0.507001	0.918194	NA
Pcp4	2.11692	0.223979	0.999863	1.17925	0.515063	0.999958	1.40592	0.426723	0.981537	1.27179	0.477641	0.998426	0.507001	0.784542	NA
Fuom	0.264387	0.934132	0.999863	-0.566244	0.859503	0.999958	0.44537	0.889275	0.996393	-0.0537964	0.986583	0.998426	0.507001	0.874072	NA
Rab3c	1.68575	0.577928	0.999863	-0.566244	0.853783	0.999958	-0.131705	0.965809	0.996393	-0.630872	0.837316	0.998426	0.507001	0.868935	NA
Syt6	-0.312683	0.950544	0.999863	-0.566236	0.910571	0.999958	-0.708771	0.888193	0.996393	-0.0537928	0.991487	0.998426	0.507	0.919893	NA
Tubal3	-0.312683	0.950633	0.999863	-0.566236	0.910732	0.999958	-0.708771	0.888393	0.996393	-0.0537928	0.991502	0.998426	0.507	0.920037	NA
Rspo2	3.07821	0.0405692	0.999863	2.37706	0.122912	0.999958	1.59268	0.325127	0.943149	1.09943	0.506605	0.998426	0.507	0.760553	NA
Nrsn2	-0.312689	0.919775	0.999863	0.0108303	0.997217	0.999958	1.40623	0.64523	0.996393	-0.630873	0.838976	0.998426	0.507	0.870279	NA
Slc7a12	-0.312687	0.934509	0.999863	-0.566242	0.881707	0.999958	-0.708779	0.852238	0.996393	0.942507	0.803584	0.998426	0.507	0.894006	NA
Msh4	0.264388	0.959146	0.999863	-0.566236	0.91264	0.999958	-0.708772	0.890773	0.996393	-0.630864	0.902716	0.998426	0.507	0.921748	NA
Stmn4	-0.312688	0.933025	0.999863	0.010831	0.997677	0.999958	0.445369	0.904721	0.996393	-0.630871	0.865359	0.998426	0.507	0.891612	NA
Serpinb2	-0.31269	0.92164	0.999863	0.0108299	0.997282	0.999958	-0.131707	0.966951	0.996393	0.855532	0.786834	0.998426	0.507	0.873279	NA
Gjb3	-0.312691	0.907616	0.999863	0.0108292	0.996793	0.999958	0.445368	0.868719	0.996393	1.59021	0.545649	0.998426	0.507	0.850753	NA
Spag6	0.867436	0.81641	0.999863	-0.566243	0.87961	0.999958	-0.70878	0.84963	0.996393	-0.0537971	0.988519	0.998426	0.506999	0.892124	NA
Tbc1d21	0.841461	0.667037	0.999863	2.13128	0.255575	0.999958	1.99628	0.286698	0.933206	0.523277	0.789055	0.998426	0.506999	0.795469	NA
Lamp3	-0.312689	0.933761	0.999863	-0.566244	0.880362	0.999958	-0.131706	0.972073	0.996393	0.589496	0.87531	0.998426	0.506999	0.892799	NA
Fgf23	3.42794	0.0439215	0.999863	1.90068	0.282798	0.999958	1.4444	0.421617	0.979639	1.08185	0.55674	0.998426	0.506997	0.787983	NA
Mir199a2	-0.312691	0.933286	0.999863	0.937893	0.801449	0.999958	-0.131708	0.971872	0.996393	-0.630873	0.86588	0.998426	0.506997	0.892034	NA
Rab15	-0.312688	0.946502	0.999863	-0.566242	0.903286	0.999958	-0.131706	0.977452	0.996393	-0.0537978	0.990789	0.998426	0.506997	0.913363	NA
Padi3	1.40509	0.515887	0.999863	0.587902	0.786017	0.999958	1.59298	0.45478	0.989556	1.53822	0.47134	0.998426	0.506996	0.814888	NA
Gabre	1.4366	0.506769	0.999863	0.587902	0.786217	0.999958	1.56408	0.464124	0.993724	1.61489	0.448936	0.998426	0.506996	0.815062	NA
Gkn1	1.40405	0.555993	0.999863	1.16498	0.62553	0.999958	1.53264	0.51646	0.996393	0.523271	0.826489	0.998426	0.506993	0.831804	NA
Ctsg	1.43821	0.537456	0.999863	0.587899	0.801265	0.999958	0.445362	0.848774	0.996393	2.5312	0.258032	0.998426	0.506993	0.828154	NA
Olr1596	0.841454	0.721513	0.999863	0.0108213	0.996343	0.999958	1.60609	0.490249	0.996393	2.76369	0.219643	0.998426	0.506992	0.829954	NA
Sag	0.841451	0.759703	0.999863	1.16497	0.671952	0.999958	1.02243	0.710147	0.996393	0.523267	0.849145	0.998426	0.50699	0.853784	NA
Tdrd1	0.841451	0.753333	0.999863	1.16497	0.663512	0.999958	0.445358	0.867902	0.996393	1.52828	0.564791	0.998426	0.50699	0.849826	NA
Olr1075	0.264375	0.918792	0.999863	2.78722	0.263855	0.999958	-0.131718	0.959488	0.996393	1.5692	0.540983	0.998426	0.50699	0.844987	NA
Fam209a	2.04056	0.43644	0.999863	1.75324	0.504911	0.999958	0.445358	0.866965	0.996393	-0.0538091	0.983852	0.998426	0.506989	0.848763	NA
Gp5	1.38633	0.503362	0.999863	2.65262	0.175426	0.999958	3.35723	0.0797288	0.785777	2.11394	0.289329	0.998426	0.506988	0.806886	NA
Slc6a17	0.841449	0.755524	0.999863	0.0108177	0.996806	0.999958	2.27344	0.386716	0.96877	1.1548	0.668324	0.998426	0.506988	0.851188	NA
Efcab10	0.841449	0.7573	0.999863	0.587893	0.829059	0.999958	1.02243	0.707292	0.996393	1.87914	0.483174	0.998426	0.506987	0.852292	NA
Dok6	0.841446	0.787152	0.999863	0.58789	0.850369	0.999958	-0.131721	0.966285	0.996393	1.68479	0.585526	0.998426	0.506985	0.870766	NA
Bves	1.93936	0.5389	0.999863	0.587889	0.853367	0.999958	0.445353	0.88865	0.996393	-0.0538135	0.986502	0.998426	0.506984	0.873363	NA
Myh6	0.841445	0.791082	0.999863	1.16496	0.7138	0.999958	0.445353	0.888496	0.996393	0.523261	0.869153	0.998426	0.506984	0.873188	NA
Dok7	0.264368	0.921841	0.999863	2.19446	0.404412	0.999958	1.57524	0.554997	0.996393	1.70054	0.522948	0.998426	0.506983	0.850755	NA
Trim63	0.264368	0.935797	0.999863	1.16496	0.722615	0.999958	1.02243	0.755394	0.996393	0.523259	0.873324	0.998426	0.506982	0.877233	NA
Faxc	0.264367	0.933532	0.999863	0.587887	0.852865	0.999958	1.57751	0.616254	0.996393	1.1006	0.72808	0.998426	0.506981	0.872928	NA
Ocm2	1.40204	0.657971	0.999863	1.16496	0.713142	0.999958	0.44535	0.88823	0.996393	0.523259	0.868841	0.998426	0.506981	0.872886	NA
LOC685157	0.841442	0.785913	0.999863	1.5229	0.622183	0.999958	0.44535	0.885689	0.996393	1.10058	0.722011	0.998426	0.506981	0.870002	NA
Btnl2	0.841441	0.792915	0.999863	0.587886	0.854469	0.999958	0.44535	0.889491	0.996393	1.61364	0.612127	0.998426	0.506981	0.874318	NA
Tmprss7	1.40203	0.658443	0.999863	0.0108091	0.997282	0.999958	1.4997	0.634801	0.996393	1.0713	0.735415	0.998426	0.506979	0.873072	NA
Mir511	1.44247	0.637136	0.999863	1.16496	0.703478	0.999958	2.02394	0.500926	0.996393	-0.0538191	0.98597	0.998426	0.506979	0.868436	NA
Myom2	0.841439	0.784151	0.999863	0.587884	0.848233	0.999958	1.02242	0.739263	0.996393	2.16342	0.47336	0.998426	0.506978	0.868915	NA
Il13	1.40223	0.646118	0.999863	0.587882	0.847444	0.999958	2.64736	0.373127	0.962808	0.523254	0.864041	0.998426	0.506976	0.868232	NA
Uchl3	1.44463	0.704078	0.999863	0.587879	0.877232	0.999958	-0.131731	0.972386	0.996393	0.523251	0.890639	0.998426	0.506974	0.89402	NA
Egr4	1.44463	0.704283	0.999863	0.010805	0.997736	0.999958	1.02242	0.78834	0.996393	-0.0538227	0.988724	0.998426	0.506974	0.894097	NA
Rasgef1c	1.44472	0.707256	0.999863	0.0108042	0.99776	0.999958	1.02242	0.790529	0.996393	-0.0538235	0.988843	0.998426	0.506973	0.895212	NA
T2	1.4012	0.716931	0.999863	0.587878	0.879143	0.999958	0.445342	0.908296	0.996393	-0.0538236	0.988893	0.998426	0.506973	0.895673	NA
Sult1e1	0.841432	0.817597	0.999863	2.06486	0.567218	0.999958	-0.131734	0.971196	0.996393	0.523249	0.885956	0.998426	0.506971	0.889481	NA
Chd5	0.841431	0.829161	0.999863	0.0108028	0.99779	0.999958	0.44534	0.909076	0.996393	1.16746	0.76434	0.998426	0.506971	0.89656	NA
Myl1	1.96734	0.598228	0.999863	0.0108024	0.997705	0.999958	0.44534	0.905608	0.996393	0.523249	0.889193	0.998426	0.506971	0.892619	NA
Prlh	0.264357	0.946397	0.999863	0.587876	0.881151	0.999958	-0.131733	0.973274	0.996393	1.67794	0.667922	0.998426	0.506971	0.89741	NA
Semg1	0.841431	0.830781	0.999863	0.0108025	0.997811	0.999958	1.02241	0.795122	0.996393	0.523248	0.89428	0.998426	0.506971	0.89755	NA
Bnc2	1.89324	0.599297	0.999863	0.0108016	0.997621	0.999958	-0.131735	0.970992	0.996393	1.7464	0.627285	0.998426	0.506971	0.888703	NA
Mfi2	0.84143	0.831754	0.999863	0.587876	0.882002	0.999958	0.445339	0.910472	0.996393	0.523248	0.894894	0.998426	0.50697	0.898145	NA
Tcp11	1.40125	0.712937	0.999863	0.0108017	0.997738	0.999958	1.52368	0.688073	0.996393	-0.0538261	0.988729	0.998426	0.50697	0.894148	NA
Ly49i3	0.84143	0.822085	0.999863	0.587875	0.875163	0.999958	-0.131735	0.971916	0.996393	1.83645	0.62088	0.998426	0.50697	0.89223	NA
LOC688459	0.84143	0.825724	0.999863	0.0108014	0.997745	0.999958	1.51026	0.691616	0.996393	0.523247	0.891089	0.998426	0.50697	0.894457	NA
Btn3a2	0.264357	0.95915	0.999863	0.0108034	0.99833	0.999958	-0.131732	0.979638	0.996393	-0.053824	0.991679	0.998426	0.506969	0.921753	NA
Crh	0.264357	0.95915	0.999863	0.0108034	0.99833	0.999958	-0.131732	0.979638	0.996393	-0.053824	0.991679	0.998426	0.506969	0.921753	NA
Gabra2	0.264357	0.95915	0.999863	0.0108034	0.99833	0.999958	-0.131732	0.979638	0.996393	-0.053824	0.991679	0.998426	0.506969	0.921753	NA
Lrrc6	0.264357	0.95915	0.999863	0.0108034	0.99833	0.999958	-0.131732	0.979638	0.996393	-0.053824	0.991679	0.998426	0.506969	0.921753	NA
Mep1b	0.264357	0.95915	0.999863	0.0108034	0.99833	0.999958	-0.131732	0.979638	0.996393	-0.053824	0.991679	0.998426	0.506969	0.921753	NA
Mgat5b	0.264357	0.95915	0.999863	0.0108034	0.99833	0.999958	-0.131732	0.979638	0.996393	-0.053824	0.991679	0.998426	0.506969	0.921753	NA
Mir30c-1	0.264357	0.95915	0.999863	0.0108034	0.99833	0.999958	-0.131732	0.979638	0.996393	-0.053824	0.991679	0.998426	0.506969	0.921753	NA
Nkx3-1	0.264357	0.95915	0.999863	0.0108034	0.99833	0.999958	-0.131732	0.979638	0.996393	-0.053824	0.991679	0.998426	0.506969	0.921753	NA
Olr1726	0.264357	0.95915	0.999863	0.0108034	0.99833	0.999958	-0.131732	0.979638	0.996393	-0.053824	0.991679	0.998426	0.506969	0.921753	NA
Olr282	0.264357	0.95915	0.999863	0.0108034	0.99833	0.999958	-0.131732	0.979638	0.996393	-0.053824	0.991679	0.998426	0.506969	0.921753	NA
Prm3	0.264357	0.95915	0.999863	0.0108034	0.99833	0.999958	-0.131732	0.979638	0.996393	-0.053824	0.991679	0.998426	0.506969	0.921753	NA
Reg3b	0.264357	0.95915	0.999863	0.0108034	0.99833	0.999958	-0.131732	0.979638	0.996393	-0.053824	0.991679	0.998426	0.506969	0.921753	NA
Vom1r88	0.264357	0.95915	0.999863	0.0108034	0.99833	0.999958	-0.131732	0.979638	0.996393	-0.053824	0.991679	0.998426	0.506969	0.921753	NA
Drp2	0.264357	0.95915	0.999863	0.0108034	0.99833	0.999958	-0.131732	0.979638	0.996393	-0.053824	0.991679	0.998426	0.506969	0.921753	NA
RGD1559714	0.264357	0.95915	0.999863	0.0108034	0.99833	0.999958	-0.131732	0.979638	0.996393	-0.053824	0.991679	0.998426	0.506969	0.921753	NA
Rpusd2	0.264357	0.95915	0.999863	0.0108034	0.99833	0.999958	-0.131732	0.979638	0.996393	-0.053824	0.991679	0.998426	0.506969	0.921753	NA
Lrrc7	0.264357	0.95915	0.999863	0.0108034	0.99833	0.999958	-0.131732	0.979638	0.996393	-0.053824	0.991679	0.998426	0.506969	0.921753	NA
Oas1e	0.264357	0.95915	0.999863	0.0108034	0.99833	0.999958	-0.131732	0.979638	0.996393	-0.053824	0.991679	0.998426	0.506969	0.921753	NA
Acrv1	0.264357	0.95915	0.999863	0.0108034	0.99833	0.999958	-0.131732	0.979638	0.996393	-0.053824	0.991679	0.998426	0.506969	0.921753	NA
Defa24	0.264357	0.95915	0.999863	0.0108034	0.99833	0.999958	-0.131732	0.979638	0.996393	-0.053824	0.991679	0.998426	0.506969	0.921753	NA
Gp2	0.264357	0.95915	0.999863	0.0108034	0.99833	0.999958	-0.131732	0.979638	0.996393	-0.053824	0.991679	0.998426	0.506969	0.921753	NA
Grin1	0.264357	0.95915	0.999863	0.0108034	0.99833	0.999958	-0.131732	0.979638	0.996393	-0.053824	0.991679	0.998426	0.506969	0.921753	NA
LOC691277	0.264357	0.95915	0.999863	0.0108034	0.99833	0.999958	-0.131732	0.979638	0.996393	-0.053824	0.991679	0.998426	0.506969	0.921753	NA
RGD1309870	0.264357	0.95915	0.999863	0.0108034	0.99833	0.999958	-0.131732	0.979638	0.996393	-0.053824	0.991679	0.998426	0.506969	0.921753	NA
Th	0.264357	0.95915	0.999863	0.0108034	0.99833	0.999958	-0.131732	0.979638	0.996393	-0.053824	0.991679	0.998426	0.506969	0.921753	NA
Frem3	0.264357	0.95915	0.999863	0.0108034	0.99833	0.999958	-0.131732	0.979638	0.996393	-0.053824	0.991679	0.998426	0.506969	0.921753	NA
Rab9b	0.264357	0.95915	0.999863	0.0108034	0.99833	0.999958	-0.131732	0.979638	0.996393	-0.053824	0.991679	0.998426	0.506969	0.921753	NA
B3gat1	0.264357	0.95915	0.999863	0.0108034	0.99833	0.999958	-0.131732	0.979638	0.996393	-0.053824	0.991679	0.998426	0.506969	0.921753	NA
Myt1	0.264357	0.95915	0.999863	0.0108034	0.99833	0.999958	-0.131732	0.979638	0.996393	-0.053824	0.991679	0.998426	0.506969	0.921753	NA
Elovl6	0.264357	0.95915	0.999863	0.0108034	0.99833	0.999958	-0.131732	0.979638	0.996393	-0.053824	0.991679	0.998426	0.506969	0.921753	NA
Kcnc1	0.264357	0.95915	0.999863	0.0108034	0.99833	0.999958	-0.131732	0.979638	0.996393	-0.053824	0.991679	0.998426	0.506969	0.921753	NA
Ttc39d	0.264357	0.95915	0.999863	0.0108034	0.99833	0.999958	-0.131732	0.979638	0.996393	-0.053824	0.991679	0.998426	0.506969	0.921753	NA
Mospd4	0.264357	0.95915	0.999863	0.0108034	0.99833	0.999958	-0.131732	0.979638	0.996393	-0.053824	0.991679	0.998426	0.506969	0.921753	NA
Spata22	0.264357	0.95915	0.999863	0.0108034	0.99833	0.999958	-0.131732	0.979638	0.996393	-0.053824	0.991679	0.998426	0.506969	0.921753	NA
Prss35	0.264357	0.95915	0.999863	0.0108034	0.99833	0.999958	-0.131732	0.979638	0.996393	-0.053824	0.991679	0.998426	0.506969	0.921753	NA
Defb1	0.264357	0.95915	0.999863	0.0108034	0.99833	0.999958	-0.131732	0.979638	0.996393	-0.053824	0.991679	0.998426	0.506969	0.921753	NA
Clps	0.264357	0.95915	0.999863	0.0108034	0.99833	0.999958	-0.131732	0.979638	0.996393	-0.053824	0.991679	0.998426	0.506969	0.921753	NA
Krt86	0.264357	0.95915	0.999863	0.0108034	0.99833	0.999958	-0.131732	0.979638	0.996393	-0.053824	0.991679	0.998426	0.506969	0.921753	NA
Oxgr1	0.264357	0.95915	0.999863	0.0108034	0.99833	0.999958	-0.131732	0.979638	0.996393	-0.053824	0.991679	0.998426	0.506969	0.921753	NA
Piwil1	0.264357	0.95915	0.999863	0.0108034	0.99833	0.999958	-0.131732	0.979638	0.996393	-0.053824	0.991679	0.998426	0.506969	0.921753	NA
Rax	0.264357	0.95915	0.999863	0.0108034	0.99833	0.999958	-0.131732	0.979638	0.996393	-0.053824	0.991679	0.998426	0.506969	0.921753	NA
Snap25	0.264357	0.95915	0.999863	0.0108034	0.99833	0.999958	-0.131732	0.979638	0.996393	-0.053824	0.991679	0.998426	0.506969	0.921753	NA
Csn3	0.264357	0.95915	0.999863	0.0108034	0.99833	0.999958	-0.131732	0.979638	0.996393	-0.053824	0.991679	0.998426	0.506969	0.921753	NA
Fgf16	0.264357	0.95915	0.999863	0.0108034	0.99833	0.999958	-0.131732	0.979638	0.996393	-0.053824	0.991679	0.998426	0.506969	0.921753	NA
Scg2	0.264357	0.95915	0.999863	0.0108034	0.99833	0.999958	-0.131732	0.979638	0.996393	-0.053824	0.991679	0.998426	0.506969	0.921753	NA
Fgf10	0.264357	0.95915	0.999863	0.0108034	0.99833	0.999958	-0.131732	0.979638	0.996393	-0.053824	0.991679	0.998426	0.506969	0.921753	NA
Gsc2	0.264357	0.95915	0.999863	0.0108034	0.99833	0.999958	-0.131732	0.979638	0.996393	-0.053824	0.991679	0.998426	0.506969	0.921753	NA
LOC680885	0.264357	0.95915	0.999863	0.0108034	0.99833	0.999958	-0.131732	0.979638	0.996393	-0.053824	0.991679	0.998426	0.506969	0.921753	NA
Tmem182	0.264357	0.95915	0.999863	0.0108034	0.99833	0.999958	-0.131732	0.979638	0.996393	-0.053824	0.991679	0.998426	0.506969	0.921753	NA
Mchr1	0.264357	0.95915	0.999863	0.0108034	0.99833	0.999958	-0.131732	0.979638	0.996393	-0.053824	0.991679	0.998426	0.506969	0.921753	NA
Btbd17	0.264349	0.959152	0.999863	0.587866	0.909317	0.999958	-0.13174	0.979636	0.996393	-0.0538316	0.991678	0.998426	0.506961	0.921754	NA
Defa11	0.264349	0.959152	0.999863	0.587866	0.909317	0.999958	-0.13174	0.979636	0.996393	-0.0538316	0.991678	0.998426	0.506961	0.921754	NA
Scgb2a2	0.264349	0.959152	0.999863	0.587866	0.909317	0.999958	-0.13174	0.979636	0.996393	-0.0538316	0.991678	0.998426	0.506961	0.921754	NA
Clrn3	0.264349	0.959152	0.999863	0.587866	0.909317	0.999958	-0.13174	0.979636	0.996393	-0.0538316	0.991678	0.998426	0.506961	0.921754	NA
Mir6330	0.264349	0.959152	0.999863	0.587866	0.909317	0.999958	-0.13174	0.979636	0.996393	-0.0538316	0.991678	0.998426	0.506961	0.921754	NA
Kremen2	0.264349	0.959152	0.999863	0.587866	0.909317	0.999958	-0.13174	0.979636	0.996393	-0.0538316	0.991678	0.998426	0.506961	0.921754	NA
Pfn2	0.264349	0.959152	0.999863	0.587866	0.909317	0.999958	-0.13174	0.979636	0.996393	-0.0538316	0.991678	0.998426	0.506961	0.921754	NA
Tph2	0.264349	0.959152	0.999863	0.587866	0.909317	0.999958	-0.13174	0.979636	0.996393	-0.0538316	0.991678	0.998426	0.506961	0.921754	NA
Grm3	0.264349	0.959152	0.999863	0.587866	0.909317	0.999958	-0.13174	0.979636	0.996393	-0.0538316	0.991678	0.998426	0.506961	0.921754	NA
Doxl1	0.264349	0.959152	0.999863	0.0107957	0.998331	0.999958	0.445331	0.931241	0.996393	-0.0538316	0.991678	0.998426	0.506961	0.921754	NA
H1foo	0.264349	0.959152	0.999863	0.0107957	0.998331	0.999958	0.445331	0.931241	0.996393	-0.0538316	0.991678	0.998426	0.506961	0.921754	NA
Pla2g2e	0.264349	0.959152	0.999863	0.0107957	0.998331	0.999958	0.445331	0.931241	0.996393	-0.0538316	0.991678	0.998426	0.506961	0.921754	NA
LOC500827	0.264349	0.959152	0.999863	0.0107957	0.998331	0.999958	0.445331	0.931241	0.996393	-0.0538316	0.991678	0.998426	0.506961	0.921754	NA
Rnase9	0.264349	0.959152	0.999863	0.0107957	0.998331	0.999958	0.445331	0.931241	0.996393	-0.0538316	0.991678	0.998426	0.506961	0.921754	NA
Kcnk16	0.264349	0.959152	0.999863	0.0107957	0.998331	0.999958	0.445331	0.931241	0.996393	-0.0538316	0.991678	0.998426	0.506961	0.921754	NA
Mir500	0.264349	0.959152	0.999863	0.0107957	0.998331	0.999958	0.445331	0.931241	0.996393	-0.0538316	0.991678	0.998426	0.506961	0.921754	NA
Galr1	0.264349	0.959152	0.999863	0.0107957	0.998331	0.999958	0.445331	0.931241	0.996393	-0.0538316	0.991678	0.998426	0.506961	0.921754	NA
Zp3r	0.264349	0.959152	0.999863	0.0107957	0.998331	0.999958	0.445331	0.931241	0.996393	-0.0538316	0.991678	0.998426	0.506961	0.921754	NA
Agtr1b	0.264349	0.959152	0.999863	0.0107957	0.998331	0.999958	0.445331	0.931241	0.996393	-0.0538316	0.991678	0.998426	0.506961	0.921754	NA
Olr1389	0.264349	0.959152	0.999863	0.0107957	0.998331	0.999958	0.445331	0.931241	0.996393	-0.0538316	0.991678	0.998426	0.506961	0.921754	NA
Mybphl	0.264349	0.959152	0.999863	0.0107957	0.998331	0.999958	0.445331	0.931241	0.996393	-0.0538316	0.991678	0.998426	0.506961	0.921754	NA
Olr214	0.264349	0.959152	0.999863	0.0107957	0.998331	0.999958	-0.13174	0.979636	0.996393	0.523239	0.91925	0.998426	0.506961	0.921754	NA
Gata5	0.264349	0.959152	0.999863	0.0107957	0.998331	0.999958	-0.13174	0.979636	0.996393	0.523239	0.91925	0.998426	0.506961	0.921754	NA
Dgcr2	0.264349	0.959152	0.999863	0.0107957	0.998331	0.999958	-0.13174	0.979636	0.996393	0.523239	0.91925	0.998426	0.506961	0.921754	NA
Plcxd3	0.264349	0.959152	0.999863	0.0107957	0.998331	0.999958	-0.13174	0.979636	0.996393	0.523239	0.91925	0.998426	0.506961	0.921754	NA
Crabp1	0.264349	0.959152	0.999863	0.0107957	0.998331	0.999958	-0.13174	0.979636	0.996393	0.523239	0.91925	0.998426	0.506961	0.921754	NA
Mln	0.264349	0.959152	0.999863	0.0107957	0.998331	0.999958	-0.13174	0.979636	0.996393	0.523239	0.91925	0.998426	0.506961	0.921754	NA
Matn1	0.264349	0.959152	0.999863	0.0107957	0.998331	0.999958	-0.13174	0.979636	0.996393	0.523239	0.91925	0.998426	0.506961	0.921754	NA
RGD1307443	0.264349	0.959152	0.999863	0.0107957	0.998331	0.999958	-0.13174	0.979636	0.996393	0.523239	0.91925	0.998426	0.506961	0.921754	NA
LOC102723236	0.841419	0.870497	0.999863	0.0107957	0.998331	0.999958	-0.13174	0.979636	0.996393	-0.0538316	0.991678	0.998426	0.506961	0.921754	NA
Tyr	0.841419	0.870497	0.999863	0.0107957	0.998331	0.999958	-0.13174	0.979636	0.996393	-0.0538316	0.991678	0.998426	0.506961	0.921754	NA
Mir342	0.841419	0.870497	0.999863	0.0107957	0.998331	0.999958	-0.13174	0.979636	0.996393	-0.0538316	0.991678	0.998426	0.506961	0.921754	NA
Tulp1	0.841419	0.870497	0.999863	0.0107957	0.998331	0.999958	-0.13174	0.979636	0.996393	-0.0538316	0.991678	0.998426	0.506961	0.921754	NA
Kcnh3	0.841419	0.870497	0.999863	0.0107957	0.998331	0.999958	-0.13174	0.979636	0.996393	-0.0538316	0.991678	0.998426	0.506961	0.921754	NA
Il36g	0.841419	0.870497	0.999863	0.0107957	0.998331	0.999958	-0.13174	0.979636	0.996393	-0.0538316	0.991678	0.998426	0.506961	0.921754	NA
Mir327	0.841419	0.870497	0.999863	0.0107957	0.998331	0.999958	-0.13174	0.979636	0.996393	-0.0538316	0.991678	0.998426	0.506961	0.921754	NA
Calcb	0.264349	0.959152	0.999863	0.0107957	0.998331	0.999958	-0.13174	0.979636	0.996393	0.523239	0.91925	0.998426	0.506961	0.921754	NA
Csta	0.264349	0.959152	0.999863	0.0107957	0.998331	0.999958	-0.13174	0.979636	0.996393	0.523239	0.91925	0.998426	0.506961	0.921754	NA
Fkbp6	0.264349	0.959152	0.999863	0.0107957	0.998331	0.999958	-0.13174	0.979636	0.996393	0.523239	0.91925	0.998426	0.506961	0.921754	NA
Gpr156	0.264349	0.959152	0.999863	0.0107957	0.998331	0.999958	-0.13174	0.979636	0.996393	0.523239	0.91925	0.998426	0.506961	0.921754	NA
Hmgn5	0.264349	0.959152	0.999863	0.0107957	0.998331	0.999958	-0.13174	0.979636	0.996393	0.523239	0.91925	0.998426	0.506961	0.921754	NA
Adam6	0.264349	0.959152	0.999863	0.0107957	0.998331	0.999958	-0.13174	0.979636	0.996393	0.523239	0.91925	0.998426	0.506961	0.921754	NA
Sept14	0.264349	0.959152	0.999863	0.0107957	0.998331	0.999958	-0.13174	0.979636	0.996393	0.523239	0.91925	0.998426	0.506961	0.921754	NA
Zfp14	0.264349	0.959152	0.999863	0.0107957	0.998331	0.999958	-0.13174	0.979636	0.996393	0.523239	0.91925	0.998426	0.506961	0.921754	NA
Cym	0.264349	0.959152	0.999863	0.0107957	0.998331	0.999958	-0.13174	0.979636	0.996393	0.523239	0.91925	0.998426	0.506961	0.921754	NA
Olr46	0.84142	0.853813	0.999863	0.0107942	0.998114	0.999958	-0.131742	0.976985	0.996393	1.1032	0.808982	0.998426	0.506961	0.911604	NA
Nos2	0.841416	0.858439	0.999863	1.16493	0.804954	0.999958	-0.131745	0.97772	0.996393	-0.0538367	0.990895	0.998426	0.506958	0.914421	NA
Cib3	0.841416	0.858343	0.999863	0.0107901	0.998174	0.999958	-0.131746	0.977705	0.996393	1.1714	0.803582	0.998426	0.506957	0.914363	NA
Tmc7	1.44575	0.748024	0.999863	0.0107895	0.998088	0.999958	1.0224	0.820357	0.996393	-0.0538381	0.990459	0.998426	0.506957	0.910347	NA
Grm1	0.841415	0.860375	0.999863	0.587861	0.902193	0.999958	0.445325	0.925828	0.996393	-0.0538381	0.99102	0.998426	0.506956	0.915599	NA
Fam19a4	0.841415	0.860372	0.999863	0.0107893	0.9982	0.999958	-0.131746	0.978027	0.996393	1.10323	0.817492	0.998426	0.506956	0.915598	NA
Tekt3	0.841414	0.86067	0.999863	0.58786	0.9024	0.999958	-0.131746	0.978075	0.996393	0.523233	0.913085	0.998426	0.506956	0.915779	NA
Adam30	0.841414	0.861318	0.999863	0.0107886	0.998213	0.999958	1.0224	0.831895	0.996393	-0.0538389	0.991081	0.998426	0.506955	0.916173	NA
Pabpc5	0.264342	0.95363	0.999863	1.8171	0.688052	0.999958	0.445324	0.921964	0.996393	-0.0538396	0.990551	0.998426	0.506955	0.911206	NA
Gbx1	0.841413	0.861656	0.999863	0.58786	0.903095	0.999958	0.445324	0.926514	0.996393	-0.0538392	0.991103	0.998426	0.506955	0.916379	NA
Fkbp1b	1.37638	0.764827	0.999863	0.58786	0.898354	0.999958	0.445324	0.92291	0.996393	-0.0538398	0.990665	0.998426	0.506955	0.912282	NA
Cdh16	0.264342	0.953658	0.999863	0.0107876	0.998108	0.999958	0.445324	0.922011	0.996393	1.77538	0.694941	0.998426	0.506955	0.911259	NA
Cryaa	0.264342	0.956385	0.999863	0.0107882	0.998219	0.999958	1.0224	0.832476	0.996393	0.523232	0.913794	0.998426	0.506955	0.916466	NA
Wnt10b	0.841413	0.862049	0.999863	1.16493	0.809882	0.999958	-0.131748	0.978294	0.996393	-0.0538395	0.991129	0.998426	0.506954	0.916618	NA
Mrgpre	0.264342	0.95654	0.999863	0.587859	0.903539	0.999958	0.445323	0.926851	0.996393	0.523232	0.9141	0.998426	0.506954	0.916762	NA
Akr1b10	0.841413	0.86254	0.999863	0.587859	0.903718	0.999958	-0.131748	0.978372	0.996393	0.523231	0.914259	0.998426	0.506954	0.916917	NA
Ucp1	0.264341	0.956717	0.999863	0.587858	0.90393	0.999958	1.02239	0.833733	0.996393	-0.0538401	0.99118	0.998426	0.506954	0.9171	NA
Pcp2	0.841412	0.870498	0.999863	0.587858	0.909318	0.999958	-0.131747	0.979635	0.996393	-0.0538393	0.991677	0.998426	0.506954	0.921755	NA
Btnl5	0.264341	0.959153	0.999863	0.010788	0.998332	0.999958	1.02239	0.842974	0.996393	-0.0538393	0.991677	0.998426	0.506954	0.921755	NA
Rtp2	0.264341	0.959153	0.999863	0.010788	0.998332	0.999958	1.02239	0.842974	0.996393	-0.0538393	0.991677	0.998426	0.506954	0.921755	NA
Fam181b	0.264341	0.959153	0.999863	0.010788	0.998332	0.999958	1.02239	0.842974	0.996393	-0.0538393	0.991677	0.998426	0.506954	0.921755	NA
Jakmip3	0.264341	0.959153	0.999863	0.010788	0.998332	0.999958	1.02239	0.842974	0.996393	-0.0538393	0.991677	0.998426	0.506954	0.921755	NA
Brdt	0.841412	0.870498	0.999863	0.010788	0.998332	0.999958	0.445323	0.931242	0.996393	-0.0538393	0.991677	0.998426	0.506954	0.921755	NA
Ltf	0.841412	0.870498	0.999863	0.010788	0.998332	0.999958	0.445323	0.931242	0.996393	-0.0538393	0.991677	0.998426	0.506954	0.921755	NA
Nkx2-3	0.264341	0.959153	0.999863	1.16493	0.821429	0.999958	-0.131747	0.979635	0.996393	-0.0538393	0.991677	0.998426	0.506954	0.921755	NA
RGD1564340	0.841412	0.870498	0.999863	0.587858	0.909318	0.999958	-0.131747	0.979635	0.996393	-0.0538393	0.991677	0.998426	0.506954	0.921755	NA
Mir3555	0.264341	0.959153	0.999863	0.587858	0.909318	0.999958	-0.131747	0.979635	0.996393	0.523231	0.919251	0.998426	0.506954	0.921755	NA
Ccdc166	0.264341	0.959153	0.999863	0.587858	0.909318	0.999958	0.445323	0.931242	0.996393	-0.0538393	0.991677	0.998426	0.506954	0.921755	NA
Prtn3	0.264341	0.959153	0.999863	0.587858	0.909318	0.999958	0.445323	0.931242	0.996393	-0.0538393	0.991677	0.998426	0.506954	0.921755	NA
Olr204	0.264341	0.959153	0.999863	0.587858	0.909318	0.999958	-0.131747	0.979635	0.996393	0.523231	0.919251	0.998426	0.506954	0.921755	NA
Edn3	0.264341	0.959153	0.999863	0.587858	0.909318	0.999958	-0.131747	0.979635	0.996393	0.523231	0.919251	0.998426	0.506954	0.921755	NA
RGD1565355	0.264341	0.959153	0.999863	0.587858	0.909318	0.999958	-0.131747	0.979635	0.996393	0.523231	0.919251	0.998426	0.506954	0.921755	NA
Rln3	0.264341	0.959153	0.999863	0.587858	0.909318	0.999958	-0.131747	0.979635	0.996393	0.523231	0.919251	0.998426	0.506954	0.921755	NA
Phex	0.264341	0.959153	0.999863	0.587858	0.909318	0.999958	0.445323	0.931242	0.996393	-0.0538393	0.991677	0.998426	0.506954	0.921755	NA
Scn1a	0.264341	0.959153	0.999863	0.587858	0.909318	0.999958	0.445323	0.931242	0.996393	-0.0538393	0.991677	0.998426	0.506954	0.921755	NA
Slc35d3	0.264341	0.959153	0.999863	0.010788	0.998332	0.999958	0.445323	0.931242	0.996393	0.523231	0.919251	0.998426	0.506954	0.921755	NA
Cpa6	0.841412	0.870498	0.999863	0.010788	0.998332	0.999958	0.445323	0.931242	0.996393	-0.0538393	0.991677	0.998426	0.506954	0.921755	NA
Guca2b	0.841412	0.870498	0.999863	0.010788	0.998332	0.999958	0.445323	0.931242	0.996393	-0.0538393	0.991677	0.998426	0.506954	0.921755	NA
Slitrk1	0.841412	0.870498	0.999863	0.010788	0.998332	0.999958	0.445323	0.931242	0.996393	-0.0538393	0.991677	0.998426	0.506954	0.921755	NA
Ttc9b	0.841412	0.870498	0.999863	0.010788	0.998332	0.999958	0.445323	0.931242	0.996393	-0.0538393	0.991677	0.998426	0.506954	0.921755	NA
Olr1388	0.841412	0.870498	0.999863	0.010788	0.998332	0.999958	-0.131747	0.979635	0.996393	0.523231	0.919251	0.998426	0.506954	0.921755	NA
Gas2l2	0.841412	0.870498	0.999863	0.010788	0.998332	0.999958	-0.131747	0.979635	0.996393	0.523231	0.919251	0.998426	0.506954	0.921755	NA
Usp26	0.26434	0.951958	0.999863	1.83637	0.674018	0.999958	1.0224	0.815745	0.996393	-0.0538416	0.990209	0.998426	0.506953	0.908015	NA
RGD1566226	0.264341	0.956495	0.999863	0.587858	0.90344	0.999958	-0.131748	0.978309	0.996393	1.17186	0.808738	0.998426	0.506953	0.916677	NA
Krt40	1.44644	0.779219	0.999863	0.0107877	0.998332	0.999958	-0.131748	0.979635	0.996393	-0.0538397	0.991677	0.998426	0.506953	0.921755	NA
LOC498276	0.264341	0.956873	0.999863	0.587858	0.904274	0.999958	0.445323	0.92741	0.996393	0.523231	0.914756	0.998426	0.506953	0.917398	NA
Gjd4	0.26434	0.954725	0.999863	0.0107862	0.998152	0.999958	1.57449	0.73442	0.996393	0.52323	0.910523	0.998426	0.506953	0.913295	NA
Mir877	0.841411	0.864585	0.999863	0.587857	0.905157	0.999958	-0.13175	0.978696	0.996393	0.523229	0.915543	0.998426	0.506952	0.918161	NA
Fancd2os	0.841411	0.851123	0.999863	1.16493	0.79498	0.999958	-0.131751	0.976555	0.996393	1.07109	0.811075	0.998426	0.506952	0.909966	NA
Mir30e	0.84141	0.864735	0.999863	0.0107857	0.998258	0.999958	0.445321	0.928161	0.996393	0.523229	0.915636	0.998426	0.506952	0.918251	NA
Zar1	0.264339	0.957521	0.999863	0.0107852	0.998266	0.999958	1.02239	0.836781	0.996393	0.523229	0.916034	0.998426	0.506951	0.918637	NA
Grxcr1	1.37591	0.789754	0.999863	0.0107809	0.998333	0.999958	0.445316	0.931243	0.996393	-0.0538465	0.991676	0.998426	0.506946	0.921756	NA
Bpifc	0.264334	0.959154	0.999863	0.587851	0.909319	0.999958	-0.131755	0.979634	0.996393	1.06704	0.836153	0.998426	0.506946	0.921756	NA
Mir98	0.264334	0.959154	0.999863	0.587851	0.909319	0.999958	1.02239	0.842975	0.996393	-0.053847	0.991676	0.998426	0.506946	0.921756	NA
Ceacam19	0.841404	0.8705	0.999863	1.16492	0.82143	0.999958	-0.131755	0.979634	0.996393	-0.053847	0.991676	0.998426	0.506946	0.921756	NA
Cga	0.264334	0.959154	0.999863	0.0107803	0.998333	0.999958	1.02239	0.842975	0.996393	0.523223	0.919252	0.998426	0.506946	0.921756	NA
Sfta2	1.44643	0.779221	0.999863	0.01078	0.998334	0.999958	-0.131755	0.979634	0.996393	0.523223	0.919252	0.998426	0.506946	0.921756	NA
Thsd7b	0.264333	0.959154	0.999863	0.0107794	0.998334	0.999958	0.445314	0.931243	0.996393	1.17284	0.820098	0.998426	0.506945	0.921756	NA
Mir28	1.44642	0.779222	0.999863	1.16491	0.821431	0.999958	-0.131763	0.979633	0.996393	-0.0538551	0.991675	0.998426	0.506938	0.921757	NA
Guca1a	0.264326	0.959155	0.999863	0.0107723	0.998335	0.999958	0.445307	0.931244	0.996393	1.70662	0.740092	0.998426	0.506938	0.921757	NA
LOC312273	0.26429	0.959161	0.999863	1.16488	0.821437	0.999958	1.53552	0.765567	0.996393	2.17507	0.671497	0.998426	0.506902	0.921763	NA
Lat	0.288273	0.209461	0.999863	0.558492	0.0123972	0.999958	0.0955971	0.673481	0.996393	0.424392	0.0584096	0.998426	0.506875	0.0230609	0.268465
Oas2	0.381493	0.273984	0.999863	0.598107	0.0839487	0.999958	0.402016	0.245698	0.925099	0.708036	0.0404317	0.998426	0.506071	0.143726	0.561648
Praf2	0.200895	0.344684	0.999863	0.15949	0.450124	0.999958	0.54824	0.00862264	0.494246	0.284905	0.175615	0.998426	0.505761	0.0155996	0.222947
Ltbp3	-0.284944	0.237912	0.999863	-0.191754	0.421513	0.999958	-0.107358	0.65069	0.996393	-0.083621	0.724909	0.998426	0.505557	0.0310186	0.307929
Plscr1	0.105499	0.684065	0.999863	0.467032	0.0666006	0.999958	0.0652219	0.799082	0.996393	-0.0281159	0.913133	0.998426	0.505448	0.0465403	0.367225
Rasl11a	0.144246	0.64983	0.999863	-0.0454244	0.885652	0.999958	0.247094	0.413199	0.979349	0.50824	0.086998	0.998426	0.505408	0.0885342	0.475071
Fbxo43	-0.660869	0.397943	0.999863	0.301634	0.649823	0.999958	0.571882	0.370947	0.960975	-0.310114	0.66091	0.998426	0.50532	0.434306	NA
Rpa2	-0.0313359	0.838903	0.999863	0.289807	0.053575	0.999958	0.462129	0.001864	0.286189	0.391652	0.00874873	0.844516	0.504792	0.00068384	0.0406622
Arhgap20	0.324821	0.62214	0.999863	0.442371	0.487402	0.999958	0.732488	0.234566	0.916949	0.0170789	0.979306	0.998426	0.504546	0.422851	NA
Ednrb	-0.0766452	0.781579	0.999863	-0.145516	0.59768	0.999958	-0.469442	0.0893081	0.791511	-0.2827	0.305832	0.998426	0.504537	0.0655961	0.424198
Kcnq3	-0.216615	0.836447	0.999863	-0.353621	0.733291	0.999958	0.691064	0.468678	0.994557	0.192669	0.845288	0.998426	0.50423	0.601909	NA
Slc4a9	-0.0045547	0.996929	0.999863	-0.542503	0.657331	0.999958	-2.23002	0.097295	0.800191	-2.15212	0.109558	0.998426	0.503979	0.64743	NA
Sidt1	-0.772303	0.0703424	0.999863	-0.0694314	0.868627	0.999958	0.364854	0.382039	0.965815	-0.166277	0.692265	0.998426	0.502951	0.227939	0.654965
Crocc	-0.164624	0.611521	0.999863	-0.200338	0.533453	0.999958	0.14849	0.640339	0.996393	0.155742	0.624892	0.998426	0.502883	0.111601	0.519997
Sncaip	0.484545	0.329661	0.999863	0.211545	0.670868	0.999958	-0.0384828	0.938916	0.996393	0.503054	0.300062	0.998426	0.502741	0.299647	0.710417
Apol3	0.335157	0.484299	0.999863	-0.00321864	0.994641	0.999958	0.0885465	0.853384	0.996393	-0.171715	0.720132	0.998426	0.501739	0.294934	0.706545
Ccdc92	-0.831828	0.0947649	0.999863	-0.158036	0.741294	0.999958	-0.291411	0.542533	0.996393	-0.212163	0.65778	0.998426	0.500952	0.286594	0.700944
Fam229b	0.269395	0.856034	0.999863	2.10322	0.099072	0.999958	0.827669	0.549516	0.996393	1.81017	0.160926	0.998426	0.500659	0.728121	NA
Sphk2	0.133123	0.658576	0.999863	0.298118	0.322095	0.999958	0.214171	0.476842	0.996393	0.314978	0.295467	0.998426	0.500594	0.0962843	0.49074
Myadm	-0.000133463	0.999545	0.999863	0.204712	0.380719	0.999958	0.031496	0.892726	0.996393	0.162066	0.487731	0.998426	0.499698	0.0322193	0.311121
Agtpbp1	-0.181366	0.38705	0.999863	0.222522	0.276235	0.999958	0.402103	0.0471154	0.724528	0.267644	0.189251	0.998426	0.49951	0.0135824	0.209273
Tnk2	-0.0428014	0.882527	0.999863	0.105317	0.71559	0.999958	0.0863242	0.765092	0.996393	0.124369	0.666943	0.998426	0.499445	0.0834935	0.467685
Slc6a8	-0.17682	0.381579	0.999863	0.0879026	0.657258	0.999958	0.292073	0.136559	0.834843	0.441347	0.0243416	0.998426	0.49939	0.010648	0.185072
Ctla2a	0.027997	0.913008	0.999863	0.211413	0.407525	0.999958	0.132151	0.604476	0.996393	0.144709	0.570878	0.998426	0.498577	0.0502461	0.379794
Hormad1	-1.22397	0.614369	0.999863	0.0520404	0.982833	0.999958	-1.04298	0.667672	0.996393	0.26636	0.911227	0.998426	0.498082	0.833504	NA
Tectb	-1.06598	0.418554	0.999863	-1.39824	0.29866	0.999958	-2.02661	0.143291	0.846736	-0.233789	0.843132	0.998426	0.498032	0.658466	NA
Dyx1c1	-0.935694	0.165758	0.999863	-0.669413	0.2861	0.999958	-0.900018	0.156455	0.86351	0.104901	0.854634	0.998426	0.497166	0.36987	NA
Pcdhb9	-0.633723	0.471524	0.999863	-0.665744	0.437193	0.999958	-0.0907795	0.909094	0.996393	-0.173659	0.829508	0.998426	0.497157	0.515186	NA
Ngp	0.433586	0.486627	0.999863	0.583451	0.33747	0.999958	-0.0664222	0.91568	0.996393	-0.065785	0.916987	0.998426	0.496867	0.414168	0.78274
Ptprh	0.285188	0.329121	0.999863	0.0682597	0.815008	0.999958	0.300501	0.298813	0.936946	0.272741	0.347116	0.998426	0.496726	0.085109	0.470276
Nt5c	0.36269	0.147522	0.999863	0.663431	0.00706929	0.999958	0.494506	0.0447925	0.720056	0.401703	0.104899	0.998426	0.496701	0.0441806	0.357234
Eln	0.0849234	0.735348	0.999863	0.229088	0.358585	0.999958	0.154069	0.536567	0.996393	0.343747	0.167548	0.998426	0.496644	0.0456344	0.364415
Pex11a	0.191969	0.588916	0.999863	0.381088	0.283155	0.999958	0.439238	0.216011	0.906858	0.243367	0.493134	0.998426	0.495949	0.162433	0.587099
Baalc	-0.868005	0.664472	0.999863	1.56319	0.405071	0.999958	0.416283	0.832593	0.996393	-0.0532472	0.978713	0.998426	0.495773	0.801039	NA
Styxl1	0.227162	0.506364	0.999863	0.19799	0.558313	0.999958	0.220903	0.51095	0.996393	0.604716	0.0693026	0.998426	0.49572	0.137308	0.551084
Mdm1	0.217166	0.255892	0.999863	0.158479	0.403432	0.999958	0.384273	0.0405334	0.712704	0.31152	0.0985073	0.998426	0.495527	0.00818312	0.166132
Nradd	0.149097	0.742058	0.999863	0.152428	0.729782	0.999958	0.269193	0.531891	0.996393	0.644155	0.125314	0.998426	0.49533	0.243426	0.667792
Myh7b	-0.0340361	0.906242	0.999863	0.259589	0.361522	0.999958	0.328351	0.246283	0.92546	0.617265	0.028766	0.998426	0.495116	0.0798327	0.46019
Trim46	-0.84461	0.228893	0.999863	0.325149	0.581241	0.999958	0.221589	0.706048	0.996393	-0.035493	0.953281	0.998426	0.495107	0.391182	NA
Pdia5	-0.630983	0.139013	0.999863	0.0156252	0.970724	0.999958	-0.528226	0.214999	0.906858	-0.126112	0.767109	0.998426	0.494765	0.244917	0.668349
Antxr1	-0.142278	0.606731	0.999863	-0.35026	0.203795	0.999958	-0.264576	0.332556	0.944781	-0.0487879	0.857621	0.998426	0.494755	0.0641638	0.419616
Kcnq1	0.490737	0.141202	0.999863	0.126648	0.705847	0.999958	0.542058	0.0961166	0.800191	0.0223365	0.947093	0.998426	0.494718	0.130817	0.544469
Dzip1l	0.0143686	0.962323	0.999863	-0.0451479	0.880198	0.999958	0.0114486	0.969081	0.996393	0.275145	0.346286	0.998426	0.494448	0.0861483	0.471624
Ntn1	-0.283368	0.370233	0.999863	-0.290723	0.353221	0.999958	-0.357212	0.252772	0.928454	-0.194689	0.532374	0.998426	0.493802	0.106818	0.514408
Fkbp7	-0.0161874	0.944484	0.999863	-0.30273	0.193504	0.999958	-0.149926	0.51205	0.996393	-0.147517	0.521017	0.998426	0.49333	0.0266206	0.28858
Stap1	0.579397	0.219485	0.999863	0.49394	0.289072	0.999958	-0.58204	0.252064	0.928454	0.0809446	0.865782	0.998426	0.492828	0.28744	0.701838
Dnali1	-1.83813	0.132768	0.999863	-0.526631	0.60196	0.999958	-0.681827	0.500166	0.996393	-0.983164	0.353216	0.998426	0.492387	0.590468	NA
Scube1	1.0749	0.495069	0.999863	0.0171068	0.991758	0.999958	-0.12543	0.939628	0.996393	-0.0473763	0.977063	0.998426	0.491788	0.760444	NA
Abcd2	-0.347344	0.577736	0.999863	-0.110974	0.85857	0.999958	-0.184458	0.767036	0.996393	-0.643849	0.302075	0.998426	0.491787	0.428969	0.790009
Gpa33	1.11184	0.0149416	0.999863	0.620002	0.177176	0.999958	0.371537	0.420115	0.979349	0.124596	0.789363	0.998426	0.491721	0.285166	0.700084
Papss1	0.078775	0.637855	0.999863	0.124562	0.450082	0.999958	0.174615	0.285955	0.933206	0.431448	0.00802916	0.813263	0.491701	0.0024362	0.0879991
Pdlim3	-0.131096	0.802788	0.999863	-0.0716674	0.889699	0.999958	0.248729	0.624255	0.996393	-0.114774	0.824232	0.998426	0.491687	0.330254	0.732388
Pthlh	-0.897978	0.604136	0.999863	1.58594	0.316532	0.999958	-1.29407	0.454971	0.989556	0.832069	0.613651	0.998426	0.491626	0.770976	NA
Exd1	0.702927	0.328561	0.999863	0.0123665	0.986782	0.999958	-0.00701133	0.992421	0.998111	-0.348922	0.649846	0.998426	0.49147	0.490649	NA
Col6a2	-0.201295	0.299504	0.999863	-0.109075	0.573395	0.999958	-0.0736872	0.703492	0.996393	-0.00791108	0.967411	0.998426	0.491444	0.01103	0.18919
Cacna2d1	0.0604993	0.854479	0.999863	-0.0568038	0.861896	0.999958	-0.305213	0.353546	0.952033	-0.195935	0.550785	0.998426	0.491374	0.11852	0.529917
Trip6	0.0553319	0.750472	0.999863	0.186372	0.28081	0.999958	0.234905	0.172915	0.870809	0.169207	0.327416	0.998426	0.491007	0.00430158	0.118857
Nbl1	-0.097398	0.739734	0.999863	0.334724	0.231162	0.999958	0.574864	0.0359944	0.69682	0.192196	0.494014	0.998426	0.490989	0.0753117	0.449254
Tubb4b	-0.134994	0.43006	0.999863	-0.0411067	0.809809	0.999958	0.2591	0.128735	0.825134	0.349414	0.0405172	0.998426	0.490754	0.00399561	0.115534
Mirlet7g	0.273286	0.8857	0.999863	1.34707	0.451681	0.999958	-0.688191	0.717828	0.996393	0.598137	0.746934	0.998426	0.490653	0.792949	NA
Fam101a	-0.223229	0.758317	0.999863	-0.694788	0.351967	0.999958	-0.837171	0.262137	0.931592	-0.537615	0.458464	0.998426	0.49038	0.456737	NA
Rgr	-0.801605	0.243805	0.999863	-0.0981532	0.874104	0.999958	0.183935	0.758869	0.996393	-0.310427	0.620913	0.998426	0.490093	0.405992	0.779556
RGD1565785	0.225268	0.585558	0.999863	0.257789	0.528071	0.999958	0.20345	0.617497	0.996393	0.325732	0.423758	0.998426	0.490089	0.226002	0.653652
Artn	-0.576845	0.40885	0.999863	-0.709355	0.303073	0.999958	-0.0628456	0.921059	0.996393	-0.0536128	0.933019	0.998426	0.489961	0.422725	NA
Snca	1.2455	0.479578	0.999863	2.22267	0.184146	0.999958	1.15046	0.506678	0.996393	1.04577	0.550179	0.998426	0.489917	0.786685	NA
Abhd1	-0.100371	0.439921	0.999863	0.152482	0.238688	0.999958	0.253001	0.0502448	0.730688	0.0277545	0.830293	0.998426	0.489283	0.000150845	0.0181777
Oasl2	0.0666455	0.844727	0.999863	0.438446	0.194451	0.999958	0.120895	0.720923	0.996393	0.442136	0.190612	0.998426	0.48875	0.14764	0.568406
Nt5m	0.575301	0.0339169	0.999863	0.307468	0.257376	0.999958	0.474905	0.0739744	0.78076	0.468831	0.0795017	0.998426	0.488619	0.0668476	0.427967
Sfxn4	-0.239652	0.44844	0.999863	-0.0929669	0.761746	0.999958	0.204348	0.49373	0.996393	0.140161	0.641674	0.998426	0.488285	0.0982716	0.494351
Tmsb10	0.202963	0.327942	0.999863	0.435882	0.0346954	0.999958	0.315967	0.125713	0.81955	0.279886	0.175562	0.998426	0.487983	0.0179414	0.236336
Gadd45b	0.0659672	0.842404	0.999863	0.0743841	0.821945	0.999958	0.357556	0.277269	0.933206	-0.0944274	0.775497	0.998426	0.48772	0.138128	0.552085
RGD1562608	0.30594	0.289476	0.999863	0.0383376	0.894473	0.999958	0.153123	0.589758	0.996393	0.270597	0.339812	0.998426	0.48765	0.0810461	0.463096
Tnfrsf25	-0.283652	0.471503	0.999863	-0.0855957	0.825924	0.999958	0.000415699	0.999144	0.999556	0.130411	0.73631	0.998426	0.487288	0.205313	0.630546
Hsh2d	0.126335	0.750565	0.999863	0.40626	0.29562	0.999958	0.222195	0.567843	0.996393	0.386988	0.31878	0.998426	0.487264	0.207255	0.632566
RatNP-3b	0.289235	0.884922	0.999863	1.01508	0.59708	0.999958	0.837365	0.663305	0.996393	1.3377	0.479146	0.998426	0.48721	0.804463	NA
Ska2	-0.348397	0.248101	0.999863	-0.050303	0.862182	0.999958	0.095927	0.736433	0.996393	0.483023	0.08571	0.998426	0.486557	0.0829225	0.466799
Vps37d	0.431905	0.558597	0.999863	-0.212763	0.780325	0.999958	0.0708565	0.923334	0.996393	-0.0912705	0.903204	0.998426	0.486309	0.498808	NA
Siva1	0.169152	0.432969	0.999863	0.550288	0.00917901	0.999958	0.346205	0.101724	0.806248	0.150937	0.479498	0.998426	0.486141	0.0213031	0.257839
Snx10	-0.208683	0.565368	0.999863	0.29941	0.404223	0.999958	0.385122	0.282219	0.933206	0.318517	0.374669	0.998426	0.485523	0.175065	0.600118
Tuft1	-0.0627011	0.805011	0.999863	0.138767	0.577992	0.999958	0.270323	0.274478	0.933206	0.0593274	0.81225	0.998426	0.485435	0.0488199	0.375595
LOC100158225	-0.167251	0.412137	0.999863	-0.0657375	0.744211	0.999958	0.265177	0.182984	0.876796	0.0368217	0.854449	0.998426	0.485289	0.014508	0.215943
Arhgap25	0.20714	0.424129	0.999863	0.481248	0.0615976	0.999958	0.225734	0.381138	0.965815	0.482102	0.0610699	0.998426	0.485149	0.0593204	0.404362
Bmpr1b	0.760695	0.595863	0.999863	1.56376	0.234257	0.999958	1.63257	0.208019	0.904455	-1.2122	0.415416	0.998426	0.484662	0.736327	NA
Col5a2	-0.0718924	0.719591	0.999863	-0.22789	0.254636	0.999958	-0.23878	0.232196	0.914661	-0.138985	0.486866	0.998426	0.484657	0.0149559	0.218957
Map1a	-0.0939326	0.899832	0.999863	0.573296	0.426922	0.999958	0.399515	0.580106	0.996393	-0.118696	0.872057	0.998426	0.484036	0.502467	0.829422
Fxyd6	-0.0530463	0.816885	0.999863	0.023092	0.91886	0.999958	0.0763874	0.734867	0.996393	0.0899289	0.690812	0.998426	0.483671	0.0307901	0.306974
Tlr12	0.29618	0.516768	0.999863	0.685292	0.12696	0.999958	-0.0966144	0.832348	0.996393	0.695553	0.121045	0.998426	0.483516	0.282817	0.698327
Mef2bnb	0.0389374	0.799549	0.999863	0.198289	0.191509	0.999958	0.435078	0.00391522	0.385509	0.112609	0.458717	0.998426	0.483308	0.00135606	0.0638872
Ncald	0.292138	0.386361	0.999863	0.0955713	0.77681	0.999958	-0.0259242	0.938702	0.996393	0.179565	0.594173	0.998426	0.482531	0.151811	0.5726
Tdh	-0.245681	0.757052	0.999863	-0.142798	0.852703	0.999958	-1.16366	0.167357	0.869485	0.0236595	0.975022	0.998426	0.482274	0.510341	NA
Cxcl10	0.597408	0.0387101	0.999863	0.625895	0.0298338	0.999958	0.342934	0.234523	0.916949	0.208726	0.47047	0.998426	0.482095	0.0944683	0.48735
Fam217a	-0.300523	0.461669	0.999863	0.186258	0.62691	0.999958	0.499278	0.18007	0.874392	0.320494	0.396949	0.998426	0.481959	0.197661	0.620266
Slc2a10	-0.878839	0.16148	0.999863	0.188405	0.717578	0.999958	-0.328542	0.546212	0.996393	0.450251	0.371534	0.998426	0.481738	0.337291	0.737953
Cd300le	0.16092	0.502768	0.999863	0.289213	0.225685	0.999958	0.261805	0.272081	0.933206	0.086286	0.718371	0.998426	0.481037	0.043245	0.354866
Fam110a	-0.0478909	0.870795	0.999863	0.195744	0.500087	0.999958	0.123265	0.670575	0.996393	0.360871	0.21183	0.998426	0.481008	0.0950024	0.488556
LOC100359968	-0.905408	0.742316	0.999863	-0.581888	0.832649	0.999958	-0.724424	0.7925	0.996393	-1.22359	0.656802	0.998426	0.480922	0.860041	NA
Capn6	-0.100222	0.893386	0.999863	-0.575898	0.453301	0.999958	0.416189	0.546784	0.996393	0.0966827	0.891983	0.998426	0.480878	0.486202	NA
Lmnb2	-0.123793	0.554683	0.999863	0.0900649	0.663876	0.999958	0.248347	0.228378	0.911971	0.477556	0.0203332	0.998426	0.48087	0.0193857	0.246737
Timp2	0.0105777	0.963128	0.999863	0.0616308	0.786746	0.999958	-0.00983802	0.965524	0.996393	-0.064627	0.776904	0.998426	0.48083	0.0339122	0.317619
Pygb	0.157292	0.323774	0.999863	0.231802	0.141234	0.999958	0.209736	0.181589	0.876453	0.292545	0.0626111	0.998426	0.480752	0.00208134	0.0815307
Susd2	-0.228346	0.398531	0.999863	-0.123502	0.642295	0.999958	-0.114666	0.664397	0.996393	-0.0154495	0.953396	0.998426	0.480483	0.0645145	0.420723
S100a3	-0.32514	0.879977	0.999863	-0.578696	0.78812	0.999958	-0.144156	0.946623	0.996393	-0.024213	0.990993	0.998426	0.480128	0.820818	NA
Col27a1	0.192907	0.597549	0.999863	0.117872	0.746889	0.999958	0.435104	0.23311	0.915238	0.590899	0.105358	0.998426	0.480001	0.188382	0.612409
Pmf1	-0.115353	0.650748	0.999863	0.166071	0.500966	0.999958	0.479559	0.0473924	0.724926	0.229693	0.349398	0.998426	0.479908	0.0477829	0.371319
Itgb4	0.262354	0.153708	0.999863	0.299358	0.0980991	0.999958	0.505811	0.00453575	0.402702	0.225296	0.213765	0.998426	0.47986	0.00729979	0.158387
RGD1310371	0.787206	0.618515	0.999863	0.026436	0.987062	0.999958	1.1906	0.42595	0.981487	1.19479	0.426633	0.998426	0.479796	0.76278	NA
Il23a	-0.373602	0.471293	0.999863	-0.567497	0.270986	0.999958	-0.389216	0.430849	0.982119	-0.0558991	0.907065	0.998426	0.479519	0.291451	0.703449
Tspan1	1.06673	0.580366	0.999863	-0.57739	0.7723	0.999958	0.408736	0.834836	0.996393	-0.0860991	0.965485	0.998426	0.479293	0.806757	NA
Gkn2	-0.322339	0.861582	0.999863	1.04232	0.552556	0.999958	-0.141356	0.939051	0.996393	1.11449	0.522645	0.998426	0.479274	0.791158	NA
Cmklr1	-0.00196022	0.995187	0.999863	0.364324	0.258376	0.999958	0.255083	0.428576	0.982119	0.162547	0.614724	0.998426	0.479235	0.136373	0.548854
Rasef	0.624643	0.342011	0.999863	0.238973	0.72024	0.999958	-0.351516	0.617635	0.996393	0.00750941	0.991171	0.998426	0.478349	0.459207	NA
Erbb2	-0.505851	0.425082	0.999863	-0.693632	0.270733	0.999958	-0.00652359	0.990894	0.997866	0.129421	0.819811	0.998426	0.477905	0.385896	NA
Ccdc77	-0.792784	0.133359	0.999863	0.427355	0.416696	0.999958	0.0745124	0.887425	0.996393	-0.570403	0.279298	0.998426	0.477831	0.363745	0.753026
Slc37a2	-0.000936818	0.997781	0.999863	0.196334	0.551489	0.999958	0.237662	0.467856	0.994409	0.311811	0.341385	0.998426	0.477709	0.142137	0.559427
Stom	0.115807	0.660806	0.999863	0.245092	0.351398	0.999958	0.195392	0.457233	0.990684	0.177019	0.501044	0.998426	0.47763	0.0688078	0.431765
Col5a1	-0.31441	0.322663	0.999863	-0.230486	0.468002	0.999958	-0.294339	0.353948	0.952431	-0.152957	0.630001	0.998426	0.4775	0.132165	0.545552
Folr2	0.263398	0.403754	0.999863	0.239592	0.446216	0.999958	0.345878	0.270337	0.933206	-0.0526673	0.867411	0.998426	0.477299	0.128021	0.540882
Nlgn3	0.489941	0.407015	0.999863	0.0293816	0.96124	0.999958	-0.261673	0.670546	0.996393	0.779449	0.164767	0.998426	0.477179	0.405798	0.779556
Tmco6	-0.0233938	0.886207	0.999863	0.40839	0.0109002	0.999958	0.311293	0.0520714	0.730688	0.259022	0.107258	0.998426	0.476965	0.00286145	0.0947956
Tbx3	0.122799	0.765181	0.999863	0.248766	0.544263	0.999958	1.03755	0.0111844	0.526562	0.71073	0.0826284	0.998426	0.476862	0.244498	0.668053
Acsf2	-0.137031	0.464727	0.999863	0.336905	0.0712498	0.999958	0.218051	0.242962	0.923239	0.0844998	0.651242	0.998426	0.476653	0.0106501	0.185072
Abca4	0.110244	0.619962	0.999863	0.33047	0.132025	0.999958	0.223176	0.308669	0.940116	0.206686	0.34719	0.998426	0.476584	0.0290863	0.299517
Cryab	-0.230535	0.472917	0.999863	0.0448952	0.886931	0.999958	0.164076	0.601016	0.996393	-0.11779	0.710057	0.998426	0.476424	0.127	0.540803
Unc13b	0.0373415	0.881267	0.999863	0.156908	0.526883	0.999958	0.536785	0.0291195	0.6652	0.486467	0.0485013	0.998426	0.476115	0.0533531	0.387469
Kcnh2	-0.653043	0.444908	0.999863	0.59651	0.418871	0.999958	0.104352	0.890333	0.996393	0.378325	0.612027	0.998426	0.475794	0.520168	NA
Slc25a34	-0.615827	0.29873	0.999863	0.528726	0.363924	0.999958	-0.218648	0.708825	0.996393	0.00769842	0.989498	0.998426	0.475237	0.414375	0.782775
Igsf9	0.30939	0.382559	0.999863	-0.139823	0.698213	0.999958	0.26631	0.439859	0.984895	0.554098	0.103347	0.998426	0.475137	0.163969	0.58893
Amtn	0.268587	0.883897	0.999863	-0.575832	0.754757	0.999958	-0.141292	0.938904	0.996393	-0.0323802	0.985915	0.998426	0.474926	0.79247	NA
Dsel	0.211832	0.588288	0.999863	-0.255586	0.520484	0.999958	-0.318066	0.420884	0.979349	-0.619396	0.129362	0.998426	0.474652	0.207928	0.633621
Fbn1	-0.145119	0.586634	0.999863	-0.287444	0.281018	0.999958	-0.392572	0.140835	0.843103	-0.158308	0.552332	0.998426	0.474227	0.0741381	0.44633
Cdc6	-0.278379	0.545429	0.999863	-0.239725	0.594909	0.999958	-0.0770154	0.861875	0.996393	0.17898	0.683489	0.998426	0.474131	0.273005	0.691912
Adh4	0.200791	0.771656	0.999863	1.02063	0.140091	0.999958	-0.355238	0.607656	0.996393	-0.0544164	0.93731	0.998426	0.47411	0.49313	0.824253
LOC100125368	-0.289173	0.894893	0.999863	0.0343476	0.98748	0.999958	0.471383	0.826761	0.996393	-0.607357	0.781407	0.998426	0.473926	0.826383	NA
Mir1249	-0.518708	0.482044	0.999863	-0.143225	0.836422	0.999958	-0.837086	0.252846	0.928454	-0.639451	0.375952	0.998426	0.473785	0.473105	NA
Jdp2	0.469601	0.350467	0.999863	0.634672	0.20473	0.999958	0.0233953	0.962905	0.996393	0.566743	0.25763	0.998426	0.472726	0.34525	0.74013
Hist1h2af	-0.195666	0.841078	0.999863	1.388	0.0873163	0.999958	1.07386	0.190786	0.884479	0.829473	0.32348	0.998426	0.472691	0.58522	NA
Lhx1	-0.438973	0.656117	0.999863	0.425924	0.627279	0.999958	0.294913	0.736482	0.996393	0.0658634	0.94162	0.998426	0.471914	0.586953	NA
Mad2l1	-0.0143288	0.959692	0.999863	0.00242514	0.993126	0.999958	0.225772	0.419195	0.979349	0.357881	0.20024	0.998426	0.47153	0.0906363	0.47838
Cldn15	1.19711	0.27399	0.999863	1.286	0.228978	0.999958	0.978951	0.365014	0.956848	0.0994612	0.932593	0.998426	0.471474	0.676947	NA
Soat1	0.166715	0.563054	0.999863	0.305607	0.285282	0.999958	0.069765	0.807571	0.996393	0.067354	0.81448	0.998426	0.47093	0.0984049	0.494406
Plag1	0.62899	0.144147	0.999863	0.268124	0.535762	0.999958	0.253964	0.554645	0.996393	-0.150034	0.734965	0.998426	0.470701	0.269721	0.688706
P2ry4	0.130412	0.779878	0.999863	0.0839937	0.854891	0.999958	0.36601	0.41286	0.979349	0.326317	0.46873	0.998426	0.470521	0.291372	0.703406
Slc26a4	-0.361831	0.752202	0.999863	-0.28838	0.793373	0.999958	0.0551585	0.957903	0.996393	-0.157967	0.883208	0.998426	0.4703	0.642508	NA
Adamts2	-0.448652	0.207929	0.999863	-0.477108	0.179456	0.999958	-0.10786	0.760656	0.996393	-0.145786	0.680845	0.998426	0.46991	0.183325	0.607909
Mgat3	0.602385	0.31757	0.999863	-0.140529	0.821231	0.999958	0.267997	0.655237	0.996393	0.57696	0.331137	0.998426	0.469373	0.430878	0.791442
Gabrr2	0.345611	0.187969	0.999863	0.527345	0.041307	0.999958	0.134956	0.604404	0.996393	0.350656	0.176691	0.998426	0.469262	0.069236	0.432772
Fut2	1.89287	0.175208	0.999863	0.00514316	0.99738	0.999958	-0.137394	0.930108	0.996393	1.65318	0.234389	0.998426	0.469168	0.757931	NA
Pola2	0.0467808	0.821955	0.999863	0.247896	0.220339	0.999958	0.26621	0.184582	0.878745	0.310795	0.122323	0.998426	0.468526	0.018788	0.241933
Slc36a4	0.416187	0.146422	0.999863	0.0982082	0.732757	0.999958	0.0493361	0.862982	0.996393	0.23121	0.416084	0.998426	0.46851	0.0945278	0.48735
Frmpd4	0.298868	0.722197	0.999863	0.186601	0.821915	0.999958	0.308688	0.702369	0.996393	0.237695	0.77152	0.998426	0.468407	0.558544	NA
Fkbpl	0.100602	0.552476	0.999863	0.381424	0.0224743	0.999958	0.322349	0.0533641	0.730987	0.335565	0.044717	0.998426	0.467944	0.0049759	0.128785
Adora2a	0.195695	0.301908	0.999863	0.142069	0.451466	0.999958	-0.0315934	0.867088	0.996393	0.0720733	0.702676	0.998426	0.467624	0.0125896	0.20055
Rag2	0.267648	0.873352	0.999863	0.564858	0.73058	0.999958	-0.716322	0.670489	0.996393	1.31087	0.397191	0.998426	0.46738	0.776016	NA
Eppin	1.10569	0.427031	0.999863	1.32802	0.320885	0.999958	2.28849	0.0680281	0.773223	1.3686	0.302196	0.998426	0.467372	0.745911	NA
Eif5a2	0.515821	0.200699	0.999863	0.132277	0.745205	0.999958	-0.548025	0.199811	0.89501	0.146178	0.717946	0.998426	0.467269	0.23716	0.6627
Limch1	0.0960497	0.80048	0.999863	-0.239786	0.529444	0.999958	0.298141	0.421124	0.979349	-0.126941	0.737271	0.998426	0.467259	0.205842	0.631158
Atp6v1c2	0.0643473	0.839811	0.999863	-0.0278564	0.9297	0.999958	0.746284	0.0148279	0.570385	0.624296	0.0427717	0.998426	0.467219	0.130749	0.544469
Sema3d	0.168792	0.572243	0.999863	-0.527137	0.0798151	0.999958	-0.736845	0.0144603	0.570154	-0.419016	0.162726	0.998426	0.467073	0.115263	0.524093
Glis2	-0.257137	0.271034	0.999863	-0.116327	0.612791	0.999958	0.266893	0.238279	0.91955	-0.110979	0.628708	0.998426	0.467039	0.0384284	0.335149
Trafd1	0.0541561	0.730295	0.999863	0.125842	0.422089	0.999958	0.228085	0.145166	0.848753	0.165367	0.291289	0.998426	0.467031	0.00283413	0.0942931
Rell2	-0.273524	0.652604	0.999863	0.0459031	0.935601	0.999958	0.597415	0.263137	0.931592	0.177418	0.749892	0.998426	0.466982	0.388876	0.770114
Map3k6	0.40281	0.391008	0.999863	0.317895	0.497271	0.999958	0.324199	0.487994	0.996393	-0.0019656	0.996665	0.999522	0.466701	0.317714	0.726251
Sod3	-0.198363	0.294971	0.999863	-0.247163	0.190986	0.999958	-0.275138	0.145115	0.848753	-0.100525	0.594349	0.998426	0.466351	0.0131563	0.204487
Slc30a2	-0.469321	0.300921	0.999863	0.167451	0.699229	0.999958	0.405057	0.3437	0.947899	0.219401	0.611473	0.998426	0.466187	0.275867	0.694839
Ccdc103	0.856689	0.615108	0.999863	0.00226426	0.998973	0.999958	0.404396	0.814134	0.996393	-0.639441	0.71622	0.998426	0.466178	0.786379	NA
Kpna2	0.153574	0.423361	0.999863	0.119977	0.529812	0.999958	0.413258	0.0294168	0.665255	0.366215	0.0541307	0.998426	0.466114	0.0140496	0.213227
Paqr4	-0.0727009	0.730155	0.999863	0.221087	0.284846	0.999958	0.300908	0.143098	0.846736	0.0848838	0.682227	0.998426	0.465499	0.023165	0.268945
RGD1560289	-0.0344524	0.92631	0.999863	0.199316	0.578926	0.999958	0.0807619	0.8218	0.996393	0.16977	0.635877	0.998426	0.465181	0.186158	0.611566
Cxcl16	0.112358	0.640132	0.999863	0.303559	0.20446	0.999958	0.0411602	0.863524	0.996393	0.156418	0.513634	0.998426	0.465121	0.0514328	0.38302
Rassf1	0.0535556	0.819711	0.999863	0.116015	0.620137	0.999958	0.505	0.030227	0.67066	0.472478	0.042837	0.998426	0.464807	0.0462495	0.366551
Arhgef16	-0.0440824	0.94098	0.999863	0.367287	0.512375	0.999958	0.908727	0.0903434	0.79183	0.0966938	0.865301	0.998426	0.464615	0.401103	0.775389
Spats2l	-0.490834	0.0455981	0.999863	-0.0972855	0.682347	0.999958	-0.0631834	0.788999	0.996393	0.161354	0.492586	0.998426	0.464471	0.0459616	0.365123
Bin2	-0.231418	0.381107	0.999863	0.00829779	0.974706	0.999958	0.339256	0.192078	0.884661	0.304922	0.241862	0.998426	0.464379	0.0739849	0.44633
Plin2	0.016615	0.968174	0.999863	0.0598237	0.885766	0.999958	0.446473	0.283609	0.933206	0.305566	0.463054	0.998426	0.464327	0.264799	0.683563
Slc6a3	0.297109	0.572746	0.999863	0.128719	0.805453	0.999958	-0.182525	0.731812	0.996393	0.169743	0.74237	0.998426	0.464122	0.355237	0.746882
Col8a1	-0.119408	0.71118	0.999863	-0.336364	0.296372	0.999958	-0.393508	0.221178	0.908472	-0.235106	0.464532	0.998426	0.46396	0.145286	0.564541
Inhbb	1.27275	0.129406	0.999863	1.09894	0.19019	0.999958	0.313841	0.709221	0.996393	0.464346	0.581065	0.998426	0.463855	0.58134	0.866294
Lgi1	1.62341	0.282366	0.999863	1.29231	0.39348	0.999958	-0.604564	0.719038	0.996393	-0.527484	0.752458	0.998426	0.463828	0.769164	NA
Olfml2a	0.332211	0.244769	0.999863	0.394011	0.161218	0.999958	0.309319	0.270203	0.933206	0.386764	0.168418	0.998426	0.463583	0.0972386	0.492996
Lbh	-0.02949	0.876622	0.999863	0.0908871	0.630482	0.999958	0.174595	0.354264	0.952779	0.158926	0.39976	0.998426	0.463489	0.0137353	0.210106
RGD1560455	0.264551	0.593685	0.999863	0.110225	0.823447	0.999958	-0.29743	0.550437	0.996393	-0.249772	0.61678	0.998426	0.463132	0.34326	0.739333
Mgmt	0.0420983	0.826937	0.999863	0.000918436	0.996188	0.999958	0.263868	0.168937	0.869485	0.243976	0.203711	0.998426	0.462718	0.0157915	0.224116
Pdgfra	-0.119031	0.59274	0.999863	-0.491819	0.0272121	0.999958	-0.510296	0.0217967	0.622355	-0.230969	0.298569	0.998426	0.46264	0.0365289	0.329833
Hoxb8	-0.905173	0.736606	0.999863	-0.00457706	0.998643	0.999958	-0.147114	0.956405	0.996393	-0.646281	0.810214	0.998426	0.46226	0.862343	NA
Ttc22	1.14946	0.122036	0.999863	0.427509	0.581451	0.999958	0.283453	0.714804	0.996393	0.083977	0.916152	0.998426	0.462159	0.546696	NA
Ccdc64	0.27465	0.374116	0.999863	0.497038	0.103962	0.999958	0.327134	0.284768	0.933206	0.417975	0.171906	0.998426	0.462064	0.130343	0.544469
Rpl36	0.16141	0.635904	0.999863	-0.184637	0.591681	0.999958	0.057527	0.862558	0.996393	0.0401518	0.904585	0.998426	0.461807	0.153806	0.574914
Srxn1	-0.247585	0.0486294	0.999863	0.100271	0.419011	0.999958	0.44373	0.000319353	0.18546	0.334908	0.00674618	0.771506	0.461406	0.000183721	0.01902
Tacr3	0.128459	0.855669	0.999863	-0.835831	0.256158	0.999958	-0.598085	0.404893	0.974487	0.220385	0.750857	0.998426	0.461344	0.502111	0.829344
Il1rapl2	-0.322355	0.861699	0.999863	-1.15299	0.533208	0.999958	0.370556	0.838474	0.996393	0.938388	0.594266	0.998426	0.460471	0.799627	NA
Ttc12	0.0595912	0.849079	0.999863	0.0879761	0.774353	0.999958	0.162677	0.591067	0.996393	0.265431	0.380377	0.998426	0.460344	0.123612	0.53763
Slc7a8	0.175073	0.540906	0.999863	0.3877	0.172656	0.999958	0.169634	0.551073	0.996393	0.380567	0.180584	0.998426	0.460107	0.104967	0.511815
Pstpip1	0.124948	0.633794	0.999863	0.320393	0.21577	0.999958	0.15459	0.550524	0.996393	0.170842	0.510423	0.998426	0.460071	0.0740586	0.44633
Fopnl	0.0800813	0.638146	0.999863	0.0815231	0.62704	0.999958	0.0730921	0.660964	0.996393	0.216029	0.193965	0.998426	0.460016	0.00512704	0.131206
Grik4	-0.443223	0.608971	0.999863	-0.140073	0.862743	0.999958	-0.0241882	0.975543	0.996393	0.304833	0.692572	0.998426	0.459607	0.545635	NA
C1ql3	-0.275872	0.654775	0.999863	-0.222647	0.708871	0.999958	0.149846	0.791843	0.996393	-0.13405	0.819219	0.998426	0.459259	0.409558	0.780516
Sgcb	-0.308377	0.269264	0.999863	-0.0441164	0.871947	0.999958	-0.0590857	0.828432	0.996393	0.299161	0.269424	0.998426	0.45873	0.0888733	0.475328
Grb10	-0.241699	0.271402	0.999863	-0.236781	0.276209	0.999958	0.195284	0.361123	0.955309	0.185553	0.386973	0.998426	0.458189	0.0313793	0.309573
Tlr8	0.188818	0.601202	0.999863	0.253624	0.481399	0.999958	-0.177378	0.62321	0.996393	-0.095791	0.790828	0.998426	0.458188	0.202575	0.628206
Plekha7	0.0882535	0.807306	0.999863	-0.165159	0.648035	0.999958	0.281379	0.417421	0.979349	0.363565	0.294979	0.998426	0.458168	0.183813	0.60856
Apba1	0.0856224	0.795899	0.999863	0.392248	0.217632	0.999958	0.14342	0.654264	0.996393	0.179307	0.576822	0.998426	0.457674	0.146878	0.567304
Mas1	0.848937	0.474148	0.999863	-2.56692	0.068477	0.999958	0.401178	0.735895	0.996393	-1.47766	0.290926	0.998426	0.457534	0.700593	NA
Tmprss9	0.437768	0.585431	0.999863	0.642015	0.409993	0.999958	0.266086	0.736295	0.996393	0.157285	0.844233	0.998426	0.457194	0.559745	NA
Wnt5b	0.517644	0.337007	0.999863	0.479243	0.364019	0.999958	-0.113865	0.837498	0.996393	0.560007	0.281622	0.998426	0.457109	0.383837	0.767677
Bgn	-0.121166	0.555546	0.999863	-0.321345	0.11794	0.999958	-0.273852	0.182648	0.876796	-0.15169	0.460414	0.998426	0.457017	0.0260814	0.286492
Lrrcc1	-0.0199615	0.943098	0.999863	-0.0860192	0.756027	0.999958	-0.264843	0.339549	0.946567	-0.0199918	0.942146	0.998426	0.456462	0.0911317	0.479173
Syt5	0.123877	0.772499	0.999863	0.161021	0.699395	0.999958	-0.233625	0.584413	0.996393	0.0255765	0.951388	0.998426	0.456396	0.259196	0.678569
Slc19a3	-0.799664	0.765299	0.999863	-1.6303	0.542776	0.999958	-0.61868	0.817342	0.996393	-1.69492	0.526899	0.998426	0.45626	0.86159	NA
Aldh1a1	0.371411	0.156536	0.999863	0.154663	0.555188	0.999958	0.305958	0.24311	0.923239	0.193221	0.461058	0.998426	0.455688	0.082121	0.465365
Tes	-0.0511056	0.830856	0.999863	0.298022	0.205887	0.999958	0.294255	0.210447	0.904503	0.0854162	0.717965	0.998426	0.455144	0.0523428	0.385587
Tbrg1	0.192506	0.239878	0.999863	0.186189	0.248034	0.999958	0.257421	0.106058	0.806248	0.298548	0.0616046	0.998426	0.45503	0.00402827	0.115552
Lrrc2	0.596199	0.430844	0.999863	0.0432871	0.955442	0.999958	-0.581055	0.474044	0.995645	-0.476206	0.55594	0.998426	0.454931	0.54235	NA
LOC360231	0.146062	0.570498	0.999863	0.244938	0.337436	0.999958	0.209561	0.410866	0.977744	0.602666	0.0175176	0.996423	0.454927	0.0733535	0.444607
Tgif1	0.125435	0.675599	0.999863	0.212057	0.478562	0.999958	0.915052	0.00217545	0.309797	0.670477	0.0248361	0.998426	0.454878	0.128087	0.540882
Hmgn3	0.130656	0.526391	0.999863	-0.124816	0.544845	0.999958	-0.165972	0.419993	0.979349	0.0607263	0.767602	0.998426	0.454788	0.0261001	0.286492
Pcdhb12	-0.475597	0.43467	0.999863	-0.0355388	0.949433	0.999958	-1.17791	0.0654012	0.770733	-1.62897	0.0196008	0.998426	0.453754	0.39383	NA
Rab7b	0.616949	0.077037	0.999863	0.546762	0.115202	0.999958	0.676836	0.0498193	0.730688	0.493038	0.155665	0.998426	0.453596	0.191408	0.61495
Lekr1	-0.247092	0.64531	0.999863	-0.0174926	0.972384	0.999958	0.111107	0.820784	0.996393	-0.0359569	0.942873	0.998426	0.453207	0.342349	0.7391
Batf3	0.0207174	0.946894	0.999863	0.240618	0.427454	0.999958	-0.0659798	0.829045	0.996393	0.306539	0.309702	0.998426	0.45303	0.130436	0.544469
Gmds	0.494593	0.249244	0.999863	0.286763	0.502635	0.999958	-0.328385	0.458876	0.991589	0.334594	0.43107	0.998426	0.452961	0.2823	0.698065
LOC290595	-1.10732	0.271523	0.999863	0.294137	0.716109	0.999958	0.357076	0.653145	0.996393	0.611294	0.435373	0.998426	0.452904	0.567593	NA
Cpeb1	-0.0172325	0.987762	0.999863	0.537432	0.599613	0.999958	0.590544	0.556966	0.996393	1.30195	0.174477	0.998426	0.452872	0.658332	NA
Gng7	0.581675	0.363143	0.999863	0.0352794	0.957366	0.999958	-0.000420104	0.999486	0.999556	0.581699	0.349723	0.998426	0.452849	0.470989	NA
Il1rl2	0.78031	0.291597	0.999863	0.682072	0.350574	0.999958	-0.345815	0.665503	0.996393	0.050836	0.947339	0.998426	0.452353	0.540946	NA
Erbb4	0.926177	0.297783	0.999863	0.78907	0.370801	0.999958	-0.331713	0.733142	0.996393	0.801045	0.36071	0.998426	0.452308	0.615507	NA
LOC499781	0.026453	0.928511	0.999863	0.438131	0.12305	0.999958	0.077975	0.785907	0.996393	0.512729	0.0696852	0.998426	0.452278	0.109938	0.517648
Ly6h	0.26825	0.880036	0.999863	0.426235	0.808706	0.999958	0.404276	0.816609	0.996393	-0.0343477	0.984537	0.998426	0.452156	0.795569	NA
Kctd13	-0.00560661	0.974607	0.999863	0.39434	0.0178914	0.999958	0.149149	0.374127	0.963508	0.390161	0.0186671	0.998426	0.452133	0.00611898	0.144578
Plcd3	-0.0378863	0.904815	0.999863	-0.368819	0.247451	0.999958	0.19185	0.5266	0.996393	-0.184867	0.554259	0.998426	0.452121	0.131344	0.544487
Sass6	0.0918479	0.851968	0.999863	0.429425	0.359677	0.999958	0.0691573	0.884609	0.996393	0.727156	0.112622	0.998426	0.452088	0.331447	0.733015
Prss30	0.806593	0.581982	0.999863	0.544174	0.713069	0.999958	1.43544	0.288664	0.933206	-0.626109	0.680925	0.998426	0.45202	0.760294	NA
Gins2	0.156378	0.496127	0.999863	0.119992	0.599713	0.999958	0.399901	0.0782327	0.78502	0.340692	0.134541	0.998426	0.451975	0.046595	0.367225
Ccr1l1	1.15478	0.423896	0.999863	0.533176	0.722195	0.999958	0.832767	0.562116	0.996393	0.480285	0.746698	0.998426	0.451954	0.763132	NA
Rfc4	-0.0192009	0.939614	0.999863	0.00757076	0.975988	0.999958	0.0693339	0.781883	0.996393	0.247305	0.322782	0.998426	0.451174	0.070016	0.435066
Lrrtm4	0.84247	0.507129	0.999863	-2.57132	0.0823092	0.999958	-1.03134	0.472684	0.995375	-0.497341	0.716169	0.998426	0.450913	0.723255	NA
Il17rd	-0.378686	0.683369	0.999863	0.0445867	0.959829	0.999958	-0.119017	0.893168	0.996393	0.0862349	0.921997	0.998426	0.450429	0.602083	NA
Dlg4	-0.0533776	0.861588	0.999863	0.0450255	0.881633	0.999958	0.138873	0.643902	0.996393	0.195956	0.514811	0.998426	0.450288	0.131704	0.544874
Kctd17	0.330525	0.16027	0.999863	0.165308	0.479746	0.999958	0.360049	0.116362	0.814135	0.349107	0.13005	0.998426	0.449637	0.0495707	0.378301
Ttc21b	0.0401078	0.856347	0.999863	0.380817	0.0796046	0.999958	0.38113	0.0782673	0.78502	0.511244	0.0181281	0.998426	0.449612	0.0377678	0.33327
Cpz	-0.00287701	0.991196	0.999863	-0.268038	0.303722	0.999958	-0.106256	0.681652	0.996393	0.00328673	0.989877	0.998426	0.449541	0.0803691	0.462158
Cd163	0.0844883	0.734345	0.999863	0.30113	0.226092	0.999958	0.154761	0.533869	0.996393	0.195151	0.432817	0.998426	0.44922	0.070874	0.437584
Impa2	0.0917552	0.661531	0.999863	0.0803861	0.700614	0.999958	0.256002	0.219709	0.908472	0.0972205	0.641812	0.998426	0.449164	0.0311603	0.308806
Rhbdf1	0.265549	0.266247	0.999863	0.201361	0.397959	0.999958	0.313952	0.186376	0.879897	0.261384	0.27209	0.998426	0.449099	0.0585744	0.402375
Paqr8	0.251997	0.484955	0.999863	0.337592	0.341983	0.999958	0.264038	0.456116	0.990201	0.44923	0.203468	0.998426	0.449078	0.202987	0.628422
Ankrd16	0.216122	0.310174	0.999863	0.223996	0.285714	0.999958	0.315545	0.128352	0.825134	0.171776	0.413069	0.998426	0.44894	0.030016	0.302848
Serhl2	0.758975	0.133395	0.999863	0.403844	0.424738	0.999958	0.187318	0.711339	0.996393	0.184024	0.716458	0.998426	0.448096	0.375374	0.761851
Bambi	0.226492	0.483325	0.999863	0.198347	0.537721	0.999958	0.767656	0.0162161	0.581322	0.46158	0.150037	0.998426	0.447276	0.162897	0.587452
Plk5	-0.4312	0.483693	0.999863	-0.423187	0.475776	0.999958	-0.460564	0.430894	0.982119	0.5905	0.258643	0.998426	0.4468	0.398641	NA
Fcna	0.221941	0.327562	0.999863	0.399313	0.0777249	0.999958	0.194189	0.391039	0.971887	0.0733297	0.746194	0.998426	0.446701	0.0483796	0.373476
H2afx	-0.0566814	0.74079	0.999863	0.206759	0.221855	0.999958	0.357119	0.0339469	0.694535	0.496779	0.00316636	0.556996	0.446446	0.00799911	0.164155
Rnf150	0.425061	0.257863	0.999863	0.171742	0.647414	0.999958	0.165003	0.65753	0.996393	0.206465	0.580212	0.998426	0.446296	0.224555	0.652395
Srd5a3	-0.0661529	0.732235	0.999863	0.0135057	0.943566	0.999958	0.33826	0.0722762	0.774049	0.245675	0.194147	0.998426	0.446281	0.017604	0.234107
Speg	-0.12604	0.69175	0.999863	-0.183349	0.559781	0.999958	-0.125574	0.686807	0.996393	0.126938	0.6817	0.998426	0.445901	0.144474	0.562304
Lpl	-0.0334559	0.910304	0.999863	-0.152503	0.606983	0.999958	-0.370295	0.211982	0.904503	-0.114429	0.699356	0.998426	0.445739	0.130756	0.544469
Psd	0.143768	0.806208	0.999863	0.479367	0.383701	0.999958	0.394225	0.471402	0.995375	0.225765	0.68687	0.998426	0.44567	0.415932	0.783692
Capn1	-0.17215	0.234374	0.999863	0.373577	0.00885837	0.999958	0.49254	0.000536583	0.19729	0.274294	0.0548504	0.998426	0.445362	0.00177062	0.0738914
Tmem252	0.308744	0.489848	0.999863	0.28476	0.523156	0.999958	0.392315	0.378101	0.965079	0.371777	0.404073	0.998426	0.445336	0.317106	0.726121
Mad2l2	0.149032	0.341159	0.999863	0.168836	0.276752	0.999958	0.251509	0.103262	0.806248	0.254487	0.100103	0.998426	0.445262	0.00382376	0.112244
Rcn3	0.0513197	0.800624	0.999863	0.00390552	0.984569	0.999958	-0.00231544	0.99082	0.997866	0.000643825	0.997454	0.999522	0.445233	0.025747	0.284574
Tmem163	0.0486644	0.807249	0.999863	0.378468	0.0507427	0.999958	0.371323	0.0539631	0.734992	0.447198	0.0204207	0.998426	0.444941	0.020889	0.256117
Aldoa	0.0504933	0.733523	0.999863	0.236674	0.109465	0.999958	0.182169	0.21773	0.9074	0.223336	0.130918	0.998426	0.444725	0.00259623	0.089769
Chad	-0.404426	0.29973	0.999863	0.110598	0.768539	0.999958	-0.0427164	0.909533	0.996393	-0.0876094	0.816766	0.998426	0.444209	0.230885	0.656329
LOC287167	0.433217	0.267179	0.999863	0.407837	0.293985	0.999958	0.494758	0.201395	0.897057	0.127727	0.74351	0.998426	0.443988	0.252402	0.673728
Scel	0.238395	0.857051	0.999863	0.0233388	0.985886	0.999958	0.401435	0.751691	0.996393	0.566148	0.653844	0.998426	0.443879	0.726785	NA
Idi2	0.297424	0.911508	0.999863	-0.555335	0.835792	0.999958	-0.697871	0.794493	0.996393	-1.19704	0.655023	0.998426	0.443806	0.867383	NA
Gdf2	-0.00397028	0.982102	0.999863	-0.166891	0.345345	0.999958	-0.216114	0.221498	0.908472	-0.173369	0.326902	0.998426	0.443592	0.0118993	0.197992
Chrnb1	-0.0123004	0.952834	0.999863	0.0586114	0.773736	0.999958	0.310446	0.120647	0.817846	0.249216	0.21606	0.998426	0.442923	0.0263719	0.28712
Ppp1r14a	0.0761196	0.74504	0.999863	-0.0103563	0.964557	0.999958	0.449724	0.0511955	0.730688	0.0876069	0.706273	0.998426	0.442714	0.0551823	0.393084
Prkcg	0.114878	0.749149	0.999863	0.125172	0.723604	0.999958	-0.0753883	0.831805	0.996393	0.106755	0.762626	0.998426	0.442666	0.203054	0.628422
Hey1	-0.329937	0.337566	0.999863	-0.282573	0.40052	0.999958	-0.548614	0.10574	0.806248	-0.425568	0.208286	0.998426	0.442063	0.16864	0.594504
Gbp5	0.324194	0.274959	0.999863	0.421758	0.153995	0.999958	0.24248	0.41258	0.979349	0.431277	0.144795	0.998426	0.441994	0.134868	0.54737
Pdilt	-0.891512	0.420077	0.999863	0.0215278	0.983258	0.999958	0.539376	0.590025	0.996393	0.88392	0.374145	0.998426	0.441962	0.660484	NA
Enho	0.915849	0.333395	0.999863	1.49517	0.0907365	0.999958	0.74982	0.418819	0.979349	1.09307	0.227272	0.998426	0.441418	0.646628	NA
Scara5	-0.193748	0.575486	0.999863	-0.407747	0.237073	0.999958	-0.132405	0.69385	0.996393	-0.0860149	0.798684	0.998426	0.441324	0.179365	0.604942
Lppr2	0.0122591	0.961801	0.999863	-0.0695321	0.78432	0.999958	0.35153	0.159058	0.863804	0.386845	0.121942	0.998426	0.441225	0.0769486	0.453669
Ccl28	-0.383776	0.719362	0.999863	-0.223118	0.827873	0.999958	-0.494327	0.634009	0.996393	0.0699068	0.944121	0.998426	0.441077	0.649945	NA
Oas3	0.381715	0.316926	0.999863	0.444578	0.239235	0.999958	0.466542	0.214968	0.906858	0.400899	0.288674	0.998426	0.441071	0.242071	0.667335
Cryl1	-0.211307	0.429196	0.999863	0.128762	0.627491	0.999958	0.617426	0.0193809	0.604397	0.623497	0.018305	0.998426	0.440453	0.0958602	0.490295
Twist2	-0.235485	0.715855	0.999863	-0.354753	0.57733	0.999958	-0.614561	0.342394	0.947385	-0.819417	0.223345	0.998426	0.440283	0.445185	NA
Ewsr1	0.273853	0.851752	0.999863	1.33052	0.312804	0.999958	1.40869	0.277109	0.933206	1.63177	0.203313	0.998426	0.440097	0.758161	NA
Mdk	0.22855	0.4984	0.999863	0.0915949	0.784455	0.999958	-0.190074	0.573776	0.996393	-0.0180477	0.957171	0.998426	0.439961	0.178451	0.604138
Cd4	0.0286519	0.917521	0.999863	0.175037	0.526449	0.999958	0.131991	0.632808	0.996393	0.0907773	0.742563	0.998426	0.439789	0.111218	0.519497
Cacnb4	0.221381	0.59157	0.999863	-0.159105	0.70162	0.999958	-0.190667	0.644015	0.996393	-0.193872	0.640292	0.998426	0.43941	0.274162	0.692843
Dstn	-0.396353	0.281127	0.999863	-0.244075	0.506462	0.999958	-0.511269	0.16413	0.867577	-0.323258	0.378971	0.998426	0.439129	0.231456	0.656329
Mir6315	0.0254082	0.9346	0.999863	0.34382	0.242944	0.999958	0.489531	0.0897277	0.791511	0.104218	0.727072	0.998426	0.438516	0.131441	0.544499
Cdc42se2	0.209498	0.0477336	0.999863	0.277094	0.00765122	0.999958	0.346558	0.000752887	0.215376	0.359947	0.000489803	0.320916	0.438239	1.989e-05	0.00591345
Dbndd1	0.544528	0.611776	0.999863	0.722036	0.483772	0.999958	-0.406391	0.723538	0.996393	-0.102666	0.926513	0.998426	0.437226	0.677151	NA
St6galnac5	-0.960407	0.509038	0.999863	-0.638284	0.650217	0.999958	0.796704	0.518937	0.996393	0.112502	0.93096	0.998426	0.437224	0.729915	NA
Mdm2	0.0421597	0.846369	0.999863	0.061844	0.775899	0.999958	0.371099	0.0870401	0.791511	0.337997	0.119299	0.998426	0.437213	0.0437912	0.356851
Cyp4f17	0.104646	0.72265	0.999863	0.104912	0.720268	0.999958	0.220741	0.44892	0.987941	0.347103	0.233691	0.998426	0.437128	0.132779	0.545677
Ecm1	-0.0507868	0.810572	0.999863	-0.366909	0.0833458	0.999958	-0.238062	0.261127	0.931592	-0.272031	0.199163	0.998426	0.436908	0.0391118	0.336579
Wdr72	1.31455	0.139209	0.999863	0.0864237	0.927599	0.999958	-0.0533537	0.955255	0.996393	0.323244	0.727517	0.998426	0.436778	0.63449	NA
Atpif1	-0.101696	0.498638	0.999863	0.0840434	0.57238	0.999958	0.253707	0.0867608	0.791511	0.192629	0.194649	0.998426	0.436423	0.00316843	0.0996301
Cd300a	0.00295838	0.989948	0.999863	0.240088	0.303791	0.999958	0.106371	0.648637	0.996393	0.0492144	0.833311	0.998426	0.436163	0.0611384	0.410928
Sri	-0.146624	0.475634	0.999863	0.237619	0.243086	0.999958	0.382158	0.059692	0.754841	0.259928	0.201385	0.998426	0.435955	0.0317226	0.309876
Syt12	0.619193	0.11277	0.999863	-0.109718	0.784928	0.999958	0.635354	0.0966284	0.800191	0.531192	0.168698	0.998426	0.435768	0.260308	0.679441
Endou	-0.152209	0.897032	0.999863	-1.44628	0.272909	0.999958	-1.60925	0.223879	0.909995	-2.6336	0.0545552	0.998426	0.435703	0.693624	NA
Nab2	-0.118058	0.534727	0.999863	0.24709	0.192103	0.999958	0.141508	0.454968	0.989556	-0.024212	0.898424	0.998426	0.435197	0.0214459	0.258757
Tbx20	-0.563444	0.208562	0.999863	-0.718515	0.106638	0.999958	-0.449555	0.303384	0.940116	-0.250556	0.564749	0.998426	0.434984	0.306552	0.716092
Omp	0.44227	0.791264	0.999863	-1.5877	0.358598	0.999958	-1.15316	0.504912	0.996393	1.32004	0.399119	0.998426	0.43469	0.790811	NA
Gpr85	0.366974	0.785593	0.999863	-0.368027	0.793152	0.999958	-2.0176	0.180401	0.874555	-0.0382035	0.977553	0.998426	0.434549	0.740809	NA
Tle3	-0.25457	0.416066	0.999863	0.429309	0.168079	0.999958	0.912032	0.00334922	0.367258	0.633286	0.0418642	0.998426	0.434284	0.163079	0.587718
Ptpn7	-0.0460616	0.878286	0.999863	0.60559	0.0345191	0.999958	0.406024	0.157318	0.863804	0.169232	0.561622	0.998426	0.434175	0.131068	0.544469
Igflr1	0.171073	0.630261	0.999863	0.204771	0.556475	0.999958	0.205351	0.551794	0.996393	0.150807	0.664913	0.998426	0.434052	0.204183	0.629157
Kcna5	-0.966339	0.428146	0.999863	-1.18932	0.333294	0.999958	-1.34401	0.275301	0.933206	0.0435703	0.96697	0.998426	0.433862	0.670413	NA
Lrtomt	-0.314914	0.659965	0.999863	0.261228	0.695459	0.999958	-0.0291695	0.965494	0.996393	-0.433058	0.537278	0.998426	0.433831	0.508878	NA
Gpr137b	0.133059	0.547062	0.999863	0.0899778	0.680645	0.999958	0.253823	0.239751	0.920538	0.179071	0.410095	0.998426	0.433803	0.043652	0.356692
Rasd1	-0.326743	0.19796	0.999863	-0.217088	0.390962	0.999958	0.0523959	0.835589	0.996393	0.10582	0.675211	0.998426	0.433721	0.0853756	0.470276
Avil	0.309345	0.387203	0.999863	-0.00485465	0.989186	0.999958	0.37486	0.288164	0.933206	0.409798	0.246451	0.998426	0.433322	0.219595	0.646593
Tnfaip6	-0.88085	0.302599	0.999863	-0.853148	0.297908	0.999958	0.836726	0.217078	0.906858	-1.02235	0.218197	0.998426	0.433279	0.536388	NA
Smarcd3	0.0358034	0.905163	0.999863	-0.0569467	0.849031	0.999958	0.186218	0.530468	0.996393	0.358507	0.226727	0.998426	0.43327	0.143235	0.561577
Ubxn11	-0.782999	0.101873	0.999863	-0.664944	0.143812	0.999958	-0.116559	0.781479	0.996393	-0.550194	0.215104	0.998426	0.432864	0.282686	0.698327
[truncated: 12,387 more rows]
