# Supplementary material for: A toxicogenomic approach for the risk assessment of the food contaminant acetamide
Source: Toxicol Appl Pharmacol. 2020 Feb 1;388:114872. doi: 10.1016/j.taap.2019.114872 (PMC7014822; doi:10.1016/j.taap.2019.114872)
Supplement: Supplementary Table S6 — RNA-seq fold changes for male rats treated with acetamide for 28 days in experiment B. [file mmc7.xlsx]

## Sheet: Exp B - Males - Day 29
Gene	300			500			750			1000			1500
	Log2FC 300mg/kg-d	P value 300mg/kg-d	FDR 300mg/kg-d	Log2FC 500mg/kg-d	P value 500mg/kg-d	FDR 500mg/kg-d	Log2FC 750mg/kg-d	P value 750mg/kg-d	FDR 750mg/kg-d	Log2FC 1000mg/kg-d	P value 1000mg/kg-d	FDR 1000mg/kg-d	Log2FC 1500mg/kg-d	P value 1500mg/kg-d	FDR 1500mg/kg-d
Hist3h2ba	14.4814	NA	NA	13.1353	NA	NA	14.0701	NA	NA	13.0056	NA	NA	18.8301	NA	NA
Ifit1	6.40247	2.52535e-05	0.0898709	4.68206	0.00208804	0.090434	5.24467	0.000562512	0.0223072	-0.938701	0.559889	0.73627	6.96165	4.62463e-06	0.000579798
Slc5a9	0.105964	NA	NA	1.61668	NA	NA	2.63626	NA	NA	2.45159	NA	NA	5.76765	NA	NA
Fam25a	-17.2519	NA	NA	-0.853438	NA	NA	-1.05004	NA	NA	-0.0959294	NA	NA	5.54866	NA	NA
Acot1	-0.681486	0.484333	0.999543	0.278541	0.774087	0.922084	0.5759	0.552333	0.746405	2.88671	0.00280436	0.0350787	5.05806	1.61033e-07	6.02335e-05
Hist1h2bd	-2.3264	NA	NA	-0.40244	NA	NA	-0.845285	NA	NA	-1.33024	NA	NA	4.33646	NA	NA
Fam83d	1.12637	0.122686	0.999543	1.56397	0.0313182	NA	2.17316	0.00257419	0.0467903	2.06646	0.00416701	0.043965	4.26566	2.35205e-09	9.47518e-06
Gucy2c	0.0669307	0.960139	0.999543	-0.41339	0.768452	NA	0.84498	0.510543	NA	1.71272	0.169488	NA	4.22135	0.000487872	0.0121134
LOC100363294	0.596176	0.704457	0.999543	2.09867	0.141729	NA	2.66534	0.055512	NA	2.64526	0.0571334	NA	4.11458	0.00232775	NA
Neil3	0.510132	0.695786	0.999543	1.23831	0.327287	NA	1.09845	0.385159	NA	1.31641	0.292708	NA	3.96669	0.000882314	NA
Kif22	0.423043	NA	NA	1.18819	NA	NA	1.55272	NA	NA	1.74573	NA	NA	3.94942	NA	NA
Racgap1	0.595141	0.508079	0.999543	1.38424	0.116321	NA	1.17359	0.183957	0.423962	1.41222	0.107457	0.279173	3.927	4.32984e-06	0.000564405
Hist1h2bl	2.64125	0.0381147	0.922726	1.74636	0.19247	NA	2.3324	0.0704532	NA	3.01585	0.0163815	NA	3.91997	0.00145342	NA
Xkr5	0.95265	0.20625	0.999543	1.52524	0.0411604	NA	1.81809	0.0143061	0.108447	1.94398	0.00866705	0.0662442	3.89893	9.66446e-08	5.12715e-05
Ccnb1	0.337173	0.629714	0.999543	1.48938	0.0326831	0.259341	1.64843	0.0180171	0.121982	1.74101	0.0124663	0.0812919	3.86032	2.86586e-08	2.73952e-05
Spag5	0.485493	NA	NA	1.4485	NA	NA	1.76209	NA	NA	1.71958	NA	NA	3.85468	NA	NA
Hist1h2ail1	0.663145	0.544404	0.999543	0.940832	0.386692	NA	0.916532	0.397181	NA	1.13273	0.290815	NA	3.84834	0.000183124	0.00695567
Grm4	0.0584199	0.97739	0.999543	1.64614	0.408545	NA	1.9891	0.308482	NA	0.578727	0.778899	NA	3.84327	0.0404194	NA
Hist1h1a	0.0584292	NA	NA	-0.398071	NA	NA	-1.10008	NA	NA	-0.575416	NA	NA	3.83175	NA	NA
Ttk	0.248681	NA	NA	0.945664	NA	NA	1.63491	NA	NA	1.44572	NA	NA	3.81949	NA	NA
H19	-0.122632	NA	NA	-0.465216	NA	NA	-0.0640174	NA	NA	-0.455576	NA	NA	3.80397	NA	NA
Kif2c	0.242524	0.73742	0.999543	1.38543	0.054183	0.32125	1.67479	0.019777	0.126952	1.47237	0.0405599	0.156672	3.77398	1.38028e-07	5.86413e-05
Mis18a	0.813328	0.366457	0.999543	1.29169	0.14715	NA	1.95095	0.0260017	0.146189	1.71782	0.0506839	0.179232	3.76176	1.25029e-05	0.00116602
Ube2c	0.655299	0.312825	0.999543	1.37253	0.0331667	0.259341	1.86911	0.00354334	0.0535959	1.92681	0.0026261	0.0339378	3.76076	3.38327e-09	9.70238e-06
Cdk1	0.552657	0.413507	0.999543	1.35575	0.0443866	0.296874	1.88451	0.00513771	0.0651735	1.8546	0.00588783	0.0535411	3.73799	2.69473e-08	2.73952e-05
Top2a	0.490795	NA	NA	0.995248	NA	NA	1.33528	NA	NA	1.13706	NA	NA	3.71959	NA	NA
Hmmr	0.0568753	0.937716	0.999543	1.03962	0.15115	0.480518	1.42048	0.0494179	0.206496	1.21118	0.0940092	0.259696	3.71208	2.55851e-07	8.15239e-05
Slc4a5	1.22608	0.25677	0.999543	1.49683	0.162882	NA	2.0864	0.045127	NA	2.19263	0.0343412	NA	3.69619	0.000238436	NA
Nusap1	0.406415	NA	NA	1.08908	NA	NA	1.51107	NA	NA	1.47723	NA	NA	3.69484	NA	NA
Ndc80	0.516703	0.431063	0.999543	1.42462	0.0275382	NA	1.92911	0.00263873	0.0473638	1.85606	0.00382135	0.0416458	3.69064	6.16276e-09	9.76306e-06
Cenpt	0.669292	0.296593	0.999543	1.36422	0.0319779	0.257463	1.91281	0.00247652	0.0458174	1.89874	0.00265757	0.0341018	3.67988	4.41665e-09	9.76306e-06
RT1-M5	-0.404432	NA	NA	0.478844	NA	NA	0.971452	NA	NA	0.710772	NA	NA	3.67189	NA	NA
Cdca2	0.619303	0.372951	0.999543	1.38811	0.0449107	0.29781	1.49879	0.0301659	0.15769	1.61743	0.0192205	0.104215	3.66375	9.98943e-08	5.12715e-05
Fam111a	0.709322	0.262522	0.999543	1.30319	0.0387244	0.275853	1.54293	0.0141504	0.107573	1.61251	0.0102921	0.0731227	3.64307	5.47177e-09	9.76306e-06
RT1-M4	-2.30476	NA	NA	0.513869	NA	NA	0.120891	NA	NA	-0.914708	NA	NA	3.64191	NA	NA
Dlgap5	0.342599	0.61963	0.999543	1.12333	0.102047	0.412683	1.43936	0.0357776	0.172182	1.46514	0.032538	0.138579	3.59807	1.34151e-07	5.86413e-05
Prc1	0.294785	0.670315	0.999543	1.10685	0.109161	0.424807	1.41177	0.0408334	0.184696	1.46748	0.0334739	0.140536	3.59279	1.82744e-07	6.3523e-05
Pttg1	0.0513664	0.939908	0.999543	0.99463	0.141052	0.468841	1.57037	0.0196063	0.126774	1.59725	0.0175665	0.0994436	3.59242	7.99144e-08	5.12715e-05
Rrm2	0.446346	0.565891	0.999543	0.989577	0.201249	0.542776	1.87712	0.0147191	0.109934	1.69565	0.0276534	0.126508	3.57048	3.16088e-06	0.000442177
Plk1	-0.0120514	NA	NA	0.946764	NA	NA	1.42012	NA	NA	1.37561	NA	NA	3.54459	NA	NA
Prr11	0.216071	0.78612	0.999543	1.07547	0.173203	NA	1.35046	0.0862396	0.279788	1.1522	0.14368	0.331254	3.53641	5.95711e-06	0.00068656
Ccna2	0.55723	0.443221	0.999543	0.983857	0.174997	0.513196	1.427	0.0485639	0.204408	1.36973	0.0583285	0.195543	3.51282	1.08107e-06	0.00021381
Cdc20	0.199089	0.763002	0.999543	0.852774	0.195864	0.537262	1.4833	0.0242782	0.141044	1.39158	0.034576	0.143039	3.49896	1.02802e-07	5.12715e-05
Aurkb	0.368467	0.535227	0.999543	1.1237	0.0572319	0.328401	1.51292	0.0102244	0.0912041	1.58723	0.00701879	0.0590032	3.49315	2.47804e-09	9.47518e-06
Pbk	0.682084	0.303193	0.999543	1.42372	0.030318	NA	1.72001	0.0086259	0.0835207	1.83939	0.00491784	0.0484052	3.48926	7.77978e-08	5.12715e-05
Galnt16	3.04198	0.00540787	0.743737	3.59576	0.00078318	NA	3.69547	0.000496203	NA	3.467	0.00117497	NA	3.48451	0.00104618	NA
Rgcc	2.50631	0.0497969	0.951389	3.23848	0.00796023	NA	3.20509	0.00826444	NA	3.14717	0.00952871	NA	3.48062	0.00334228	NA
Knstrn	0.367605	0.589846	0.999543	1.36283	0.0442736	0.296662	1.6362	0.015536	0.112415	1.65844	0.0141558	0.0875317	3.47722	2.39885e-07	7.86207e-05
Iqgap3	-0.231529	NA	NA	0.7484	NA	NA	1.10391	NA	NA	1.33781	NA	NA	3.46411	NA	NA
Nek2	0.279906	0.729419	0.999543	0.995111	0.213114	NA	1.32751	0.0944594	0.294905	1.17896	0.137984	0.323275	3.46332	9.51682e-06	0.000953429
Bub1b	0.120217	0.874582	0.999543	0.996271	0.187938	0.528226	1.42772	0.058378	0.224708	1.2643	0.093874	0.259586	3.45418	4.15798e-06	0.000554607
Cdca3	0.350252	0.604176	0.999543	1.06878	0.111918	0.428394	1.37701	0.0400465	0.182925	1.48107	0.0270989	0.125118	3.4516	2.26691e-07	7.64815e-05
Ube2t	0.607793	0.387312	0.999543	1.10765	0.112567	NA	1.79477	0.00936326	0.0874192	1.88841	0.00618456	0.055086	3.4437	4.7363e-07	0.000111005
Ccnb2	0.200889	0.756955	0.999543	1.58465	0.0139414	0.182736	1.48133	0.0215244	0.13349	1.45155	0.0242822	0.118007	3.42803	9.27967e-08	5.12715e-05
Mki67	0.308907	0.649527	0.999543	1.01293	0.135866	0.460521	1.42494	0.0358064	0.172204	1.31008	0.0536285	0.1855	3.42751	4.32883e-07	0.000109772
Depdc1	-0.0615824	NA	NA	0.737004	NA	NA	1.1656	NA	NA	1.18621	NA	NA	3.41722	NA	NA
Cyp4f37	2.18977	0.100281	0.999543	1.3111	0.367732	NA	2.58995	0.0463976	NA	1.80487	0.186096	NA	3.40747	0.00642453	NA
Troap	-0.10891	0.875435	0.999543	1.11504	0.104645	0.417256	1.58718	0.0204711	0.129687	1.72722	0.0115976	0.0779083	3.40567	5.81731e-07	0.000133461
Depdc1b	0.692818	0.404614	0.999543	1.55837	0.0545767	NA	1.72652	0.0319588	NA	1.94665	0.0150245	0.0910474	3.40326	1.50712e-05	0.00134017
Cenpf	0.0673742	NA	NA	0.990393	NA	NA	1.39016	NA	NA	1.18792	NA	NA	3.39517	NA	NA
Exo1	1.21924	0.114821	0.999543	1.65649	0.0309097	NA	1.93985	0.0108676	0.0938346	1.93319	0.0110821	0.0758725	3.39318	5.98518e-06	0.00068656
Cenpq	0.721067	0.307137	0.999543	1.68942	0.0149761	NA	1.74066	0.0119702	0.0983778	1.8707	0.00679098	0.0582523	3.39082	6.94464e-07	0.000150306
Mmp20	0.635476	0.842378	0.999543	0.178976	0.955338	NA	0.0540468	0.986507	NA	1.15578	0.717601	NA	3.38515	0.274227	NA
Them5	2.5054	0.0610524	0.983377	2.65678	0.0464403	NA	4.0561	0.000986658	NA	3.73975	0.00261717	NA	3.37336	0.00725008	NA
Lhx9	1.62814	0.225538	0.999543	2.74891	0.0272433	NA	1.58936	0.238307	NA	2.83761	0.0208078	NA	3.36447	0.0049368	NA
Diaph3	-0.333134	0.628842	0.999543	1.2034	0.0737421	NA	1.3063	0.0517337	0.210716	1.51608	0.0236646	0.116457	3.35577	4.47733e-07	0.000109772
Kif23	0.416404	NA	NA	0.643905	NA	NA	1.29989	NA	NA	0.829041	NA	NA	3.34245	NA	NA
Ect2	0.335222	NA	NA	1.17319	NA	NA	0.943268	NA	NA	1.32069	NA	NA	3.33411	NA	NA
Gal3st1	2.06411	0.0746141	0.983377	1.59931	0.180739	NA	1.34156	0.265721	NA	2.86956	0.0106346	NA	3.32977	0.00269248	NA
Melk	0.413981	0.542744	0.999543	0.816884	0.226584	NA	1.52059	0.0224133	0.135691	1.86292	0.00495546	0.0484455	3.31429	4.49766e-07	0.000109772
Nuf2	0.087377	0.899637	0.999543	1.11254	0.10558	0.418126	1.26554	0.0651958	0.238707	1.39923	0.0412924	0.157662	3.31412	1.19015e-06	0.000220762
Kif20b	0.304658	NA	NA	0.96819	NA	NA	1.05422	NA	NA	1.06884	NA	NA	3.30114	NA	NA
Traip	0.68232	0.382187	0.999543	1.03621	0.181964	NA	1.06443	0.168879	0.404937	1.67334	0.0287063	0.128842	3.26274	1.53174e-05	0.00134126
Espl1	0.222767	0.740827	0.999543	1.0423	0.118423	0.439145	1.57082	0.0179907	0.121959	1.65323	0.0127014	0.0821675	3.2468	8.51916e-07	0.000177679
Sgol2	0.0671715	NA	NA	1.16929	NA	NA	1.26145	NA	NA	1.29126	NA	NA	3.23671	NA	NA
Plk5	1.60039	0.0553999	0.972535	1.37935	0.105318	NA	1.88988	0.0218252	NA	1.69923	0.0404192	NA	3.2192	4.68954e-05	0.00289213
Birc5	0.350573	0.555031	0.999543	1.23956	0.0356011	0.267138	1.56009	0.00800245	0.0810908	1.44892	0.0138066	0.0860054	3.21796	3.81631e-08	3.12692e-05
Aqp7	1.69969	0.0249469	0.887815	1.02189	0.185203	NA	0.887311	0.250073	0.497296	1.84878	0.0144226	0.0886795	3.21567	1.61417e-05	0.0013818
Kifc1	0.0519583	0.93773	0.999543	0.804602	0.224708	0.568333	1.41331	0.0324944	0.164586	1.41666	0.0320592	0.137289	3.20402	1.16287e-06	0.000220762
Cdkn3	0.150711	0.799242	0.999543	1.60891	0.00581922	0.135894	1.70953	0.00333803	0.0523992	1.80733	0.00189997	0.0288163	3.20254	3.17505e-08	2.80162e-05
Sapcd2	0.510952	0.495616	0.999543	0.989951	0.182075	NA	2.14377	0.00309375	0.0505973	1.6489	0.0237085	0.116568	3.19616	8.47477e-06	0.000883764
Cep55	0.0599264	NA	NA	1.0947	NA	NA	1.09777	NA	NA	1.14865	NA	NA	3.19503	NA	NA
Tubb6	0.14665	NA	NA	0.718429	NA	NA	1.21757	NA	NA	1.5784	NA	NA	3.1809	NA	NA
Clspn	0.549869	0.540509	0.999543	0.0304184	0.97377	NA	0.669383	0.454263	NA	1.05043	0.234107	NA	3.11761	0.000272546	0.0089325
Ska1	0.391008	NA	NA	0.965913	NA	NA	1.39839	NA	NA	1.44389	NA	NA	3.11203	NA	NA
Ccna1	0.0584212	0.975855	0.999543	2.58262	0.147637	NA	1.1682	0.537816	NA	1.91113	0.292641	NA	3.10276	0.0761147	NA
Ns5atp9	0.835713	0.256465	0.999543	1.42567	0.049374	NA	1.62007	0.0243495	0.14115	1.53704	0.0327833	0.139027	3.08191	1.18181e-05	0.00112037
Lrr1	-0.365407	0.745104	0.999543	1.35777	0.179871	NA	0.886651	0.38838	NA	1.08922	0.283724	NA	3.08167	0.00145301	NA
Cenpw	0.0180447	0.980507	0.999543	1.16938	0.10499	NA	1.27651	0.0757523	0.259072	1.37576	0.055134	0.188616	3.08104	1.35396e-05	0.00124948
Hrh1	2.49971	0.0669252	0.983377	2.35631	0.0910536	NA	3.12818	0.0168734	NA	2.92576	0.0266936	NA	3.08049	0.0179641	NA
Slc22a13	0.635505	0.673844	0.999543	1.62334	0.251422	NA	2.76323	0.0329987	NA	1.5457	0.270396	NA	3.07724	0.0154836	NA
Cdhr5	-0.648367	NA	NA	-0.0726205	NA	NA	0.101932	NA	NA	0.313736	NA	NA	3.06685	NA	NA
Pnma1	2.87067	0.0246148	0.887815	2.07988	0.123257	NA	2.80267	0.0287012	NA	2.86872	0.0243613	NA	3.06453	0.0149335	NA
Celf5	0.0293177	0.980854	0.999543	0.582036	0.622917	NA	1.04127	0.36359	NA	0.917885	0.424734	NA	3.04485	0.00501623	NA
Spsb4	-2.03642	0.0480118	0.951389	-0.813758	0.423666	0.733168	1.14724	0.255243	0.503625	2.03241	0.0435814	0.163186	3.04095	0.00251292	0.0318869
Cdc7	1.24148	0.070447	0.983377	1.2271	0.0753427	NA	1.82964	0.00660583	NA	1.8492	0.00595551	0.0537917	3.02591	4.27839e-06	0.000564108
Asf1b	0.679377	0.306968	0.999543	0.969132	0.14384	NA	1.6027	0.014603	0.10922	1.68603	0.0100962	0.0721531	3.02121	3.32743e-06	0.000457812
Eppin	2.19811	0.123997	0.999543	2.49007	0.0785671	NA	1.66534	0.260881	NA	1.81445	0.213716	NA	2.98772	0.0292113	NA
Acta1	1.17489	0.421672	0.999543	2.29415	0.0863418	NA	1.57786	0.260461	NA	2.36321	0.0727637	NA	2.94963	0.0206045	NA
RT1-T18	0.635487	0.79534	0.999543	0.756063	0.757628	NA	1.21148	0.62089	NA	2.02977	0.396333	NA	2.94861	0.206459	NA
Ckap2	0.267117	0.669669	0.999543	1.16112	0.0617567	0.338839	1.49926	0.0155602	0.112415	1.36067	0.0282032	0.127969	2.93646	1.91349e-06	0.000313566
Kif18b	0.300699	0.637445	0.999543	0.818753	0.197717	0.538731	1.20785	0.0564872	0.220372	1.28476	0.0423343	0.160184	2.93352	3.14027e-06	0.000442177
Gdf6	1.21258	0.505666	0.999543	2.64664	0.119938	NA	0.631144	0.729008	NA	2.1682	0.209962	NA	2.9305	0.0780386	NA
LOC361016	0.0688956	0.964165	0.999543	-1.6458	0.321724	NA	0.112556	0.941321	NA	0.858112	0.559599	NA	2.92443	0.0376544	NA
Kif20a	0.277706	NA	NA	0.844334	NA	NA	1.05737	NA	NA	0.989164	NA	NA	2.92155	NA	NA
Mastl	0.111134	0.869048	0.999543	0.647012	0.334475	NA	1.04089	0.118595	0.334081	0.999692	0.133853	0.316929	2.91143	1.0584e-05	0.00102889
Mlf1	2.33948	0.0921453	0.999347	1.64914	0.253686	NA	1.86932	0.187267	NA	2.10069	0.133267	NA	2.90165	0.0328104	NA
Tekt1	1.81469	0.134652	0.999543	2.14278	0.0732495	NA	2.19268	0.0640014	NA	1.93175	0.107111	NA	2.90121	0.0108778	NA
Tpx2	0.274987	NA	NA	0.681747	NA	NA	1.06048	NA	NA	0.988204	NA	NA	2.89946	NA	NA
Casc5	0.437219	0.531401	0.999543	0.647121	0.353473	NA	0.973595	0.15956	0.393244	0.681134	0.326881	0.538799	2.87341	2.47151e-05	0.00186518
Epdr1	-1.06744	NA	NA	0.548902	NA	NA	1.4137	NA	NA	-0.0981949	NA	NA	2.86661	NA	NA
Hist1h1b	-1.15103	0.24725	0.999543	0.288199	0.752258	NA	0.520777	0.562938	NA	0.256616	0.77732	NA	2.85972	0.000908844	0.0176701
Iqcf3	0.0583677	0.989961	0.999543	0.756015	0.870543	NA	0.0540139	0.99071	NA	0.57867	0.900729	NA	2.85119	0.533683	NA
Tecta	0.0583955	0.983488	0.999543	1.33312	0.636595	NA	2.70886	0.322288	NA	2.0237	0.465491	NA	2.8506	0.295537	NA
Spc25	0.339973	0.580238	0.999543	0.993413	0.104138	0.416169	1.17005	0.055013	0.217014	1.1435	0.0607096	0.200321	2.8388	2.72488e-06	0.000411277
Tmem179	1.85507	0.127828	0.999543	1.72535	0.164279	NA	2.15978	0.0706862	NA	3.68564	0.00107876	NA	2.83197	0.0138879	NA
Tdh	2.64879	0.00925361	0.752715	2.93682	0.00369307	NA	2.53779	0.0130317	NA	3.19266	0.00138347	NA	2.8196	0.00507199	NA
Ddit4l2	2.3936	0.0780686	0.983377	1.78355	0.212072	NA	0.632375	0.681547	NA	2.12825	0.121809	NA	2.78917	0.0350027	NA
Kntc1	0.495679	0.433472	0.999543	0.709893	0.261589	0.604513	1.36794	0.0296435	0.156418	1.23126	0.0503861	0.178664	2.78497	8.61105e-06	0.000889886
Shisa8	0.635497	0.785866	0.999543	0.178997	0.939003	NA	0.0540671	0.981559	NA	1.83275	0.415528	NA	2.77948	0.206821	NA
Hist1h2ak	-1.09572	0.509691	0.999543	1.40174	0.362094	NA	0.055744	0.97323	NA	1.56024	0.300938	NA	2.76623	0.0545364	NA
E2f7	1.27218	0.132994	0.999543	1.01364	0.240028	NA	1.79898	0.0302482	NA	1.53342	0.0666792	NA	2.76547	0.000637343	0.0143922
Cenpi	0.189515	0.784818	0.999543	0.851084	0.214468	NA	1.08766	0.110417	0.32154	0.9613	0.158753	0.353215	2.76202	3.81407e-05	0.00258157
Slc9b1	-0.518645	0.735036	0.999543	1.11	0.437992	NA	1.8998	0.156662	NA	1.33358	0.335796	NA	2.74737	0.0328798	NA
Gja10	0.0584182	0.977656	0.999543	2.20592	0.274531	NA	0.631141	0.762205	NA	2.4285	0.221172	NA	2.74688	0.16077	NA
Hist1h2an	0.347753	0.709637	0.999543	0.961136	0.287818	NA	0.829981	0.358835	NA	0.430193	0.641737	NA	2.71942	0.00130796	NA
Ercc6l	0.27799	0.690054	0.999543	1.07814	0.117676	NA	1.19683	0.0814679	0.271181	1.21476	0.0767647	0.230484	2.71431	6.41281e-05	0.00350292
Glb1l3	1.26057	0.458481	0.999543	0.756082	0.665805	NA	1.15932	0.498745	NA	0.578736	0.740944	NA	2.71193	0.0831549	NA
Glyatl3	0.0584264	0.977985	0.999543	0.179002	0.932625	NA	1.18602	0.56934	NA	0.578733	0.784595	NA	2.70838	0.168578	NA
Btnl2	1.21253	0.753294	0.999543	0.178954	0.963002	NA	0.631098	0.870056	NA	1.15576	0.764495	NA	2.70822	0.475105	NA
LOC497796	0.0584286	0.974823	0.999543	0.756082	0.682989	NA	0.0540747	0.976699	NA	1.88017	0.278374	NA	2.69191	0.108706	NA
Rhcg	0.0559741	0.971193	0.999543	0.505359	0.738718	NA	1.89061	0.183678	NA	1.82328	0.199941	NA	2.68447	0.0546454	NA
Trim59	0.0220763	0.971933	0.999543	0.802452	0.197866	0.538731	0.546403	0.381135	0.621552	0.632233	0.310293	0.523932	2.67818	1.43755e-05	0.00129843
Rho	0.635487	0.819487	0.999543	0.756063	0.786004	NA	0.0540571	0.984512	NA	1.15579	0.678108	NA	2.66683	0.322277	NA
Slc4a3	1.91572	0.0155504	0.813822	2.04608	0.00973082	NA	2.47819	0.00132727	NA	2.26183	0.00360366	NA	2.66569	0.000478095	0.011988
Fancd2	0.532531	NA	NA	0.46753	NA	NA	0.91888	NA	NA	0.900545	NA	NA	2.64712	NA	NA
Htr1f	1.21257	0.620308	0.999543	0.75607	0.757395	NA	0.63114	0.796513	NA	0.00164825	0.999463	NA	2.64559	0.259283	NA
Catsper3	0.635494	0.778405	0.999543	0.75607	0.737784	NA	1.20593	0.593278	NA	1.68521	0.449872	NA	2.64456	0.218024	NA
Clca4l	3.29435	0.00937699	0.755042	3.10383	0.0155787	NA	2.54484	0.0521047	NA	2.06202	0.125375	NA	2.64063	0.0412494	NA
Arhgap11a	-0.0194484	NA	NA	0.677001	NA	NA	0.97201	NA	NA	1.04743	NA	NA	2.63931	NA	NA
Cxcl6	-0.518646	0.779286	0.999543	-0.39807	0.829692	NA	1.30916	0.451214	NA	1.80888	0.286791	NA	2.62498	0.113315	NA
Psrc1	1.64332	0.202489	0.999543	1.81617	0.157973	NA	2.56515	0.0395529	NA	2.61557	0.0353258	NA	2.60259	0.035876	NA
Ankrd65	2.68672	0.0172046	0.84573	1.92954	0.0988045	NA	1.42183	0.234317	NA	2.34021	0.0398944	NA	2.59547	0.0211285	NA
Bard1	0.33794	0.608917	0.999543	0.726016	0.26865	NA	1.40432	0.0300253	0.157228	1.04128	0.109244	0.281488	2.58752	5.25053e-05	0.00304186
RGD1566401	1.82775	0.11505	0.999543	2.60756	0.0207417	NA	2.49978	0.0265244	NA	2.86206	0.0101047	NA	2.58658	0.020723	NA
Parpbp	-0.460629	0.479665	0.999543	0.472762	0.46326	0.758818	0.650997	0.311107	0.559783	0.75173	0.241569	0.452011	2.57901	5.11718e-05	0.00302335
Slc22a22	0.900515	0.51515	0.999543	1.93934	0.140811	NA	2.05701	0.114892	NA	2.0335	0.118718	NA	2.57334	0.0444228	NA
Il4	2.95612	0.0544646	0.970752	1.84173	0.268734	NA	0.0540713	0.974632	NA	1.15581	0.496669	NA	2.56937	0.0983036	NA
Efcab11	-0.767714	0.540864	0.999543	0.989444	0.369957	NA	0.691505	0.534525	NA	0.989711	0.365873	NA	2.56243	0.0143306	NA
RGD1311084	1.21826	0.195345	0.999543	1.33832	0.154741	NA	2.15368	0.0143659	NA	2.06022	0.0194679	NA	2.56223	0.0027969	NA
Rims2	-1.47271	0.344524	0.999543	-0.264153	0.861949	NA	1.04712	0.442507	NA	0.290245	0.838373	NA	2.55482	0.0486598	NA
RGD1359334	0.635494	0.793456	0.999543	1.79852	0.454954	NA	0.63114	0.79484	NA	0.00164755	0.999458	NA	2.54773	0.273991	NA
Bub1	0.195269	0.716615	0.999543	0.868614	0.10553	0.418104	0.850437	0.112885	0.325856	0.985999	0.0658877	0.209826	2.54206	1.97747e-06	0.000319487
Hif3a	1.21256	0.606289	0.999543	2.19843	0.337964	NA	1.90133	0.410377	NA	0.578718	0.805703	NA	2.54124	0.259067	NA
Trpm8	0.0584293	0.972487	0.999543	0.745772	0.651351	NA	1.71572	0.264029	NA	1.91994	0.206226	NA	2.52521	0.0889462	NA
Ly49si1	-0.518647	0.77651	0.999543	1.36275	0.427884	NA	0.65692	0.712405	NA	1.30506	0.444908	NA	2.52458	0.122511	NA
Il22ra1	-0.968726	NA	NA	-0.364916	NA	NA	0.604298	NA	NA	-0.232017	NA	NA	2.51678	NA	NA
Trip13	0.646487	0.342063	0.999543	1.03554	0.125311	NA	1.44522	0.0304811	0.158459	1.13251	0.091579	0.255899	2.49681	0.000148765	0.00593653
Tbx4	0.0584274	0.973469	0.999543	1.27916	0.457295	NA	1.15922	0.500382	NA	2.05018	0.205398	NA	2.49541	0.115	NA
Evpl	1.656	0.127943	0.999543	1.38722	0.215414	NA	1.28655	0.249695	NA	1.90584	0.0741889	NA	2.49347	0.0158686	NA
Cdca5	-0.0975501	0.919375	0.999543	0.734937	0.424469	NA	0.749117	0.412267	NA	1.32594	0.136555	NA	2.48851	0.00403995	0.0427687
Acsm2a	0.0796592	0.89122	0.999543	1.81141	0.00182363	0.0849468	2.14864	0.000216307	0.0142991	0.389667	0.503154	0.692344	2.47429	2.03643e-05	0.00168057
Pole2	1.40189	0.011774	0.79112	1.42401	0.0107409	NA	1.72911	0.00173261	0.0388692	1.43174	0.00992458	0.0714413	2.4576	6.19538e-06	0.000698254
Apex2l1	1.01558	0.413525	0.999543	1.51068	0.211379	NA	1.87664	0.110406	NA	1.96419	0.0925856	NA	2.44977	0.0319822	NA
Mir301a	1.015	0.445291	0.999543	1.90341	0.126603	NA	-1.10008	0.445365	NA	2.61017	0.0280556	NA	2.42811	0.0416938	NA
Arhgef16	0.693151	0.370745	0.999543	1.01123	0.188317	NA	1.93281	0.00973159	NA	1.3207	0.081056	0.237221	2.42013	0.00108294	0.0193935
Atf7ip2	-0.485638	0.749606	0.999543	-0.365061	0.810394	NA	0.719339	0.603891	NA	1.18975	0.373738	NA	2.42001	0.0561387	NA
Cdca8	0.325014	0.536972	0.999543	0.600614	0.253301	0.596267	0.76526	0.144667	0.373367	0.917678	0.0798818	0.235378	2.40691	3.85612e-06	0.000520394
Chrna10	2.64	0.0497289	0.951389	0.756079	0.624718	NA	2.58584	0.055207	NA	2.51272	0.0627243	NA	2.40517	0.0749242	NA
Mns1	0.418064	0.631345	0.999543	0.464471	0.595878	NA	1.26025	0.130224	NA	1.67013	0.0414601	NA	2.40031	0.00280238	0.0338737
Myl1	1.21257	0.589824	0.999543	1.33315	0.553384	NA	0.631141	0.779021	NA	1.1558	0.607356	NA	2.39493	0.26583	NA
Timp4	1.28659	0.362718	0.999543	1.7153	0.215132	NA	1.61751	0.241637	NA	1.26588	0.369205	NA	2.38588	0.0710228	NA
Rad51	1.02008	0.201798	0.999543	1.06873	0.181773	NA	0.995459	0.213101	0.45921	1.06029	0.183818	0.385277	2.3809	0.00241713	0.0311554
Pex5l	2.51056	0.109952	0.999543	2.65077	0.0911358	NA	0.631147	0.710233	NA	1.15581	0.496251	NA	2.37645	0.129773	NA
Mxd3	0.565846	0.363162	0.999543	0.520086	0.40673	NA	0.910727	0.138172	0.364398	1.34299	0.0266172	0.124283	2.37548	6.36729e-05	0.00350292
Fcar	2.12427	0.245716	0.999543	0.756075	0.691898	NA	1.79502	0.336325	NA	1.15581	0.544653	NA	2.3743	0.185617	NA
Rasl10b	1.01013	0.131123	0.999543	0.476904	0.48249	NA	0.228674	0.737183	0.863889	0.3691	0.586021	0.754818	2.36793	0.000318388	0.00961112
Plk4	0.326782	0.536482	0.999543	0.803722	0.126284	NA	0.971807	0.0634861	0.235102	1.16851	0.025257	0.12065	2.36516	4.93771e-06	0.000590006
LOC302022	1.93166	0.149744	0.999543	2.53264	0.0507978	NA	1.93902	0.147803	NA	2.09331	0.112555	NA	2.35773	0.0672725	NA
Ly6i	1.21258	0.456304	0.999543	2.30145	0.132173	NA	2.66361	0.0717594	NA	3.5207	0.0131272	NA	2.35528	0.114708	NA
Acot6	0.67928	0.591559	0.999543	-0.10392	0.938961	NA	-1.20978	0.410141	NA	1.90699	0.112099	NA	2.3518	0.0472883	NA
St18	-0.518643	0.733407	0.999543	0.696968	0.637969	NA	0.981919	0.489629	NA	1.23051	0.374481	NA	2.34987	0.0692547	NA
Vil1	0.687443	0.291102	0.999543	0.53492	0.41841	NA	0.437217	0.507667	NA	0.565226	0.387005	NA	2.34856	0.000138682	0.00582717
Pkp1	1.21257	0.584954	0.999543	1.33315	0.548192	NA	0.0540661	0.980572	NA	1.1558	0.602651	NA	2.34112	0.270692	NA
Tacc3	0.133136	0.766631	0.999543	0.733155	0.101579	0.411525	1.06372	0.0173861	0.11954	1.14662	0.0103301	0.0732971	2.33906	1.59675e-07	6.02335e-05
Csdc2	1.37198	0.299117	0.999543	2.20411	0.0801909	NA	2.39556	0.0534064	NA	1.75178	0.171255	NA	2.33697	0.05845	NA
Kif11	-0.00332015	0.995627	0.999817	0.24247	0.688774	0.884629	0.432882	0.474022	0.692142	0.662351	0.272872	0.484987	2.33311	0.000107156	0.00487773
Kcnq3	2.06679	0.150499	0.999543	1.13191	0.459185	NA	1.07413	0.480187	NA	2.07088	0.148677	NA	2.32001	0.101298	NA
Tk1	0.655529	0.149786	0.999543	0.705495	0.121195	0.443392	1.02304	0.0244815	0.14153	1.14024	0.0121438	0.0799374	2.31832	3.28831e-07	9.43005e-05
Usp44	1.02846	0.449145	0.999543	2.08769	0.098741	NA	0.0532146	0.971108	NA	1.53428	0.236434	NA	2.31057	0.060881	NA
Avpr2	1.57607	0.207723	0.999543	1.72436	0.167101	NA	1.61593	0.194887	NA	1.75484	0.153483	NA	2.30556	0.0514959	NA
LOC100910945	-0.51865	0.799522	0.999543	-0.398074	0.845453	NA	1.47601	0.455154	NA	2.29901	0.228696	NA	2.30129	0.226994	NA
Kif18a	0.219349	0.728185	0.999543	0.752554	0.230824	NA	0.460655	0.464088	0.685502	0.591486	0.346201	0.558667	2.30121	0.000211766	0.00771165
Car2	0.464041	0.427377	0.999543	0.997227	0.0879573	0.390187	0.59579	0.308125	0.55685	0.699761	0.231233	0.442001	2.28404	9.19212e-05	0.00444743
Trpm1	0.635504	0.704338	0.999543	1.69606	0.283639	NA	2.50186	0.0953985	NA	1.58526	0.313954	NA	2.2816	0.129476	NA
Tssk2	1.14602	0.483569	0.999543	1.26608	0.438989	NA	1.99632	0.193614	NA	1.06682	0.514981	NA	2.28145	0.128732	NA
Olr827	0.635487	0.823671	0.999543	0.178987	0.949958	NA	0.0540578	0.984877	NA	1.6013	0.572315	NA	2.28139	0.412241	NA
Wfdc6a	1.65869	0.250484	0.999543	2.79724	0.0497855	NA	0.967411	0.508852	NA	-0.409129	0.79108	NA	2.27711	0.11109	NA
Wnk3	1.21257	0.562338	0.999543	0.756071	0.717909	NA	2.18443	0.278686	NA	1.69273	0.411586	NA	2.26902	0.255955	NA
Mir628	0.635501	0.708935	0.999543	1.33315	0.43358	NA	2.55083	0.104395	NA	2.4067	0.12748	NA	2.26434	0.1526	NA
Mir1247	0.0583889	0.988633	0.999543	0.756037	0.853647	NA	0.0540351	0.989481	NA	0.578693	0.887714	NA	2.2477	0.579068	NA
Adgrg2	0.815183	0.277482	0.999543	0.0102965	0.989182	NA	1.22469	0.101673	0.308117	1.47765	0.0478626	0.172837	2.24401	0.00256587	0.0322517
Mir219-1	2.04927	0.128269	0.999543	0.736261	0.62342	NA	1.03478	0.472434	NA	1.72706	0.206241	NA	2.22806	0.0933036	NA
Akr1b7	-1.60884	0.113113	0.999543	-0.663768	0.507998	NA	-0.900061	0.370021	0.611606	-0.436153	0.662278	0.805777	2.22533	0.0242605	0.121674
Car13	1.18162	0.442735	0.999543	0.756083	0.632966	NA	0.0540761	0.972753	NA	2.85618	0.0374575	NA	2.2158	0.115246	NA
Foxn4	0.0069136	0.993352	0.999807	0.362119	0.659393	NA	0.611719	0.450524	NA	0.993755	0.214776	NA	2.20804	0.00488485	0.0473661
Uhrf1	0.468671	0.400487	0.999543	0.493219	0.377647	NA	0.874864	0.11294	0.325858	1.29206	0.0182094	0.101246	2.20634	4.52959e-05	0.00285796
RGD1563692	1.2373	0.348494	0.999543	0.137091	0.923711	NA	-1.4782	0.334118	NA	1.4872	0.253683	NA	2.2008	0.0835414	NA
Rasal1	2.01788	0.164815	0.999543	1.71416	0.247809	NA	1.63342	0.26962	NA	2.08627	0.148869	NA	2.20045	0.124905	NA
Haus4	0.284845	0.524674	0.999543	0.827402	0.0636983	0.342199	1.0481	0.0185653	0.123494	1.11278	0.0123821	0.0809174	2.18509	8.14723e-07	0.000173068
Rsph6a	1.21257	0.553879	0.999543	0.178996	0.930367	NA	2.24149	0.254031	NA	1.6478	0.414913	NA	2.17893	0.265746	NA
Rag2	1.21258	0.544219	0.999543	1.33315	0.504932	NA	1.20621	0.546236	NA	0.57873	0.772245	NA	2.17361	0.25436	NA
Gpr149	-0.518644	0.746925	0.999543	0.709004	0.650809	NA	2.05885	0.145897	NA	0.540363	0.729912	NA	2.17296	0.120841	NA
Chgb	1.6467	0.32185	0.999543	0.179007	0.918898	NA	-0.523	0.76609	NA	1.508	0.366842	NA	2.17274	0.175643	NA
Hmx2	0.058432	0.969177	0.999543	1.39311	0.311141	NA	1.58906	0.236901	NA	1.53398	0.253631	NA	2.16998	0.0926713	NA
Prrx1	2.04276	0.0452585	0.951389	1.89259	0.0681491	NA	2.27995	0.0235492	NA	1.98301	0.051964	NA	2.16707	0.0309568	NA
Chrm2	0.836278	0.321705	0.999543	1.18929	0.151184	NA	0.888128	0.290362	NA	1.01782	0.219103	NA	2.16588	0.00523077	NA
Bfsp2	0.0584357	0.982813	0.999543	-0.398064	0.883334	NA	-0.522994	0.847116	NA	-1.15249	0.67094	NA	2.16585	0.404157	NA
Fancb	0.556955	0.287883	0.999543	0.910814	0.080845	NA	0.78497	0.132418	0.355712	1.06129	0.0408246	0.157302	2.16397	2.43511e-05	0.00186221
Ddias	0.237402	0.721539	0.999543	0.762074	0.249019	NA	0.588246	0.373947	0.615054	0.866235	0.18819	0.390766	2.14717	0.000959387	0.0181304
Efna2	1.16118	0.123619	0.999543	1.0158	0.186244	NA	1.82137	0.0122516	NA	1.26252	0.0908498	NA	2.14643	0.0026391	0.032657
Fcrl2	0.658514	0.275044	0.999543	1.15127	0.0513519	NA	1.09425	0.0631208	NA	1.36344	0.018841	0.103249	2.1428	0.000149669	0.00594067
Mr1	1.16398	0.0912596	0.996026	1.10813	0.112472	NA	1.31213	0.0544476	NA	1.69552	0.0108514	NA	2.13587	0.00102554	0.0186953
Dkkl1	-0.518646	0.743496	0.999543	1.42997	0.324543	NA	2.07513	0.135313	NA	1.73728	0.217574	NA	2.13269	0.121512	NA
Polq	0.180332	0.742007	0.999543	0.367687	0.501546	NA	0.624708	0.250274	0.497509	0.817638	0.131014	0.313507	2.12765	6.97363e-05	0.00370345
Kcnmb2	1.71128	0.28016	0.999543	2.33134	0.124435	NA	1.74909	0.267825	NA	2.4721	0.095727	NA	2.1274	0.158467	NA
MGC109340	1.05612	0.465689	0.999543	1.08481	0.457179	NA	1.04606	0.470149	NA	1.52076	0.275125	NA	2.12291	0.114131	NA
Mir331	0.0584276	0.975925	0.999543	1.95054	0.287407	NA	0.633572	0.743397	NA	0.578735	0.764998	NA	2.11822	0.239615	NA
Aspm	0.264809	NA	NA	0.420666	NA	NA	0.650472	NA	NA	0.552668	NA	NA	2.11624	NA	NA
RGD1307443	1.21254	0.76785	0.999543	0.178965	0.965248	NA	0.0540361	0.989504	NA	0.00162049	0.999685	NA	2.10399	0.604913	NA
Lman1l	-0.518647	0.792235	0.999543	0.179006	0.927561	NA	0.054076	0.97809	NA	2.10188	0.254269	NA	2.10046	0.253061	NA
Fbln1	-0.172614	0.775447	0.999543	0.449782	0.45102	NA	0.660586	0.264854	0.512476	0.49458	0.404881	0.615135	2.0998	0.000304855	0.00947694
RGD1563302	-0.518661	0.829915	0.999543	1.80688	0.440652	NA	1.23986	0.602471	NA	2.39672	0.29725	NA	2.09673	0.363886	NA
Hebp2	0.526092	0.526983	0.999543	0.279842	0.737135	0.904533	2.18687	0.00815952	0.0822365	0.370391	0.65624	0.80194	2.09409	0.011297	0.0783481
Svop	1.30345	0.307754	0.999543	1.19193	0.358409	NA	1.1011	0.395084	NA	1.96553	0.110646	NA	2.08924	0.0872605	NA
Hist1h4m	0.36763	0.758887	0.999543	1.70127	0.119928	NA	1.50311	0.171118	NA	1.29268	0.243425	NA	2.08857	0.0494739	NA
Chaf1b	0.661982	0.210699	0.999543	0.710409	0.18018	NA	1.63328	0.0016195	0.037878	1.54991	0.00278888	0.0350053	2.08681	4.95455e-05	0.0029894
Rlbp1	1.24885	0.392157	0.999543	-0.925752	0.569792	NA	0.00166785	0.999167	NA	1.19068	0.414632	NA	2.08642	0.137835	NA
Galr3	1.21257	0.549008	0.999543	2.36542	0.222581	NA	2.51057	0.190371	NA	2.01781	0.30205	NA	2.08565	0.282281	NA
Rhox10	-0.51864	0.797875	0.999543	0.179013	0.929563	NA	-0.522994	0.796216	NA	-0.575409	0.776311	NA	2.08197	0.265465	NA
H2afx	0.0516149	NA	NA	0.17283	NA	NA	0.555025	NA	NA	0.525476	NA	NA	2.08138	NA	NA
Sh3bgr	0.392166	0.659542	0.999543	0.797694	0.357091	NA	1.05687	0.208295	NA	1.06633	0.20226	NA	2.07551	0.00858509	NA
Rab27b	1.35739	0.339937	0.999543	1.18841	0.413788	NA	0.627046	0.678762	NA	1.02696	0.479495	NA	2.07473	0.125726	NA
Raver2	1.22183	0.209732	0.999543	1.62116	0.0888534	NA	2.13865	0.0195738	NA	1.33452	0.164822	NA	2.0692	0.0232929	NA
Mtus2	0.675329	0.587246	0.999543	0.952944	0.438558	NA	-0.928395	0.515955	NA	1.89089	0.103852	NA	2.06802	0.0727029	NA
Pglyrp1	0.0544784	0.961232	0.999543	1.51591	0.130158	NA	1.89588	0.0523019	NA	1.92541	0.0479735	NA	2.04592	0.0341209	NA
Tbc1d21	0.635483	0.823568	0.999543	1.33313	0.639979	NA	0.631129	0.824757	NA	1.15579	0.685105	NA	2.03784	0.465942	NA
Tnfrsf19	-2.76057	0.141263	0.999543	-0.709035	0.686616	NA	-1.74805	0.345652	NA	-1.30599	0.466886	NA	2.03358	0.219132	NA
Pinlyp	0.635431	0.89791	0.999543	0.756006	0.878677	NA	0.0540066	0.9913	NA	0.578662	0.906988	NA	2.02908	0.680133	NA
Slc5a4	1.70447	0.157421	0.999543	-0.947494	0.509559	NA	2.38297	0.041759	NA	1.38546	0.257584	NA	2.02614	0.0858123	NA
Mir223	0.304424	0.756806	0.999543	0.640131	0.503834	NA	1.54444	0.077149	NA	1.36487	0.121576	NA	2.02524	0.0162891	NA
Cep295nl	1.91733	0.169712	0.999543	1.69925	0.236397	NA	1.96252	0.158362	NA	1.08027	0.471124	NA	2.01505	0.141779	NA
Cyp2c24	-0.476001	0.640387	0.999543	0.0501142	0.960532	NA	0.207802	0.836856	0.919539	1.93796	0.0520642	0.182108	2.01346	0.0434559	0.170655
Glod5	-2.05609	0.161819	0.999543	0.147253	0.914044	NA	1.60185	0.191904	NA	-0.0331677	0.98061	NA	2.00548	0.0958246	NA
Foxm1	0.110354	NA	NA	0.30705	NA	NA	0.604023	NA	NA	0.534683	NA	NA	2.00468	NA	NA
Bpi	1.21258	0.479684	0.999543	1.33316	0.437103	NA	2.1608	0.183266	NA	1.80095	0.278412	NA	2.00043	0.218103	NA
Meox1	2.39168	0.0898877	0.994158	-0.398072	0.801997	NA	1.19628	0.437472	NA	2.30024	0.103499	NA	1.99869	0.161861	NA
Asb16	1.9316	0.175494	0.999543	2.11693	0.136854	NA	0.833691	0.578109	NA	0.450159	0.769058	NA	1.99279	0.159565	NA
Abcg3l4	-1.35983	0.470641	0.999543	1.94927	0.297004	NA	1.07003	0.567278	0.756805	1.4428	0.440287	0.643805	1.99052	0.286803	0.507703
Pnpla1	0.347816	0.778779	0.999543	0.862357	0.474253	NA	1.1539	0.327281	NA	0.469948	0.700583	NA	1.98919	0.0801025	NA
LOC100359977	1.46741	0.181196	0.999543	2.26504	0.031333	NA	1.95662	0.0655605	NA	2.13581	0.0418656	NA	1.98879	0.0586195	NA
Chtf18	0.601428	NA	NA	0.537937	NA	NA	0.916456	NA	NA	0.809807	NA	NA	1.98497	NA	NA
Tcf19	0.421826	0.414217	0.999543	0.545683	0.290874	0.629649	0.985013	0.0555239	0.21822	0.852679	0.0975836	0.2649	1.9849	0.000105573	0.00482505
Lgals2	0.122812	0.758522	0.999543	0.739034	0.0614713	0.338114	0.98933	0.0117621	0.0973946	1.14474	0.0034638	0.0396486	1.98384	3.2102e-07	9.43005e-05
Hist1h2bo	-0.237692	0.815683	0.999543	0.174039	0.861341	NA	0.95066	0.314882	NA	0.813468	0.39158	NA	1.98247	0.0297126	NA
Egflam	0.25492	0.781246	0.999543	1.41425	0.0932541	NA	1.4583	0.0804648	NA	1.52638	0.0655397	NA	1.97784	0.0144831	NA
Ppp2r2c	0.635508	0.686048	0.999543	2.26054	0.109749	NA	1.19552	0.433073	NA	0.578738	0.712788	NA	1.97526	0.162371	NA
Cdc25b	0.0545905	0.900912	0.999543	0.708771	0.103594	0.415439	0.740475	0.0885183	0.284022	0.441529	0.311065	0.524526	1.97	4.85541e-06	0.000590006
Neurl1b	-0.13888	0.839404	0.999543	0.0893505	0.896041	NA	0.115498	0.865476	0.934122	-0.0990718	0.884823	0.94	1.961	0.00332934	0.0378639
Kif15	-0.149758	0.755388	0.999543	0.50096	0.290837	NA	0.988316	0.0351381	0.170996	0.608773	0.196731	0.400803	1.95967	2.39121e-05	0.00186221
Pfn4	-0.518652	0.782355	0.999543	1.29987	0.480246	NA	2.14684	0.218902	NA	2.30201	0.183914	NA	1.95402	0.26399	NA
Nhs	0.490226	0.69666	0.999543	0.917393	0.451053	NA	1.92695	0.0854153	NA	1.21114	0.300081	NA	1.94399	0.080048	NA
Stmn1	0.248614	0.57179	0.999543	0.659785	0.133019	0.458577	0.696015	0.112802	0.325706	0.817253	0.0624662	0.203736	1.94381	8.91758e-06	0.000913336
Gjb4	0.635463	0.878406	0.999543	0.756038	0.855568	NA	0.0540363	0.98962	NA	0.00162075	0.999689	NA	1.94091	0.637616	NA
Guca1b	0.0584289	0.969716	0.999543	1.22195	0.41696	NA	3.18149	0.0149821	NA	2.10493	0.125661	NA	1.93704	0.160469	NA
Gnaz	1.22913	0.230057	0.999543	-0.265666	0.829525	NA	0.393153	0.722764	NA	1.16406	0.255961	NA	1.93613	0.0463499	NA
Sorcs1	0.869786	0.435348	0.999543	0.448405	0.702562	NA	0.675324	0.551373	NA	1.18883	0.272678	NA	1.936	0.0615281	NA
Tac4	0.893195	0.356672	0.999543	0.603386	0.546753	NA	0.235982	0.817819	NA	1.10757	0.244573	NA	1.93259	0.0339314	NA
Nsl1	-0.0384991	0.945619	0.999543	0.271898	0.628008	NA	0.622984	0.261095	0.509131	0.725076	0.189452	0.391992	1.92482	0.000395033	0.0108656
Gpr63	1.0572	0.393775	0.999543	1.3529	0.268792	NA	1.46188	0.224823	NA	1.02052	0.409641	NA	1.92323	0.0990063	NA
Gpha2	-0.518651	0.856013	0.999543	0.756076	0.791383	NA	-0.523005	0.854818	NA	0.57873	0.839549	NA	1.9195	0.489582	NA
Erich6	1.876	0.0839461	0.989379	1.71693	0.11858	NA	1.8787	0.0834241	NA	1.87192	0.0839303	NA	1.91524	0.0753355	NA
Htr1b	0.789902	0.517184	0.999543	0.560974	0.657328	NA	-1.66605	0.227617	NA	0.721133	0.554742	NA	1.90951	0.0869827	NA
Khdc3	2.13518	0.145617	0.999543	1.9551	0.191077	NA	1.57484	0.301344	NA	1.5557	0.305998	NA	1.90682	0.195589	NA
Ppfia3	-1.07959	0.483907	0.999543	-0.38194	0.804399	NA	1.07805	0.43235	NA	0.440578	0.758532	NA	1.90658	0.145843	NA
Eme1	-0.414015	NA	NA	0.0885191	NA	NA	0.270061	NA	NA	0.464953	NA	NA	1.9034	NA	NA
Col11a1	0.635495	0.74563	0.999543	1.98355	0.299446	NA	2.25551	0.227851	NA	2.63861	0.150608	NA	1.89737	0.315571	NA
Rbp7	0.350638	0.525078	0.999543	0.746102	0.174566	NA	0.630473	0.251196	0.498876	1.05936	0.0525444	0.183373	1.89732	0.000473769	0.0119705
Tshr	-0.518645	0.76374	0.999543	1.42448	0.374663	NA	0.970714	0.553504	NA	0.95347	0.559613	NA	1.89258	0.222048	NA
Duoxa2	0.0584225	0.981655	0.999543	-0.398078	0.875502	NA	0.634521	0.802756	NA	1.69504	0.492313	NA	1.88884	0.441028	NA
Col6a4	1.0307	0.387914	0.999543	1.16685	0.327606	NA	2.189	0.0482981	NA	0.718161	0.556778	NA	1.88793	0.0907034	NA
Ccdc183	1.4765	0.166353	0.999543	1.60042	0.133363	NA	1.45252	0.173946	NA	2.31021	0.0220686	NA	1.88398	0.066305	NA
Pak6	0.893315	0.323295	0.999543	0.829822	0.367771	NA	1.4431	0.0942906	NA	1.85672	0.0265095	NA	1.88053	0.0236239	NA
Fcrlb	0.604093	0.677424	0.999543	1.09163	0.434632	NA	2.01731	0.119001	NA	1.94658	0.132876	NA	1.88053	0.145729	NA
Kcnip4	-1.09572	0.5322	0.999543	0.727343	0.671417	NA	0.056034	0.974506	NA	1.30228	0.424403	NA	1.87978	0.234878	NA
Fut2	2.21604	0.274278	0.999543	0.75607	0.719523	NA	1.20608	0.566675	NA	2.08143	0.306161	NA	1.87742	0.35841	NA
Dnajc5b	1.32754	0.157689	0.999543	0.101068	0.918367	NA	-0.0865866	0.93026	NA	0.290524	0.764346	NA	1.87403	0.0434001	0.170494
Gpr84	-0.518642	0.729791	0.999543	0.179012	0.905103	NA	0.627299	0.66538	NA	1.29498	0.339297	NA	1.87187	0.148827	NA
Hmgb2	-0.957875	0.18547	0.999543	0.304288	0.660072	NA	0.677702	0.321724	0.569554	0.554182	0.41841	0.625809	1.86953	0.0054144	0.0500966
Ly6g6e	0.520424	0.744499	0.999543	-0.370035	0.827326	NA	0.0462112	0.977744	NA	-0.547381	0.746941	NA	1.86394	0.211456	NA
Fam229b	1.27338	0.27202	0.999543	1.3665	0.239432	NA	0.795615	0.510119	NA	1.01081	0.391148	NA	1.85735	0.0931481	NA
Nme4	1.13858	0.144038	0.999543	1.06327	0.179551	NA	1.34408	0.0797132	NA	2.07148	0.00472342	NA	1.84795	0.0122042	NA
Bex1	0.49638	0.705044	0.999543	1.32819	0.2817	NA	1.64978	0.169178	NA	0.954376	0.445885	NA	1.84685	0.117351	NA
Prss30	0.635498	0.748821	0.999543	2.00138	0.287272	NA	1.69846	0.370249	NA	1.98939	0.286936	NA	1.84027	0.325625	NA
Cenpa	0.0381349	0.944292	0.999543	0.222603	0.683059	NA	0.376629	0.487812	0.702345	0.515954	0.340666	0.552936	1.83918	0.000593257	0.0137758
Ecel1	0.0584172	0.981543	0.999543	0.756069	0.764626	NA	1.20574	0.632964	NA	1.1558	0.647161	NA	1.83888	0.458029	NA
Bnc2	0.0584096	0.983927	0.999543	0.756061	0.794268	NA	1.20555	0.677518	NA	1.15579	0.690157	NA	1.83369	0.521261	NA
Olah	-0.243916	0.834216	0.999543	1.07962	0.323283	NA	0.0655791	0.954165	NA	0.273489	0.80775	NA	1.833	0.0847271	NA
Trim16	1.03485	0.39951	0.999543	2.2749	0.0475538	NA	1.64689	0.161849	NA	1.23235	0.306386	NA	1.83161	0.11328	NA
Mapk10	1.51992	0.0304651	0.911965	1.07148	0.134164	NA	1.46914	0.0367137	NA	2.3197	0.000777691	0.0174382	1.83121	0.0084236	0.0650688
Fam72a	0.120831	0.844496	0.999543	0.715394	0.23835	NA	0.848699	0.159067	0.392614	0.614496	0.310099	0.523868	1.83081	0.00196576	0.0278278
Incenp	0.0442234	NA	NA	0.22362	NA	NA	0.62031	NA	NA	0.685269	NA	NA	1.83052	NA	NA
Scg5	0.058425	0.973538	0.999543	2.0897	0.201288	NA	2.50168	0.117102	NA	2.06954	0.202087	NA	1.82633	0.263718	NA
Ly6g6d	0.0584296	0.971458	0.999543	1.08916	0.479746	NA	2.12324	0.140696	NA	2.30699	0.106303	NA	1.82019	0.209534	NA
Pgr	-0.518639	0.795282	0.999543	0.179014	0.928641	NA	-1.10007	0.582094	NA	0.00166798	0.999334	NA	1.81947	0.326237	NA
Slc15a5	1.6488	0.0856467	0.991427	0.196007	0.854956	NA	1.30391	0.181267	NA	0.235169	0.822724	NA	1.81733	0.0550042	NA
Camk2b	0.424396	0.679449	0.999543	1.35962	0.160786	NA	1.31612	0.172676	NA	2.06864	0.0265711	NA	1.8105	0.053585	NA
Fstl3	0.753927	0.534354	0.999543	1.38443	0.232627	NA	2.04359	0.0643355	NA	2.08437	0.0580623	NA	1.80615	0.103449	NA
Rasl11b	0.124336	0.855655	0.999543	0.868081	0.188467	NA	0.589882	0.375049	NA	1.66949	0.00885183	NA	1.80462	0.00444541	0.0450797
Defb27	1.13867	0.105703	0.999543	1.72355	0.0117757	NA	1.74181	0.0103435	NA	1.80647	0.00749331	NA	1.80432	0.00730984	0.0597656
Clca4	1.60358	0.21704	0.999543	1.77384	0.170573	NA	2.36857	0.0566201	NA	2.62444	0.03239	NA	1.79824	0.156588	NA
Plagl1	1.29521	0.276866	0.999543	1.3977	0.2412	NA	0.458961	0.720609	NA	0.738787	0.551609	NA	1.79762	0.11639	NA
Got1l1	1.05382	0.523855	0.999543	-0.975144	0.576937	NA	0.534469	0.755735	NA	0.925899	0.577248	NA	1.79298	0.25667	NA
Tmem255b	0.466068	0.731218	0.999543	0.878638	0.506067	NA	0.0569592	0.967934	NA	1.75793	0.15481	NA	1.79283	0.144387	NA
Slc15a1	2.68614	0.169481	0.999543	1.78383	0.38374	NA	2.56643	0.191101	NA	2.81931	0.146911	NA	1.79199	0.374325	NA
Insrr	0.58687	0.672573	0.999543	2.50142	0.0363461	NA	2.74608	0.0195178	NA	2.11674	0.0797636	NA	1.78971	0.143653	NA
Wnt6	0.0584322	0.971182	0.999543	1.08121	0.478495	NA	1.38315	0.349811	NA	1.27569	0.390198	NA	1.78459	0.213714	NA
Tpsab1	0.635498	0.805826	0.999543	-0.398079	0.877626	NA	1.33318	0.600441	NA	0.578728	0.82287	NA	1.78116	0.476816	NA
Cdc45	0.409066	0.357786	0.999543	0.661009	0.136091	NA	1.07297	0.0144814	0.108745	1.16525	0.00778157	0.0626196	1.78026	4.13199e-05	0.00270846
Ccdc85a	-0.518642	0.73405	0.999543	1.17108	0.408581	NA	1.55913	0.252451	NA	0.0016652	0.99913	NA	1.78014	0.181384	NA
Ctnna2	-0.690907	0.611385	0.999543	-0.554022	0.683414	NA	0.103363	0.936802	NA	-0.370544	0.7805	NA	1.77807	0.15374	NA
Myh10	-0.208008	0.60493	0.999543	0.320638	0.4235	0.733168	0.521373	0.192073	0.43522	0.700937	0.0790642	0.234296	1.77278	8.16553e-06	0.000859328
Wnt7a	0.557053	0.571211	0.999543	0.293787	0.770897	NA	0.5822	0.553313	NA	1.67275	0.0739877	NA	1.77243	0.0570415	NA
Stpg1	0.635506	0.729906	0.999543	0.756082	0.681252	NA	0.633342	0.730695	NA	1.82554	0.290685	NA	1.77139	0.304209	NA
Tmem14a	-0.518643	0.760734	0.999543	0.722745	0.663844	NA	0.644964	0.696975	NA	0.984195	0.540298	NA	1.76778	0.248683	NA
Tff3	-0.973961	0.296234	0.999543	-0.137255	0.872536	NA	0.53664	0.502697	NA	1.14836	0.136743	NA	1.76292	0.0190532	NA
Hist1h2af	-0.319409	0.793029	0.999543	0.0797499	0.946824	NA	-0.799858	0.52705	NA	-0.176733	0.883051	NA	1.76071	0.114758	NA
Ccdc34	0.537399	0.201225	0.999543	0.949409	0.0233299	0.227552	1.01693	0.014868	0.110579	1.11261	0.00759795	0.0617793	1.76063	2.12076e-05	0.00172534
Mcm5	0.641951	0.242099	0.999543	0.339162	0.537715	0.805876	1.08267	0.0480303	0.203013	1.11311	0.0420132	0.1593	1.75708	0.00129521	0.0214171
Hjurp	0.248482	0.607657	0.999543	0.39626	0.412849	0.725963	0.93917	0.0513355	0.209979	0.704196	0.144348	0.332268	1.75038	0.000268607	0.00890598
Vom2r80	1.55066	0.321677	0.999543	1.82048	0.239522	NA	2.48243	0.0935714	NA	1.11711	0.489164	NA	1.74981	0.251673	NA
Cdr2	0.0105623	0.980078	0.999543	0.490073	0.242773	NA	0.518303	0.215304	0.461784	0.52296	0.210726	0.418054	1.74199	2.29323e-05	0.00182678
Fshr	0.635498	0.803357	0.999543	0.756074	0.767039	NA	-0.523008	0.837628	NA	1.39371	0.577531	NA	1.74185	0.480989	NA
Mad2l1	0.346382	0.497117	0.999543	0.502713	0.324271	0.659284	0.545192	0.284481	0.531928	0.456428	0.37034	0.581919	1.73834	0.000597442	0.0138199
Tspan11	0.635488	0.80166	0.999543	1.79669	0.474229	NA	1.21157	0.631927	NA	1.15579	0.647765	NA	1.73806	0.485395	NA
Tspo	0.979134	0.00308129	0.663851	0.659357	0.047048	0.303283	0.710714	0.0320422	0.163267	1.57854	1.68042e-06	0.000965801	1.73707	1.33078e-07	5.86413e-05
Gins1	0.465844	0.37404	0.999543	0.613039	0.241843	NA	1.22005	0.0182383	0.122397	1.40049	0.00656239	0.0569645	1.73566	0.000714628	0.0154042
Adh6	0.558347	0.760036	0.999543	0.630828	0.730032	0.901908	1.33524	0.465129	0.685837	0.532518	0.770819	0.873621	1.73195	0.34341	0.56159
Map7d2	3.34305	0.118251	0.999543	0.756062	0.739724	NA	1.80106	0.421626	NA	2.19584	0.318369	NA	1.73015	0.438527	NA
Tll1	1.44698	0.199615	0.999543	1.35792	0.236036	NA	1.93426	0.0770454	NA	2.00531	0.0650552	NA	1.72661	0.115463	NA
Pkmyt1	0.29362	0.42084	0.999543	0.650446	0.0739354	0.364464	1.50115	3.33187e-05	0.00616624	1.33493	0.000225894	0.00894763	1.72637	1.76306e-06	0.000301852
Pkia	-0.46614	0.400896	0.999543	0.192715	0.724081	NA	0.395001	0.465941	0.686464	0.731956	0.173581	0.372468	1.7241	0.0011734	0.0202407
Vom2r47	1.21255	0.719818	0.999543	0.756049	0.823023	NA	1.21218	0.719867	NA	0.00162919	0.999615	NA	1.72266	0.607421	NA
Dmbt1	0.270877	0.484579	0.999543	0.677007	0.0801994	0.374664	0.81616	0.034717	0.170201	1.27005	0.00099579	0.0198091	1.72257	7.8105e-06	0.000837329
Hspb1	-0.295199	0.537252	0.999543	0.496446	0.298922	0.636525	1.09197	0.0222227	0.134767	1.81422	0.000144269	0.0075633	1.72158	0.000310199	0.0095653
Dgki	0.0583846	0.988545	0.999543	0.756033	0.852512	NA	0.631104	0.876669	NA	1.15576	0.77625	NA	1.71859	0.670875	NA
Capn3	0.0496516	0.957215	0.999543	0.896264	0.297177	NA	0.589327	0.499955	NA	0.976312	0.24656	NA	1.7179	0.0322417	NA
Acer1	0.0584289	0.97584	0.999543	0.179005	0.926077	NA	1.61112	0.382708	NA	1.14655	0.544336	NA	1.71653	0.346382	NA
Abca17	0.201399	0.775591	0.999543	1.37599	0.0462155	NA	1.18461	0.0864491	0.280009	1.05456	0.127436	0.309501	1.7165	0.0122111	0.0823913
Tuba1c	-0.0291399	0.971746	0.999543	0.0159065	0.984665	NA	-0.283082	0.735918	NA	0.0868148	0.914929	NA	1.7137	0.0232487	NA
Amn	1.15129	0.453918	0.999543	0.756085	0.631524	NA	1.17869	0.441714	NA	1.11531	0.467168	NA	1.70909	0.23653	NA
Mrap	1.33683	0.318634	0.999543	2.44769	0.052194	NA	2.21223	0.080879	NA	2.94913	0.0164029	NA	1.70885	0.185724	NA
Spdl1	0.392546	0.376668	0.999543	0.697082	0.115417	0.435138	0.924364	0.0359576	0.172619	0.971961	0.0272487	0.125422	1.70673	9.46671e-05	0.00446883
Ggt6	0.635506	0.70323	0.999543	2.2312	0.142675	NA	0.632838	0.704294	NA	1.90051	0.215783	NA	1.70611	0.269188	NA
Nrk	0.635487	0.804551	0.999543	0.756063	0.768442	NA	1.80457	0.476939	NA	1.71109	0.500691	NA	1.70551	0.500746	NA
Henmt1	0.325115	0.656753	0.999543	0.54415	0.452031	NA	0.946387	0.169454	NA	1.26853	0.0583127	NA	1.70459	0.00869316	NA
Rad54l	0.173759	0.744474	0.999543	0.311388	0.558982	NA	0.882564	0.0912732	0.28995	0.860146	0.0995688	0.26759	1.70337	0.000929501	0.0178579
Rgs20	0.0583732	0.990976	0.999543	0.756018	0.883542	NA	0.0540194	0.991649	NA	0.00160407	0.999752	NA	1.70169	0.74081	NA
Dync1i1	0.650151	0.492677	0.999543	0.435204	0.656695	NA	1.34672	0.134155	NA	0.041638	0.966894	NA	1.70012	0.0520439	NA
Rasgrf2	1.47494	0.193414	0.999543	1.53719	0.177014	NA	1.82009	0.100845	NA	1.87312	0.0894184	NA	1.69912	0.12478	NA
Mir3558	0.635479	0.825217	0.999543	0.756055	0.792749	NA	1.81011	0.525303	NA	1.67561	0.557477	NA	1.69394	0.551913	NA
Tnfsf13	1.1016	NA	NA	0.287168	NA	NA	0.448933	NA	NA	0.433173	NA	NA	1.69174	NA	NA
Myl3	1.23166	0.439275	0.999543	0.756084	0.645191	NA	1.17207	0.464013	NA	1.48529	0.338302	NA	1.69145	0.264906	NA
Plekhd1	0.241246	0.786011	0.999543	0.802656	0.344446	NA	1.07968	0.188575	NA	1.43433	0.0726772	NA	1.68785	0.0313365	NA
Ap1m2	0.620476	0.278183	0.999543	1.02784	0.0666101	NA	1.16101	0.0352235	NA	1.3913	0.0104027	NA	1.68754	0.00156758	0.0241689
Oaz3	0.402708	0.627775	0.999543	1.79232	0.0208607	NA	0.938395	0.241847	NA	0.704336	0.384771	NA	1.68555	0.0288644	NA
Cplx1	0.261349	0.700997	0.999543	0.875542	0.176578	NA	0.98561	0.120916	NA	0.895662	0.159944	NA	1.68305	0.00524942	NA
Rnf208	1.65367	0.0316466	0.911965	0.910548	0.266984	NA	1.97414	0.00906903	NA	1.75709	0.0212512	NA	1.67389	0.0280378	NA
Rad54b	0.0524019	0.923093	0.999543	0.360087	0.502243	NA	1.00767	0.0515502	NA	0.469892	0.373869	0.585578	1.66397	0.00100187	0.0184461
Bora	0.252176	0.525521	0.999543	0.429014	0.279819	0.619443	0.577242	0.144674	0.373367	0.484233	0.221296	0.429839	1.65894	2.36424e-05	0.00185755
Ncmap	0.2959	0.763788	0.999543	1.74303	0.0453505	NA	0.895433	0.331242	NA	1.37773	0.118295	NA	1.65752	0.0540922	NA
Sytl5	0.0584356	0.975588	0.999543	-0.398065	0.834879	NA	-0.522995	0.784186	NA	0.947631	0.604258	NA	1.65736	0.347915	NA
Dsn1	0.416553	0.436793	0.999543	0.429477	0.423524	NA	0.745402	0.162186	0.396998	0.929703	0.0804622	0.236513	1.65476	0.00173982	0.0259188
Map1a	0.916013	0.162104	0.999543	1.05207	0.108007	NA	1.39412	0.0287108	NA	0.681335	0.304355	NA	1.65461	0.00820314	0.0638834
Pla2g7	0.685125	0.192277	0.999543	1.22969	0.0182751	NA	0.632559	0.229208	0.476212	1.57554	0.00230899	0.0316234	1.65403	0.00134925	0.0219224
Dbf4	0.306453	NA	NA	0.401169	NA	NA	0.391689	NA	NA	0.0683345	NA	NA	1.654	NA	NA
Mir3075	0.635476	0.853582	0.999543	0.756051	0.826208	NA	0.631122	0.854574	NA	0.578706	0.866533	NA	1.6539	0.628736	NA
Npm2	0.0584008	0.986203	0.999543	0.178976	0.957736	NA	0.631122	0.85176	NA	2.04487	0.539826	NA	1.65358	0.622009	NA
Fam161a	1.60439	0.194823	0.999543	0.696278	0.612554	NA	1.34175	0.288665	NA	1.7779	0.143918	NA	1.65058	0.175379	NA
Foxj1	0.584199	0.618461	0.999543	0.862723	0.455964	NA	1.99984	0.0627236	NA	2.18652	0.0400734	NA	1.6503	0.127731	NA
Zdhhc11	0.635485	0.82781	0.999543	1.33314	0.648174	NA	0.631132	0.828971	NA	0.578716	0.842982	NA	1.64893	0.56895	NA
Ska2	0.366303	0.410259	0.999543	1.03217	0.0188292	NA	0.822174	0.0617621	0.231537	1.00274	0.0221278	0.112931	1.64563	0.000149047	0.00593653
Hist2h3c2	0.604201	0.73121	0.999543	1.19963	0.48109	NA	0.0497211	0.977921	NA	0.546206	0.756173	NA	1.64506	0.316965	NA
Nobox	1.23523	0.324233	0.999543	0.90075	0.487443	NA	0.780995	0.546975	NA	0.993613	0.433821	NA	1.64259	0.175673	NA
Pcdh15	1.21257	0.595228	0.999543	0.756067	0.740445	NA	1.61438	0.476349	NA	2.52831	0.247056	NA	1.6425	0.464983	NA
LOC100910558	0.0681564	0.876286	0.999543	0.650072	0.13427	0.459625	0.764339	0.0772338	0.262787	0.888488	0.0395277	0.154694	1.64183	0.000126234	0.00546425
RGD1564345	0.0584211	0.979329	0.999543	1.944	0.380794	NA	0.631144	0.77954	NA	1.1558	0.608223	NA	1.63633	0.461141	NA
Gpr37l1	-1.49267	0.288323	0.999543	0.150524	0.907286	NA	0.382806	0.758896	NA	-0.0201814	0.987534	NA	1.63586	0.151338	NA
Ypel4	0.49829	0.370799	0.999543	0.595077	0.286037	NA	0.508286	0.360781	NA	0.851854	0.115786	NA	1.63145	0.00170458	0.0256605
Gfi1b	2.35341	0.0492832	0.951389	0.728774	0.598608	NA	2.03868	0.0940353	NA	1.29204	0.313078	NA	1.62782	0.188239	NA
Aurka	0.479474	NA	NA	0.616558	NA	NA	0.799106	NA	NA	0.650432	NA	NA	1.62671	NA	NA
Gipc2	-0.805646	0.195268	0.999543	0.454913	0.42597	NA	0.309548	0.588403	NA	1.03515	0.0612554	0.201409	1.62542	0.00275064	0.0334597
Pcdh17	0.307402	0.730446	0.999543	0.0240346	0.979234	NA	0.287486	0.747594	NA	0.137607	0.878506	NA	1.62457	0.0495346	NA
Cyp1a1	1.38937	0.11407	0.999543	1.2406	0.159239	NA	0.83811	0.342991	0.589543	2.12845	0.0150031	0.0909684	1.62452	0.0639742	0.211379
Tmprss5	0.182539	0.711859	0.999543	0.406094	0.40649	NA	1.05032	0.02262	NA	1.07928	0.0185497	0.10246	1.62264	0.000256846	0.00878315
LOC298795	0.635488	0.828122	0.999543	1.33314	0.648778	NA	0.631134	0.829281	NA	0.00164267	0.999552	NA	1.62261	0.576069	NA
LOC100909970	1.59091	0.198649	0.999543	1.74935	0.156225	NA	1.55693	0.209434	NA	2.52023	0.0305818	NA	1.6216	0.183532	NA
Mir421	1.03723	0.262345	0.999543	1.28839	0.15928	NA	0.0555446	0.956959	NA	0.257219	0.796291	NA	1.62143	0.0648737	NA
Dpf1	-0.440778	0.67326	0.999543	0.352332	0.715785	NA	0.968618	0.287992	NA	0.307986	0.747261	NA	1.61943	0.0639123	NA
Nol3	0.0192336	0.9601	0.999543	0.801012	0.0315651	NA	1.10427	0.00263319	0.0473638	1.59966	9.99566e-06	0.00204613	1.61826	7.52104e-06	0.000813904
Stac2	0.635483	0.827625	0.999543	0.756059	0.795586	NA	1.20554	0.679515	NA	1.15579	0.692083	NA	1.61819	0.576006	NA
Dio2	2.18353	0.435883	0.999543	1.33313	0.640838	NA	0.631124	0.8252	NA	1.15578	0.685871	NA	1.61795	0.567814	NA
Fam228a	1.14399	0.558887	0.999543	1.54932	0.420846	NA	0.0540719	0.978291	NA	1.51561	0.427493	NA	1.61462	0.393547	NA
Mir221	1.21257	0.591523	0.999543	1.82758	0.413632	NA	0.0540643	0.980911	NA	1.80773	0.415181	NA	1.61416	0.468591	NA
Recql4	-0.00333094	0.993711	0.999817	0.451965	0.280299	NA	0.811627	0.0500387	0.207801	0.726085	0.0797665	0.235239	1.61399	7.87214e-05	0.00406039
Sfrp1	0.154638	0.727285	0.999543	0.835507	0.0520971	NA	0.729435	0.0896398	0.286669	1.50929	0.000297223	0.0101745	1.60976	0.000105578	0.00482505
Oacyl	2.45401	0.160978	0.999543	0.179	0.923409	NA	0.631147	0.734619	NA	2.47137	0.15659	NA	1.60924	0.377059	NA
Ddi1	-0.518638	0.762718	0.999543	0.690752	0.681431	NA	-1.10007	0.521926	NA	-0.575408	0.737655	NA	1.60754	0.302566	NA
Mybpc1	-0.084693	0.920653	0.999543	0.128439	0.878937	NA	1.15515	0.139955	NA	0.303006	0.711714	NA	1.60509	0.0358794	NA
Pabpn1l	1.21257	0.631864	0.999543	0.756066	0.765143	NA	1.88821	0.44863	NA	0.57872	0.819132	NA	1.60467	0.521451	NA
Hist3h2a	0.325525	NA	NA	0.415906	NA	NA	0.0176094	NA	NA	0.336583	NA	NA	1.60444	NA	NA
Matn4	0.0691979	0.944137	0.999543	0.385055	0.692232	NA	0.928118	0.320247	NA	0.247894	0.798269	NA	1.60258	0.0762356	NA
Cacna1c	0.599363	0.289622	0.999543	1.09348	0.0466822	NA	1.54662	0.0035801	NA	1.32033	0.0137444	NA	1.60255	0.00230088	0.0306187
Tmc5	-0.47999	0.753337	0.999543	0.558414	0.695687	NA	0.0606166	0.967374	NA	1.03242	0.447011	NA	1.60021	0.221994	NA
Fmo5	0.953451	0.26576	0.999543	-0.863884	0.313594	0.65144	1.78671	0.0370088	0.175311	1.86239	0.029702	0.131115	1.59705	0.0622842	0.208116
Prrt4	0.0584299	0.976614	0.999543	0.179006	0.928441	NA	0.054076	0.978356	NA	1.89705	0.313967	NA	1.59696	0.40072	NA
Cdkn2a	2.40811	0.151418	0.999543	2.03166	0.236144	NA	1.64188	0.345186	NA	1.83568	0.284844	NA	1.59295	0.356983	NA
Kcnh4	0.77117	0.514298	0.999543	1.88739	0.0834222	NA	2.07862	0.0523049	NA	1.70009	0.119154	NA	1.59238	0.144364	NA
Cdkn2c	0.130749	0.750971	0.999543	0.435786	0.289042	0.627736	0.277258	0.500131	0.710762	0.659612	0.107007	0.278988	1.58951	9.19741e-05	0.00444743
Pdlim4	0.798746	0.00655164	0.743737	0.439912	0.148991	NA	1.08789	0.000162604	0.0124146	1.09831	0.000133087	0.00718312	1.58467	1.4777e-08	1.88341e-05
Npy4r	-0.518651	0.858457	0.999543	0.179001	0.950922	NA	0.0540712	0.985166	NA	0.578731	0.842265	NA	1.58438	0.577822	NA
Map7d3	1.04163	0.461223	0.999543	0.713103	0.629465	NA	2.26895	0.0821749	NA	1.53967	0.255658	NA	1.57913	0.239385	NA
Tac3	0.787649	0.359592	0.999543	0.577602	0.5163	NA	1.34191	0.101777	NA	1.39119	0.0875285	NA	1.5751	0.0488071	NA
Slc27a6	-1.07525	0.529305	0.999543	0.748306	0.639739	NA	1.00734	0.519603	NA	0.726466	0.646435	NA	1.57095	0.301123	NA
Map4k4	-0.0952388	0.829888	0.999543	0.220009	0.619481	0.852679	0.473079	0.285163	0.532473	0.710085	0.108461	0.280242	1.57003	0.000380303	0.0106662
Nrg4	2.22296	0.00220757	0.604322	1.21545	0.0955615	0.402885	2.0299	0.00521243	0.0654019	2.11849	0.00353877	0.0400592	1.56739	0.0311648	0.139735
Bcl11b	0.622854	0.579961	0.999543	0.931859	0.399564	NA	1.64054	0.116082	NA	1.9862	0.0524104	NA	1.56187	0.133045	NA
Znrd1-as1	-0.518648	0.857683	0.999543	-0.398072	0.890529	NA	0.634844	0.826234	NA	0.00165807	0.999543	NA	1.56138	0.581362	NA
Chrm4	1.18208	0.56849	0.999543	-0.398074	0.850024	NA	1.13208	0.585967	NA	1.01686	0.625586	NA	1.55949	0.440272	NA
Prrt2	1.33376	0.0766699	0.983377	0.549487	0.495632	NA	0.870133	0.262576	NA	1.45637	0.050907	NA	1.55889	0.0348062	NA
Fndc7	0.467821	0.738477	0.999543	0.188072	0.897489	NA	0.737564	0.58984	NA	0.680729	0.61894	NA	1.55663	0.226739	NA
Dnaaf1	0.652372	0.342861	0.999543	0.57002	0.412411	NA	0.25562	0.716303	NA	0.855934	0.207746	NA	1.55548	0.0186435	0.104322
Spem1	0.0584277	0.983955	0.999543	-0.398072	0.89102	NA	-0.523002	0.857142	NA	0.578734	0.84211	NA	1.55534	0.584649	NA
Trhr	0.0135374	0.992818	0.999701	0.100972	0.94664	NA	0.487767	0.734079	NA	1.01665	0.459944	NA	1.55324	0.24325	NA
Capn11	0.728359	0.241626	0.999543	0.349729	0.590739	NA	0.974871	0.110435	NA	1.1627	0.0532033	NA	1.5532	0.0080752	0.0633589
Slc36a2	0.3286	0.824302	0.999543	-0.253479	0.871487	NA	-0.940803	0.559418	NA	0.790428	0.582131	NA	1.5532	0.26373	NA
Cenpn	-0.0383469	0.925058	0.999543	0.315762	0.436625	0.740384	0.500739	0.215073	0.461496	0.474516	0.239887	0.450252	1.55289	0.000100244	0.00469346
Gba3	1.61252	0.371379	0.999543	1.401	0.446599	NA	0.629286	0.739005	NA	1.52028	0.400311	NA	1.55051	0.387729	NA
Pmfbp1	0.0584324	0.973021	0.999543	0.779892	0.642534	NA	1.31101	0.414284	NA	0.909035	0.57977	NA	1.54937	0.325038	NA
Gcnt3	0.837251	0.0764241	0.983377	0.811356	0.0872901	NA	0.731259	0.122799	0.341329	1.52674	0.00103226	0.0202739	1.54864	0.000854935	0.0172506
Sds	-0.431737	0.64698	0.999543	0.830188	0.378501	0.70012	1.33375	0.157109	0.390133	1.37625	0.144306	0.332241	1.54321	0.101615	0.278659
Rad51ap1	0.390199	0.375653	0.999543	0.324157	0.464607	NA	0.580657	0.184862	0.425035	0.788731	0.0697899	0.217744	1.54147	0.000319987	0.00963404
Gpr143	2.5026	0.123912	0.999543	0.75608	0.665685	NA	0.63115	0.718336	NA	1.6493	0.336875	NA	1.5407	0.368739	NA
Adamts5	1.26608	0.153245	0.999543	1.13422	0.207758	NA	1.67985	0.0529721	NA	1.44699	0.0983488	NA	1.54034	0.0758385	NA
Hecw1	1.9875	0.182029	0.999543	1.19996	0.443483	NA	0.591814	0.716223	NA	1.03329	0.508998	NA	1.54024	0.307477	NA
Tubb5	0.252383	NA	NA	0.245915	NA	NA	0.66354	NA	NA	0.646181	NA	NA	1.53835	NA	NA
Ppef1	0.04815	0.971809	0.999543	0.178362	0.895743	NA	0.0429641	0.974845	NA	0.506213	0.697823	NA	1.53364	0.210843	NA
Ros1	-0.46017	0.659996	0.999543	0.906162	0.325551	NA	-0.404768	0.696465	NA	0.762922	0.406672	NA	1.53307	0.0799413	NA
Cdc6	0.249224	0.654749	0.999543	0.135186	0.810433	NA	0.89037	0.102035	0.308539	1.19529	0.0267094	0.124352	1.53179	0.00418023	0.0435922
Exnef	0.744418	0.0804987	0.988605	0.396324	0.354417	0.682824	0.45027	0.291775	0.539594	0.981107	0.0209572	0.109551	1.53158	0.000297724	0.00936416
Slc36a3	0.797551	0.582899	0.999543	1.27345	0.37017	NA	0.468264	0.752976	NA	1.90476	0.164785	NA	1.53036	0.269322	NA
Dgkb	2.21086	0.052363	0.958081	1.78918	0.126422	NA	1.04449	0.392689	NA	2.23829	0.0487283	NA	1.52929	0.190853	NA
Ccl12	2.13857	0.0635992	0.983377	1.17397	0.327739	NA	0.700788	0.566573	NA	-0.314039	0.812054	NA	1.52719	0.19132	NA
Wbscr17	-1.07365	0.485563	0.999543	-0.375997	0.807055	NA	0.0371737	0.98017	NA	0.945639	0.492412	NA	1.52718	0.250026	NA
Cenpu	-0.182202	NA	NA	0.679428	NA	NA	0.311078	NA	NA	0.367053	NA	NA	1.52491	NA	NA
LOC688553	0.868869	0.132485	0.999543	1.67231	0.00212683	NA	1.46082	0.00767022	NA	1.62051	0.00267834	NA	1.52421	0.00470162	0.0462586
Tmem89	0.0584293	0.975852	0.999543	0.179005	0.926113	NA	1.62445	0.378707	NA	1.12843	0.551404	NA	1.52345	0.407876	NA
Cort	1.21257	0.568619	0.999543	1.33314	0.530806	NA	2.56024	0.205611	NA	2.46775	0.223082	NA	1.52135	0.468774	NA
Tnp2	1.21258	0.547849	0.999543	1.33315	0.508774	NA	1.21082	0.548305	NA	0.578731	0.774238	NA	1.52007	0.444718	NA
Jph1	0.635503	0.731847	0.999543	0.756079	0.683505	NA	2.51466	0.147831	NA	1.15581	0.533138	NA	1.51982	0.404432	NA
Dpp10	1.21257	0.587468	0.999543	0.756074	0.73516	NA	0.054067	0.980701	NA	2.082	0.336873	NA	1.51922	0.491754	NA
Pdilt	1.9611	0.0398482	0.936445	2.16992	0.0225542	NA	2.26975	0.0162656	NA	0.740941	0.46459	NA	1.51671	0.116043	NA
Mir343	0.987048	0.176492	0.999543	1.0984	0.132803	NA	0.446768	0.560052	NA	0.289097	0.709233	NA	1.51333	0.0301755	NA
Rdh12	0.63546	0.880103	0.999543	0.178963	0.966116	NA	0.0540335	0.989767	NA	1.15576	0.783821	NA	1.51252	0.718768	NA
Lmntd1	0.635459	0.881239	0.999543	0.178962	0.966439	NA	0.631105	0.882047	NA	0.57869	0.89178	NA	1.51241	0.721375	NA
Tuba1a	0.539654	0.136257	0.999543	0.480662	0.185421	0.525344	0.698042	0.0535785	0.213987	0.797657	0.0271935	0.125375	1.50998	2.63137e-05	0.00197284
Il1rl2	-0.333994	0.708785	0.999543	1.34805	0.0818124	NA	0.235913	0.778036	NA	1.75504	0.0196436	NA	1.50922	0.0462143	NA
Pcdhb12	0.59114	0.379214	0.999543	0.790593	0.236505	NA	1.21807	0.0580209	NA	0.357918	0.600142	NA	1.50871	0.0162558	0.0974244
LOC498933	0.604534	0.706128	0.999543	1.49142	0.323763	NA	1.10571	0.472167	NA	0.00166322	0.999193	NA	1.50855	0.310087	NA
Oprk1	1.21258	0.54755	0.999543	2.20849	0.25652	NA	1.21081	0.548007	NA	0.57873	0.774075	NA	1.50811	0.44816	NA
Saxo1	0.635488	0.829499	0.999543	0.756064	0.797794	NA	0.0540585	0.985385	NA	1.15579	0.695311	NA	1.50358	0.608209	NA
Gca	-0.241303	NA	NA	0.104784	NA	NA	-0.049699	NA	NA	0.325321	NA	NA	1.50342	NA	NA
Tuba1b	0.406412	0.242917	0.999543	0.499931	0.150913	0.479929	0.865017	0.0128566	0.101583	0.87537	0.0118103	0.0788696	1.50265	1.51886e-05	0.00134022
Tubg2	-1.97251	0.121078	0.999543	0.443303	0.701005	NA	-0.548015	0.642454	NA	-0.272673	0.815528	NA	1.50156	0.185928	0.39343
Gpr83	1.21256	0.677596	0.999543	0.756062	0.795459	NA	0.0540567	0.985213	NA	1.15579	0.691897	NA	1.49997	0.604817	NA
Adh4	2.02049	0.0016411	0.543279	1.14443	0.0746045	0.365799	1.63359	0.0109153	0.0938346	0.981912	0.126087	0.307911	1.49663	0.0197005	0.107499
Spag6	0.0583888	0.989354	0.999543	0.756036	0.86283	NA	0.0540349	0.990148	NA	0.578692	0.894791	NA	1.49592	0.731775	NA
Tspan17	0.649562	0.361898	0.999543	1.15833	0.0928194	NA	1.51453	0.0232125	NA	1.31278	0.0512193	NA	1.49555	0.0238929	NA
Igsf1	-0.296476	0.580955	0.999543	0.73467	0.145594	NA	0.540613	0.285972	NA	0.626295	0.213098	0.420312	1.49513	0.00205178	0.0285207
Vmo1	0.144091	0.860534	0.999543	0.17381	0.833456	NA	0.929406	0.231549	NA	0.295047	0.714524	NA	1.49342	0.0472291	NA
Prss27	1.8171	0.463797	0.999543	1.77164	0.47766	NA	0.631136	0.801684	NA	0.57872	0.817852	NA	1.49325	0.549024	NA
Mir451a	0.0583837	0.990975	0.999543	0.178958	0.97234	NA	0.0540299	0.991648	NA	0.00161454	0.99975	NA	1.49232	0.772057	NA
Abcb1b	0.187894	0.794251	0.999543	0.190736	0.791283	0.929146	0.528201	0.463104	0.684557	1.51211	0.0353868	0.145436	1.49191	0.0379	0.158671
Ms4a8	-0.518647	0.784643	0.999543	0.179006	0.924857	NA	2.15834	0.221997	NA	1.13047	0.543583	NA	1.48745	0.411221	NA
Slc47a1	-0.518639	0.81834	0.999543	-0.975139	0.665856	NA	-0.522992	0.816842	NA	0.4464	0.84188	NA	1.48626	0.488753	NA
Hpgd	-0.401839	0.502213	0.999543	0.61071	0.298363	NA	0.385023	0.512755	0.719765	0.572666	0.3284	0.540324	1.48535	0.0103908	0.0744028
Pqlc3	-0.0596317	0.875279	0.999543	0.293852	0.435228	NA	0.584583	0.115765	0.330736	0.823382	0.0256415	0.121729	1.48354	4.59203e-05	0.00286278
Trim10	0.0584344	0.97301	0.999543	1.06961	0.515028	NA	0.67241	0.688475	NA	0.00166452	0.999231	NA	1.48308	0.347409	NA
Blnk	0.322325	0.493191	0.999543	0.9398	0.0427633	NA	0.945933	0.040803	0.184637	1.37503	0.0026926	0.0343897	1.48101	0.00118862	0.0203806
Sapcd1	0.0583839	0.990975	0.999543	0.178959	0.97234	NA	0.05403	0.991648	NA	0.00161472	0.99975	NA	1.47906	0.774038	NA
Fezf1	0.0583762	0.990976	0.999543	0.178951	0.972341	NA	0.0540223	0.991649	NA	0.578677	0.910728	NA	1.47906	0.774039	NA
Spef2	0.0583685	0.990977	0.999543	0.756014	0.883543	NA	0.0540147	0.99165	NA	0.57867	0.910729	NA	1.47905	0.77404	NA
LOC303566	-0.171578	0.718776	0.999543	-0.0806585	0.86578	NA	0.578873	0.211727	0.457361	1.12911	0.0134684	0.0847692	1.47861	0.00111392	0.0197493
Cysltr1	0.582376	0.51625	0.999543	1.33373	0.12562	NA	0.353619	0.697426	NA	0.34752	0.701545	NA	1.47755	0.0852041	NA
Zfp483	1.50411	0.225734	0.999543	1.35173	0.284374	NA	0.962097	0.45465	NA	0.394701	0.769419	NA	1.47689	0.230886	NA
Aldh1a7	-0.476702	0.498352	0.999543	0.375988	0.579364	NA	-0.653459	0.358841	NA	0.910395	0.16938	NA	1.47626	0.0238441	0.120652
Mcm3	0.415085	0.353072	0.999543	0.387383	0.386743	0.705502	0.99574	0.0253311	0.144468	1.1184	0.011935	0.0793558	1.47425	0.000900153	0.0175308
Ccdc87	0.635501	0.825846	0.999543	0.179002	0.950581	NA	0.0540719	0.985063	NA	-0.57542	0.842082	NA	1.46977	0.603921	NA
Gpnmb	0.384947	0.356202	0.999543	0.610922	0.143077	0.469934	0.681984	0.102014	0.308539	1.6284	9.32325e-05	0.00602738	1.46961	0.000421297	0.0112717
Cldn4	0.438126	0.272031	0.999543	0.179451	0.666603	NA	0.762942	0.0482571	NA	1.3186	0.00034919	0.0112364	1.4693	5.21841e-05	0.0030386
Lctl	0.00534021	0.994126	0.999817	0.334797	0.64127	NA	0.0770624	0.915095	NA	0.582993	0.409593	NA	1.46765	0.0334678	0.146867
Piwil4	0.0654004	0.950637	0.999543	0.591417	0.560346	NA	0.827853	0.401542	NA	0.694446	0.484232	NA	1.46756	0.119448	NA
Fsip1	0.86142	0.374128	0.999543	0.661325	0.501789	NA	0.556946	0.571182	NA	1.22526	0.198812	NA	1.46572	0.12045	NA
Dlgap1	0.989466	0.0320823	0.911965	0.696761	0.14364	NA	0.950397	0.039997	NA	0.876078	0.0587163	0.19626	1.46535	0.000997132	0.0184189
Klhl31	0.635503	0.759355	0.999543	0.756079	0.715523	NA	1.53888	0.442486	NA	0.578733	0.780273	NA	1.4647	0.463269	NA
Klhl38	1.00582	0.485813	0.999543	1.29613	0.36451	NA	1.51684	0.280402	NA	2.23746	0.101796	NA	1.46112	0.296491	NA
Rpl3l	0.276473	0.71915	0.999543	0.452325	0.554235	NA	1.11726	0.120979	NA	0.670976	0.364498	NA	1.45933	0.0376503	NA
Tal2	0.635507	0.778336	0.999543	0.756083	0.737704	NA	0.0540765	0.980891	NA	-0.575416	0.798822	NA	1.45929	0.504648	NA
Ano7	-0.518642	0.788781	0.999543	0.179011	0.926329	NA	-0.522996	0.787051	NA	1.33406	0.464099	NA	1.45681	0.42004	NA
Lgals4	-0.510604	0.752186	0.999543	0.178812	0.909366	NA	1.8231	0.195575	NA	0.653012	0.661122	NA	1.45617	0.305203	NA
Mfap5	0.635501	0.721231	0.999543	2.64071	0.111392	NA	2.19252	0.194373	NA	1.62544	0.353505	NA	1.45523	0.40629	NA
Trem2	0.526138	0.498896	0.999543	1.04691	0.165284	NA	0.406564	0.604951	NA	1.3819	0.0589762	NA	1.45477	0.0450002	NA
Tcap	-0.90396	0.487849	0.999543	0.535402	0.634919	NA	1.1867	0.258529	NA	1.29238	0.213337	NA	1.4532	0.154704	NA
Lgi4	1.78917	0.0902764	0.994158	2.52593	0.0133999	NA	2.47908	0.0148761	NA	1.58484	0.137345	NA	1.45195	0.174064	NA
Grin2c	0.368445	0.560693	0.999543	0.26686	0.679898	NA	1.24172	0.0367408	NA	0.796644	0.191032	NA	1.45053	0.0129759	0.0853969
Cenpk	-0.134534	0.781637	0.999543	0.52996	0.269164	NA	0.379182	0.429373	0.659493	0.63584	0.182802	0.384092	1.44951	0.00215108	0.0292016
Itga10	-1.09572	0.62898	0.999543	0.556262	0.804908	NA	-1.10007	0.627618	NA	1.22479	0.574034	NA	1.44899	0.502164	NA
Tnfsf14	2.33266	0.0494976	0.951389	1.46245	0.250022	NA	1.36978	0.27998	NA	1.56746	0.206996	NA	1.44762	0.244158	NA
Rbp2	0.680338	0.377667	0.999543	1.04117	0.171136	NA	0.265918	0.737446	NA	0.792624	0.299304	NA	1.44733	0.0500231	NA
Srrm3	0.0584298	0.98134	0.999543	0.756082	0.762156	NA	-0.523	0.834175	NA	0.00166004	0.99947	NA	1.44226	0.553841	NA
Cst6	0.0632894	0.943297	0.999543	0.957466	0.241604	NA	0.703501	0.395274	NA	0.367031	0.666666	NA	1.43866	0.0627189	NA
Epn3	0.590747	0.692914	0.999543	-0.398066	0.795891	NA	0.997109	0.487643	NA	1.5429	0.261115	NA	1.43805	0.294924	NA
Smc4	-0.0409647	NA	NA	0.424941	NA	NA	0.325594	NA	NA	0.331304	NA	NA	1.43462	NA	NA
Cks2	0.181527	0.667786	0.999543	0.632778	0.133443	0.45913	0.496437	0.2391	0.485532	0.564655	0.180137	0.380855	1.43377	0.000621554	0.0141747
Ptprr	0.509972	0.396993	0.999543	1.14823	0.0491557	NA	1.14167	0.0491059	NA	0.975728	0.0944753	NA	1.43308	0.0118589	0.0810208
Abcc3	-0.265822	0.468462	0.999543	0.118629	0.745494	0.908056	0.608917	0.093782	0.293413	0.645465	0.0754802	0.228386	1.43287	7.35605e-05	0.00385303
Plxnb3	2.58266	0.160343	0.999543	1.33315	0.49532	NA	1.82204	0.340611	NA	1.66435	0.387204	NA	1.43085	0.458627	NA
Usp43	-0.303415	0.651476	0.999543	0.00826887	0.990042	NA	-0.117758	0.858928	NA	0.611676	0.334882	NA	1.42804	0.0202888	0.109591
LOC499573	1.88189	0.148915	0.999543	2.11383	0.10279	NA	2.36209	0.0633335	NA	1.00721	0.467096	NA	1.42093	0.284887	NA
Hey2	0.997474	0.182219	0.999543	1.6558	0.0218782	NA	1.34264	0.0659659	NA	2.05106	0.00353487	NA	1.42049	0.0486677	0.181846
Gpr27	0.635509	0.667184	0.999543	1.29955	0.36364	NA	1.92167	0.148236	NA	2.09615	0.108573	NA	1.41724	0.30087	NA
Rbm20	1.31707	0.271229	0.999543	1.87411	0.107709	NA	0.475072	0.712362	NA	2.66553	0.0172346	NA	1.41581	0.228963	NA
Col9a2	0.907108	0.138084	0.999543	1.02685	0.0932401	NA	1.60373	0.00642581	NA	1.33437	0.0248166	NA	1.41433	0.0164285	0.0978462
Hes7	0.0450598	0.966311	0.999543	-0.597019	0.617249	NA	0.53676	0.594412	NA	0.970593	0.314598	NA	1.41372	0.128434	NA
Myo16	1.21257	0.630997	0.999543	1.33314	0.597439	NA	0.631137	0.802582	NA	1.1558	0.64707	NA	1.41338	0.572876	NA
Bai1	0.63551	0.685407	0.999543	0.756086	0.629837	NA	0.632486	0.68668	NA	1.85973	0.193646	NA	1.41323	0.335953	NA
Tmprss7	1.80491	0.472245	0.999543	0.756067	0.766126	NA	1.21159	0.63354	NA	0.578721	0.819898	NA	1.41289	0.575679	NA
Ciart	1.25423	0.331935	0.999543	1.49664	0.246933	0.591398	2.32546	0.0718867	0.252089	1.8323	0.15622	0.349789	1.41255	0.274439	0.4963
Ccdc146	0.362587	0.426404	0.999543	0.699179	0.124146	0.446445	0.308654	0.498671	0.709825	0.131135	0.774146	0.875303	1.40918	0.00178361	0.0263657
Prss22	1.22441	0.0811206	0.988605	-0.567786	0.494206	NA	0.458973	0.533181	NA	0.223034	0.765439	NA	1.40834	0.0416303	NA
Fam110a	0.055198	0.866397	0.999543	0.826924	0.0104996	0.1674	0.816205	0.0113696	0.0955816	0.901967	0.00505302	0.049048	1.40431	1.08612e-05	0.00104697
Creb3l4	0.852643	0.48857	0.999543	1.54556	0.19426	NA	0.372065	0.770919	NA	1.64532	0.161666	NA	1.40404	0.235298	NA
S100a3	1.70589	0.676809	0.999543	0.756035	0.853914	NA	0.054033	0.989501	NA	0.00161741	0.999686	NA	1.40341	0.731859	NA
Wdr62	0.0584296	0.975227	0.999543	1.57957	0.383379	NA	1.6052	0.371513	NA	0.0016598	0.999296	NA	1.40293	0.436087	NA
Ptpn5	0.635505	0.729029	0.999543	2.20572	0.195738	NA	0.0540741	0.976485	NA	1.63066	0.348397	NA	1.40181	0.423674	NA
Ildr1	-0.4427	0.417719	0.999543	0.0988128	0.848442	NA	0.628539	0.193984	NA	0.991721	0.034342	NA	1.40171	0.0020473	0.0285207
Klra17	-0.496367	0.479772	0.999543	0.983505	0.155314	NA	0.552851	0.425456	0.657516	1.50484	0.0290809	0.129931	1.4015	0.0421174	0.167986
Ankrd29	0.105068	0.935632	0.999543	-0.48417	0.728684	NA	-0.26203	0.845484	NA	1.117	0.358759	NA	1.40127	0.242414	NA
Pbx4	0.382431	0.773445	0.999543	0.188648	0.890188	NA	-0.344761	0.809161	NA	0.82289	0.52079	NA	1.40056	0.257651	NA
Zdhhc2	0.395363	0.244776	0.999543	0.511511	0.132403	0.457533	0.447552	0.187749	0.428893	0.743611	0.028207	0.127969	1.39678	3.50652e-05	0.00245264
Doc2a	0.464417	0.499151	0.999543	0.28967	0.679917	NA	0.737157	0.275195	NA	1.37019	0.0362077	NA	1.39602	0.0320795	0.142629
Cubn	0.963291	0.140399	0.999543	1.00758	0.125396	NA	0.744633	0.263191	NA	0.691182	0.299066	NA	1.39598	0.0259677	NA
Bok	0.0491606	0.890488	0.999543	0.262341	0.461041	NA	0.533298	0.129176	0.35174	0.789865	0.0235162	0.115988	1.39575	5.04885e-05	0.0030106
Mir1843b	1.21256	0.673292	0.999543	1.91888	0.500688	NA	0.631131	0.826293	NA	0.0016398	0.999545	NA	1.39445	0.625989	NA
Gif	1.15352	0.571341	0.999543	0.179004	0.931001	NA	1.17534	0.563515	NA	0.578735	0.779523	NA	1.3922	0.485497	NA
Gpr150	0.635507	0.758577	0.999543	-0.398071	0.847336	NA	1.66891	0.400455	NA	0.00166028	0.999359	NA	1.38981	0.486376	NA
Pmf1	0.384207	NA	NA	0.410653	NA	NA	0.463091	NA	NA	0.574089	NA	NA	1.38849	NA	NA
Syce3	-0.535311	0.551823	0.999543	1.51421	0.0415479	NA	0.960607	0.208639	NA	0.145083	0.859279	NA	1.38738	0.0596897	NA
Cldn7	0.272652	0.630187	0.999543	-0.213383	0.709597	NA	0.601502	0.285929	0.533417	0.56953	0.312185	0.525984	1.38522	0.0131845	0.0863733
E2f1	0.775087	0.0701417	0.983377	0.84361	0.0488551	0.308196	1.14841	0.00708708	0.0765765	1.23413	0.0037684	0.0411125	1.38466	0.00113151	0.0198155
Mlph	1.1481	0.160317	0.999543	1.20155	0.143684	NA	2.03301	0.00893234	NA	1.58042	0.0462242	NA	1.38403	0.0824636	NA
Atg9b	-0.312476	0.810398	0.999543	-1.10516	0.433312	NA	0.70766	0.552979	NA	0.526653	0.661549	NA	1.38373	0.226173	NA
Dmbx1	0.635458	0.878598	0.999543	0.17896	0.965688	NA	1.2014	0.772737	NA	0.578689	0.88937	NA	1.38039	0.739446	NA
Ngfrap1	0.0334959	0.931566	0.999543	0.368789	0.341811	NA	0.771019	0.0445468	0.194668	0.419877	0.276641	0.488771	1.379	0.000284176	0.00921579
Akr1b8	-1.06476	0.16788	0.999543	-0.102015	0.891271	NA	-0.0829738	0.91109	NA	0.124686	0.865841	0.930334	1.37546	0.056932	0.199106
Kcnq5	0.295814	0.78225	0.999543	0.13748	0.900936	NA	1.20088	0.225291	NA	0.634562	0.537857	NA	1.37383	0.157072	NA
Hspb2	0.643784	0.229193	0.999543	1.07716	0.0392887	NA	1.45728	0.00401664	NA	1.54922	0.00206263	NA	1.37334	0.00650889	0.0560116
Ccnf	-0.550695	0.350841	0.999543	-0.668849	0.257653	0.600783	0.247142	0.674706	0.825485	0.124577	0.832478	0.910816	1.36565	0.0201499	0.10908
RGD1563667	0.482102	0.61778	0.999543	-0.0779641	0.94041	NA	0.618894	0.516331	NA	0.69957	0.458064	NA	1.3654	0.127102	NA
RGD1309036	0.540964	0.504681	0.999543	-0.214788	0.80943	NA	0.68729	0.390767	NA	1.59002	0.0352219	NA	1.36137	0.0731535	NA
Ppl	0.376553	0.574496	0.999543	0.975859	0.145265	0.473009	1.24675	0.0626135	0.233693	2.00718	0.00269885	0.0343949	1.35971	0.0422287	0.168151
Pgbd5	0.0319439	0.983828	0.999543	0.662875	0.663989	NA	1.30018	0.378257	NA	1.15031	0.437231	NA	1.35718	0.354547	NA
Gsdmc	1.02988	0.466144	0.999543	0.708126	0.631611	NA	1.85868	0.162419	NA	1.51233	0.26434	NA	1.35713	0.318125	NA
Slc25a34	0.743452	0.356711	0.999543	0.309471	0.702046	0.889992	1.84957	0.0214322	0.133432	2.21962	0.0057364	0.0529066	1.35698	0.09173	0.262215
Gria3	-0.376006	0.43305	0.999543	0.624876	0.190828	0.531691	0.831259	0.0815205	0.271181	1.56027	0.00105702	0.0206118	1.35494	0.00446421	0.0450797
Clec7a	0.443197	0.264147	0.999543	0.763357	0.0536293	0.320938	0.452024	0.254663	0.503149	1.41436	0.000302429	0.0102772	1.35403	0.000540315	0.0128856
Mcm6	0.680109	0.153071	0.999543	0.400905	0.400513	0.717624	0.998902	0.0356584	0.17217	1.08477	0.0224695	0.113736	1.35327	0.00437552	0.0446887
Ascl1	0.0584319	0.981995	0.999543	-0.975144	0.70645	NA	-0.522998	0.839919	NA	1.50144	0.547554	NA	1.34895	0.589442	NA
Vps37d	0.900316	0.196683	0.999543	0.684005	0.342842	NA	1.1283	0.0987097	NA	1.39988	0.0358261	NA	1.34804	0.0424702	NA
Lrguk	1.89431	0.246118	0.999543	1.22377	0.477922	NA	0.629527	0.719495	NA	-0.575416	0.742795	NA	1.34647	0.420925	NA
Wdr93	1.04058	0.137767	0.999543	0.724194	0.315362	NA	0.707738	0.322766	NA	0.307919	0.675175	NA	1.3454	0.0496032	NA
Slc2a4	0.456958	0.653163	0.999543	1.74314	0.0644377	NA	1.29354	0.177025	NA	1.40844	0.138083	NA	1.34474	0.156072	NA
Ctla4	0.0584303	0.973923	0.999543	1.36128	0.434307	NA	0.629462	0.724643	NA	1.51652	0.372683	NA	1.34439	0.43148	NA
Ibsp	-0.51864	0.819137	0.999543	-0.97514	0.667258	NA	0.552043	0.805656	NA	0.00166694	0.999414	NA	1.34327	0.535102	NA
Fam163b	1.26105	0.320717	0.999543	1.33769	0.293585	NA	1.80812	0.142082	NA	2.0493	0.0919519	NA	1.34113	0.28394	NA
Krt20	0.570323	0.134091	0.999543	0.631027	0.0982172	NA	0.643336	0.0901432	0.287933	1.02162	0.0063706	0.0561477	1.34015	0.000301386	0.00939456
Musk	0.108583	0.889935	0.999543	1.03739	0.16641	NA	-0.0850424	0.914897	NA	0.809137	0.281486	NA	1.3399	0.0678304	0.219363
Kcnn2	-0.172815	0.862779	0.999543	0.888435	0.337031	NA	0.778493	0.399753	NA	0.280425	0.768852	NA	1.33946	0.132929	NA
Trpc6	0.936112	0.174559	0.999543	0.592023	0.40768	NA	0.929571	0.177667	NA	0.795632	0.251319	NA	1.33923	0.0446854	NA
Pla2g2d	-0.0476345	0.957586	0.999543	0.481873	0.590164	0.837732	0.302814	0.735047	0.862165	1.1355	0.203692	0.409382	1.33766	0.134153	0.328818
Pgf	1.62009	0.211346	0.999543	1.43603	0.279107	NA	1.33039	0.315261	NA	0.963689	0.479432	NA	1.33609	0.306814	NA
Ska3	0.0610967	0.8628	0.999543	0.526754	0.131788	NA	0.444126	0.203247	0.446853	0.34976	0.316924	0.529257	1.33339	9.40856e-05	0.00445974
B3galnt1	0.70442	0.187052	0.999543	0.844753	0.113257	NA	0.495172	0.359559	NA	0.883413	0.0939439	0.259696	1.33069	0.00987714	0.072212
Adrb2	-0.320042	0.481319	0.999543	0.725073	0.102635	NA	0.607727	0.171218	0.407439	0.92021	0.0371537	0.149271	1.33014	0.00244088	0.0313894
Tnfsf9	1.23312	0.199564	0.999543	1.47467	0.121143	NA	1.87728	0.0406376	NA	2.45152	0.00579276	NA	1.33008	0.157449	NA
Lpar4	1.46047	0.228155	0.999543	1.1819	0.342667	NA	0.0628231	0.963557	NA	1.38659	0.253059	NA	1.33002	0.271531	NA
F2rl1	0.234298	0.824451	0.999543	1.2773	0.199754	NA	0.372389	0.721468	NA	1.76733	0.0684585	NA	1.3279	0.176309	NA
Rnase1l1	1.34754	0.446796	0.999543	0.179008	0.924343	NA	0.624722	0.734991	NA	0.477033	0.797266	NA	1.32674	0.451234	NA
Tonsl	0.657859	0.119899	0.999543	0.147789	0.731336	NA	0.832178	0.0483184	0.203824	1.14131	0.00642197	0.0564637	1.32457	0.00149685	0.0235839
Pcyox1l	-0.691311	0.152632	0.999543	0.186568	0.683778	NA	0.72488	0.10245	0.308801	0.415553	0.354305	0.565231	1.32451	0.00226465	0.0303125
Eln	0.0503856	0.900413	0.999543	0.0996156	0.804703	0.935173	0.241394	0.548286	0.744123	0.418733	0.297043	0.509817	1.32421	0.000930107	0.0178579
Fam150b	0.0584302	0.973772	0.999543	1.26588	0.467834	NA	2.45616	0.128702	NA	0.00166033	0.999255	NA	1.32301	0.436582	NA
Gadd45b	-0.408412	0.391186	0.999543	1.03295	0.0289305	0.246329	0.0109328	0.981632	0.990097	0.802151	0.089873	0.252414	1.32218	0.00510253	0.0484128
Rgs1	-0.156028	0.833036	0.999543	1.27392	0.0768013	NA	0.803069	0.26711	0.514829	2.40962	0.000707272	0.01672	1.3211	0.0654579	0.214272
Thsd7b	-0.518654	0.919955	0.999543	0.178992	0.972335	NA	-0.523007	0.919285	NA	-0.575423	0.911228	NA	1.31513	0.797924	NA
Brinp1	-0.451615	0.699446	0.999543	-0.0468355	0.967122	NA	0.719673	0.497974	NA	0.701813	0.507832	NA	1.31485	0.199574	NA
Poc1a	-0.00105342	0.997735	0.999946	0.111978	0.762959	NA	0.598348	0.100618	0.306279	0.677534	0.0621756	0.20322	1.31423	0.000246728	0.00852474
Lamc3	0.543666	0.557887	0.999543	1.44853	0.101623	NA	0.934717	0.300875	NA	1.63517	0.060485	NA	1.31343	0.135178	NA
Rad18	0.442241	0.368193	0.999543	0.270374	0.584855	NA	0.542752	0.26842	0.516039	0.667218	0.172225	0.370417	1.31072	0.00673983	0.0570204
St6galnac5	1.07047	0.363438	0.999543	0.150108	0.909631	NA	0.407327	0.746336	NA	1.41922	0.213737	NA	1.30998	0.251115	NA
Plac9	0.838161	0.117416	0.999543	0.745132	0.169644	NA	0.901005	0.091119	NA	1.71408	0.000838872	0.0182483	1.30757	0.0117862	0.0807565
Ttc26	0.72062	0.0744994	0.983377	1.14904	0.00394628	NA	0.800804	0.0466192	0.199505	1.06876	0.00711372	0.0594483	1.30664	0.000874884	0.0173852
Kcnmb3	0.572077	0.717418	0.999543	-0.398064	0.805731	NA	0.0555981	0.972585	NA	0.527298	0.738397	NA	1.30453	0.375998	NA
Slc7a15	0.66324	0.536433	0.999543	1.36112	0.193231	NA	-0.0478981	0.965963	NA	1.88217	0.0662176	NA	1.30292	0.209607	NA
Tex38	1.16701	0.0570748	0.982361	0.683594	0.292252	NA	1.04546	0.0913714	NA	1.38215	0.0214528	NA	1.30168	0.0299902	NA
Etv4	-0.220879	0.690017	0.999543	0.33131	0.530059	NA	0.657675	0.194276	NA	0.601514	0.235289	NA	1.30101	0.00686192	0.0575809
Actl6b	0.160757	0.872569	0.999543	1.29942	0.167016	NA	0.225947	0.820658	NA	1.08028	0.251516	NA	1.30045	0.161739	NA
Ifnlr1	0.729794	0.279794	0.999543	0.301609	0.674447	NA	1.36264	0.0332334	NA	1.44202	0.0229898	NA	1.29907	0.0410087	NA
Radil	0.6355	0.740505	0.999543	2.684	0.128522	NA	1.83003	0.313283	NA	1.53869	0.402155	NA	1.29462	0.484441	NA
Abcg4	0.0560473	0.935004	0.999543	0.409452	0.539831	NA	1.47033	0.0146964	NA	1.16898	0.0564205	NA	1.2945	0.0319018	NA
Msln	0.639979	0.251106	0.999543	0.646736	0.248441	NA	0.481998	0.390494	NA	0.518186	0.354059	0.565213	1.29395	0.0173254	0.100528
Qrfpr	0.593186	0.727842	0.999543	1.13822	0.490691	NA	0.0559995	0.974352	NA	0.0016647	0.999238	NA	1.29334	0.421801	NA
Gpc3	-0.000495381	0.999224	0.999946	0.330741	0.508319	NA	0.948312	0.0460709	NA	1.03379	0.0284913	0.12835	1.28994	0.00547998	0.0503693
Rbpjl	-0.38651	0.459227	0.999543	-0.271445	0.603381	NA	0.116621	0.814011	NA	0.226627	0.642907	NA	1.28687	0.00471418	0.0462586
RGD1560608	0.0584267	0.979251	0.999543	0.179003	0.936493	NA	1.71471	0.428794	NA	0.578734	0.796708	NA	1.28625	0.557117	NA
Fxyd6	0.168876	0.631675	0.999543	0.651915	0.0629584	0.340341	0.607605	0.0827793	0.273439	0.681848	0.0512396	0.180256	1.28558	0.000218376	0.00787734
RGD1559578	-0.391249	0.76944	0.999543	0.0979983	0.938664	NA	0.395375	0.745511	NA	0.627202	0.597508	NA	1.28406	0.255327	NA
Gal3st4	-0.520796	0.535896	0.999543	0.591815	0.418539	NA	1.19908	0.0790656	NA	0.927652	0.182127	NA	1.28341	0.0556839	NA
Fuom	0.0584241	0.986344	0.999543	0.179	0.958177	NA	-0.523004	0.87822	NA	0.0016545	0.999613	NA	1.27877	0.705	NA
Sema3b	0.0978915	0.879456	0.999543	0.172471	0.790241	NA	0.0672615	0.91722	NA	0.0896727	0.888981	NA	1.27764	0.0294808	NA
Crygs	0.0343443	0.947355	0.999543	0.329799	0.520355	NA	0.96273	0.0493602	NA	0.244566	0.631282	0.785595	1.27761	0.00780984	0.0619977
Col11a2	-0.0556464	0.876575	0.999543	0.411781	0.240948	NA	0.568964	0.100455	0.306081	1.41646	2.47113e-05	0.003032	1.27755	0.000145223	0.00593653
Syt15	0.244417	0.611392	0.999543	0.585441	0.218091	NA	0.0157628	0.974225	NA	0.160958	0.738339	0.85322	1.2775	0.00526491	0.0493414
Kel	-1.19159	0.281595	0.999543	-0.191122	0.850942	NA	0.306326	0.753911	NA	-1.16998	0.286018	NA	1.27696	0.172286	NA
Rdh8	0.0584173	0.990969	0.999543	-0.398078	0.938521	NA	-0.523007	0.919286	NA	-0.575422	0.911228	NA	1.27658	0.803782	NA
Fxyd3	1.03072	0.0277923	0.901306	0.609767	0.214582	NA	0.962086	0.0410016	NA	0.938028	0.0458425	NA	1.27607	0.00509717	0.0484128
Lgi1	-1.09572	0.571634	0.999543	-0.398066	0.837186	NA	0.591129	0.756092	NA	1.78261	0.320266	NA	1.27433	0.483981	NA
Nxph4	0.450355	0.612976	0.999543	0.942702	0.277146	NA	0.570465	0.51781	NA	0.940588	0.273134	NA	1.27413	0.129228	NA
Nalcn	0.0584363	0.97442	0.999543	0.179012	0.921752	NA	-0.522995	0.77413	NA	0.660465	0.709056	NA	1.2724	0.45367	NA
Cryab	0.120674	0.699157	0.999543	0.484926	0.117331	0.437452	0.926157	0.00238301	0.0452598	1.03104	0.000690281	0.0166032	1.26612	2.76524e-05	0.00203334
Dlk2	-1.06773	0.518486	0.999543	-0.947154	0.566803	NA	-0.493234	0.765396	NA	0.756554	0.618968	NA	1.26534	0.390722	NA
Mpp4	0.15277	0.800637	0.999543	0.348192	0.560942	NA	0.941374	0.089397	NA	0.875862	0.114466	NA	1.26502	0.0176647	NA
Tnfrsf8	0.0356549	0.967333	0.999543	0.314665	0.713328	NA	1.30515	0.0977478	NA	1.63402	0.0347163	NA	1.26054	0.107769	NA
Fut10	-0.0883968	0.885469	0.999543	-0.309103	0.618446	NA	0.0513277	0.933083	0.967261	-0.330483	0.592362	0.75869	1.25944	0.0348554	0.150878
Stk32c	-1.35257	0.244528	0.999543	0.883735	0.328079	NA	0.353254	0.704652	NA	-0.197738	0.839741	NA	1.25886	0.148259	NA
Aldh1b1	0.872638	0.175302	0.999543	0.662105	0.303954	0.641524	0.619876	0.335787	0.582065	0.561607	0.383186	0.594881	1.2572	0.0507643	0.18658
Ebf3	1.03811	0.197324	0.999543	1.20892	0.13211	NA	0.93912	0.246359	NA	1.78417	0.0211544	NA	1.25645	0.111128	NA
Mesp2	0.79458	0.188682	0.999543	0.897077	0.138037	NA	0.715715	0.237394	0.483502	1.71916	0.00373716	0.0410447	1.25593	0.0352376	0.151674
Il18r1	0.122323	0.858563	0.999543	0.582872	0.382447	NA	0.571855	0.387543	NA	0.591917	0.368679	NA	1.25583	0.0466642	0.177836
Fbxo36	0.0483784	0.965504	0.999543	0.153509	0.891014	NA	1.663	0.0911006	NA	-0.0323579	0.976985	NA	1.25498	0.208325	NA
Adh1	0.839057	0.00596998	0.743737	0.638052	0.0365518	0.270763	0.749332	0.0140727	0.107244	0.85386	0.00514295	0.0495684	1.2541	3.96459e-05	0.00264406
Ybx2	0.096033	0.888847	0.999543	0.677688	0.313532	NA	0.582319	0.385886	NA	0.502055	0.455202	NA	1.25205	0.0557591	0.197341
Ntrk1	0.912525	0.238879	0.999543	0.618633	0.428265	NA	0.823417	0.288597	0.536285	0.897343	0.24648	0.457137	1.25141	0.103922	0.282152
Slc5a2	0.251174	0.721922	0.999543	0.497	0.476112	NA	0.435297	0.53026	NA	0.985754	0.136989	NA	1.24797	0.0545931	NA
Mmp7	0.637842	0.569379	0.999543	1.3098	0.221144	NA	1.05339	0.32987	NA	2.63848	0.0080729	NA	1.24693	0.237134	NA
Cd300e	0.358969	0.669614	0.999543	1.12977	0.163073	NA	0.912915	0.261854	NA	2.07622	0.00767846	NA	1.24635	0.117631	0.304043
Numbl	0.33303	0.490631	0.999543	0.680883	0.150357	NA	0.669524	0.153461	NA	1.24307	0.00571155	NA	1.24428	0.00540437	0.0500966
Tubb4b	0.36355	0.251518	0.999543	0.265537	0.402393	0.719483	0.641289	0.0430606	0.190559	0.605333	0.0561704	0.190966	1.24403	8.6293e-05	0.00428514
Sftpc	0.327601	0.689075	0.999543	-0.0315164	0.970884	NA	-0.564077	0.536529	NA	-0.366831	0.677262	NA	1.24382	0.0993345	NA
Pla2g2f	0.0584244	0.983799	0.999543	0.179	0.950391	NA	0.634829	0.825338	NA	0.00165475	0.999541	NA	1.24353	0.661183	NA
Vwa7	0.320595	0.580878	0.999543	0.719421	0.201158	NA	1.1029	0.0400808	NA	1.086	0.0426486	NA	1.2423	0.0180652	0.102547
Hmgb1-ps2	0.0620057	0.954546	0.999543	0.369424	0.729522	NA	1.1767	0.23885	NA	0.68372	0.505525	NA	1.2422	0.20859	NA
Sri	-0.044317	0.90646	0.999543	0.386594	0.304508	0.641774	0.319215	0.396377	0.634225	0.599929	0.110429	0.28368	1.24203	0.000925836	0.0178579
Mirlet7i	-0.51864	0.801678	0.999543	-0.398064	0.84713	NA	0.590942	0.771311	NA	0.00166661	0.999356	NA	1.24127	0.52623	NA
Npdc1	-0.0436326	0.876351	0.999543	0.195797	0.484416	0.771722	0.668779	0.0162764	0.115026	0.789471	0.00451079	0.0460632	1.24118	7.48287e-06	0.000813904
Sh3gl2	0.41741	0.568722	0.999543	-0.170333	0.831152	NA	0.646981	0.365947	NA	0.672759	0.343735	NA	1.23952	0.066556	NA
Gmnn	0.294893	0.448499	0.999543	0.542102	0.162236	NA	0.733477	0.05687	0.221382	0.904511	0.0183674	0.101907	1.23811	0.00116119	0.0200905
Hist1h2bk	0.0278244	0.960596	0.999543	0.45264	0.416294	NA	0.306033	0.582863	0.768129	0.00221587	0.996857	0.998869	1.23609	0.0226629	0.117513
Fhl4	-0.073457	0.904971	0.999543	0.490026	0.40639	NA	0.169132	0.778204	NA	0.3263	0.579929	NA	1.23494	0.0254997	0.124987
Mmd	0.0183672	0.968371	0.999543	0.291433	0.527672	NA	0.202923	0.659814	0.817509	0.185674	0.686872	0.821988	1.23474	0.00629701	0.0548883
Thegl	0.238014	0.679251	0.999543	0.592048	0.294498	NA	0.809387	0.142139	NA	0.432296	0.443384	NA	1.23448	0.0209125	0.111679
Dnai1	-0.43437	0.656946	0.999543	0.139069	0.87967	NA	1.15483	0.160903	NA	-0.821846	0.425395	NA	1.23426	0.128006	NA
Dmp1	-0.379891	0.791017	0.999543	0.679463	0.603794	NA	1.06242	0.401463	NA	0.871626	0.494763	NA	1.23316	0.322069	NA
Il1f10	-0.518643	0.73598	0.999543	2.69998	0.0390135	NA	0.05529	0.971312	NA	0.918443	0.523375	NA	1.232	0.375905	NA
Camk4	0.801216	0.376465	0.999543	0.56995	0.542846	NA	0.456659	0.625484	NA	1.09592	0.213473	NA	1.23078	0.155607	NA
Heph	0.244836	0.542278	0.999543	0.930432	0.0190934	NA	0.515593	0.19654	0.439246	0.913247	0.0210674	0.110016	1.23076	0.00176954	0.0262253
Nkr-p1c	0.204828	0.739051	0.999543	0.851901	0.148682	NA	0.975496	0.0929293	NA	1.815	0.00112399	NA	1.22991	0.0304477	0.137723
Cyp2c12	1.00253	0.0239175	0.887815	1.02122	0.0214236	0.219626	0.873814	0.0490263	0.205752	1.78708	5.64928e-05	0.00458837	1.22909	0.00561875	0.0510527
Mzb1	0.06643	0.896182	0.999543	0.901928	0.0640346	NA	0.792315	0.103482	NA	0.596365	0.223809	0.432764	1.22865	0.00966654	0.071217
Ropn1	0.221364	0.809158	0.999543	-0.414062	0.673541	NA	1.17469	0.175353	NA	1.47438	0.0845878	NA	1.22856	0.152962	NA
Ccne1	1.10427	0.0443042	0.951389	1.13235	0.0392834	0.277172	1.17928	0.0316608	0.162315	1.64088	0.00273183	0.0346272	1.2285	0.0250657	0.123935
Ica1	0.484658	0.234431	0.999543	0.664222	0.102856	0.413921	0.817005	0.0438304	0.192922	1.04847	0.00940564	0.0696598	1.22825	0.00227672	0.0304385
Il22	-0.518645	0.919957	0.999543	-0.39807	0.938523	NA	-0.522999	0.919287	NA	-0.575414	0.91123	NA	1.22723	0.811294	NA
Mir423	-0.518652	0.919955	0.999543	-0.398078	0.938521	NA	0.0540641	0.991642	NA	-0.575422	0.911228	NA	1.22722	0.811295	NA
Gpx2	0.695406	0.273712	0.999543	0.676661	0.291861	NA	0.623738	0.328612	NA	1.05413	0.0884267	NA	1.22671	0.0443226	0.172895
Cit	-0.55763	0.140187	0.999543	0.111922	0.764778	0.917789	0.362486	0.329893	0.577904	0.508957	0.170293	0.367364	1.22627	0.000879257	0.0174054
Adam2	0.0365307	0.967856	0.999543	0.146909	0.871373	NA	0.700956	0.405432	NA	0.62735	0.457415	NA	1.22578	0.125014	NA
Lrrc36	0.815563	0.249637	0.999543	0.596717	0.412999	NA	1.12568	0.104231	NA	0.339242	0.64416	NA	1.22511	0.0725826	NA
Mtmr11	-0.100324	0.671592	0.999543	0.375377	0.108734	0.423377	0.693904	0.00272292	0.0478218	0.902418	8.92882e-05	0.00587366	1.2229	9.12512e-08	5.12715e-05
Dapl1	-1.09568	0.824017	0.999543	-0.975105	0.843116	NA	-1.10003	0.823329	NA	-1.15245	0.81506	NA	1.22223	0.802406	NA
Scgb3a1	-0.498052	0.767111	0.999543	-0.954553	0.570303	NA	-0.500545	0.765881	NA	0.745223	0.631138	NA	1.22008	0.418499	NA
Mir1843	-0.505952	0.735157	0.999543	0.888509	0.510703	NA	0.0493155	0.972807	NA	-0.0267224	0.985303	NA	1.21861	0.347181	NA
Dscc1	0.429861	0.27326	0.999543	0.458415	0.244647	NA	0.899262	0.0196724	0.126816	1.00665	0.00869257	0.0663796	1.21726	0.00138314	0.0222348
Pou5f1	0.400461	0.616651	0.999543	0.504394	0.528913	NA	0.235036	0.771936	NA	-0.145305	0.862134	NA	1.21561	0.1064	NA
Mpp2	0.885516	0.181636	0.999543	0.000805463	0.999138	NA	1.56886	0.0125763	NA	1.00045	0.125474	NA	1.215	0.0564101	NA
Serpinb8	-0.474739	0.324473	0.999543	-0.112551	0.81491	0.939275	-0.136837	0.77576	0.88857	0.177138	0.711621	0.836886	1.21492	0.0108459	0.0759908
Best1	0.0584294	0.979423	0.999543	0.756082	0.73856	NA	0.634178	0.779463	NA	0.00165967	0.999415	NA	1.2149	0.583646	NA
Ggt1	-0.166631	0.692191	0.999543	0.891718	0.0232824	NA	0.893361	0.022105	0.134496	0.953925	0.0139845	0.0868663	1.2121	0.00151769	0.0237509
Iqcf1	-0.381771	0.793512	0.999543	1.3972	0.277154	NA	2.09675	0.092863	NA	1.53705	0.22564	NA	1.21169	0.344005	NA
Plcd4	0.228186	0.524583	0.999543	0.195777	0.589376	NA	0.913666	0.00798103	0.0810517	0.651922	0.0610779	0.201016	1.20798	0.000352984	0.0102244
Chek2	0.418635	0.23347	0.999543	0.571707	0.103549	0.415439	0.673686	0.054186	0.215509	0.613481	0.0795819	0.235213	1.20624	0.00051035	0.0124558
Gipr	-0.17015	0.862918	0.999543	0.154448	0.872391	NA	0.606157	0.504552	NA	1.40988	0.0998301	NA	1.20595	0.161579	NA
Aqp5	0.768887	0.00141132	0.502255	0.515682	0.0355426	0.266915	0.979634	4.08204e-05	0.00655236	0.97179	4.56363e-05	0.00432867	1.20518	3.1941e-07	9.43005e-05
Fbp2	-0.0550664	0.898556	0.999543	0.152507	0.723022	NA	0.0259581	0.951896	0.976989	0.662654	0.1143	0.289931	1.20452	0.00356602	0.0393325
Pate4	-0.75056	0.634318	0.999543	0.244652	0.867924	NA	-0.612255	0.694172	NA	-0.050489	0.97283	NA	1.2036	0.387216	NA
Ankrd34a	-0.786784	0.452825	0.999543	1.34218	0.10942	NA	1.20261	0.151863	NA	0.830369	0.333449	NA	1.20311	0.147729	NA
LOC688925	0.0279883	0.980973	0.999543	0.519216	0.643325	NA	1.05699	0.315329	NA	0.975644	0.35515	NA	1.20287	0.242477	NA
Smc2	0.283523	0.577814	0.999543	0.258661	0.61174	0.848819	0.0764219	0.880805	0.941613	0.158909	0.755115	0.864864	1.20092	0.0182026	0.102974
Chrna5	0.40327	0.445807	0.999543	0.272971	0.613794	NA	0.361897	0.495198	NA	0.590355	0.255241	NA	1.19973	0.0158002	0.0957446
Sept8	0.112588	0.688197	0.999543	0.394298	0.158214	0.489703	0.620541	0.0252145	0.14412	0.750003	0.00664389	0.0574892	1.19886	1.22731e-05	0.00115397
Cntln	0.151311	0.769	0.999543	0.312809	0.54338	NA	0.63752	0.210867	0.456244	0.586266	0.249877	0.460533	1.19599	0.0176536	0.101404
Cdh3	0.651764	0.0943775	0.999543	0.3222	0.420987	NA	1.1143	0.00348026	0.0533724	0.915951	0.0169764	0.0975183	1.19598	0.00156278	0.0241599
Cldn23	0.713788	0.1646	0.999543	0.301909	0.576156	NA	0.798237	0.117498	NA	0.904578	0.0726124	NA	1.19457	0.0150223	0.0933927
Np4	1.26652	0.578598	0.999543	0.178999	0.938453	NA	1.57745	0.483633	NA	0.57873	0.802862	NA	1.19453	0.599163	NA
Nmb	0.0255126	0.978676	0.999543	1.05587	0.228499	NA	1.28387	0.133899	NA	0.496265	0.583179	NA	1.19408	0.161685	NA
Irx3	0.0584287	0.978703	0.999543	0.179005	0.934818	NA	-0.523002	0.811144	NA	2.40436	0.243283	NA	1.19353	0.577096	NA
Tmcc2	0.563082	0.0660728	0.983377	0.834789	0.0063254	0.139899	0.774102	0.0112717	0.095361	0.463894	0.130239	0.312732	1.19274	8.5569e-05	0.00426766
Pold1	0.444948	0.179248	0.999543	0.475963	0.151227	0.480596	0.807037	0.0145153	0.10887	0.686353	0.0377485	0.150718	1.1924	0.000289592	0.00922751
Fen1	0.245389	0.448127	0.999543	0.401738	0.214176	0.556659	0.70301	0.0292114	0.155293	0.692394	0.0316916	0.13641	1.18679	0.000221458	0.00793857
Cyp27b1	-0.540623	0.293333	0.999543	0.231932	0.635224	NA	1.05814	0.0231995	NA	0.494378	0.29961	0.512892	1.18625	0.0102	0.073561
Pcdha9	0.635505	0.759628	0.999543	0.179005	0.931321	NA	1.91964	0.330984	NA	0.00165883	0.999363	NA	1.18541	0.558599	NA
Reep1	0.00148873	0.997302	0.999946	0.661455	0.123488	NA	0.497032	0.24782	0.494684	0.579715	0.175405	0.374857	1.18222	0.00477702	0.0466756
LOC686120	0.677657	0.183645	0.999543	0.137273	0.793878	NA	0.983818	0.0511098	0.209642	0.915278	0.0697046	0.217665	1.18101	0.0180959	0.102547
Atp1a2	0.777306	0.26622	0.999543	1.15741	0.0936907	NA	0.93878	0.175797	NA	1.35775	0.0458714	NA	1.18065	0.083471	0.247543
Cdca7	-0.0043257	0.990791	0.999543	0.0915352	0.807218	NA	0.599809	0.104111	0.310901	0.754736	0.0400402	0.155829	1.17682	0.00125159	0.0208981
Sypl2	-1.09571	0.700963	0.999543	0.179017	0.949972	NA	-1.10006	0.699832	NA	-0.575404	0.840178	NA	1.17679	0.672182	NA
Thbs3	0.201867	0.661941	0.999543	0.0911997	0.846445	NA	0.269138	0.55772	NA	0.804755	0.0683569	0.21487	1.17566	0.0064468	0.0556024
Spata21	1.05047	0.159205	0.999543	1.41185	0.0539389	NA	1.57337	0.0286151	NA	1.23521	0.0917579	NA	1.17436	0.107738	NA
Fbxo17	0.0584351	0.968718	0.999543	1.12357	0.41679	NA	1.33461	0.320627	NA	0.539869	0.708573	NA	1.17432	0.382134	NA
Sult2a6	0.820715	0.0468408	0.951389	0.623511	0.131056	0.456537	0.688189	0.0955753	0.296829	0.959149	0.0201713	0.107188	1.17383	0.00446435	0.0450797
Enho	0.719699	0.451429	0.999543	0.159019	0.87787	NA	0.728392	0.445326	NA	0.647696	0.498579	NA	1.17342	0.19547	NA
Cd276	0.331249	0.361208	0.999543	0.32959	0.363926	0.689104	0.539103	0.136913	0.36266	0.787472	0.0296229	0.130964	1.17147	0.00119473	0.0204287
Ece2	-0.140837	0.874785	0.999543	0.288185	0.738824	NA	0.355031	0.675727	NA	0.516007	0.535764	NA	1.17056	0.139627	NA
Hspa1a	-1.11065	0.0336887	0.911965	0.352872	0.494289	0.777756	0.694606	0.177452	0.415814	-0.0895115	0.862582	0.92866	1.16959	0.0228597	0.117853
Rnase6	0.174228	0.793738	0.999543	0.280861	0.673805	NA	0.837107	0.177174	NA	1.06756	0.0779901	NA	1.16939	0.0499172	NA
Sost	0.0301345	0.969844	0.999543	-0.335868	0.683732	NA	0.385491	0.621942	NA	0.477773	0.538348	NA	1.16898	0.121639	0.310348
Gfra2	0.798666	0.349369	0.999543	1.0544	0.210657	NA	-0.538095	0.598004	NA	1.59215	0.0459069	NA	1.16897	0.151389	NA
Adra1d	0.635506	0.776735	0.999543	0.756082	0.73583	NA	0.634142	0.777146	NA	-0.575417	0.797361	NA	1.16722	0.595137	NA
Catsperg1	0.0444399	0.865533	0.999543	0.636992	0.0142465	0.183701	1.15922	6.70974e-06	0.00361009	0.685604	0.00809433	0.0638656	1.16565	5.75953e-06	0.000674159
Cftr	-0.375384	0.276704	0.999543	0.242371	0.470851	NA	0.193372	0.563726	0.754115	0.429349	0.194681	0.397796	1.16426	0.000317081	0.00961112
Mboat1	0.0174986	0.958223	0.999543	0.546357	0.10054	0.410377	0.3086	0.354104	0.598117	0.698954	0.0351651	0.144825	1.16353	0.00043501	0.0113927
Cthrc1	-1.68853	0.315718	0.999543	1.07065	0.486242	NA	0.377749	0.812607	NA	0.289249	0.856333	NA	1.16175	0.441945	NA
Ccdc114	0.213478	0.806142	0.999543	0.94195	0.252114	NA	1.25797	0.11478	NA	1.56255	0.0457004	NA	1.15926	0.144758	NA
Fbxo43	0.32835	0.697867	0.999543	1.63023	0.0367354	NA	1.27638	0.106018	NA	0.776327	0.339017	NA	1.1581	0.141742	NA
Tmem171	-0.468639	0.460697	0.999543	-0.495553	0.441695	NA	-0.147414	0.811566	NA	0.272071	0.649697	NA	1.15759	0.0435547	0.170984
Tusc3	0.537418	0.174594	0.999543	0.610831	0.123066	0.4456	0.497276	0.209267	0.454907	0.857417	0.0296579	0.131066	1.1573	0.00323387	0.0370958
Trim40	1.20819	0.557856	0.999543	0.179004	0.931981	NA	0.0540741	0.97943	NA	1.49007	0.462222	NA	1.15608	0.572879	NA
RGD1311946	-0.415832	0.40945	0.999543	0.00188698	0.996998	NA	-0.0219952	0.964955	0.983153	0.615753	0.214764	0.422128	1.15302	0.0195665	0.107083
Hs3st3a1	0.212937	0.822196	0.999543	0.5718	0.538051	NA	-0.628965	0.54528	NA	1.16747	0.18622	NA	1.15152	0.190467	NA
Fxyd2	-0.563466	0.250614	0.999543	0.336739	0.484535	NA	0.761739	0.110848	0.322286	1.12958	0.0175442	0.0993689	1.15098	0.0154166	0.0942663
Dctpp1	0.498236	0.148052	0.999543	0.672819	0.0505169	0.312302	0.858363	0.0120239	0.0986061	0.824007	0.0158737	0.0941045	1.14844	0.000713452	0.0154042
Slc35g2	-0.113227	0.88824	0.999543	0.982146	0.187172	NA	1.06003	0.149734	NA	0.536188	0.479306	NA	1.14662	0.114768	NA
Cdc25c	0.0715624	0.86721	0.999543	0.246992	0.563459	NA	0.274441	0.519611	0.72575	0.266604	0.531246	0.714786	1.14626	0.00636528	0.0551898
Sspo	0.255775	0.466171	0.999543	0.577781	0.0970237	NA	0.779556	0.0235356	0.138392	0.815953	0.0174612	0.0991042	1.14571	0.000741076	0.0158303
Nptxr	0.285874	0.544701	0.999543	0.0537448	0.911085	NA	0.555839	0.233065	0.480521	0.67766	0.143177	0.33027	1.14367	0.0118954	0.081173
Pate2	-0.972171	0.425363	0.999543	-0.134972	0.902329	NA	0.455598	0.655345	NA	0.461621	0.64945	NA	1.143	0.23492	NA
Tmem30c	-0.729112	0.659922	0.999543	0.291937	0.851025	NA	-0.654672	0.690775	NA	-1.87621	0.267732	NA	1.14279	0.442017	NA
Muc1	0.250883	0.389781	0.999543	0.591447	0.0402322	NA	0.607611	0.0338369	0.168126	0.876242	0.00192162	0.0290236	1.14271	4.21292e-05	0.00272416
Neurl3	0.249134	0.436516	0.999543	0.235513	0.462986	0.758818	0.384127	0.229351	0.476212	1.49904	2.1051e-06	0.0010519	1.14009	0.0003175	0.00961112
RT1-T24-2	-0.263094	0.628913	0.999543	-0.349636	0.523836	NA	-0.230355	0.671858	0.824036	-0.298895	0.582753	0.752473	1.13821	0.030813	0.138702
Fignl1	0.628544	0.233167	0.999543	0.630053	0.233741	NA	0.81265	0.121361	0.338925	0.690009	0.189188	0.391903	1.1378	0.0284583	0.132486
Morc1	-1.24833	0.334751	0.999543	0.631908	0.554337	NA	0.876111	0.398062	NA	0.210279	0.847618	NA	1.13737	0.259312	NA
Pnmal2	0.0584285	0.972727	0.999543	1.74671	0.278732	NA	1.9191	0.225334	NA	1.92213	0.223134	NA	1.1368	0.491464	NA
Aqp4	-0.102429	0.912688	0.999543	0.350089	0.698963	NA	1.00318	0.241631	NA	-0.00909866	0.992112	NA	1.13598	0.178404	NA
Adra2a	0.013377	0.994374	0.999817	0.0749389	0.968582	NA	-0.469437	0.807257	NA	-1.09697	0.568718	NA	1.13568	0.523933	NA
Rfx2	-0.0291416	0.957294	0.999543	-0.489736	0.39004	NA	0.193594	0.718223	NA	0.28738	0.589116	NA	1.1356	0.0264741	0.127052
Fhl2	0.0839522	0.758794	0.999543	0.581731	0.0291435	NA	0.947981	0.000265329	0.0160787	1.14277	8.91535e-06	0.00197441	1.13523	9.55839e-06	0.000953429
Pacrg	-0.507203	0.738504	0.999543	-0.386627	0.79913	NA	-0.512735	0.735642	NA	0.365345	0.796607	NA	1.13321	0.394117	NA
Hspa1b	0.357596	0.458339	0.999543	0.859734	0.0734252	0.363127	0.999566	0.0369607	0.175222	0.446837	0.353299	0.564699	1.13097	0.0180252	0.102411
Ms4a1	1.25384	0.0530735	0.959331	2.03908	0.00104053	NA	1.2342	0.0571821	NA	1.50501	0.0177085	NA	1.12738	0.0810979	0.243272
Npb	0.603875	0.296825	0.999543	0.374199	0.531663	NA	0.296848	0.618098	NA	0.337844	0.566894	NA	1.12611	0.0409506	0.165567
Spo11	1.33373	0.390263	0.999543	0.623032	0.706006	NA	1.02779	0.516309	NA	-0.575413	0.731956	NA	1.12565	0.469751	NA
S100b	0.520032	0.451242	0.999543	0.535757	0.441846	NA	0.363234	0.603655	NA	1.06656	0.106437	NA	1.12531	0.0855508	NA
Igsf9	0.569548	0.0876317	0.994158	0.625665	0.0620541	NA	0.937433	0.00380354	0.055759	1.10174	0.000559562	0.0144114	1.12529	0.000383843	0.0107131
Trat1	0.741913	0.606657	0.999543	0.610257	0.677835	NA	0.818115	0.568066	NA	0.726047	0.613357	NA	1.12523	0.419589	NA
Odf3	0.731927	0.600808	0.999543	0.523747	0.715627	NA	1.32837	0.32346	NA	1.57855	0.233568	NA	1.12436	0.404605	NA
Klf14	-1.0957	0.74733	0.999543	-0.975125	0.774334	NA	-1.10005	0.74636	NA	-0.575396	0.865655	NA	1.12225	0.737115	NA
Dnali1	0.791164	0.523454	0.999543	1.1833	0.328378	NA	1.60978	0.166907	NA	0.749477	0.544974	NA	1.12167	0.345939	NA
Slitrk4	1.28813	0.344729	0.999543	-0.930438	0.547368	NA	1.234	0.366761	NA	0.760304	0.588424	NA	1.12164	0.410899	NA
Slc4a8	1.02837	0.515666	0.999543	2.08659	0.171883	NA	2.80749	0.06123	NA	0.48124	0.7674	NA	1.12137	0.473474	NA
Hsbp1l1	0.426194	0.424501	0.999543	0.580952	0.275166	NA	0.309667	0.565022	NA	0.710933	0.172996	NA	1.12086	0.0274056	0.129802
Sgpp2	-0.136814	0.832112	0.999543	0.288757	0.642949	NA	0.365769	0.548896	NA	0.705749	0.231186	NA	1.12062	0.0487721	NA
Sp7	-0.518658	0.91845	0.999543	-0.398083	0.937363	NA	-0.523012	0.917768	NA	0.578714	0.909046	NA	1.11872	0.824643	NA
Rem1	0.0348022	0.915725	0.999543	0.93305	0.00335302	NA	1.03271	0.00107586	0.0307807	1.34819	1.63206e-05	0.00251016	1.11864	0.000364972	0.0104404
MAST1	-0.926595	0.525715	0.999543	-0.243085	0.863063	NA	1.4842	0.224149	NA	0.771568	0.542027	NA	1.11823	0.36461	NA
Amh	-0.137996	0.881938	0.999543	0.467408	0.596192	NA	-0.615626	0.533736	NA	-0.421518	0.659269	NA	1.11746	0.174428	NA
Guca2a	0.613431	0.469985	0.999543	0.590261	0.49241	NA	1.17085	0.15064	NA	0.880958	0.287181	NA	1.11688	0.167733	NA
LOC679149	1.25698	0.104841	0.999543	1.07408	0.171551	NA	1.05858	0.175581	NA	1.37234	0.0747078	NA	1.11688	0.149395	0.349166
Stmn3	1.24376	0.00422011	0.733876	0.72092	0.107018	NA	0.64953	0.145313	0.37427	0.752261	0.0892003	0.251567	1.11508	0.0102559	0.0737473
Pthlh	-0.518639	0.800852	0.999543	-0.398063	0.846488	NA	0.0567559	0.977972	NA	0.00166805	0.999353	NA	1.11441	0.569398	NA
Kif12	0.11646	0.63257	0.999543	0.196633	0.420369	0.730463	0.586532	0.0143417	0.108448	0.884873	0.000191655	0.00864788	1.11313	2.30381e-06	0.000362014
Actl7b	0.595754	0.0761921	0.983377	0.429197	0.21345	NA	1.14146	0.000401031	0.0190544	0.829708	0.0114893	0.077638	1.11272	0.000506669	0.0124188
Anxa2	0.0969912	0.741381	0.999543	0.330575	0.260035	0.603592	0.571741	0.0505171	0.20891	0.967483	0.000896792	0.0192538	1.11233	0.000131393	0.0056239
Gli1	0.567644	0.503876	0.999543	1.25047	0.121927	NA	1.43141	0.0705617	NA	2.02519	0.00811126	NA	1.11224	0.164448	NA
Rrm1	0.322432	NA	NA	0.246728	NA	NA	0.313845	NA	NA	0.299028	NA	NA	1.1117	NA	NA
Psmb11	-0.518643	0.785176	0.999543	0.766165	0.680673	NA	-1.10007	0.563156	NA	2.55469	0.137693	NA	1.10717	0.537911	NA
Rfc4	0.462203	0.143312	0.999543	0.741653	0.018631	0.206776	0.682604	0.0302206	0.15782	0.688989	0.028605	0.128546	1.107	0.000411022	0.0111462
Xrcc2	0.263706	0.518258	0.999543	0.285441	0.485102	0.772146	0.438074	0.281957	0.529638	-0.0377713	0.926576	0.962539	1.107	0.00610444	0.0536582
Vsig2	-0.351242	0.71387	0.999543	0.61321	0.483264	NA	0.522907	0.548782	NA	0.770504	0.36565	NA	1.1065	0.181447	NA
LOC500475	0.692334	0.151169	0.999543	0.69999	0.150592	NA	0.823068	0.0845185	NA	1.06812	0.0222144	NA	1.10505	0.0170012	0.0997477
Cxcr2	0.344687	0.736548	0.999543	0.434892	0.672084	NA	1.11327	0.248566	NA	-1.00256	0.407182	NA	1.10156	0.249523	NA
Lrrcc1	-0.10803	0.805226	0.999543	0.554295	0.198326	NA	0.712327	0.0960631	0.297446	0.556308	0.194709	0.397796	1.101	0.00939787	0.0700474
Slc7a9	-0.518647	0.837632	0.999543	0.756081	0.765142	NA	0.0540748	0.982954	NA	0.578735	0.81913	NA	1.10083	0.659401	NA
Ttc22	0.412634	0.642176	0.999543	0.556704	0.529661	NA	0.622151	0.474361	NA	0.212994	0.813237	NA	1.1006	0.183437	NA
Espn	0.192026	0.842853	0.999543	-0.493084	0.640426	NA	0.747736	0.420678	NA	0.48286	0.608295	NA	1.10004	0.223037	NA
Glra4	1.28766	0.27679	0.999543	0.603939	0.635112	NA	1.41977	0.226027	NA	1.45569	0.211851	NA	1.09918	0.35401	NA
Pla1a	-0.0650768	0.858813	0.999543	0.367768	0.313737	0.651592	0.527839	0.14755	0.377402	1.14592	0.00161731	0.0262813	1.09844	0.00250705	0.0318829
Hacd4	-0.153011	0.768616	0.999543	0.530152	0.291129	NA	0.0343954	0.946575	NA	0.844831	0.0852729	0.244468	1.09812	0.0235453	0.119885
Pvrl4	0.0598582	0.938512	0.999543	0.742896	0.312477	NA	0.501068	0.499972	NA	-0.158006	0.841508	NA	1.09797	0.118778	NA
Mybl1	0.0781755	0.875899	0.999543	0.34147	0.494839	0.777892	0.0406887	0.93523	0.968348	0.76584	0.124845	0.306017	1.09608	0.0278669	0.130873
G2e3	-0.059432	NA	NA	0.280844	NA	NA	0.11813	NA	NA	0.221175	NA	NA	1.09577	NA	NA
LOC317165	2.40848	0.0749071	0.983377	2.04356	0.143078	NA	0.632361	0.680688	NA	0.00166184	0.999138	NA	1.09551	0.458777	NA
Dusp15	0.765031	0.56995	0.999543	0.127311	0.93007	NA	0.0444928	0.975416	NA	0.741822	0.580686	NA	1.09487	0.399877	NA
Aoc1	0.394838	0.416342	0.999543	0.410443	0.403376	NA	1.0975	0.0161554	NA	1.86692	1.75988e-05	NA	1.09355	0.0154025	0.0942304
Enpp7	0.464637	0.637913	0.999543	0.879119	0.370721	NA	-0.597902	0.556862	NA	0.180142	0.855927	NA	1.09319	0.262411	0.483706
Paqr6	0.383985	0.306833	0.999543	0.130161	0.739629	NA	0.666613	0.0682877	NA	0.919827	0.00991062	0.0713878	1.09273	0.00178837	0.026402
Hoxb7	0.551408	0.629464	0.999543	-0.013486	0.991023	NA	1.9086	0.0782952	NA	1.62175	0.137073	NA	1.09149	0.32396	NA
Stard6	-0.258901	0.573816	0.999543	0.25057	0.574272	NA	0.137913	0.756955	NA	0.852845	0.0452418	0.167188	1.09089	0.00938674	0.0700099
Aldh1a2	0.188564	0.674842	0.999543	0.273107	0.54466	NA	0.316179	0.477234	NA	0.376735	0.393105	0.603927	1.09044	0.00961215	0.070953
Frzb	-0.559698	0.185912	0.999543	-0.0761581	0.856137	0.955765	0.702156	0.090643	0.288863	0.599106	0.149026	0.339355	1.08994	0.00834127	0.0645632
Hpca	0.0583891	0.990974	0.999543	0.178964	0.972339	NA	0.0540352	0.991647	NA	0.0016199	0.99975	NA	1.0898	0.832698	NA
Krt15	0.0583891	0.990974	0.999543	0.178964	0.972339	NA	0.0540352	0.991647	NA	0.0016199	0.99975	NA	1.0898	0.832698	NA
Scgb2a2	0.0583891	0.990974	0.999543	0.178964	0.972339	NA	0.0540352	0.991647	NA	0.0016199	0.99975	NA	1.0898	0.832698	NA
Gabrg3	0.635452	0.902012	0.999543	0.178956	0.97234	NA	0.0540275	0.991648	NA	0.00161222	0.999751	NA	1.08979	0.832699	NA
Mboat4	0.0583814	0.990975	0.999543	0.178956	0.97234	NA	0.0540275	0.991648	NA	0.578683	0.910727	NA	1.08979	0.832699	NA
Mir328	0.0583814	0.990975	0.999543	0.756026	0.883541	NA	0.0540275	0.991648	NA	0.00161222	0.999751	NA	1.08979	0.832699	NA
Lama1	0.0583737	0.990976	0.999543	0.178948	0.972342	NA	0.63109	0.902681	NA	0.578675	0.910729	NA	1.08978	0.8327	NA
Nutm1	0.0583737	0.990976	0.999543	1.33309	0.796184	NA	0.0540198	0.991649	NA	0.00160453	0.999752	NA	1.08978	0.8327	NA
Olr1073	0.635444	0.902013	0.999543	0.178948	0.972342	NA	0.63109	0.902681	NA	0.00160453	0.999752	NA	1.08978	0.832701	NA
Olr1528	0.635444	0.902013	0.999543	0.756019	0.883542	NA	0.0540198	0.991649	NA	0.00160453	0.999752	NA	1.08978	0.832701	NA
Oprd1	0.0583737	0.990976	0.999543	0.178948	0.972342	NA	0.63109	0.902681	NA	0.578675	0.910729	NA	1.08978	0.832701	NA
Sostdc1	1.21251	0.814266	0.999543	0.756011	0.883543	NA	0.0540122	0.99165	NA	0.00159685	0.999753	NA	1.08977	0.832702	NA
LOC100910620	0.0583646	0.99061	0.999543	0.75601	0.878836	NA	0.0540108	0.99131	NA	1.7372	0.725316	NA	1.08944	0.826041	NA
Hoxc5	0.635437	0.897292	0.999543	0.178941	0.971003	NA	0.631083	0.897992	NA	1.15574	0.814381	NA	1.08937	0.82478	NA
St8sia2	1.82955	0.70505	0.999543	0.178936	0.970574	NA	0.0540069	0.991117	NA	1.15573	0.811681	NA	1.08924	0.822245	NA
Prnp	-0.0901763	0.743818	0.999543	0.513308	0.0596434	0.334371	0.760426	0.00494281	0.0644015	0.724016	0.00742943	0.0609721	1.08876	5.06534e-05	0.0030106
Apitd1	0.660356	0.0603909	0.983377	0.760457	0.0306506	0.252907	0.75923	0.0305518	0.158693	0.838111	0.0167261	0.0966909	1.08792	0.00180662	0.0265149
Atp1a4	0.635464	0.880626	0.999543	0.756039	0.858197	NA	0.63111	0.881438	NA	0.0016213	0.999694	NA	1.08786	0.796985	NA
Bmp15	1.21254	0.771303	0.999543	0.75604	0.85618	NA	0.0540383	0.989664	NA	0.00162272	0.99969	NA	1.08769	0.794159	NA
S100a6	0.884487	0.00920525	0.752715	0.773318	0.023504	0.227644	0.764786	0.0246887	0.142264	1.15371	0.00063234	0.0157149	1.0852	0.00130246	0.0214663
Cryaa	0.0584036	0.986621	0.999543	0.756054	0.828143	NA	0.631124	0.8562	NA	1.15578	0.739997	NA	1.08516	0.755142	NA
MGC116197	0.0583986	0.986281	0.999543	1.33312	0.694664	NA	1.80955	0.591598	NA	0.578704	0.864698	NA	1.08473	0.749193	NA
Tmem27	1.21255	0.720547	0.999543	1.33313	0.694098	NA	0.631123	0.852292	NA	0.00163264	0.999616	NA	1.0847	0.748726	NA
Xkrx	0.903266	0.243898	0.999543	0.971351	0.211938	NA	1.12146	0.141785	NA	0.941373	0.221431	NA	1.08469	0.152252	NA
LOC316124	0.635474	0.850085	0.999543	0.178975	0.957546	NA	1.21218	0.718412	NA	1.83141	0.58271	NA	1.08456	0.746772	NA
Trim46	0.157724	0.816294	0.999543	0.351773	0.60159	NA	0.716983	0.266348	NA	0.985687	0.117894	NA	1.08435	0.0815653	NA
Nsg2	0.860516	0.423259	0.999543	1.16211	0.272016	NA	0.397201	0.724076	NA	1.67878	0.0963101	NA	1.08381	0.297957	NA
Il23a	0.38225	0.496697	0.999543	0.752669	0.17346	NA	0.799485	0.144028	NA	0.619831	0.260953	NA	1.08303	0.0430632	0.169872
Gins3	0.396983	0.239846	0.999543	0.747178	0.0257023	NA	0.627329	0.0610255	0.230154	0.911907	0.00593003	0.0536948	1.08297	0.00100343	0.0184461
Cck	0.635505	0.758556	0.999543	1.23039	0.546994	NA	0.633845	0.759098	NA	0.578735	0.779539	NA	1.08274	0.593318	NA
RGD1311447	-0.347396	0.787844	0.999543	-0.263727	0.83888	NA	0.838458	0.459137	NA	1.79415	0.0917926	NA	1.0825	0.325128	NA
Gareml	-0.757657	0.177176	0.999543	-0.268924	0.617538	NA	0.577242	0.246151	NA	0.463409	0.353671	NA	1.08235	0.0245194	0.122501
Igsf3	0.632562	0.212675	0.999543	0.257384	0.626828	NA	0.616667	0.224806	NA	0.568204	0.263223	NA	1.08205	0.0267754	0.127815
Dgat2l6	1.21256	0.67659	0.999543	0.756062	0.794798	NA	0.0540564	0.985164	NA	1.69214	0.557486	NA	1.0817	0.709461	NA
Tyms	0.315437	0.448544	0.999543	0.284275	0.495056	0.777959	0.231976	0.577499	0.764088	0.482964	0.245329	0.456042	1.08001	0.00917905	0.0689993
Map6	0.19322	0.687042	0.999543	0.474422	0.316911	NA	0.566401	0.225463	NA	0.855914	0.0618411	0.20243	1.08001	0.0167754	0.0992419
Srgap3	0.231137	0.767451	0.999543	0.796501	0.291719	NA	0.860673	0.248796	NA	0.448174	0.557793	NA	1.07908	0.140054	NA
Lmnb2	0.0913463	0.691045	0.999543	0.220678	0.336963	0.669518	0.617518	0.00685457	0.0754428	0.392766	0.0860479	0.245658	1.07822	2.09114e-06	0.000333159
Cmtm5	1.21257	0.628553	0.999543	0.756068	0.762927	NA	1.79223	0.469184	NA	0.578723	0.817403	NA	1.07801	0.666619	NA
Cdt1	0.527162	0.259539	0.999543	0.337362	0.472491	0.764249	0.981056	0.0349977	0.170794	1.41563	0.00225973	0.0314347	1.07791	0.0202804	0.109591
LOC290595	1.27263	0.117848	0.999543	0.367006	0.684425	NA	0.793644	0.349583	NA	1.21116	0.136788	NA	1.0774	0.186431	NA
RGD1562726	-1.79121	0.190745	0.999543	1.23004	0.270342	NA	-0.257164	0.837031	NA	0.808819	0.475089	NA	1.07646	0.331448	NA
Msx1	0.231653	0.820208	0.999543	1.27807	0.176702	NA	0.619185	0.528822	NA	1.16001	0.218447	NA	1.07435	0.253906	NA
Rnf186	-0.605457	0.511848	0.999543	-0.283944	0.757684	NA	1.80046	0.0468197	0.200121	2.08221	0.0213829	0.110855	1.07382	0.236823	0.455499
Mir374	0.544241	0.624404	0.999543	1.0363	0.337618	NA	0.0932903	0.93585	NA	-0.748285	0.558836	NA	1.07379	0.310842	NA
Ankrd13d	0.209002	0.630805	0.999543	-0.0994264	0.823175	NA	0.518764	0.226754	0.473389	1.23719	0.00316258	0.0376612	1.07309	0.0106058	0.0752842
Mmp27	0.635499	0.755986	0.999543	0.756075	0.711593	NA	1.71045	0.396465	NA	2.46013	0.204693	NA	1.07145	0.599472	NA
Teddm1	1.71052	0.387726	0.999543	2.64759	0.163687	NA	1.2108	0.546558	NA	0.00165299	0.999343	NA	1.07079	0.593118	NA
Mybl2	-0.35339	0.513928	0.999543	-0.0791688	0.883206	NA	0.144619	0.7865	0.895169	1.05111	0.0452764	0.167259	1.07051	0.0411855	0.166001
Capsl	-0.685983	0.583491	0.999543	0.394571	0.721376	NA	0.553382	0.607402	NA	0.0485994	0.965589	NA	1.06963	0.296521	NA
Tspan1	1.21258	0.522562	0.999543	2.97562	0.0905562	NA	1.81465	0.327369	NA	0.57873	0.760237	NA	1.06856	0.572114	NA
Ccdc8	0.344602	0.553521	0.999543	0.929181	0.0954838	NA	0.822487	0.13945	NA	1.40089	0.0086051	NA	1.06801	0.0482077	0.180834
Prom1	0.176779	0.584362	0.999543	0.569631	0.0731168	NA	0.398173	0.211518	0.457094	0.808232	0.0094115	0.0696598	1.06746	0.000504797	0.0123994
Snx22	0.153704	0.831011	0.999543	1.52205	0.0214629	NA	0.754519	0.271579	NA	-0.000919988	0.99899	NA	1.06617	0.110289	NA
RGD1563263	0.38682	0.623661	0.999543	0.344128	0.668463	NA	1.24274	0.0873941	NA	0.559479	0.466759	NA	1.06311	0.144223	NA
Rmt1	0.0583894	0.990974	0.999543	0.178964	0.972339	NA	0.0540356	0.991647	NA	0.00162027	0.99975	NA	1.06209	0.836909	NA
Acsbg2	0.0583817	0.990975	0.999543	0.756027	0.883541	NA	0.0540279	0.991648	NA	0.00161259	0.999751	NA	1.06209	0.83691	NA
Cyp11a1	0.0583817	0.990975	0.999543	0.178956	0.97234	NA	0.631098	0.90268	NA	0.00161259	0.999751	NA	1.06209	0.83691	NA
Fam163a	0.635452	0.902012	0.999543	0.178956	0.97234	NA	0.0540279	0.991648	NA	0.00161259	0.999751	NA	1.06209	0.83691	NA
Matn3	0.635452	0.902012	0.999543	0.178956	0.97234	NA	0.0540279	0.991648	NA	0.00161259	0.999751	NA	1.06209	0.83691	NA
Prss16	0.635452	0.902012	0.999543	0.178956	0.97234	NA	0.0540279	0.991648	NA	0.00161259	0.999751	NA	1.06209	0.83691	NA
Vom1r78	0.0583817	0.990975	0.999543	0.756027	0.883541	NA	0.0540279	0.991648	NA	0.00161259	0.999751	NA	1.06209	0.83691	NA
RGD1565819	0.058374	0.990976	0.999543	0.178949	0.972342	NA	1.21262	0.81424	NA	0.00160484	0.999752	NA	1.06208	0.836911	NA
Ajap1	0.0583903	0.989065	0.999543	1.33311	0.75436	NA	0.631109	0.882242	NA	0.00162085	0.999696	NA	1.06174	0.803113	NA
Fam184b	-0.725423	0.538807	0.999543	-0.59352	0.614456	NA	-1.21383	0.3371	NA	-0.493326	0.665101	NA	1.06159	0.290593	NA
P2rx6	1.21255	0.728632	0.999543	0.756053	0.828732	NA	0.631124	0.856695	NA	0.00163387	0.999627	NA	1.06122	0.761238	NA
Marco	-0.806257	0.207599	0.999543	-0.318351	0.618684	0.852542	0.25495	0.690091	0.835534	0.395917	0.535757	0.718242	1.06091	0.0969834	0.271341
Klrb1	0.635487	0.829061	0.999543	0.756063	0.797278	NA	1.20554	0.682081	NA	0.578718	0.844126	NA	1.06054	0.718348	NA
Mir30c2	1.8548	0.516901	0.999543	0.756062	0.793822	NA	0.631132	0.8273	NA	0.578716	0.841444	NA	1.06045	0.713664	NA
Adipoq	1.21256	0.674866	0.999543	0.178984	0.950628	NA	1.2119	0.674985	NA	1.63659	0.568836	NA	1.06045	0.71345	NA
Wfdc11	0.635486	0.825638	0.999543	1.33314	0.643974	NA	0.631132	0.826813	NA	1.15579	0.688663	NA	1.06044	0.712882	NA
Gdap1	1.21256	0.67377	0.999543	0.75606	0.792943	NA	1.84473	0.517414	NA	0.578714	0.840761	NA	1.06043	0.712472	NA
Kcnk4	1.21256	0.672271	0.999543	0.756061	0.791956	NA	0.631131	0.825726	NA	1.65139	0.561874	NA	1.06041	0.711136	NA
Asb12	2.07595	0.401134	0.999543	1.91515	0.443125	NA	0.631135	0.802774	NA	0.57872	0.818857	NA	1.05969	0.674559	NA
Kcnq2	0.908669	0.344013	0.999543	0.638943	0.521423	NA	1.80546	0.0455234	NA	0.267863	0.7925	NA	1.05956	0.257819	NA
LOC102550367	0.635497	0.777001	0.999543	0.756073	0.736142	NA	2.28119	0.292032	NA	1.1558	0.606469	NA	1.05882	0.636446	NA
RGD1310262	0.635508	0.737369	0.999543	0.756084	0.689919	NA	0.629282	0.739778	NA	0.578738	0.760074	NA	1.05847	0.567905	NA
Sfrp5	1.21258	0.546333	0.999543	1.87927	0.341656	NA	0.631147	0.753522	NA	1.15581	0.565278	NA	1.05779	0.597967	NA
Ngfr	-0.285382	0.55819	0.999543	-0.705185	0.161248	NA	0.210954	0.658214	0.816382	0.560308	0.233735	0.443993	1.05763	0.0226088	0.117351
RGD1563349	-1.79878	0.202955	0.999543	0.665831	0.581943	NA	0.560509	0.642569	NA	-0.731691	0.59145	NA	1.05716	0.363278	NA
Wnt7b	-1.09571	0.741816	0.999543	-0.975138	0.769372	NA	0.542423	0.869839	NA	0.00166665	0.9996	NA	1.05663	0.746585	NA
Scg3	0.403023	0.499661	0.999543	1.06516	0.0605691	NA	-0.530729	0.431422	NA	0.783517	0.171174	NA	1.05594	0.0575577	NA
Rec114	-1.33988	0.306157	0.999543	1.55256	0.229777	NA	-0.864576	0.507291	0.715681	-0.327498	0.800986	0.892373	1.05537	0.414479	0.621989
Tnfaip6	-0.463141	0.598372	0.999543	-0.532357	0.555202	NA	-0.469926	0.593071	NA	0.466191	0.555617	NA	1.05532	0.161637	NA
Gng8	0.849513	0.0287626	0.90784	0.728077	0.0662553	NA	1.06829	0.00517973	0.0653948	1.25634	0.000838887	0.0182483	1.05457	0.0053331	0.0496988
Tmsb10	0.0590406	0.844193	0.999543	0.285756	0.341259	0.673291	0.448435	0.134831	0.359556	0.987704	0.000967729	0.0197062	1.05441	0.000425244	0.0113122
Plek2	0.00268634	0.995368	0.999817	-0.276321	0.55361	0.815499	0.908104	0.0470008	0.200734	1.0735	0.0186397	0.102754	1.05373	0.0208566	0.111589
Tomm40l	-0.0359429	0.934291	0.999543	0.582846	0.180416	0.520685	0.393552	0.365856	0.608502	0.599743	0.167854	0.364602	1.05346	0.015286	0.0939895
Mis18bp1	0.22545	0.61943	0.999543	0.447063	0.324148	0.659179	0.163563	0.71881	0.852876	0.287018	0.526633	0.711666	1.05302	0.0192823	0.106281
Plxdc2	-0.501431	0.262654	0.999543	0.0537641	0.903302	NA	0.337236	0.442213	0.667786	0.718985	0.0990615	0.266902	1.0524	0.0152614	0.0939409
Aldoc	0.517506	0.234805	0.999543	-0.134197	0.779171	NA	0.461175	0.292243	NA	0.762873	0.0714884	NA	1.05228	0.0103089	0.0740009
Zmynd15	0.33357	0.444142	0.999543	0.64906	0.134383	NA	0.621387	0.150743	0.380397	1.44153	0.000699535	0.0166789	1.05173	0.0138372	0.0892947
Lrrn2	0.635508	0.777735	0.999543	0.179007	0.936628	NA	-0.522999	0.816306	NA	0.578738	0.797135	NA	1.05094	0.635572	NA
Clstn2	0.478254	0.786566	0.999543	0.295137	0.869798	NA	-0.492527	0.790271	NA	-1.12433	0.543915	NA	1.05023	0.538486	NA
Pcdha10	1.7391	0.295774	0.999543	2.27575	0.157378	NA	2.82037	0.0683528	NA	1.64149	0.325198	NA	1.04984	0.536086	NA
Serpinb11	0.0584098	0.984091	0.999543	1.33314	0.649024	NA	1.20554	0.680629	NA	1.15579	0.693156	NA	1.04951	0.7199	NA
Mrc2	0.313577	0.425686	0.999543	0.216172	0.587871	NA	0.220048	0.578165	0.764778	0.591173	0.126585	0.308411	1.0495	0.00557653	0.0509302
Elfn1	0.0584016	0.9865	0.999543	0.756052	0.826614	NA	1.67935	0.625183	NA	0.578707	0.866846	NA	1.04944	0.76095	NA
Gal3st3	1.21255	0.726667	0.999543	0.756051	0.82746	NA	0.0540467	0.987569	NA	1.15578	0.738986	NA	1.04944	0.762102	NA
Hcrtr2	0.63546	0.87972	0.999543	0.756035	0.857124	NA	0.631106	0.880538	NA	0.57869	0.890394	NA	1.04938	0.802592	NA
Chrm1	0.0583896	0.990974	0.999543	0.178964	0.972339	NA	0.0540358	0.991647	NA	0.00162044	0.999749	NA	1.04935	0.838847	NA
Defb1	0.0583896	0.990974	0.999543	0.178964	0.972339	NA	0.0540358	0.991647	NA	0.00162044	0.999749	NA	1.04935	0.838847	NA
Gabra3	0.0583896	0.990974	0.999543	0.178964	0.972339	NA	0.0540358	0.991647	NA	0.00162044	0.999749	NA	1.04935	0.838847	NA
Grifin	0.0583896	0.990974	0.999543	0.178964	0.972339	NA	0.0540358	0.991647	NA	0.00162044	0.999749	NA	1.04935	0.838847	NA
LOC499565	0.0583896	0.990974	0.999543	0.178964	0.972339	NA	0.0540358	0.991647	NA	0.00162044	0.999749	NA	1.04935	0.838847	NA
Smc1b	0.0583896	0.990974	0.999543	0.178964	0.972339	NA	0.0540358	0.991647	NA	0.00162044	0.999749	NA	1.04935	0.838847	NA
Spata20	0.0583896	0.990974	0.999543	0.178964	0.972339	NA	0.0540358	0.991647	NA	0.00162044	0.999749	NA	1.04935	0.838847	NA
Ctxn3	0.635452	0.902012	0.999543	0.178957	0.97234	NA	0.0540281	0.991648	NA	0.00161276	0.999751	NA	1.04934	0.838848	NA
Sfrp4	0.635452	0.902012	0.999543	0.178957	0.97234	NA	0.0540281	0.991648	NA	0.00161276	0.999751	NA	1.04934	0.838848	NA
RGD1563815	0.0583819	0.990975	0.999543	0.178957	0.97234	NA	0.631098	0.90268	NA	0.00161276	0.999751	NA	1.04934	0.838848	NA
RGD1624210	0.0583819	0.990975	0.999543	0.178957	0.97234	NA	0.631098	0.90268	NA	0.00161276	0.999751	NA	1.04934	0.838848	NA
Cacng6	0.635445	0.902013	0.999543	0.178949	0.972341	NA	0.0540204	0.991649	NA	0.578675	0.910729	NA	1.04934	0.838849	NA
Fam71f2	0.0583742	0.990976	0.999543	0.178949	0.972341	NA	0.0540204	0.991649	NA	1.15575	0.822813	NA	1.04934	0.838849	NA
Iapp	0.0583742	0.990976	0.999543	0.178949	0.972341	NA	0.0540204	0.991649	NA	1.15575	0.822813	NA	1.04934	0.838849	NA
Olr1590	0.0583742	0.990976	0.999543	0.756019	0.883542	NA	0.631091	0.902681	NA	0.00160507	0.999752	NA	1.04934	0.838849	NA
Lmx1a	0.0583601	0.990857	0.999543	0.178935	0.971971	NA	0.631077	0.901378	NA	1.80388	0.722251	NA	1.04932	0.836709	NA
Fut7	-0.143962	0.77755	0.999543	0.446501	0.368442	NA	0.607709	0.215003	0.461496	0.993511	0.0394711	0.154576	1.04861	0.0290407	0.134234
LOC102550325	0.0584277	0.986892	0.999543	-0.398071	0.910879	NA	0.0540738	0.987869	NA	-0.575416	0.871467	NA	1.04793	0.766952	NA
LOC300308	0.0584286	0.972938	0.999543	2.1176	0.183128	NA	0.63301	0.713109	NA	2.74029	0.0745698	NA	1.04743	0.532153	NA
Cyfip2	0.182726	0.616405	0.999543	0.139697	0.702733	0.890015	0.393051	0.279344	0.527351	0.377581	0.298391	0.511366	1.0471	0.00358252	0.0394109
Crmp1	0.420524	0.425373	0.999543	0.493606	0.351434	NA	0.901788	0.0760468	NA	1.46628	0.00281979	NA	1.04668	0.035968	0.153779
Trim9	2.01208	0.169972	0.999543	1.47522	0.330839	NA	0.990136	0.524328	NA	-1.15249	0.484633	NA	1.04633	0.494521	NA
Stk32b	-0.518646	0.85904	0.999543	-0.39807	0.891578	NA	0.634867	0.827876	NA	0.00166001	0.999546	NA	1.04551	0.718017	NA
LOC497940	0.263936	0.555557	0.999543	1.17546	0.00526982	NA	0.292002	0.513026	NA	0.583002	0.17874	0.378725	1.04406	0.0124247	0.0832326
Myom2	1.7814	0.380025	0.999543	1.74364	0.39387	NA	1.21091	0.557486	NA	2.53807	0.194251	NA	1.04369	0.612706	NA
Slc8a2	-0.518651	0.838811	0.999543	0.179001	0.944031	NA	1.22732	0.626058	NA	1.10343	0.66216	NA	1.04302	0.679055	NA
Chd5	-0.518646	0.83858	0.999543	-0.39807	0.875756	NA	0.628666	0.804939	NA	0.578737	0.820181	NA	1.04299	0.67861	NA
Lgals3	0.11532	0.719409	0.999543	0.491562	0.125359	0.447326	0.561603	0.0797596	0.267828	1.23438	0.000114714	0.00688363	1.04292	0.00112093	0.0197918
Mir3557	0.343721	0.768206	0.999543	0.418835	0.72057	NA	0.28013	0.811156	NA	-0.758303	0.563752	NA	1.04219	0.342632	NA
Kcnc4	0.635484	0.82505	0.999543	1.87535	0.510836	NA	1.79038	0.529661	NA	0.00163905	0.999545	NA	1.04179	0.716853	NA
Trim29	0.635485	0.827933	0.999543	0.756061	0.795949	NA	1.21192	0.678452	NA	1.15579	0.692612	NA	1.04173	0.721418	NA
Fcgbpl1	0.635476	0.848677	0.999543	2.45659	0.453279	NA	0.0540469	0.987053	NA	0.578706	0.862054	NA	1.04127	0.754412	NA
LOC498236	0.0583849	0.988537	0.999543	0.756033	0.852415	NA	1.86226	0.644942	NA	0.578689	0.886765	NA	1.04077	0.797797	NA
Spert	1.21253	0.767905	0.999543	0.178962	0.965257	NA	1.52765	0.70967	NA	0.001617	0.999686	NA	1.04075	0.79996	NA
Chrdl2	0.05839	0.989112	0.999543	1.33311	0.75538	NA	0.631109	0.882743	NA	0.00162061	0.999698	NA	1.04067	0.807779	NA
Krt40	0.0583895	0.989168	0.999543	1.33311	0.75658	NA	0.631108	0.883333	NA	0.00162009	0.999699	NA	1.04066	0.808736	NA
Areg	0.63546	0.884193	0.999543	0.756036	0.862421	NA	0.0540341	0.990118	NA	0.578691	0.894475	NA	1.04064	0.811412	NA
Cacna1i	0.635452	0.902012	0.999543	0.178957	0.97234	NA	0.0540282	0.991648	NA	0.00161288	0.999751	NA	1.04038	0.840212	NA
Pom121l2	0.058382	0.990975	0.999543	0.178957	0.97234	NA	0.0540282	0.991648	NA	0.578683	0.910727	NA	1.04038	0.840212	NA
Sept12	0.058382	0.990975	0.999543	0.178957	0.97234	NA	0.0540282	0.991648	NA	0.578683	0.910727	NA	1.04038	0.840212	NA
Snip1	0.058382	0.990975	0.999543	0.178957	0.97234	NA	0.631099	0.90268	NA	0.00161288	0.999751	NA	1.04038	0.840212	NA
Syt13	0.058382	0.990975	0.999543	0.178957	0.97234	NA	0.631099	0.90268	NA	0.00161288	0.999751	NA	1.04038	0.840212	NA
Wdr77	0.0583743	0.990976	0.999543	0.178949	0.972341	NA	0.0540205	0.991649	NA	1.15575	0.822813	NA	1.04037	0.840213	NA
Csrp3	0.635509	0.697502	0.999543	0.756085	0.643764	NA	1.53922	0.318658	NA	1.51708	0.32452	NA	1.04037	0.51213	NA
Mtbp	0.425326	0.301259	0.999543	0.28403	0.494727	NA	0.57957	0.156597	0.389407	0.293678	0.476673	0.672428	1.04034	0.00967483	0.0712323
Zbtb32	-0.541296	0.445544	0.999543	0.00256523	0.997	NA	0.126119	0.85051	NA	0.799109	0.212374	NA	1.04031	0.0994819	0.275442
Mak	0.866446	0.434931	0.999543	-0.182223	0.885594	NA	-0.894754	0.500176	NA	1.36575	0.199961	NA	1.03884	0.336681	NA
Lhx4	0.0497023	0.954831	0.999543	0.673823	0.414513	NA	0.233437	0.785155	NA	1.50364	0.047727	NA	1.03874	0.182089	NA
Snai3	0.0596249	0.958461	0.999543	0.437759	0.694449	NA	0.338716	0.760602	NA	0.258488	0.816621	NA	1.03815	0.318377	NA
Scgb1d2	-0.518638	0.857768	0.999543	-0.975138	0.736147	NA	0.0478194	0.986815	NA	0.00166754	0.99954	NA	1.03815	0.713769	NA
March1	-0.1431	0.811498	0.999543	0.510818	0.375972	NA	0.417015	0.468939	NA	0.583184	0.304962	NA	1.03812	0.0609679	0.205859
Wfdc15b	0.0961577	0.953641	0.999543	0.217314	0.895466	NA	0.546561	0.73217	NA	0.882292	0.571566	NA	1.03789	0.500242	NA
Tenm4	0.0584285	0.979388	0.999543	0.756081	0.738138	NA	0.634172	0.779105	NA	0.578735	0.798026	NA	1.03712	0.641743	NA
Nr5a1	0.635507	0.758812	0.999543	-0.39807	0.847488	NA	1.27917	0.527658	NA	0.578737	0.779774	NA	1.03694	0.610176	NA
Mir6318	0.442308	0.804281	0.999543	0.208416	0.909121	NA	0.098389	0.956979	NA	0.853512	0.624438	NA	1.03688	0.54757	NA
Col5a3	0.50699	0.190022	0.999543	0.226991	0.564912	NA	0.801421	0.0361344	0.173234	0.453237	0.241334	0.451725	1.034	0.0062265	0.0544392
Ccdc173	-0.156068	0.848452	0.999543	0.340897	0.668051	NA	-0.477571	0.569427	NA	0.867558	0.257172	NA	1.03387	0.172464	NA
Rbm24	0.635463	0.882076	0.999543	0.756038	0.859913	NA	0.0540361	0.989936	NA	0.578693	0.892543	NA	1.03386	0.809238	NA
Mill1	0.0583898	0.990974	0.999543	0.178965	0.972339	NA	0.054036	0.991647	NA	0.00162065	0.999749	NA	1.0335	0.841259	NA
Vom2r46	0.0583898	0.990974	0.999543	0.178965	0.972339	NA	0.054036	0.991647	NA	0.00162065	0.999749	NA	1.0335	0.841259	NA
Igfbpl1	0.0583821	0.990975	0.999543	0.178957	0.97234	NA	0.0540283	0.991648	NA	0.578683	0.910727	NA	1.03349	0.84126	NA
Ccr3	0.0583668	0.990977	0.999543	0.756012	0.883543	NA	0.0540129	0.99165	NA	1.15574	0.822814	NA	1.03347	0.841263	NA
Tm4sf5	0.387379	0.751052	0.999543	1.37237	0.229371	NA	1.5712	0.161202	NA	2.10324	0.054526	NA	1.03273	0.367457	NA
Tacr3	0.131059	0.860484	0.999543	1.27934	0.0724255	NA	0.479582	0.512144	NA	0.428018	0.558499	NA	1.03266	0.146712	0.345714
Bend5	0.404997	0.651725	0.999543	0.502106	0.576591	NA	0.712044	0.413967	NA	0.9255	0.278072	NA	1.03228	0.219477	NA
B3gnt6	-0.51865	0.919956	0.999543	-0.398075	0.938522	NA	-0.523004	0.919286	NA	0.00165142	0.999745	NA	1.03166	0.841164	NA
Arl9	-0.518649	0.879627	0.999543	0.179001	0.958316	NA	0.0540715	0.987403	NA	0.00165585	0.999614	NA	1.0302	0.762186	NA
Mir26a	-0.50418	0.761863	0.999543	-0.383604	0.817654	NA	0.718037	0.640968	NA	-0.56095	0.735998	NA	1.02978	0.492547	NA
Nudt17	0.0642159	0.938835	0.999543	0.73072	0.356296	NA	0.699407	0.373498	NA	0.725516	0.352846	NA	1.02912	0.174838	NA
Ptk7	0.600346	0.0463919	0.951389	0.521163	0.0901421	NA	0.363225	0.239292	0.485631	0.52824	0.0801053	0.2358	1.02867	0.000335433	0.00992569
Lipg	1.74489	0.35312	0.999543	3.09256	0.0804346	NA	0.631145	0.741477	NA	1.76959	0.343714	NA	1.02856	0.590338	NA
Tpsb2	0.548167	0.387533	0.999543	0.576601	0.367019	NA	1.05146	0.0858844	NA	1.65287	0.0052616	NA	1.0285	0.090477	0.260377
Zfp583	0.039529	0.949149	0.999543	0.964988	0.0920626	NA	0.633758	0.276844	NA	0.381574	0.520426	NA	1.02822	0.0657386	0.214778
LOC310926	0.219592	0.744426	0.999543	0.929601	0.166617	0.502721	1.01733	0.129862	0.352044	-0.527864	0.435151	0.639807	1.02803	0.12573	0.316768
Prss8	0.339885	0.36351	0.999543	0.491653	0.188255	NA	0.841951	0.0221818	0.13475	0.820479	0.0256933	0.121795	1.02698	0.00492067	0.0475657
Ebf2	1.21258	0.552995	0.999543	1.91243	0.340604	NA	1.21087	0.553433	NA	1.15581	0.571732	NA	1.02679	0.615003	NA
Degs2	1.40832	0.0327149	0.911965	1.24405	0.0649661	NA	1.12292	0.0956742	NA	1.63214	0.0116795	NA	1.0264	0.125685	NA
Scn3a	0.635506	0.704047	0.999543	2.04506	0.185252	NA	1.81592	0.242506	NA	1.47442	0.352318	NA	1.02551	0.528787	NA
Hormad2	-0.286494	0.46744	0.999543	0.384855	0.30298	NA	0.690115	0.0563765	0.22027	-0.0208356	0.956429	0.978747	1.02548	0.00352909	0.0390378
LOC691995	0.0458505	0.956156	0.999543	0.728364	0.355137	NA	0.608178	0.43989	NA	0.917126	0.230609	NA	1.02508	0.174022	NA
Pkm	0.339501	0.411494	0.999543	0.406399	0.32708	NA	0.568014	0.164373	0.400417	0.940142	0.0191095	0.104026	1.02455	0.0101778	0.0735306
Alox12e	2.13334	0.154482	0.999543	2.48379	0.093439	NA	-0.523002	0.751023	NA	2.19055	0.141293	NA	1.02424	0.522807	NA
Atp10a	0.557025	0.28773	0.999543	0.0247156	0.963537	NA	-0.156425	0.77304	0.886727	0.898697	0.0820489	0.238863	1.02389	0.046221	0.176996
Cd163l1	1.11026	0.200832	0.999543	0.851357	0.338522	NA	0.749868	0.39844	NA	1.24848	0.145994	NA	1.0237	0.236356	NA
Klra22	1.11069	0.219929	0.999543	0.380718	0.693574	NA	-0.772813	0.480362	NA	0.00435259	0.996477	NA	1.02344	0.256362	NA
Dennd2d	-0.0351997	0.931167	0.999543	0.119241	0.769735	0.91993	0.171279	0.673401	0.824779	0.892928	0.0268162	0.124712	1.02306	0.0110634	0.0771013
Ankrd22	-0.0444772	0.941031	0.999543	1.20845	0.022467	NA	0.857914	0.112288	NA	0.899415	0.0931159	NA	1.02288	0.0514226	0.187737
Cd40lg	0.635491	0.800277	0.999543	2.35933	0.334625	NA	0.631137	0.801616	NA	1.1558	0.645428	NA	1.02281	0.683674	NA
Gpr34	-0.408857	0.463292	0.999543	0.8877	0.0866635	NA	0.464199	0.377069	NA	0.381106	0.46903	0.665689	1.02205	0.0450959	0.174644
Tnfrsf25	-0.220176	0.451111	0.999543	0.532339	0.0622824	0.339912	0.908126	0.00127535	0.0341903	0.757783	0.00731101	0.0604598	1.02167	0.000269702	0.00891573
B4galnt3	-1.09572	0.63406	0.999543	0.179012	0.938011	NA	-0.522994	0.820262	NA	1.01492	0.64897	NA	1.02029	0.646145	NA
Speg	0.171193	0.547192	0.999543	0.188667	0.509707	NA	0.684894	0.0134866	0.104659	0.618776	0.0256854	0.121795	1.0197	0.000181386	0.00691254
Slc41a3	0.0507483	0.923191	0.999543	0.904961	0.0799356	NA	0.377991	0.468539	0.688479	1.48372	0.00367353	0.0408086	1.01845	0.0472769	0.178766
Pllp	1.38132	0.127595	0.999543	1.23113	0.181889	NA	1.43383	0.112584	NA	0.572904	0.549534	NA	1.01763	0.267652	NA
Ucn	0.05839	0.990974	0.999543	0.178965	0.972339	NA	0.0540362	0.991647	NA	0.00162087	0.999749	NA	1.01742	0.843707	NA
Ucn2	0.05839	0.990974	0.999543	0.178965	0.972339	NA	0.0540362	0.991647	NA	0.00162087	0.999749	NA	1.01742	0.843707	NA
Btnl3	0.635453	0.902012	0.999543	0.178957	0.97234	NA	0.0540285	0.991648	NA	0.00161318	0.999751	NA	1.01741	0.843708	NA
Gphb5	0.635445	0.902013	0.999543	0.75602	0.883542	NA	0.0540208	0.991649	NA	0.0016055	0.999752	NA	1.0174	0.84371	NA
Plin1	0.635437	0.902014	0.999543	0.178942	0.972343	NA	1.20122	0.81596	NA	0.0015979	0.999753	NA	1.0174	0.843711	NA
Sim2	1.21487	0.450743	0.999543	0.756083	0.64827	NA	1.92751	0.206592	NA	1.54361	0.32263	NA	1.01635	0.528679	NA
Tox2	-0.00717409	0.988092	0.999543	-0.632224	0.237989	NA	0.307943	0.506055	NA	-0.0760204	0.874512	NA	1.01487	0.0180912	0.102547
Cys1	0.0734387	0.886737	0.999543	0.6106	0.228926	NA	1.24234	0.0124883	0.100161	1.00074	0.0450781	0.16691	1.01433	0.0417634	0.167389
Slfn13	-0.171301	0.613731	0.999543	0.373562	0.270261	0.611119	0.633776	0.0611404	0.230346	0.893939	0.00821807	0.0645105	1.01375	0.00271437	0.03323
Cntfr	0.193145	0.581275	0.999543	0.791529	0.0211394	NA	0.853301	0.0123703	0.0999427	0.843704	0.0132601	0.0841375	1.01366	0.00271752	0.0332331
LOC361346	-0.252986	0.447462	0.999543	-0.0423603	0.898592	0.966759	0.269333	0.413889	0.648606	0.257273	0.434796	0.639716	1.01357	0.00187877	0.0271428
Shank1	-0.50765	0.63428	0.999543	-0.0788697	0.938335	NA	0.475211	0.613446	NA	0.87762	0.331051	NA	1.01006	0.254734	NA
Fam186b	-0.717409	0.558939	0.999543	-1.69443	0.184753	NA	0.699876	0.497469	NA	-0.748628	0.540203	NA	1.0058	0.312492	NA
Id1	-0.164129	0.686474	0.999543	0.0313075	0.938593	0.98267	0.845549	0.0364021	0.173906	1.71605	2.05371e-05	0.00266983	1.00435	0.0128378	0.0848776
Arhgef39	0.182352	0.381385	0.999543	0.394724	0.0577945	0.329995	0.435912	0.0357184	0.17217	0.45783	0.0272551	0.125422	1.00397	1.10112e-06	0.000214083
Nfasc	0.900773	0.223456	0.999543	0.726211	0.338964	NA	1.50411	0.033905	NA	0.760243	0.30759	NA	1.00394	0.166096	NA
Sparcl1	-0.18141	0.588104	0.999543	0.898496	0.00706858	0.145591	0.705256	0.0345285	0.169662	0.959674	0.00398939	0.0429626	1.0039	0.00258966	0.0323305
Liph	-0.645859	0.395388	0.999543	0.26879	0.71083	NA	0.0764127	0.916325	NA	1.14474	0.101531	NA	1.00371	0.151587	0.352343
Spint1	0.246288	0.487246	0.999543	0.276337	0.438097	NA	0.690538	0.0466109	0.199505	0.569065	0.10204	0.271246	1.0027	0.00330579	0.037732
Cadps	-0.200333	0.879559	0.999543	-0.0257699	0.984381	NA	0.462555	0.713989	NA	1.07424	0.379651	NA	1.00251	0.411886	NA
Slc52a3	-0.121858	0.765189	0.999543	0.407674	0.305282	NA	0.93743	0.0150882	0.111362	0.853564	0.0270872	0.125118	1.00165	0.00889104	0.0674978
Car9	0.26195	0.605402	0.999543	0.230111	0.65348	NA	0.43276	0.388024	NA	0.765969	0.118575	0.296596	1.00118	0.0384191	0.160126
Rsph1	-0.373834	0.681569	0.999543	0.763948	0.344286	NA	0.24853	0.767448	NA	1.18096	0.125504	NA	1.00101	0.196332	NA
Plscr2	-0.296813	0.478549	0.999543	0.104149	0.802893	0.934607	0.471078	0.256361	0.505082	0.916221	0.0266846	0.124352	1.00025	0.0154416	0.0943663
Serpinb1a	0.129946	0.707787	0.999543	0.637106	0.0643094	0.343688	0.360705	0.296071	0.543397	0.675813	0.0489967	0.175597	0.999798	0.00342997	0.0383965
Clca5	1.02343	0.379518	0.999543	0.891062	0.444243	0.745689	0.897601	0.440882	0.666805	1.31628	0.258319	0.469331	0.999286	0.390844	0.60141
Orc6	0.423677	0.277837	0.999543	0.300551	0.445485	NA	0.782627	0.042732	0.189954	0.779529	0.0432832	0.162594	0.996379	0.00927612	0.0694559
Pcdhac2	1.16718	0.202533	0.999543	0.00982562	0.991846	NA	0.275221	0.770472	NA	1.01403	0.269423	NA	0.995179	0.277546	0.498704
Ctla2a	-0.178681	0.626401	0.999543	0.353383	0.334458	0.66796	0.394285	0.281119	0.529224	0.855344	0.0191287	0.104078	0.99414	0.00642803	0.0555659
Tmod4	0.562325	0.28963	0.999543	0.22029	0.691542	NA	0.142636	0.796271	NA	0.891372	0.0837046	NA	0.99347	0.0507161	0.186463
Actl7a	0.30845	0.330975	0.999543	0.0246356	0.940636	NA	0.771302	0.0114925	0.0961719	0.533315	0.0849364	0.243888	0.993437	0.000845825	0.0172267
S100a10	0.149423	0.584239	0.999543	0.37056	0.174222	0.51246	0.441782	0.104407	0.311175	0.68191	0.0119327	0.0793558	0.991425	0.000245255	0.00849944
Cand2	0.565121	0.208385	0.999543	0.456272	0.317625	NA	0.783442	0.0770269	NA	0.994285	0.0228281	0.114718	0.990619	0.0227129	0.117625
Slc26a10	0.181308	0.643537	0.999543	0.609992	0.11664	NA	0.933125	0.0154333	0.111905	0.672993	0.0818288	0.238442	0.990313	0.00991515	0.0722642
Mmp3	1.21405	0.0889659	0.994158	1.76836	0.0111562	NA	0.528646	0.481926	NA	1.46758	0.0363401	NA	0.98976	0.167279	NA
Krt72	-0.67403	0.62777	0.999543	-0.130269	0.92176	NA	-0.252708	0.848861	NA	0.182494	0.885746	NA	0.988615	0.410788	NA
Mirlet7c-2	0.560175	0.582528	0.999543	1.74831	0.063127	NA	0.333785	0.748851	NA	1.15091	0.233298	NA	0.988602	0.307822	NA
Ccdc68	0.240527	0.556116	0.999543	0.616252	0.130354	0.455694	0.665681	0.101606	0.308103	1.0496	0.00956766	0.0700594	0.988036	0.0147061	0.0921318
Mrgprx3	-2.39702	0.0675239	0.983377	0.604127	0.580279	NA	0.534743	0.622836	NA	1.61568	0.109931	NA	0.987853	0.341982	NA
Defb36	0.131755	0.841131	0.999543	-0.036953	0.956447	NA	0.0835645	0.89925	NA	0.49869	0.431756	NA	0.987442	0.106018	NA
Tnfrsf18	0.796901	0.198489	0.999543	0.890069	0.151791	NA	0.961544	0.116322	NA	1.61169	0.00617201	NA	0.985609	0.103402	0.281407
Kcnj14	0.122104	0.612882	0.999543	0.451522	0.0584604	0.33216	0.798333	0.000632106	0.0237935	0.628067	0.00745116	0.0610861	0.985051	1.98863e-05	0.00166182
Cdkn1c	0.514884	0.0571611	0.982361	0.881959	0.000892751	NA	1.08555	2.89997e-05	0.00606137	0.977466	0.000175527	0.00819124	0.984415	0.000142403	0.00589713
Suv39h1	0.218431	0.441141	0.999543	0.204881	0.470667	0.763731	0.476984	0.0917664	0.290416	0.575504	0.0416527	0.158538	0.982817	0.000482987	0.012046
Brca1	0.00871124	0.98112	0.999543	0.31225	0.395636	0.713308	0.285526	0.436975	0.66399	0.277479	0.449864	0.651443	0.982418	0.00722032	0.0593626
Krt19	0.175944	0.588119	0.999543	0.153057	0.638847	0.862782	0.453675	0.159946	0.393653	0.815347	0.0109432	0.075444	0.980219	0.00213927	0.0291355
Cblc	0.419483	0.428951	0.999543	0.820489	0.119494	NA	1.22468	0.018989	0.124676	1.10969	0.0337086	0.14096	0.979814	0.0609618	0.205859
Angpt4	-0.505153	0.764016	0.999543	-1.53873	0.360474	NA	-1.08658	0.518439	NA	0.65364	0.67544	NA	0.979641	0.520647	NA
Tnfsf15	-0.903057	0.522913	0.999543	0.173058	0.894059	NA	0.0560611	0.965564	NA	0.56013	0.649597	NA	0.979573	0.409862	NA
Myh7b	0.0912037	0.747532	0.999543	0.322363	0.254024	0.597325	0.843057	0.00252997	0.046425	0.627749	0.0249147	0.119433	0.979292	0.000429637	0.0113122
Cd36	0.220554	0.577992	0.999543	0.388046	0.327499	0.661206	-0.0140718	0.971752	0.985925	0.593304	0.133172	0.316267	0.977754	0.0130751	0.0858013
RGD1305928	0.658434	0.218833	0.999543	1.10489	0.0368964	NA	0.815288	0.125635	0.346049	1.20257	0.0220274	0.112612	0.97774	0.0636133	0.210716
Ntf4	0.471193	0.597807	0.999543	0.161245	0.864041	NA	0.250101	0.784851	NA	0.859813	0.313878	NA	0.975674	0.243985	NA
Msh5	-0.825698	0.307463	0.999543	-0.958013	0.253327	NA	0.270508	0.706745	NA	0.188866	0.793272	NA	0.975176	0.151856	NA
Arl11	-0.431735	0.267797	0.999543	0.685088	0.0745022	0.365779	0.818346	0.0327132	0.165164	0.988939	0.00972873	0.0705899	0.974717	0.0107898	0.0758391
Itga8	-0.0867938	0.815219	0.999543	0.603566	0.0978869	NA	0.683345	0.0595941	0.227496	0.65087	0.0726295	0.222973	0.974211	0.00673493	0.0570204
Mdm1	0.0817612	NA	NA	0.363765	NA	NA	0.385524	NA	NA	0.148253	NA	NA	0.973642	NA	NA
Fbxo5	0.0415489	0.905528	0.999543	0.149453	0.669598	0.876328	0.252605	0.468241	0.688266	0.25281	0.467337	0.664408	0.973173	0.00455124	0.0454767
Snrpa	0.306451	0.213214	0.999543	0.341778	0.165557	0.502183	0.628355	0.010416	0.091756	0.577889	0.0184709	0.102231	0.972962	6.79603e-05	0.00365996
Cldnd2	-0.518625	0.879831	0.999543	-0.975124	0.776213	NA	-1.10005	0.748456	NA	-1.15247	0.736904	NA	0.972873	0.773489	NA
Cd300lb	-0.48995	0.757792	0.999543	0.205653	0.893804	NA	1.97152	0.150072	NA	0.391751	0.792705	NA	0.972757	0.494016	NA
Bst1	0.139482	0.775505	0.999543	0.311455	0.522165	NA	0.517822	0.273365	NA	0.620523	0.184051	NA	0.96919	0.0326275	0.144283
Mms22l	0.42146	0.301295	0.999543	0.236104	0.563255	0.820576	0.435666	0.285258	0.532538	0.399033	0.327671	0.539534	0.967903	0.0172834	0.100476
Zmym6nb	0.204179	0.553045	0.999543	0.394316	0.249826	NA	0.693854	0.037965	0.177844	0.844352	0.0107678	0.0747989	0.967702	0.00318062	0.0367051
Grik5	0.0428235	0.884696	0.999543	0.508872	0.0781891	NA	0.641179	0.0244458	0.141477	0.840704	0.00283843	0.0353026	0.966562	0.00053678	0.0128547
Acr	0.613496	0.577101	0.999543	0.736973	0.502718	NA	1.86618	0.062654	NA	1.14113	0.274976	NA	0.965767	0.35796	NA
Rimbp2	-0.651527	0.600287	0.999543	-0.145299	0.901734	NA	1.06078	0.305307	NA	1.19986	0.240473	NA	0.964982	0.349125	NA
Ccr10	0.499229	0.43162	0.999543	1.08765	0.0763186	NA	1.14413	0.0594166	NA	1.19973	0.0467368	NA	0.963238	0.113062	0.297482
Krt4	-0.162639	0.760722	0.999543	0.277803	0.590996	NA	0.767782	0.11871	NA	0.203597	0.690955	NA	0.962796	0.0456359	0.175849
Cep295	0.161279	0.548707	0.999543	0.396958	0.139432	0.465796	0.53189	0.0470794	0.200855	0.477489	0.0746689	0.227127	0.962331	0.00030816	0.00952805
Baiap2l2	-0.174266	0.80196	0.999543	0.36839	0.585491	NA	0.82567	0.208077	NA	0.862904	0.186652	NA	0.961843	0.138164	0.334091
Efs	-0.0414789	0.92625	0.999543	0.167693	0.705359	NA	0.658099	0.115494	NA	0.823062	0.0452985	NA	0.960953	0.0175025	0.100839
Faah	1.17227	0.46043	0.999543	1.25103	0.432649	NA	1.17967	0.457075	NA	0.578739	0.72242	NA	0.960651	0.545815	NA
Rbl1	0.329812	0.506045	0.999543	0.0243036	0.961065	0.989553	-0.0581895	0.906912	0.953551	-0.0731591	0.883075	0.938649	0.960088	0.0518099	0.18879
Susd2	0.0194538	0.936922	0.999543	0.355039	0.14405	0.471161	0.452375	0.0599564	0.227914	0.934409	7.35019e-05	0.00511236	0.959247	4.41624e-05	0.00281437
Fam105a	-0.167004	0.606225	0.999543	0.480651	0.135565	0.460366	0.56223	0.0802708	0.268805	1.0621	0.00090987	0.0193563	0.958675	0.00275613	0.0334911
Zp3	0.635504	0.742696	0.999543	0.179004	0.926326	NA	1.20282	0.526126	NA	2.42806	0.174545	NA	0.957216	0.615268	NA
RGD1559747	0.571918	0.458512	0.999543	0.42803	0.587237	NA	0.916377	0.223586	NA	1.58629	0.0287371	NA	0.95687	0.198555	NA
Gata3	0.0458574	0.956055	0.999543	-0.376653	0.6734	NA	1.42628	0.0540528	NA	0.716775	0.354714	NA	0.956101	0.205322	NA
Metrn	0.254661	0.465428	0.999543	0.148782	0.675505	NA	0.689613	0.041654	0.187001	0.853667	0.0106845	0.0745502	0.955793	0.0038886	0.0416519
Dlg2	0.635503	0.750075	0.999543	2.63318	0.154851	NA	0.633698	0.750685	NA	1.05835	0.590776	NA	0.955562	0.626774	NA
Gapdh-ps1	1.97055	0.227399	0.999543	-0.398069	0.820963	NA	1.07361	0.535774	NA	0.578739	0.742141	NA	0.953275	0.580372	NA
Krt76	0.891259	0.203362	0.999543	1.6393	0.0149511	NA	1.42556	0.0351802	NA	0.663128	0.350365	NA	0.953002	0.16712	NA
Lrtomt	0.774101	0.236415	0.999543	0.322039	0.638088	NA	-0.0332284	0.962161	NA	0.0895123	0.89652	NA	0.952816	0.136667	NA
Galnt5	0.0747563	0.963883	0.999543	0.120289	0.942294	NA	-1.07204	0.526926	NA	-1.12446	0.50692	NA	0.952598	0.536495	NA
Vtcn1	0.260868	0.781905	0.999543	-0.432054	0.682219	NA	0.933092	0.289336	NA	0.230271	0.806347	NA	0.952071	0.272746	NA
Slamf9	-0.0494858	0.880316	0.999543	0.579729	0.0734044	0.363127	0.323382	0.319588	0.567275	1.15013	0.00031215	0.0104561	0.952002	0.00289421	0.0345109
Ankef1	-0.185087	0.846032	0.999543	0.955745	0.292418	NA	1.11173	0.216561	NA	1.04539	0.245418	NA	0.951723	0.290325	0.511604
Hpse2	0.635509	0.733402	0.999543	1.69301	0.342516	NA	0.63341	0.734158	NA	-0.575415	0.757781	NA	0.951456	0.603851	NA
Ly49s5	1.12897	0.493897	0.999543	1.66614	0.296289	NA	0.632893	0.706936	NA	0.578739	0.731104	NA	0.951178	0.563744	NA
Lcn2	1.2845	0.00654775	0.743737	0.585052	0.217647	0.560415	0.106893	0.822288	0.911896	0.657556	0.165163	0.361438	0.950472	0.0444068	0.173085
Hr	0.226248	0.580894	0.999543	0.618528	0.125159	NA	0.317438	0.435901	0.663324	0.799634	0.0436059	0.163186	0.949988	0.0154624	0.0943953
Mrap2	-0.494565	0.736842	0.999543	1.12606	0.386781	NA	1.34798	0.289023	NA	1.87913	0.127768	NA	0.949417	0.4622	NA
Prtfdc1	0.117624	0.71476	0.999543	0.543726	0.0898217	0.393559	0.579495	0.0700804	0.248257	1.15871	0.000269871	0.00989869	0.949194	0.00287128	0.0344299
Pdgfrl	-0.148084	0.688947	0.999543	0.171728	0.638581	NA	0.388507	0.279538	0.527505	0.39604	0.269001	0.480689	0.948392	0.00672073	0.0570204
B4galnt4	0.551739	0.350526	0.999543	0.146941	0.813384	NA	1.23144	0.0285583	NA	1.09797	0.0520594	NA	0.947885	0.0945002	0.266998
Lrrc52	0.635503	0.795762	0.999543	-0.398074	0.871201	NA	-0.523004	0.831314	NA	2.27007	0.333585	NA	0.946655	0.697102	NA
Fcer1a	0.653532	0.416497	0.999543	1.45267	0.056952	NA	0.952412	0.224287	NA	1.26738	0.0969078	NA	0.946478	0.221828	NA
RT1-T24-4	0.698451	0.507757	0.999543	0.151806	0.892733	NA	0.904586	0.383182	NA	1.27351	0.206858	NA	0.946365	0.35493	NA
Slc24a5	0.159483	0.731551	0.999543	0.645	0.152285	NA	0.517219	0.251111	NA	0.387156	0.393219	NA	0.945644	0.0291763	0.134572
Rab25	0.627336	0.145906	0.999543	0.278519	0.534038	NA	1.01052	0.0163861	NA	0.422317	0.33287	0.544805	0.94562	0.0240177	0.121102
Gpr162	0.190588	0.701087	0.999543	0.220395	0.65984	NA	0.875723	0.0628622	NA	0.927486	0.0473795	NA	0.944619	0.042024	0.167766
Mapk13	-0.00029104	0.999558	0.999946	0.241266	0.64184	NA	0.552253	0.267646	NA	0.860659	0.0758758	NA	0.943207	0.048979	0.182593
Adamtsl5	0.0158948	0.967018	0.999543	-0.0675724	0.862974	NA	0.71662	0.0500417	0.207801	0.751927	0.038788	0.152967	0.942771	0.00856724	0.0660005
Dnajb13	-0.331441	0.615355	0.999543	0.743419	0.230598	NA	0.790142	0.198995	NA	0.696393	0.258482	NA	0.942221	0.121096	0.3091
Ush1c	1.20411	0.5487	0.999543	-0.39807	0.845579	NA	0.0540764	0.978892	NA	1.49445	0.448338	NA	0.942192	0.640194	NA
Cpne7	0.712548	0.011379	0.79112	0.435018	0.125625	0.447927	1.02532	0.000250758	0.0157918	0.98111	0.000458097	0.0131297	0.941915	0.00076099	0.0160465
Kif19	0.0584277	0.984023	0.999543	0.179003	0.95108	NA	0.0540738	0.985214	NA	0.00165803	0.999547	NA	0.941689	0.745292	NA
Timp1	0.0416631	0.867547	0.999543	0.468017	0.0586663	0.332332	0.7096	0.00381888	0.0558356	0.9889	4.95498e-05	0.00432867	0.941445	0.000110756	0.00499956
Gpr15	0.606346	0.608812	0.999543	1.1967	0.295094	NA	-0.374165	0.776788	NA	-0.0303777	0.9807	NA	0.941203	0.409425	NA
Fxyd5	0.0187061	0.952109	0.999543	0.0770566	0.804923	0.935173	0.560741	0.0686472	0.245412	0.939532	0.0021364	0.0307337	0.939857	0.00210486	0.0290203
Gsta3	0.627667	0.181583	0.999543	0.551816	0.240562	0.585217	0.824591	0.0790661	0.26672	0.339155	0.470778	0.667388	0.939415	0.0452783	0.174996
Lrrc51	0.024735	0.957791	0.999543	0.145088	0.756256	NA	0.3788	0.408189	0.643286	0.566756	0.210666	0.41804	0.939106	0.0347282	0.150625
Nat8	1.65581	0.0122055	0.79112	0.381942	0.563838	0.821038	1.20676	0.0678766	0.244058	1.19251	0.0711789	0.220335	0.938445	0.155699	0.356897
Rspo2	0.0584292	0.981595	0.999543	-0.398071	0.87511	NA	0.628671	0.803936	NA	0.578736	0.819255	NA	0.937793	0.708781	NA
Pla2g16	0.433806	0.1316	0.999543	0.66947	0.0199251	0.212726	0.344283	0.231582	0.478236	0.580567	0.0434664	0.162999	0.937624	0.00109605	0.0195533
Pole	0.339789	0.240328	0.999543	0.257873	0.373533	0.696454	0.447781	0.12154	0.339158	0.346298	0.231266	0.442001	0.937064	0.00115552	0.0200225
Ly6c	0.0925825	0.833734	0.999543	0.325748	0.458769	NA	0.329385	0.452194	0.676464	1.48265	0.000546138	0.0143707	0.936424	0.0300143	0.136706
Aox4	0.0644618	0.945102	0.999543	0.657374	0.463366	NA	0.77094	0.381185	NA	0.675302	0.444444	NA	0.936001	0.277668	NA
LOC685157	-0.518649	0.900724	0.999543	-0.398074	0.923722	NA	0.0540698	0.989624	NA	0.00165428	0.999683	NA	0.935633	0.821405	NA
Psca	-0.463446	0.558231	0.999543	-0.185172	0.811746	NA	0.524798	0.467161	NA	1.5036	0.0276721	NA	0.935035	0.180053	NA
Mir6215	1.0895	0.702694	0.999543	0.756073	0.792287	NA	0.0540676	0.984975	NA	0.00165186	0.999541	NA	0.934546	0.743167	NA
Armcx6	0.33896	0.504431	0.999543	0.504596	0.318653	NA	0.728323	0.140107	NA	0.640516	0.195464	NA	0.933534	0.0535137	0.192915
Tmem184c	0.06346	0.827409	0.999543	0.395959	0.170544	0.508014	0.354572	0.218466	0.465119	0.768217	0.00692278	0.0586476	0.932967	0.000974702	0.0182117
RT1-N2	-0.575842	0.690593	0.999543	-0.870473	0.548452	NA	-0.0350852	0.980602	0.990097	-0.597914	0.679327	0.817348	0.932816	0.516751	0.705253
Ubd	0.560169	0.373022	0.999543	0.697797	0.267129	0.608228	0.306839	0.625611	0.794556	0.567756	0.366573	0.578774	0.931637	0.138398	0.334409
Sgcb	-0.0122213	0.975099	0.999543	0.370924	0.340923	0.672914	0.275881	0.478483	0.695488	0.456924	0.238584	0.448964	0.931188	0.0155423	0.0946312
Nrm	0.757646	0.0242994	0.887815	0.619895	0.0681954	NA	1.01933	0.00223197	0.0437474	1.04184	0.00173478	0.0275346	0.929987	0.0052016	0.0489882
Cplx2	0.512366	0.422302	0.999543	0.120819	0.856433	NA	0.161715	0.805674	NA	-0.0854557	0.898477	NA	0.92974	0.13056	NA
Pcdhga3	0.614069	0.51012	0.999543	-0.510421	0.627763	NA	0.931732	0.307697	NA	-0.232855	0.815571	NA	0.927776	0.305763	NA
Sncg	0.782501	0.192438	0.999543	0.750821	0.216288	NA	0.823849	0.168612	NA	0.628976	0.298233	NA	0.927653	0.114929	0.300102
Diras1	-0.518641	0.919957	0.999543	-0.398066	0.938523	NA	-0.522995	0.919287	NA	-0.57541	0.91123	NA	0.927244	0.857148	NA
Slc5a8	0.0584358	0.97995	0.999543	-0.398065	0.864073	NA	0.630432	0.783377	NA	-0.57541	0.804551	NA	0.927232	0.680727	NA
Itgb3bp	0.538557	0.235742	0.999543	0.790885	0.0808452	NA	0.461995	0.309894	0.558639	0.625877	0.166972	0.363786	0.927116	0.0392968	0.161736
LOC100158225	0.17976	0.483252	0.999543	0.211778	0.409541	0.725167	0.655227	0.0101177	0.0910838	0.625888	0.0139987	0.0869047	0.926279	0.000261715	0.00880391
Tlr1	-0.288023	0.453459	0.999543	0.446641	0.238663	0.583094	0.166133	0.662098	0.818788	0.784161	0.0370411	0.149093	0.925714	0.0135702	0.0880281
Pnma2	0.286254	0.790803	0.999543	1.44657	0.144822	NA	0.325039	0.762207	NA	0.63089	0.543651	NA	0.924553	0.358802	NA
Brca2	-0.0248222	0.947879	0.999543	0.252285	0.505679	0.7852	0.287256	0.447763	0.672964	0.272393	0.471434	0.667799	0.923257	0.0140975	0.0897403
Batf	-0.148727	0.771892	0.999543	0.326496	0.51014	NA	0.803646	0.0897986	NA	0.980783	0.0358132	NA	0.923014	0.0477091	0.179728
Il24	-0.653469	0.52573	0.999543	0.471797	0.608688	NA	0.524946	0.563294	NA	0.5811	0.518881	NA	0.922584	0.291849	NA
Aoc3	-0.382307	0.410503	0.999543	0.189251	0.681917	0.881983	0.366635	0.425728	0.657528	0.638779	0.164049	0.360156	0.921308	0.0442201	0.172592
Slc6a20	0.290143	0.687015	0.999543	0.988147	0.147594	NA	0.75317	0.27406	NA	0.697674	0.31111	NA	0.92107	0.170091	NA
Grip2	0.0836477	0.947626	0.999543	0.518812	0.673961	NA	0.838917	0.480103	NA	0.37406	0.760947	NA	0.920174	0.431008	NA
Ctxn1	0.214713	0.70664	0.999543	0.244359	0.670898	NA	0.968907	0.0730947	NA	0.618477	0.261398	NA	0.920096	0.0869519	0.254304
Ppp2r2b	-0.390485	0.465967	0.999543	-0.00173048	0.997371	NA	0.0859474	0.868185	NA	0.698272	0.163109	0.358814	0.919687	0.0630588	0.209848
Bicc1	-0.306105	0.448528	0.999543	-0.0214418	0.957527	0.988572	0.129815	0.745923	0.869362	0.204421	0.60918	0.770462	0.919298	0.0203303	0.109642
Cox6b2	0.548619	0.305184	0.999543	0.791461	0.134649	NA	1.09928	0.0315555	NA	0.896027	0.0830505	NA	0.917738	0.073135	0.228405
Wnt5a	0.131153	0.803397	0.999543	0.00698125	0.989611	NA	0.238031	0.649067	NA	0.363591	0.482336	NA	0.917601	0.0675493	0.218992
Serpina9	0.0584382	0.977515	0.999543	-0.398063	0.847755	NA	-0.522992	0.800859	NA	0.00166842	0.999358	NA	0.916892	0.6455	NA
Gstp1	0.299116	0.170077	0.999543	0.335731	0.12431	0.446495	0.835911	0.000108486	0.010201	0.779656	0.000306018	0.0103459	0.916579	2.06973e-05	0.00169585
Efemp2	-0.230733	0.274679	0.999543	-0.00602416	0.977108	0.993598	0.467581	0.0217886	0.133872	0.643649	0.00144409	0.0245248	0.915394	4.57594e-06	0.000579798
LOC360231	0.418746	0.182181	0.999543	0.394278	0.209925	0.552425	0.489816	0.11834	0.333665	0.656144	0.036001	0.146472	0.914765	0.00336661	0.0381228
Ptch2	0.111315	0.847082	0.999543	0.536626	0.339745	NA	1.05777	0.0493096	NA	1.40002	0.00795303	NA	0.913837	0.0892734	0.258339
Cacnb1	-0.577959	0.407021	0.999543	0.341179	0.592108	NA	-0.726885	0.306638	NA	-0.650248	0.351848	NA	0.91368	0.126279	NA
Cep112	0.297453	0.343368	0.999543	0.422303	0.178544	NA	0.463184	0.137705	0.363762	0.229086	0.465762	0.663984	0.913365	0.00291104	0.0346036
Igfbp2	-0.863655	0.295981	0.999543	-0.291713	0.723712	0.899013	0.525975	0.523078	0.72787	0.434682	0.597682	0.762374	0.913354	0.267152	0.488522
Mir142	-0.270453	0.740399	0.999543	-0.5459	0.527891	NA	0.555903	0.454238	NA	0.57428	0.436528	NA	0.913077	0.200027	NA
Dpp7	-0.257063	0.384013	0.999543	0.320975	0.275535	0.615623	0.381656	0.194313	0.437116	0.772524	0.00847599	0.0655045	0.912766	0.00185249	0.0269026
Aqp12a	-0.245805	0.761855	0.999543	0.00322504	0.996778	NA	0.189438	0.806231	NA	1.14153	0.109956	NA	0.912034	0.205067	NA
Capg	-0.317561	0.315791	0.999543	0.277128	0.378631	0.70012	0.435229	0.165615	0.401713	1.04854	0.000792217	0.0176551	0.911664	0.0035382	0.0391009
Chn1	-0.45146	0.419103	0.999543	1.08138	0.0388811	NA	1.1422	0.0283155	0.152859	0.910332	0.0819965	0.238774	0.91111	0.0809505	0.24304
Sh2d1a	-0.211997	0.771061	0.999543	0.848206	0.200542	NA	0.361476	0.597048	NA	1.14519	0.0740994	NA	0.91004	0.159269	NA
Lancl3	0.0584346	0.97035	0.999543	1.1076	0.452387	NA	1.01335	0.490669	NA	0.970045	0.509066	NA	0.90995	0.534082	NA
Frmpd4	0.559508	0.602325	0.999543	1.19763	0.245457	NA	1.56689	0.117675	NA	0.87564	0.400585	NA	0.909594	0.377909	NA
Cd84	-0.424678	0.334814	0.999543	0.230117	0.595357	NA	-0.110087	0.800585	0.901874	0.51204	0.232516	0.443123	0.909446	0.0325752	0.14417
Ccl21	-0.00885269	0.980921	0.999543	0.558149	0.130008	0.45498	0.891877	0.0152184	0.111518	1.08115	0.00321789	0.0380708	0.908244	0.013367	0.087068
Pcdhga1	-0.167248	0.799609	0.999543	0.680038	0.266325	NA	0.497018	0.418888	NA	0.212909	0.734653	NA	0.908244	0.12322	NA
Rps28	0.658981	0.0957112	0.999543	0.233386	0.570937	NA	0.738802	0.0604578	0.229068	0.77836	0.0467267	0.170654	0.907945	0.0188566	0.105104
LOC681766	-0.123214	0.894501	0.999543	0.716518	0.407338	NA	0.672357	0.43386	NA	0.967985	0.24792	NA	0.90741	0.277443	NA
Dnai2	-1.71236	0.484789	0.999543	-1.0147	0.678884	NA	-1.13963	0.641962	NA	-0.614973	0.80189	NA	0.906974	0.699198	NA
Slc44a5	-1.08596	0.595332	0.999543	-0.96538	0.636817	NA	-1.09031	0.593857	NA	-0.0631229	0.975025	NA	0.906456	0.637148	NA
Cpeb1	-0.76815	0.538583	0.999543	0.104025	0.928584	NA	0.888933	0.417274	NA	0.812663	0.458854	NA	0.906101	0.404773	NA
Ptprh	0.240561	0.41451	0.999543	0.43277	0.141559	0.469293	0.922008	0.00155189	0.0374246	0.80673	0.00566249	0.0525511	0.905256	0.0018558	0.0269127
Mcm8	0.0675706	0.861159	0.999543	0.300253	0.435908	NA	0.386308	0.313955	0.56217	0.245344	0.523223	0.709058	0.904981	0.0171273	0.100131
Wee1	0.858484	0.0766551	0.983377	0.267061	0.582956	0.833694	0.351062	0.46996	0.689807	0.781099	0.10724	0.278988	0.904536	0.061975	0.207567
Mir3564	-0.518649	0.901527	0.999543	0.178999	0.965938	NA	-0.523003	0.900705	NA	0.00165427	0.999685	NA	0.904294	0.828722	NA
C1qtnf6	-0.0765113	0.813545	0.999543	0.367684	0.249461	NA	0.528637	0.0938066	0.293413	1.01312	0.00108481	0.0208341	0.903339	0.00359138	0.0394593
Tsx	1.46887	0.0774047	0.983377	1.94538	0.0190717	NA	1.01747	0.223007	0.469342	1.28971	0.121361	0.300861	0.902401	0.279688	0.501524
Erbb2	-0.37921	0.583051	0.999543	0.70597	0.259311	NA	-0.615499	0.387626	NA	0.927476	0.127303	NA	0.902326	0.136067	NA
Tmem158	-0.460527	0.476453	0.999543	-0.721441	0.292963	NA	0.227668	0.700998	NA	0.604533	0.288021	NA	0.902187	0.101877	NA
Cga	-0.51864	0.919957	0.999543	-0.398066	0.938523	NA	-0.522994	0.919288	NA	-0.575409	0.91123	NA	0.902039	0.861007	NA
Gldn	-0.518648	0.919956	0.999543	0.178997	0.972334	NA	-0.523002	0.919286	NA	-0.575417	0.911229	NA	0.90203	0.861008	NA
Sptbn4	0.685629	0.183126	0.999543	1.16462	0.020294	NA	0.704598	0.170511	NA	0.776382	0.127355	NA	0.9019	0.0719451	0.226291
Fanca	0.154429	0.574738	0.999543	0.0608328	0.82617	0.943031	0.483204	0.0767429	0.261368	0.382414	0.161738	0.357309	0.900988	0.000854875	0.0172506
Nrap	0.680477	0.444935	0.999543	-0.438932	0.660533	NA	-0.284272	0.768933	NA	0.998163	0.251911	NA	0.898387	0.302474	NA
Galnt14	0.231438	0.807655	0.999543	1.04395	0.24415	NA	0.557916	0.545022	NA	-1.2212	0.290063	NA	0.898381	0.311776	NA
Rsph10b	-0.595876	0.419115	0.999543	0.620333	0.338126	NA	0.257619	0.697419	NA	0.749536	0.235093	NA	0.896993	0.147937	NA
Tmeff2	-0.0449371	0.944172	0.999543	0.426822	0.49158	NA	-0.811876	0.249722	NA	0.596803	0.322837	NA	0.896269	0.127568	NA
Cd37	-0.14652	0.663695	0.999543	0.40925	0.220639	0.563159	0.524649	0.114973	0.329563	0.637266	0.0549897	0.1883	0.896047	0.0067475	0.0570204
Krt23	-0.451455	0.544869	0.999543	-0.326318	0.66157	NA	0.439248	0.534137	NA	0.546194	0.436259	NA	0.895667	0.194479	0.403902
Eya2	0.100447	0.857637	0.999543	-0.185711	0.746551	NA	0.157919	0.777211	NA	1.03781	0.0532368	0.184554	0.894864	0.0960935	0.269838
Fcgr2a	-0.195144	0.743408	0.999543	0.220974	0.709831	NA	0.854137	0.14749	0.377402	0.553572	0.348781	0.560678	0.89401	0.129041	0.32221
RGD1561161	0.0125391	0.974422	0.999543	-0.00382385	0.992292	NA	-0.0534614	0.891839	0.945591	0.0902952	0.815429	0.900069	0.893162	0.0146463	0.0919187
Hist1h1d	-0.150496	0.827489	0.999543	0.624783	0.351169	NA	-0.374011	0.592974	NA	0.219984	0.744953	NA	0.892449	0.175448	0.379945
Msantd3	0.320719	0.567787	0.999543	0.928192	0.0842243	NA	1.17898	0.0243161	NA	1.49206	0.003608	NA	0.892183	0.0910734	0.261263
Olr35	0.240178	0.657567	0.999543	-1.29578e-05	0.999981	0.999981	0.56231	0.298837	0.547202	0.768865	0.155148	0.348469	0.891613	0.0990793	0.274792
Tmem169	1.84647	0.150939	0.999543	1.44343	0.279421	NA	1.3506	0.31028	NA	1.28322	0.335631	NA	0.891462	0.513948	NA
Tyrp1	0.580528	0.691184	0.999543	1.06823	0.447329	NA	1.37177	0.31139	NA	2.26015	0.0777149	NA	0.890629	0.52217	NA
Sept3	0.767771	0.112303	0.999543	0.742663	0.129415	NA	0.895415	0.061161	NA	-0.276253	0.608247	NA	0.890552	0.0595266	0.203405
Dbh	-2.78473	0.0181129	0.856088	-0.172573	0.849321	NA	0.979996	0.230283	NA	0.772003	0.349159	NA	0.889729	0.274399	NA
LOC499584	1.08734	0.0501461	0.951389	0.160602	0.794452	NA	0.304084	0.610533	NA	0.0868148	0.886591	NA	0.889185	0.110106	NA
Fam83f	-0.303229	0.65829	0.999543	-0.402731	0.566788	NA	-0.0920313	0.890806	NA	-0.377731	0.582392	NA	0.888784	0.149224	NA
Serpinh1	-0.285314	0.235767	0.999543	0.272262	0.256804	0.599751	0.542548	0.0236159	0.138634	0.66764	0.00532326	0.0506359	0.888508	0.000205748	0.00751636
Gins4	0.123345	0.727517	0.999543	0.547008	0.119985	0.441406	0.591793	0.0915427	0.290068	0.482585	0.169246	0.366188	0.887819	0.0108467	0.0759908
Cyp2a3	-1.07885	0.663259	0.999543	-1.53535	0.535482	NA	-1.0832	0.661984	NA	-0.558544	0.821648	NA	0.887508	0.709088	NA
Myl7	-1.09572	0.542006	0.999543	0.684163	0.698194	NA	0.664605	0.704125	NA	0.00166741	0.99926	NA	0.887235	0.603012	NA
Prph	-0.791793	0.387916	0.999543	0.605908	0.432587	NA	1.09012	0.136887	NA	0.983766	0.181213	NA	0.886929	0.227693	NA
Anks6	-0.0188379	0.961493	0.999543	0.117583	0.762682	NA	0.428068	0.250624	NA	0.841699	0.0190002	0.103616	0.886285	0.0126024	0.0839102
Gpr176	0.201869	0.721139	0.999543	0.487503	0.382323	NA	0.353671	0.526501	NA	0.00460307	0.993586	NA	0.885677	0.0972355	0.271714
Mypn	-0.742895	0.371193	0.999543	0.0417456	0.957724	NA	-0.361264	0.65299	NA	0.729295	0.33231	NA	0.88359	0.23581	NA
Ccr1	0.717176	0.331657	0.999543	0.164607	0.829561	NA	0.430486	0.565108	NA	0.228028	0.762352	NA	0.883567	0.226171	0.442605
Oas1h	-0.518643	0.734526	0.999543	0.17901	0.906825	NA	1.5349	0.261788	NA	2.56949	0.0473293	NA	0.883074	0.534148	NA
Ube2s	0.208289	0.393882	0.999543	0.119449	0.625337	0.855822	0.377082	0.122363	0.340919	0.526203	0.0309308	0.134621	0.882727	0.000287675	0.00921767
Sox10	1.33677	0.336456	0.999543	1.71719	0.208634	NA	1.37284	0.322126	NA	0.568886	0.701322	NA	0.8827	0.535204	NA
Orc1	-0.695266	0.188623	0.999543	0.127809	0.801321	NA	0.249927	0.618898	0.789992	0.80296	0.1029	0.272338	0.882346	0.0718355	0.226132
RGD1359449	-2.05806	0.0952456	0.999543	-0.399255	0.716532	NA	-0.554123	0.615968	NA	0.612621	0.522574	NA	0.881955	0.343222	NA
Cryba4	0.0113693	0.993716	0.999817	0.578099	0.674673	NA	0.0696357	0.961242	NA	1.82332	0.146201	NA	0.88171	0.502089	NA
Ica1l	-0.554767	0.588363	0.999543	0.522917	0.577023	NA	0.535482	0.564195	NA	1.03878	0.248197	NA	0.88138	0.328624	NA
Slc9a5	0.537122	0.257844	0.999543	0.573403	0.230703	NA	0.72982	0.117756	NA	0.509993	0.281342	NA	0.881368	0.0530662	0.191603
Crtam	1.42447	0.105532	0.999543	1.13233	0.210726	NA	1.0502	0.24424	NA	0.846199	0.35368	NA	0.880079	0.329549	NA
Hist2h4	-0.136662	0.903824	0.999543	-0.470165	0.689908	NA	-0.11364	0.919795	NA	-0.149987	0.894139	NA	0.879677	0.404736	NA
Tmem26	-0.322937	0.414808	0.999543	0.00585554	0.988119	NA	0.116058	0.766257	0.882319	0.775109	0.0436423	0.16325	0.879399	0.0216596	0.114076
Tnk1	0.297248	0.378166	0.999543	-0.0993961	0.782354	NA	0.277135	0.412026	NA	0.474832	0.148955	0.339321	0.879319	0.00517854	0.0489316
Atp13a4	-0.518642	0.806584	0.999543	-0.398066	0.850943	NA	1.0978	0.589953	NA	0.521612	0.802854	NA	0.879232	0.666954	NA
Slc16a6	-0.25765	0.360788	0.999543	0.129469	0.643784	0.86576	0.165049	0.55404	0.747821	0.257722	0.354033	0.565213	0.879218	0.00138532	0.0222348
Hcst	0.274213	0.482667	0.999543	0.5067	0.192356	NA	0.80518	0.0352018	0.170996	0.849303	0.0258409	0.122157	0.879171	0.0205806	0.110473
Comp	-0.0561554	0.920428	0.999543	-0.218207	0.705021	NA	0.276114	0.614419	NA	0.656692	0.218612	NA	0.878938	0.0944431	0.266902
Fam3b	-1.3825	0.251226	0.999543	-1.19251	0.316506	NA	-0.14197	0.889607	NA	-0.215352	0.83358	NA	0.878131	0.34963	NA
Pygm	0.268285	0.39433	0.999543	0.468007	0.134962	NA	0.796735	0.00873446	0.0842036	0.625768	0.0408503	0.157302	0.877203	0.0034598	0.0384568
Tsacc	0.578183	0.451678	0.999543	0.981459	0.192349	NA	1.23805	0.0925073	NA	0.683494	0.367884	NA	0.876701	0.239033	NA
Upk1a	0.290887	0.636226	0.999543	0.822395	0.165132	NA	0.738129	0.211358	NA	0.559122	0.348793	NA	0.876674	0.129267	0.322633
Hepacam2	0.0902874	0.938506	0.999543	1.19255	0.269682	NA	0.550813	0.623175	NA	0.500734	0.65504	NA	0.876119	0.418462	NA
Psd	-0.134965	0.823214	0.999543	0.389645	0.49803	NA	0.73477	0.180826	NA	0.664146	0.227187	NA	0.875592	0.102284	0.27969
Dctd	-0.00748096	0.986532	0.999543	0.213292	0.628615	NA	0.417546	0.336491	0.58251	0.234169	0.591928	0.758626	0.875551	0.0396616	0.162776
Ggnbp1	0.239704	0.783553	0.999543	0.709899	0.404617	NA	0.837226	0.31851	NA	0.560602	0.509683	NA	0.874384	0.292846	NA
RGD1563222	1.14453	0.211103	0.999543	1.1483	0.213306	NA	-0.512424	0.637822	NA	0.85844	0.356178	NA	0.873497	0.343518	NA
LOC100912071	0.219641	0.541388	0.999543	0.615143	0.082418	NA	0.657687	0.0611414	0.230346	0.562168	0.110196	0.283207	0.87333	0.0115774	0.0796667
Tubb4a	1.5006	0.13534	0.999543	0.193718	0.866627	NA	1.80526	0.0672197	NA	0.98307	0.344474	NA	0.873136	0.40107	NA
Tmem138	0.359398	0.272604	0.999543	0.692662	0.0326167	NA	0.821857	0.0103543	0.0916815	0.572316	0.0766673	0.230255	0.872579	0.00609725	0.0536544
Actg2	0.651599	0.141815	0.999543	1.07946	0.0131723	NA	1.50757	0.000379625	0.0185224	1.11914	0.00933557	0.06935	0.872252	0.0443429	0.172895
Gpc1	0.62632	0.354678	0.999543	-0.110895	0.880651	NA	0.620951	0.358855	NA	0.813152	0.220818	NA	0.871696	0.184449	NA
Nrxn3	-0.154249	0.773931	0.999543	0.468837	0.36906	NA	0.519571	0.315542	NA	0.824846	0.106057	0.277401	0.871404	0.0862623	0.253138
Dpm3	0.648723	0.380858	0.999543	0.900463	0.219225	NA	1.0584	0.140976	NA	0.404047	0.591023	NA	0.870967	0.226662	NA
Spic	0.0418411	0.925143	0.999543	0.0954653	0.830692	NA	0.141226	0.750288	0.871693	0.442446	0.313518	0.527035	0.869959	0.0449167	0.174244
Vof16	0.153008	0.856832	0.999543	0.429878	0.607707	NA	0.422304	0.61088	NA	0.549935	0.502213	NA	0.868488	0.277389	NA
Plekhn1	0.291317	0.309206	0.999543	0.315027	0.27336	0.612926	0.31483	0.271328	0.518446	0.891169	0.00150185	0.0251922	0.868305	0.00194875	0.0277002
Npr3	-0.740335	0.0711839	0.983377	0.402712	0.297901	NA	0.319006	0.408777	0.643486	0.784207	0.0386354	0.152645	0.868126	0.0214116	0.113455
Plxna3	-0.330337	0.509923	0.999543	-0.0850188	0.865136	0.959456	0.0333781	0.946697	0.974439	-0.0200202	0.968014	0.984971	0.867851	0.080021	0.24132
Doc2g	0.14013	0.567134	0.999543	0.43736	0.0719629	0.361661	0.896456	0.000168512	0.0124146	0.576163	0.0164716	0.0960328	0.867759	0.000259183	0.00878662
Ccdc77	-0.553877	0.245899	0.999543	0.53041	0.26521	0.606443	0.564979	0.235175	0.481578	0.596062	0.210342	0.417776	0.867612	0.0681155	0.219913
Dnd1	0.0252552	0.976239	0.999543	0.592711	0.469651	NA	0.600833	0.459728	NA	0.664484	0.410298	NA	0.867121	0.274926	NA
Dlk1	2.22649	0.243035	0.999543	2.14836	0.263282	NA	1.69566	0.383542	NA	0.578729	0.775856	NA	0.866711	0.666106	NA
Hand2	-0.431727	0.152727	0.999543	0.302948	0.29818	NA	0.438396	0.127623	0.349085	0.892108	0.00159012	0.0260722	0.866328	0.00212257	0.0291244
Cml5	-0.0990755	0.865601	0.999543	0.097073	0.86719	NA	0.978751	0.0665787	NA	0.798488	0.137763	NA	0.866265	0.103535	0.2815
Zfp354a	0.481781	0.599119	0.999543	1.54358	0.0921218	0.398067	0.365153	0.690328	0.835534	1.04145	0.255799	0.466487	0.866167	0.344601	0.562213
Kifc3	0.214392	0.413597	0.999543	0.244494	0.351397	0.680125	0.677851	0.00958732	0.0887986	0.763476	0.00351091	0.039895	0.86509	0.000934373	0.0178673
Rnft2	0.107447	0.852413	0.999543	0.249778	0.664856	NA	0.162805	0.777004	NA	0.588369	0.29008	NA	0.863127	0.113285	0.297527
Cd28	-1.09547	0.26764	0.999543	-0.903557	0.355347	NA	0.473697	0.570849	NA	0.455934	0.584465	NA	0.862274	0.286487	NA
Cyp46a1	-0.32322	0.497021	0.999543	0.0932545	0.839817	NA	0.131835	0.77172	NA	-0.12163	0.792818	NA	0.862172	0.0433359	0.170414
Tnfrsf11b	-0.236992	0.533205	0.999543	0.338882	0.369347	0.693985	0.335841	0.372844	0.614745	0.672756	0.072933	0.223404	0.862096	0.0212348	0.112823
Chst14	0.048103	0.878086	0.999543	0.374511	0.228755	NA	0.561647	0.068209	0.244822	0.753609	0.0137605	0.0858909	0.861941	0.0046421	0.0458653
RGD1560672	0.0239782	0.984126	0.999543	0.534736	0.642502	NA	0.884095	0.422477	NA	1.44873	0.169899	NA	0.861558	0.429368	NA
Ano4	1.25386	0.515992	0.999543	-0.398071	0.840169	NA	-0.523001	0.791031	NA	2.56349	0.159533	NA	0.861419	0.658543	NA
Fitm1	4.09851	0.000959472	0.483982	0.223874	0.874694	NA	-0.013335	0.99258	NA	1.03034	0.438055	NA	0.861319	0.51833	NA
Tssk5	0.814873	0.387765	0.999543	0.171588	0.865949	NA	0.457935	0.637948	NA	0.00342013	0.997313	NA	0.861244	0.353729	NA
Cyp2b21	0.0584295	0.975039	0.999543	1.69488	0.342371	NA	2.18065	0.208265	NA	0.00165971	0.999291	NA	0.861214	0.639964	NA
Ankrd2	-1.05924	0.466695	0.999543	0.924735	0.478375	NA	0.861414	0.50686	NA	1.84744	0.128864	NA	0.860635	0.50194	NA
Ier5l	0.435746	0.315802	0.999543	0.27079	0.537812	NA	0.740391	0.0850462	0.27735	0.933611	0.0287595	0.129028	0.859525	0.0440004	0.171925
Gucy2g	-2.17782	0.00268404	0.629876	0.231935	0.642119	NA	-0.149395	0.770791	NA	-0.168256	0.741898	NA	0.858576	0.0645932	0.212672
Emilin3	0.0584315	0.975512	0.999543	0.756085	0.691222	NA	0.62927	0.740895	NA	1.16559	0.531419	NA	0.85799	0.647788	NA
P2ry4	0.0698357	0.883977	0.999543	0.260877	0.583724	NA	0.96525	0.033342	0.166835	1.29956	0.00361204	0.0405797	0.857937	0.0581057	0.201028
LOC56764	-0.622559	0.364331	0.999543	-0.22369	0.73725	NA	-0.055472	0.931929	NA	0.37002	0.555091	NA	0.857252	0.158108	0.35923
Ppic	-0.140623	0.656959	0.999543	0.599384	0.0510112	NA	0.506444	0.098731	0.303434	0.564911	0.0643684	0.206797	0.855621	0.00455066	0.0454767
Mmp13	1.25836	0.536144	0.999543	0.756081	0.715671	NA	0.625953	0.762944	NA	0.578735	0.780389	NA	0.854864	0.677097	NA
Abhd8	-0.150937	0.611976	0.999543	-0.017649	0.952692	0.987538	0.0522113	0.859912	0.93217	0.515587	0.0778616	0.232671	0.854247	0.00326032	0.0373277
Gpr68	-0.639045	0.113831	0.999543	0.444314	0.260866	0.60406	0.399313	0.311613	0.559865	0.912657	0.0197949	0.105909	0.852647	0.0294343	0.134948
Asmt	0.809765	0.318319	0.999543	0.59156	0.473331	NA	2.24143	0.00399275	NA	1.13355	0.156274	NA	0.851279	0.290345	0.511604
Sstr2	-1.49171	0.282644	0.999543	-0.794053	0.567379	NA	0.877956	0.456113	NA	0.775308	0.512017	NA	0.85119	0.4659	NA
Mapk15	0.148327	0.820794	0.999543	0.228794	0.72785	NA	0.486441	0.442459	NA	0.156286	0.810096	NA	0.850549	0.161996	NA
Samd5	-0.0667798	0.874785	0.999543	0.543109	0.185619	NA	0.333238	0.419007	0.652779	0.27115	0.511042	0.698946	0.850192	0.0330422	0.145541
Serpini1	0.298065	0.56832	0.999543	1.10621	0.0263761	NA	0.780133	0.121801	NA	1.13561	0.0211559	NA	0.848872	0.0879978	0.256524
Ffar4	-0.105644	0.869814	0.999543	1.1822	0.0437817	NA	1.15393	0.0478396	NA	0.771752	0.194513	NA	0.848786	0.149036	0.348611
Lilrb3l	-0.372456	0.371376	0.999543	0.700179	0.0890463	0.391829	0.297516	0.47116	0.690434	0.944639	0.0213481	0.110799	0.848671	0.0386608	0.160506
Jakmip1	0.0836181	0.931759	0.999543	1.07369	0.240344	NA	0.439199	0.642713	NA	1.7049	0.0528091	NA	0.84859	0.351935	NA
Pdgfd	0.427555	0.365715	0.999543	0.426293	0.372454	NA	0.287953	0.547404	NA	0.551865	0.235754	NA	0.848049	0.0606774	0.205492
Smtn	-0.107634	0.706118	0.999543	0.111395	0.69613	0.887717	0.59101	0.0374965	0.176817	0.468606	0.0991778	0.267083	0.84798	0.00278699	0.0337587
Psma8	-2.06868	0.266393	0.999543	0.771185	0.654915	NA	0.0368848	0.983439	NA	0.580867	0.736491	NA	0.847514	0.61891	NA
Fopnl	0.0629295	0.829753	0.999543	0.186545	0.523889	0.798762	0.182339	0.532427	0.734314	0.231917	0.426406	0.632272	0.847383	0.00337667	0.038183
Ptger1	-0.170088	0.601107	0.999543	0.195698	0.544825	0.809248	0.710503	0.0258697	0.145681	0.818472	0.0100707	0.0720654	0.847168	0.00762778	0.0614843
Caskin1	0.203315	0.423881	0.999543	0.517464	0.0390455	NA	0.697306	0.00458822	0.0618132	0.988926	4.26302e-05	0.00409493	0.846712	0.000471147	0.0119305
LOC100910996	0.0584276	0.977407	0.999543	0.179004	0.93086	NA	1.90039	0.332617	NA	1.50503	0.449486	NA	0.846246	0.678346	NA
P3h4	0.503265	0.219294	0.999543	0.889729	0.0263582	NA	0.648677	0.108702	NA	0.876082	0.0268425	0.124712	0.846199	0.0315963	0.141072
Lama5	-0.0410349	0.912726	0.999543	0.0798409	0.831145	0.945174	0.675772	0.0691267	0.246442	1.5494	2.80063e-05	0.0031207	0.846057	0.0225832	0.117271
Scn4a	1.15239	0.5725	0.999543	0.179004	0.931132	NA	1.44765	0.471206	NA	0.578735	0.779933	NA	0.845737	0.679758	NA
Runx1t1	-0.144977	0.835654	0.999543	0.859646	0.182299	NA	1.05793	0.0936069	NA	0.973637	0.123526	NA	0.845691	0.181683	0.387757
Ovol1	0.0901278	0.81538	0.999543	0.322576	0.397871	NA	0.543178	0.141789	NA	0.840289	0.0195877	0.105213	0.845672	0.0179692	0.102194
Tmem25	0.0484743	0.894067	0.999543	0.474845	0.190285	0.531137	0.524356	0.147263	0.377215	0.611077	0.0907557	0.254312	0.844697	0.0190401	0.105563
Prkd1	0.449974	0.262303	0.999543	0.353942	0.38323	NA	0.289487	0.474296	0.69227	0.320155	0.426791	0.632367	0.844595	0.0314882	0.140861
Dydc2	0.216035	0.81328	0.999543	0.173809	0.851674	NA	0.7996	0.358681	NA	0.29456	0.744323	NA	0.843924	0.32623	NA
Scgb1c1	0.250573	0.739264	0.999543	0.195394	0.796744	NA	0.921469	0.210806	NA	1.25012	0.0867241	NA	0.843376	0.251278	0.470922
Lnc215	0.465625	0.202044	0.999543	0.731364	0.0419732	NA	0.616425	0.0862238	NA	0.628944	0.0781896	0.232842	0.842815	0.0152354	0.0939409
Ache	-0.188071	0.467413	0.999543	0.0799014	0.756413	0.914702	0.602869	0.0173065	0.119422	0.775091	0.00211576	0.0306314	0.842805	0.000805541	0.0167398
Pax8	-0.265996	0.529066	0.999543	-0.142072	0.736704	NA	0.0382143	0.926552	0.964618	0.50161	0.214479	0.421934	0.842705	0.0340712	0.148718
Adgrg5	-0.0988957	0.806896	0.999543	0.620895	0.121167	0.443392	0.693893	0.0824663	0.272744	0.933099	0.0191492	0.104138	0.840965	0.0347567	0.150625
Star	0.26782	0.495341	0.999543	0.544694	0.160526	NA	0.641583	0.0932683	0.292732	0.51939	0.176203	0.375661	0.838714	0.0251235	0.124167
Prim1	0.394626	0.18164	0.999543	-0.141569	0.632819	0.859494	0.405657	0.169715	0.406271	0.376773	0.202147	0.407952	0.83865	0.00446265	0.0450797
Gli2	1.04413	0.0965737	0.999543	0.375939	0.580873	NA	0.918935	0.147774	NA	1.28136	0.0369611	NA	0.838145	0.183632	NA
Cd2	0.718674	0.153034	0.999543	0.545469	0.289595	NA	1.20062	0.0137191	NA	1.56219	0.00105724	NA	0.837552	0.0895554	0.258829
Ccdc184	0.0584369	0.972933	0.999543	0.179013	0.917219	NA	1.06	0.514207	NA	-0.57541	0.73831	NA	0.837497	0.60792	NA
Mcpt9	-0.0868218	0.86721	0.999543	0.401783	0.426077	NA	0.683569	0.164883	NA	0.270007	0.591552	NA	0.837245	0.084104	0.248732
Wisp2	0.28913	0.443824	0.999543	0.212495	0.577054	NA	0.362012	0.336159	0.582273	0.499996	0.180838	0.381446	0.837138	0.0231361	0.118648
Epor	-0.122975	0.818397	0.999543	0.0193342	0.97115	NA	0.536561	0.293025	NA	0.632718	0.21104	NA	0.836331	0.0932274	0.264575
RGD1305733	-0.754453	0.350994	0.999543	-0.975195	0.228751	0.573401	-0.160573	0.842337	0.922799	-0.227414	0.77818	0.877682	0.836263	0.299199	0.521519
Trem1	0.382647	0.67477	0.999543	-0.699567	0.480755	NA	0.420794	0.643831	NA	1.01788	0.251182	NA	0.836124	0.347314	NA
Scnn1a	-0.190348	0.671492	0.999543	0.649833	0.146769	0.474296	0.463594	0.300655	0.548457	0.522614	0.243163	0.453749	0.836089	0.0616678	0.206961
Arhgef25	0.0324222	0.901794	0.999543	0.451167	0.0805141	NA	0.829165	0.00100316	0.0297398	0.639246	0.0116845	0.0782792	0.836054	0.000847511	0.0172267
Rab3il1	-0.373785	0.347487	0.999543	0.443223	0.254592	NA	0.459708	0.235686	0.48201	0.410839	0.289191	0.501982	0.835856	0.0293613	0.134775
Calb1	0.846596	0.23602	0.999543	0.592604	0.421192	NA	0.554237	0.448434	NA	0.886128	0.211662	NA	0.83572	0.237064	NA
Gpr119	1.80927	0.170838	0.999543	0.749055	0.607422	NA	-0.522996	0.728825	NA	1.25014	0.360708	NA	0.835509	0.551729	NA
LOC367195	1.38798	0.0530411	0.959331	0.75414	0.324206	NA	1.12077	0.125544	NA	-0.430317	0.6217	NA	0.835247	0.258405	NA
Rasl12	0.885385	0.0544032	0.970752	0.773242	0.0990316	NA	1.53758	0.00050376	NA	1.18776	0.00820881	0.0645105	0.835148	0.0674077	0.218922
Rec8	-0.426544	0.186812	0.999543	0.236934	0.433542	NA	0.257146	0.388341	0.628227	0.536382	0.0636511	0.205399	0.834533	0.00293802	0.0347444
Slc25a4	-0.297848	0.329009	0.999543	0.355759	0.24072	0.585217	0.258221	0.394332	0.632842	0.539447	0.0743217	0.226449	0.834435	0.00564592	0.0511566
Gstm3	1.34001	0.023893	0.887815	1.05344	0.0759858	0.367516	1.14012	0.0546985	0.216195	1.42082	0.0165955	0.0962468	0.834332	0.159865	0.361604
RGD1311517	-0.0360624	0.889538	0.999543	0.233535	0.365397	0.690202	0.565891	0.0257438	0.145377	0.337584	0.185946	0.387876	0.83352	0.000893172	0.0174457
Slc35f2	0.768805	0.25692	0.999543	0.481626	0.482475	NA	0.549431	0.420396	0.654039	1.31384	0.0499539	0.17786	0.833517	0.216897	0.430529
Mir3567	0.019466	0.983004	0.999543	-0.977417	0.354099	NA	0.457008	0.602984	NA	0.53084	0.541867	NA	0.833409	0.325369	NA
Serinc2	0.311066	0.448994	0.999543	-0.135518	0.751283	NA	0.384828	0.346799	0.592452	0.346466	0.396581	0.60734	0.831858	0.0363757	0.154715
Hrc	-0.301186	0.392219	0.999543	0.153532	0.657791	NA	0.253494	0.460541	0.682665	0.639172	0.0591202	0.197188	0.831461	0.0134022	0.0872019
Kdelr3	-0.0763476	0.799784	0.999543	0.521054	0.0776788	NA	0.689421	0.0184527	0.123207	0.363161	0.218462	0.426458	0.830997	0.0042125	0.0437923
Tmem200c	1.02786	0.402929	0.999543	0.159269	0.906819	NA	0.740477	0.556472	NA	-0.570736	0.686067	NA	0.830938	0.499995	NA
Cited4	-0.0207471	0.966099	0.999543	0.716758	0.134201	NA	0.331738	0.491417	0.704776	0.773356	0.10406	0.274079	0.830645	0.0798664	0.241218
Iqsec3	0.173999	0.834344	0.999543	0.776108	0.332755	NA	1.35559	0.0783507	NA	0.90347	0.250388	NA	0.830135	0.29019	NA
Endou	-1.79403	0.173709	0.999543	0.482883	0.66536	NA	0.894088	0.402649	NA	0.71656	0.50631	NA	0.83	0.434279	NA
Tox3	-0.635573	0.338048	0.999543	0.184304	0.775535	NA	0.61633	0.333506	0.580524	1.24477	0.048178	0.173689	0.828529	0.190647	0.399
Bik	0.0798528	0.902762	0.999543	0.455493	0.474169	NA	0.6607	0.284939	NA	0.990734	0.0989983	NA	0.827832	0.169758	NA
Grid1	-0.518647	0.85955	0.999543	0.756079	0.796443	NA	0.0540742	0.985281	NA	0.0016584	0.999549	NA	0.827155	0.776694	NA
Fam19a4	0.635492	0.879146	0.999543	-0.398078	0.924119	NA	-0.523007	0.900415	NA	0.00165002	0.999685	NA	0.825966	0.842962	NA
Acot3	-0.193211	0.579032	0.999543	-0.171319	0.622822	0.854938	0.218247	0.530637	0.73288	0.576216	0.0976859	0.264984	0.824609	0.0177533	0.101579
Atp6v1e2	0.273088	0.812868	0.999543	1.45246	0.175332	NA	0.00409113	0.997242	NA	1.28457	0.230423	NA	0.824483	0.450625	NA
Gfi1	0.412334	0.602167	0.999543	0.474856	0.550378	NA	0.483484	0.538323	NA	0.659846	0.392174	NA	0.824417	0.275808	NA
Catsperd	-0.0733361	0.858446	0.999543	0.378192	0.339513	NA	0.397968	0.307833	NA	0.200691	0.612312	0.772196	0.823971	0.0265681	0.1272
Mybpc3	0.849224	0.454531	0.999543	0.442738	0.710316	NA	0.881902	0.435996	NA	1.17075	0.289223	NA	0.823635	0.463471	NA
Tmem106a	-0.202061	0.457118	0.999543	0.155392	0.5663	0.822039	0.39455	0.143836	0.372017	0.817984	0.00235404	0.0318333	0.823434	0.00218748	0.029486
Mcpt2	-0.220382	0.743015	0.999543	0.0729515	0.912836	NA	1.27673	0.0453935	NA	0.682519	0.291262	0.503849	0.822711	0.200473	0.411558
Kcne5	-0.307867	0.695762	0.999543	0.607131	0.40826	NA	0.326417	0.66028	NA	1.05596	0.135401	NA	0.822708	0.247979	NA
C1qtnf9	-2.09469	0.0902866	0.994158	-0.263188	0.793103	NA	-0.570265	0.577604	NA	0.363867	0.697229	NA	0.82252	0.363073	NA
Asb9	0.0584161	0.9909	0.999543	0.178991	0.972122	NA	-0.523008	0.918666	NA	-0.575424	0.910548	NA	0.822301	0.872246	NA
Lonrf3	0.251077	0.627012	0.999543	-0.237846	0.646901	0.86781	0.125445	0.808328	0.90425	-0.132275	0.798413	0.890569	0.821851	0.110402	0.293248
Gpx3	-0.144422	0.618338	0.999543	0.322419	0.265036	0.606443	0.397766	0.16868	0.404851	0.456714	0.113818	0.289313	0.821847	0.00436771	0.0446887
Mgp	0.149603	0.62925	0.999543	0.716572	0.020473	0.21584	0.619845	0.0449638	0.195966	1.06896	0.000532319	0.0142863	0.821604	0.00779042	0.0619682
Bicd1	0.26314	0.763105	0.999543	0.178591	0.841807	NA	1.03138	0.202783	NA	-0.23554	0.798797	NA	0.821044	0.312524	NA
Prss38	0.23217	0.821156	0.999543	-0.0918063	0.931774	NA	1.15841	0.229445	NA	0.352347	0.72773	NA	0.820409	0.399475	NA
Fam131b	0.42576	0.76756	0.999543	-0.387139	0.801667	NA	-1.08915	0.479767	NA	1.3598	0.312289	NA	0.819233	0.552898	NA
Evi2a	-0.0884003	0.829664	0.999543	0.215791	0.596041	NA	-0.0955129	0.816239	0.90836	-0.106652	0.794802	0.888446	0.81908	0.0374844	0.157649
Tmc4	0.221733	0.667787	0.999543	0.327453	0.526728	NA	0.975734	0.0462788	NA	0.854729	0.0820658	NA	0.819074	0.094423	0.266902
Mmd2	1.42346	0.107218	0.999543	0.605829	0.496435	NA	-0.26101	0.771947	0.885996	0.436815	0.623821	0.779955	0.81901	0.355611	0.570201
Adamts1	-0.231166	0.443493	0.999543	0.454853	0.1299	0.45498	0.707168	0.0182878	0.122568	0.887588	0.00302687	0.0365231	0.818997	0.00621808	0.0544392
Wfdc21	0.10986	0.841947	0.999543	0.699023	0.204358	0.546174	1.04698	0.057231	0.222303	0.158343	0.773783	0.87508	0.818652	0.137072	0.332491
Nepn	0.0584385	0.973438	0.999543	-0.398062	0.820576	NA	0.533986	0.756949	NA	-0.575408	0.743024	NA	0.817473	0.624337	NA
Edn1	0.286867	0.577583	0.999543	0.777859	0.12291	NA	0.067186	0.897737	NA	0.775108	0.120982	0.300263	0.81679	0.100145	0.276376
Rnf112	-1.09572	0.542003	0.999543	1.11836	0.513347	NA	0.591423	0.736831	NA	0.52189	0.767114	NA	0.816684	0.63362	NA
Ceacam16	-0.0704256	0.856835	0.999543	0.0893081	0.81831	NA	0.429601	0.249128	NA	0.734975	0.0429948	0.16201	0.816395	0.0229825	0.118115
Tnfrsf4	0.318702	0.370246	0.999543	0.382315	0.283843	NA	0.474962	0.178623	0.417045	0.815744	0.0190057	0.103616	0.815965	0.0186113	0.104243
Galnt9	0.00169897	0.997322	0.999946	0.248067	0.620648	NA	0.300161	0.544128	NA	0.967397	0.0417475	0.158568	0.815908	0.0867411	0.254023
Ppp1r1b	0.0733461	0.855043	0.999543	0.405619	0.307584	NA	0.813927	0.0366849	0.174339	0.94876	0.0143167	0.0882654	0.815734	0.0354414	0.152095
Cd96	1.08083	0.0349154	0.911965	0.973449	0.0607014	NA	0.835019	0.107901	NA	1.07252	0.0358844	NA	0.814685	0.113992	0.298403
Abcc12	0.846847	0.427116	0.999543	0.180103	0.876973	NA	1.58988	0.114689	NA	0.826594	0.43671	NA	0.813344	0.440208	NA
Ndrg4	-0.000700748	0.998447	0.999946	0.333532	0.34366	NA	0.386986	0.263906	0.511695	0.489961	0.151695	0.343603	0.813288	0.0140567	0.0895803
Pygo1	-1.17497	0.322111	0.999543	0.788814	0.405986	NA	1.44647	0.109965	NA	0.370685	0.70171	NA	0.812853	0.381812	NA
LOC498705	0.0584377	0.981592	0.999543	0.545622	0.828544	NA	-1.10007	0.664038	NA	-0.575408	0.820275	NA	0.812462	0.742761	NA
Il3ra	0.430095	0.0332709	0.911965	0.275368	0.174139	0.51246	0.770685	0.000130525	0.0112741	1.0102	5.0534e-07	0.000424486	0.812221	5.42025e-05	0.00310488
Pcdh20	-2.07468	0.0741595	0.983377	0.983789	0.302776	NA	-0.350212	0.725908	NA	1.49847	0.111405	NA	0.811863	0.393962	0.603994
RGD1305645	0.325967	0.46201	0.999543	0.245483	0.586197	NA	0.495675	0.256847	NA	0.44172	0.312323	0.525984	0.811647	0.0554783	0.196627
Bmpr1b	1.16385	0.326511	0.999543	-0.257578	0.850322	NA	-0.370212	0.785919	NA	0.61828	0.614105	NA	0.810876	0.499424	NA
LOC500354	-0.518639	0.919957	0.999543	-0.398064	0.938523	NA	-0.522993	0.919288	NA	-0.575408	0.911231	NA	0.81072	0.874993	NA
Cabp4	0.427854	0.282542	0.999543	0.704898	0.0741588	NA	0.858957	0.0273971	0.150847	0.712415	0.0685097	0.215226	0.810441	0.0365929	0.155337
Gpr141	-0.359602	0.785493	0.999543	1.99342	0.0684421	NA	0.347864	0.774477	NA	1.00035	0.382046	NA	0.810263	0.481559	NA
Ltk	0.318186	0.660247	0.999543	0.533597	0.457642	NA	0.366003	0.611628	NA	1.19522	0.0796454	NA	0.809927	0.241996	NA
Lhx2	0.0253443	0.918684	0.999543	0.215488	0.384449	0.704392	0.513028	0.0363089	0.173817	0.730179	0.00273339	0.0346272	0.809683	0.000860963	0.0172506
Cd99l2	-0.518651	0.880275	0.999543	-0.398076	0.907966	NA	0.0540693	0.987472	NA	1.14238	0.738566	NA	0.80911	0.813594	NA
Fam180a	-0.151065	0.682693	0.999543	0.760637	0.0370857	0.272027	0.582173	0.110792	0.322262	0.836981	0.0214019	0.110855	0.807564	0.0263344	0.126978
Creb5	-0.942354	0.343468	0.999543	0.770488	0.336669	NA	-0.150403	0.863859	NA	-0.427327	0.636943	NA	0.806652	0.301284	NA
C5ar1	-0.458528	0.178828	0.999543	0.115486	0.732891	0.90344	0.235703	0.484577	0.699937	0.604387	0.0717389	0.221217	0.806623	0.0159769	0.0964586
Cysltr2	-0.686954	0.612268	0.999543	0.171549	0.890583	NA	-0.20791	0.870892	NA	0.684635	0.562091	NA	0.806064	0.489024	NA
Chit1	0.475749	0.705634	0.999543	0.881127	0.470722	NA	1.05471	0.37491	NA	1.41925	0.217732	NA	0.803882	0.502081	NA
RGD1562608	0.379207	0.210808	0.999543	0.270174	0.380042	NA	0.68437	0.021513	0.13349	0.190469	0.53321	0.71601	0.803877	0.00622206	0.0544392
Mrvi1	-0.0172839	0.957972	0.999543	0.460317	0.157854	0.489243	0.633718	0.0508457	0.209262	0.460909	0.156194	0.349789	0.802983	0.0130147	0.0855224
Cdc42ep5	0.454771	0.0533081	0.959343	0.365106	0.126665	NA	0.538125	0.0214384	0.133432	0.750262	0.00111465	0.0210953	0.802603	0.000437839	0.0114389
Aldh3b1	-0.0460965	0.882563	0.999543	0.301303	0.327734	NA	0.314526	0.303308	0.551342	0.732191	0.0143652	0.0884543	0.802193	0.00696745	0.0580668
Sytl1	-0.905569	0.117427	0.999543	0.0557225	0.914289	NA	0.941648	0.04752	NA	0.44242	0.367404	NA	0.801478	0.0913659	0.261622
Was	-0.533389	0.181085	0.999543	0.140887	0.720285	0.897625	0.504537	0.195854	0.438591	0.599229	0.123694	0.304288	0.80094	0.0389265	0.160789
Cd9	0.146423	0.598453	0.999543	0.881475	0.00120261	0.076859	0.702013	0.0100226	0.0906351	1.07938	6.24002e-05	0.00469938	0.80092	0.00310246	0.0359481
A3galt2	0.212659	0.527798	0.999543	0.0963705	0.780088	NA	0.243419	0.468329	0.688266	0.75775	0.0179353	0.100609	0.800493	0.0115487	0.0795646
Ccdc92	1.25691	0.0953737	0.999543	0.436737	0.566618	NA	1.57334	0.0363851	0.173906	1.72342	0.0217226	0.111877	0.799839	0.290012	0.511174
Ccdc163	-0.0418968	0.861456	0.999543	0.194014	0.417276	0.728988	0.51646	0.028772	0.154112	0.330969	0.162532	0.358307	0.799458	0.000637138	0.0143922
Cytl1	0.202782	0.745311	0.999543	0.243627	0.697355	NA	0.905651	0.137553	NA	0.701994	0.25168	0.462451	0.799066	0.1897	0.398251
Olr1584	0.40613	0.592846	0.999543	0.795687	0.287525	NA	0.187951	0.807212	NA	0.913807	0.215334	NA	0.798417	0.279418	0.50144
Pragmin	0.150036	0.687318	0.999543	0.201845	0.589765	NA	0.570273	0.117819	0.332878	0.576213	0.113077	0.288034	0.798058	0.0262401	0.126844
Hist1h4b	0.220867	0.406992	0.999543	0.325843	0.221234	0.56401	0.067512	0.799976	0.901636	0.254401	0.339448	0.551932	0.797935	0.00270822	0.0331902
Ackr3	0.103037	0.739268	0.999543	0.450242	0.143419	0.470133	0.545489	0.0747377	0.257422	0.832325	0.00619056	0.0550945	0.797373	0.00866566	0.0664464
Tppp3	-0.462655	0.386337	0.999543	0.489108	0.348747	NA	-0.424977	0.425546	0.657528	0.523145	0.314191	0.527482	0.797278	0.122854	0.312473
Ngef	0.537905	0.0612003	0.983377	0.475641	0.0980941	0.406177	0.641256	0.0255803	0.144915	0.944912	0.000990746	0.0198091	0.796299	0.00552465	0.0505369
LOC100365773	0.0173207	0.96681	0.999543	0.273094	0.511301	0.789583	1.01512	0.0140768	0.107244	0.419013	0.312346	0.525984	0.795626	0.0543999	0.194702
Ppfia4	-0.098089	0.840896	0.999543	-0.27851	0.580817	NA	0.695676	0.128957	NA	0.887164	0.0494382	NA	0.795478	0.0779873	0.237608
Anxa5	-0.0715794	0.698944	0.999543	0.281047	0.127737	0.450218	0.342807	0.0626225	0.233693	0.563789	0.00213757	0.0307337	0.795439	1.40436e-05	0.00127853
Cpe	0.777289	0.0823484	0.989118	1.20647	0.00583455	NA	1.69871	5.88852e-05	NA	1.41213	0.000963026	0.0197062	0.794275	0.072025	0.226356
Inha	-0.579493	0.353416	0.999543	0.117226	0.839962	NA	0.4518	0.415374	NA	0.673615	0.214232	NA	0.793561	0.137058	0.332491
Ednrb	-0.430874	0.193659	0.999543	0.325512	0.322296	0.657433	0.0301279	0.92714	0.965042	0.39486	0.228821	0.438913	0.793301	0.0152578	0.0939409
Shd	-0.084614	0.858652	0.999543	0.742431	0.0966967	NA	1.17961	0.00630328	NA	0.979702	0.0244048	0.118339	0.792052	0.0702279	0.222803
Slc27a3	0.406526	0.21314	0.999543	0.492889	0.132094	NA	0.864698	0.00654102	0.0734347	0.645304	0.0442532	0.164676	0.791859	0.0124294	0.0832326
Il22ra2	0.185112	0.794831	0.999543	0.0453532	0.950813	NA	0.881262	0.183948	NA	1.45769	0.0215302	NA	0.791131	0.23022	NA
Vom2r44	-0.15958	0.662781	0.999543	0.084733	0.816163	NA	0.519612	0.147672	0.377534	0.474054	0.186465	0.388429	0.79083	0.0262986	0.126978
Folr2	-0.397505	0.265405	0.999543	-0.201335	0.572287	0.826329	0.49781	0.158695	0.39215	0.889936	0.0114704	0.0776132	0.790657	0.024716	0.123108
Prodh	0.099427	0.784486	0.999543	0.344969	0.342673	0.674071	0.462513	0.203252	0.446853	0.626312	0.0848779	0.243784	0.790039	0.0297322	0.13588
Figf	0.215226	0.668107	0.999543	0.747849	0.122331	NA	0.644392	0.18235	NA	0.377919	0.44228	NA	0.789266	0.0950755	0.267868
Krt8	0.0944476	0.65488	0.999543	0.410472	0.0520344	0.316884	0.297962	0.158442	0.391798	0.934572	9.65282e-06	0.00204613	0.788142	0.00019038	0.00708598
Fkbp10	-0.282469	0.28763	0.999543	0.320581	0.2167	0.559532	0.540816	0.0347183	0.170201	0.654496	0.010189	0.0726743	0.787967	0.00185081	0.0269026
Scp2d1	-1.07451	0.536905	0.999543	0.167847	0.921388	NA	-1.65594	0.341282	NA	0.441368	0.788459	NA	0.787809	0.623199	NA
Prrt1	0.120497	0.762559	0.999543	0.0881858	0.826236	NA	0.695234	0.0749932	0.258051	0.677171	0.0825452	0.239732	0.787675	0.0422726	0.168162
Ndn	-0.204982	0.722906	0.999543	-0.00962217	0.986613	NA	0.0108462	0.984689	NA	0.735405	0.166205	NA	0.787156	0.134688	0.329567
Espnl	-0.485055	0.616527	0.999543	-0.627678	0.529768	NA	1.313	0.122803	NA	1.33614	0.115218	NA	0.787146	0.36326	NA
Tp73	-0.203166	0.779821	0.999543	-1.09845	0.156152	NA	0.0793113	0.912051	NA	-0.654117	0.37789	NA	0.786489	0.261174	0.482203
Twist2	0.742011	0.332446	0.999543	-0.355205	0.683068	NA	0.641028	0.405991	NA	0.255095	0.748109	NA	0.785788	0.297572	NA
Mcm10	-0.472991	0.193417	0.999543	0.227447	0.531025	0.803275	-0.123217	0.73448	0.861955	0.3058	0.39938	0.610304	0.785526	0.0302506	0.137264
Ramp1	-0.307054	0.206542	0.999543	0.254073	0.291566	0.629696	0.486124	0.0423934	0.188705	0.834665	0.00046115	0.013169	0.785146	0.000981151	0.0182708
Tnfaip8l2	-0.194795	0.506431	0.999543	0.380781	0.19187	0.532352	0.377759	0.194927	0.437774	0.818091	0.00484746	0.0480678	0.784528	0.00688693	0.0576717
Nmnat2	-0.465385	0.798424	0.999543	-0.921885	0.612928	NA	0.568382	0.742145	NA	-0.522154	0.774464	NA	0.784196	0.64365	NA
Faap24	0.424653	0.108243	0.999543	0.381434	0.152214	NA	0.650752	0.0129886	0.10187	0.32182	0.224487	0.433689	0.78412	0.00251011	0.0318865
Slc5a1	-0.17015	0.605042	0.999543	0.518293	0.105268	NA	0.441495	0.166782	0.403056	0.416792	0.191297	0.393996	0.782782	0.0126595	0.08407
Trib2	-0.136866	0.633051	0.999543	0.418244	0.136112	NA	0.464619	0.0954152	0.296757	0.804168	0.00343681	0.0395053	0.782701	0.0043234	0.044488
Arhgap22	0.231395	0.550314	0.999543	0.496347	0.198231	NA	0.63855	0.0954994	0.296829	0.838833	0.027633	0.126508	0.782118	0.0398898	0.163071
Clec4d	0.0549412	0.962078	0.999543	0.610931	0.581145	NA	1.36075	0.191591	NA	0.002743	0.998105	NA	0.781837	0.464629	NA
Plat	-0.123908	0.683552	0.999543	0.262733	0.385503	0.704392	0.567572	0.0594735	0.227118	0.738663	0.0139621	0.0867761	0.78161	0.00921179	0.0692
RT1-T24-1	-0.503401	0.193446	0.999543	-0.205606	0.594434	0.839233	-0.12046	0.754469	0.87385	0.0875263	0.819745	0.902904	0.781283	0.0407631	0.165286
Slc4a1	-0.236916	0.633172	0.999543	0.0396943	0.936072	NA	-0.0895829	0.85636	0.930112	0.0129529	0.97906	0.990305	0.780433	0.109707	0.292246
Fsd2	-0.912254	0.543383	0.999543	-0.791678	0.597928	NA	-0.917887	0.540709	NA	0.54715	0.681444	NA	0.78028	0.549955	NA
Slc1a7	0.451869	0.475816	0.999543	0.818665	0.192258	NA	0.70016	0.264635	NA	0.740889	0.236323	0.446556	0.779966	0.210597	0.422364
Il2ra	0.0364465	0.951443	0.999543	-0.113329	0.853756	NA	0.141307	0.811538	NA	0.399207	0.489659	NA	0.779854	0.163669	0.36626
Mir21	0.153337	0.83247	0.999543	0.523866	0.464195	NA	0.395615	0.580464	NA	0.450238	0.527269	NA	0.779196	0.265916	0.487438
Prox2	-0.267473	0.641595	0.999543	0.659865	0.207843	NA	0.136428	0.802682	NA	-0.0718902	0.897146	NA	0.779184	0.123869	0.313599
Mrgprx2	0.586614	0.689907	0.999543	1.15611	0.410491	NA	1.28495	0.350031	NA	1.96608	0.133667	NA	0.778815	0.582432	NA
Cd44	0.0616069	0.8352	0.999543	0.427458	0.147008	0.474513	0.0908237	0.758926	0.876843	0.63927	0.0290917	0.129931	0.778648	0.00768189	0.0617512
Rhbg	0.313841	0.375903	0.999543	0.8188	0.0206351	0.216319	0.6458	0.0679734	0.244323	0.380609	0.282567	0.494571	0.77774	0.0277667	0.130591
Osbpl6	-0.262614	0.536625	0.999543	0.623102	0.113004	NA	0.511694	0.192606	NA	0.148229	0.713594	0.838258	0.777602	0.0410765	0.165853
Slc10a6	-0.968457	0.129878	0.999543	0.376348	0.531283	NA	0.473609	0.427484	NA	0.738093	0.212294	0.419364	0.776621	0.188069	0.396133
Gzmk	0.0547025	0.920827	0.999543	0.564328	0.296217	NA	0.746068	0.162209	NA	0.80652	0.129309	0.311712	0.775177	0.144085	0.342195
Dync2li1	-0.357615	0.457185	0.999543	0.570713	0.209729	NA	0.306549	0.503834	NA	0.514408	0.255168	0.466084	0.774617	0.0815973	0.244356
E230034O05Rik	-1.19947	0.222651	0.999543	-0.239618	0.790056	NA	-0.00149916	0.998633	NA	-0.38434	0.668479	NA	0.774574	0.351821	NA
Cldn6	-0.549265	0.363391	0.999543	-0.378755	0.528392	NA	0.729489	0.177717	NA	0.388242	0.481408	NA	0.774203	0.148075	0.347255
Rarg	-0.0156412	0.945892	0.999543	0.134183	0.560257	0.819445	0.678135	0.00295325	0.0500501	0.590551	0.0096641	0.070261	0.77412	0.000669252	0.0148205
Pde4c	-0.531047	0.205114	0.999543	0.444096	0.281656	0.620482	0.70669	0.0851698	0.277355	0.758207	0.0644637	0.20692	0.773342	0.0590634	0.202546
Rps4y2	0.102372	0.763265	0.999543	1.08787	0.00126897	0.077529	1.44965	1.66735e-05	0.00492934	1.36115	5.30238e-05	0.00451518	0.773295	0.0220044	0.115204
Mtl5	0.100328	0.87425	0.999543	-0.229384	0.730193	NA	-0.0541654	0.932913	NA	0.727161	0.225482	NA	0.772687	0.193563	NA
Dpep3	-0.185011	0.805775	0.999543	0.556013	0.429053	NA	1.14494	0.0851592	NA	0.988339	0.139959	NA	0.772508	0.252317	NA
Igfbp7	-0.204659	0.346622	0.999543	0.387125	0.0746967	0.366057	0.527413	0.0151209	0.11146	0.753387	0.000516697	0.0142658	0.772376	0.000370898	0.0105115
Dynll1	0.067234	0.760906	0.999543	0.418655	0.0576827	0.329763	0.54636	0.0130903	0.102516	0.233796	0.289163	0.501982	0.772238	0.000441354	0.0114389
Fam167a	-0.39211	0.27783	0.999543	0.286266	0.423076	0.733168	0.294767	0.408421	0.643454	1.18614	0.000773129	0.0173715	0.77135	0.0292596	0.134632
St14	0.0264671	0.931737	0.999543	0.495374	0.106504	0.41992	0.448152	0.143674	0.371758	0.596056	0.051063	0.179837	0.771174	0.0113095	0.0783875
H2afz	0.219089	0.432012	0.999543	0.545264	0.0504067	0.312302	0.266497	0.339126	0.584789	0.457157	0.100862	0.269426	0.770867	0.00562999	0.0510527
Nmu	-0.253147	0.856955	0.999543	0.137065	0.92046	NA	0.480584	0.717529	NA	-1.27781	0.397936	NA	0.770474	0.552574	NA
Scel	0.618458	0.684306	0.999543	0.709817	0.64169	NA	1.75872	0.206348	NA	0.548597	0.718696	NA	0.770344	0.601667	NA
Tsnaxip1	-0.935102	0.257336	0.999543	0.246333	0.734678	NA	0.730807	0.291377	NA	0.383276	0.588061	NA	0.769475	0.260783	NA
Phlda2	0.458636	0.121204	0.999543	0.214761	0.478834	NA	0.865091	0.00280918	0.0486941	0.797882	0.00588854	0.0535411	0.768505	0.00779532	0.0619682
Gdf3	-0.993535	0.485617	0.999543	-0.110302	0.933337	NA	0.0578423	0.964211	NA	0.112649	0.929846	NA	0.76805	0.531721	NA
Clhc1	-0.55333	0.608335	0.999543	0.153704	0.877242	NA	0.259037	0.789233	NA	0.835693	0.360165	NA	0.767516	0.399225	NA
Cdh20	-0.892467	0.557066	0.999543	-0.86664	0.572273	NA	-2.65375	0.0915038	NA	-1.0567	0.491495	NA	0.766987	0.570954	NA
Tmem117	-0.129853	0.763154	0.999543	0.790419	0.0494135	NA	0.632839	0.116483	0.331108	1.42713	0.000206109	0.00871346	0.766563	0.0527146	0.19081
Thsd1	0.30971	0.427062	0.999543	0.118416	0.764403	NA	0.57199	0.138767	0.364486	0.588026	0.127203	0.309174	0.766561	0.0451291	0.174673
Pola2	0.157729	0.558712	0.999543	0.306816	0.254964	0.598324	0.556837	0.0367185	0.174339	0.678005	0.0106397	0.0745255	0.766366	0.00375076	0.0405896
RGD1560010	-0.351101	0.598813	0.999543	-0.612154	0.360028	0.685923	-0.0926403	0.889468	0.944677	-0.236315	0.723053	0.84352	0.766212	0.248981	0.468668
Dhh	0.519148	0.486678	0.999543	0.469355	0.536169	NA	1.05905	0.137983	NA	0.686219	0.348316	NA	0.765411	0.288419	NA
Car11	0.292958	0.367522	0.999543	0.355221	0.276582	NA	0.554295	0.0828154	0.273473	0.502421	0.115867	0.292506	0.765	0.0146305	0.0919187
Clec4a	-0.134126	0.763365	0.999543	0.343931	0.435463	NA	0.394448	0.369031	0.610919	0.67888	0.119511	0.298164	0.764545	0.07865	0.239055
Cd7	0.375408	0.273694	0.999543	0.82862	0.0146646	NA	1.32575	7.47107e-05	0.00873787	0.852516	0.0115928	0.0779083	0.764217	0.0236398	0.120041
Vrk1	0.177879	0.425026	0.999543	0.302461	0.17497	0.513196	0.239664	0.281908	0.529638	0.389976	0.0789448	0.234006	0.764031	0.000533856	0.0128383
Mir30d	1.02399	0.419968	0.999543	0.110752	0.937193	NA	-0.520705	0.718916	NA	0.968599	0.445498	NA	0.763358	0.550653	NA
LOC104940696	-0.0517993	0.81241	0.999543	0.274386	0.203949	0.545752	0.905833	1.55839e-05	0.00487823	0.57208	0.00687348	0.0586012	0.763205	0.00027233	0.0089325
Gpr65	-0.154766	0.761453	0.999543	0.495853	0.317245	NA	0.530606	0.281181	0.529224	1.30799	0.00637023	0.0561477	0.762133	0.11656	0.30257
Ccdc103	0.520949	0.759816	0.999543	-0.906182	0.613382	NA	-1.03111	0.565354	NA	0.463845	0.785471	NA	0.761869	0.647698	NA
Lilrb3	-0.219071	0.613339	0.999543	0.367312	0.386619	NA	0.540521	0.197661	0.440497	0.86065	0.0380444	0.151456	0.761332	0.0665706	0.216879
Stap1	0.610235	0.258234	0.999543	1.00623	0.0574968	NA	0.690064	0.198375	NA	0.935178	0.0755647	NA	0.760975	0.149978	0.349888
Isyna1	-0.0999101	0.645015	0.999543	-0.0316959	0.883839	0.963858	0.515421	0.0171495	0.11861	0.628477	0.00363738	0.0406969	0.760895	0.000426561	0.0113122
Ecm1	-0.373196	0.184039	0.999543	0.230137	0.41257	0.725963	0.539306	0.0548029	0.216346	0.875322	0.00182526	0.0282122	0.760659	0.00675038	0.0570204
Tex21	-0.145772	0.876243	0.999543	0.181653	0.842528	NA	0.0270841	0.976447	NA	0.00162935	0.998579	NA	0.760219	0.370477	NA
Adcy7	0.103202	0.742698	0.999543	0.370563	0.23618	NA	0.204543	0.513751	0.720402	0.468796	0.130695	0.313001	0.760101	0.0133741	0.087068
Kir3dl1	0.0584361	0.971728	0.999543	-0.398065	0.809224	NA	1.06658	0.490265	NA	0.99617	0.519895	NA	0.759928	0.626949	NA
Plekha4	0.213895	0.578291	0.999543	0.219276	0.569277	0.823803	0.325935	0.396426	0.634225	0.917946	0.0163743	0.0957728	0.759791	0.0470383	0.178319
Fkbp7	0.309272	0.189567	0.999543	0.625358	0.00729535	NA	0.621096	0.0073124	0.0776975	0.663075	0.00401004	0.0431001	0.759617	0.000881608	0.0174054
Slc5a5	-0.420126	0.435992	0.999543	-0.399669	0.462852	NA	-0.616173	0.261963	NA	-0.214451	0.684312	NA	0.759157	0.125008	0.315575
Il17re	0.056445	0.902517	0.999543	0.212548	0.64381	NA	0.619437	0.163519	NA	0.49123	0.271157	0.483197	0.758353	0.083582	0.24768
Pax6	0.637079	0.490037	0.999543	0.572208	0.54264	NA	0.458292	0.625463	NA	1.12172	0.203803	NA	0.75797	0.399689	NA
Samd3	1.20183	0.0858264	0.991427	0.894211	0.214606	NA	0.0729035	0.924442	NA	1.34222	0.0523315	NA	0.757777	0.287747	NA
Tcf21	0.0187958	0.949594	0.999543	0.563257	0.0567271	0.326242	0.729021	0.0133588	0.103972	0.9679	0.000990007	0.0198091	0.757681	0.0100136	0.0727918
Tnnt2	0.57815	0.447066	0.999543	0.750311	0.322305	NA	0.723093	0.337382	NA	0.681929	0.36528	NA	0.757635	0.309961	NA
Vom1r100	-0.518639	0.756374	0.999543	-0.398063	0.811789	NA	0.559847	0.732255	NA	0.539948	0.740681	NA	0.757346	0.633448	NA
Klrc2	-0.168417	0.87572	0.999543	0.204512	0.845636	NA	0.463907	0.648383	NA	0.364891	0.720781	NA	0.757183	0.443206	NA
Ace2	-0.304025	0.516312	0.999543	0.262299	0.566624	NA	-0.364988	0.437473	0.664292	0.828414	0.062902	0.204007	0.755439	0.0897123	0.258961
Ghrhr	0.0249972	0.98238	0.999543	0.869297	0.410129	NA	1.31459	0.195249	NA	0.227498	0.836241	NA	0.754397	0.469072	NA
Cpa2	-0.0118687	0.983678	0.999543	-0.258659	0.670468	NA	0.210506	0.70973	NA	0.844892	0.112081	NA	0.754199	0.155631	0.356897
Spag8	0.127611	0.599047	0.999543	0.530158	0.0279416	0.24404	0.775586	0.00120426	0.0327799	0.558225	0.0201311	0.107079	0.753808	0.0016169	0.024683
Tube1	0.0270439	0.919982	0.999543	0.239429	0.372616	0.696454	0.446227	0.0938118	0.293413	0.279874	0.294549	0.5071	0.753591	0.00430806	0.0444405
Nde1	0.291579	0.276372	0.999543	0.232532	0.386167	0.704973	0.310572	0.246208	0.492741	0.23178	0.386914	0.598965	0.753023	0.00475512	0.0465409
Fam217a	-0.245143	0.60551	0.999543	0.112359	0.810265	NA	0.601077	0.186167	0.426929	1.19505	0.0072884	0.0604256	0.750995	0.0950882	0.267868
Tjp3	0.0694796	0.846215	0.999543	0.0932409	0.794693	0.931131	0.358743	0.316363	0.564482	0.107636	0.763781	0.87017	0.749272	0.0362375	0.154528
RT1-M2	-0.245557	0.590789	0.999543	0.54076	0.234349	0.579505	0.454925	0.316982	0.565244	0.904727	0.0461103	0.169376	0.749168	0.0987311	0.274025
Clec12a	0.0171547	0.960856	0.999543	0.370505	0.28556	NA	0.153989	0.658049	0.816272	0.683524	0.0459832	0.169235	0.747918	0.028482	0.132542
G6b	0.605177	0.702841	0.999543	1.16555	0.44552	NA	0.650846	0.680167	NA	2.07229	0.149131	NA	0.747741	0.628184	NA
Dzip1l	-0.0572317	0.826603	0.999543	0.228204	0.374043	NA	0.231693	0.360769	0.603545	0.268709	0.28518	0.497694	0.746165	0.0018979	0.0272135
Pcyt1b	-0.282331	0.818234	0.999543	-0.637627	0.62582	NA	0.320666	0.780775	NA	-1.2789	0.342123	NA	0.74575	0.498274	NA
Ctsk	0.0693993	0.756231	0.999543	0.537449	0.0142208	0.183701	0.671049	0.00194126	0.0412393	0.439201	0.0442605	0.164676	0.74568	0.000510334	0.0124558
Mcemp1	0.670758	0.388073	0.999543	0.451073	0.574008	NA	0.983917	0.194099	NA	0.292793	0.714689	NA	0.745534	0.328018	NA
Syn1	-0.162289	0.650552	0.999543	0.319193	0.356488	NA	0.394378	0.246804	0.493563	0.383392	0.258683	0.469551	0.74446	0.0236719	0.120151
Sphk1	0.338643	0.380606	0.999543	0.185802	0.640931	NA	0.589932	0.117011	NA	0.424476	0.264653	0.475721	0.743323	0.0423725	0.168418
Trex2	0.96795	0.55634	0.999543	-0.398065	0.818177	NA	0.646848	0.701102	NA	0.507553	0.764902	NA	0.743009	0.653072	NA
Ripply3	-1.09514	0.248404	0.999543	-0.145051	0.86384	NA	-0.0693168	0.933243	NA	-0.00276179	0.997305	NA	0.742563	0.331185	NA
Cnksr1	-0.194951	0.705172	0.999543	0.612764	0.205393	NA	1.19387	0.00989928	NA	0.998308	0.032313	NA	0.740207	0.115797	0.301409
Abo	-0.155648	0.695355	0.999543	-0.154358	0.701231	NA	0.191267	0.61925	NA	0.0372416	0.923586	0.961238	0.739678	0.0436557	0.171207
Ifitm3	0.0997117	0.773313	0.999543	0.161374	0.641101	0.863825	0.27112	0.433482	0.661631	0.955008	0.00579012	0.0532425	0.73933	0.0326635	0.144331
Fam151a	0.579297	0.457468	0.999543	0.280867	0.7289	NA	0.0872083	0.914916	NA	1.14245	0.125832	NA	0.738783	0.331548	NA
Prss39	-0.063758	0.934921	0.999543	-0.627719	0.451523	NA	-0.0259676	0.973382	NA	1.03645	0.155265	NA	0.738475	0.315542	NA
LOC690276	0.252927	0.709972	0.999543	0.335094	0.623562	NA	0.789226	0.222633	NA	0.821365	0.20139	NA	0.738381	0.249933	NA
Sema3e	-0.0799933	0.918015	0.999543	0.786787	0.281231	NA	-0.299104	0.706739	NA	1.18733	0.0926388	NA	0.738329	0.304819	NA
Snhg11	0.829826	0.0734461	0.983377	0.984356	0.0333592	NA	0.519921	0.272162	NA	0.947584	0.0388643	0.153157	0.738305	0.109792	0.292276
Arhgef28	0.715956	0.104564	0.999543	0.419301	0.356982	NA	0.625472	0.158673	NA	0.582407	0.18905	0.39188	0.738238	0.0904716	0.260377
Spp1	-0.252149	0.593178	0.999543	0.321382	0.493753	0.777416	0.257471	0.583286	0.768402	0.40836	0.383413	0.595149	0.73757	0.114361	0.299165
Lppr2	0.221809	0.301956	0.999543	0.325935	0.129648	0.454712	0.793424	0.00016249	0.0124146	0.493055	0.0201028	0.107079	0.737083	0.000443766	0.0114389
Dpep1	0.274226	0.441267	0.999543	0.631086	0.0746858	NA	0.646663	0.0669304	0.24221	0.895383	0.0107255	0.0746476	0.736545	0.0360585	0.153936
Arhgap25	-0.309378	0.240012	0.999543	0.240807	0.357452	0.684384	0.430767	0.0985075	0.302835	0.60469	0.0201145	0.107079	0.736448	0.00457296	0.0456142
Alas1	0.130511	0.686895	0.999543	0.212543	0.511559	0.789669	0.560166	0.0835888	0.275003	0.240431	0.45773	0.657518	0.736176	0.0229636	0.118071
Casq1	0.296378	0.417695	0.999543	0.260435	0.478032	0.768452	0.577906	0.111999	0.324621	0.63313	0.0810721	0.237221	0.736067	0.041918	0.167766
Ina	-0.518628	0.876908	0.999543	-0.398052	0.905371	NA	-1.10006	0.742507	NA	-1.15247	0.730703	NA	0.735825	0.824082	NA
Zp2	0.428379	0.726515	0.999543	-1.93856	0.173882	NA	-1.74202	0.206694	NA	1.70792	0.15324	NA	0.735596	0.543899	NA
Slc39a5	0.000540758	0.997463	0.999946	0.15403	0.364533	0.689164	0.501065	0.00274144	0.0479888	0.315135	0.060568	0.200243	0.734584	9.3224e-06	0.000946348
Hcrtr1	0.0584363	0.977583	0.999543	-0.398064	0.848206	NA	0.0567992	0.978205	NA	0.495112	0.8094	NA	0.734551	0.715654	NA
Nenf	0.32758	0.0212323	0.887815	0.408367	0.00413131	0.117079	0.630402	7.74495e-06	0.00362877	0.668965	1.96839e-06	0.0010519	0.734477	1.59548e-07	6.02335e-05
Bcl2l14	0.277913	0.58934	0.999543	-0.00598114	0.99104	NA	-0.133639	0.80194	NA	-0.0778579	0.882676	NA	0.73372	0.138416	0.334409
Sowahd	0.00773603	0.995895	0.999817	-0.769184	0.629897	NA	-2.04827	0.199429	NA	0.376374	0.796136	NA	0.73305	0.605362	NA
Mmp12	1.55125	0.00448463	0.743737	1.52767	0.00520349	NA	0.758063	0.169456	0.40578	1.7818	0.00106418	0.0206694	0.730835	0.184461	0.391468
Slc25a24	-0.115065	0.686916	0.999543	0.537019	0.0553728	0.323952	0.211346	0.45365	0.677547	0.677957	0.0147053	0.0897452	0.730225	0.00838478	0.0648563
Myef2	0.182092	0.42833	0.999543	0.179255	0.43619	0.739918	0.332156	0.147924	0.377633	0.434519	0.0580424	0.195142	0.729668	0.00141463	0.0225692
Crabp2	0.0349057	0.961594	0.999543	-0.330531	0.664672	NA	0.16291	0.820103	NA	0.681415	0.320935	NA	0.729497	0.283642	NA
Trps1	0.0969618	0.84643	0.999543	0.270235	0.588464	NA	0.421465	0.393034	0.631883	0.477934	0.330703	0.542152	0.729162	0.133291	0.327639
Pdzd3	-0.27622	0.494025	0.999543	0.0706094	0.859509	NA	0.495733	0.202939	0.446533	0.754363	0.0502324	0.178443	0.729107	0.0579386	0.20079
Nup107	0.0564817	0.847144	0.999543	0.0822127	0.779384	0.924427	0.180784	0.536474	0.736734	-0.0046748	0.987272	0.993962	0.728973	0.0119873	0.0815084
Tagap	0.43179	0.356218	0.999543	0.956485	0.0379688	NA	0.74211	0.108449	0.318967	0.731445	0.113077	0.288034	0.728956	0.113217	0.297527
Sertad4	-0.286267	0.604114	0.999543	0.121407	0.822578	NA	0.411158	0.436977	NA	0.176442	0.741088	0.854831	0.728794	0.159775	0.361604
Hn1	0.104653	0.616346	0.999543	0.205904	0.324382	0.659365	0.378874	0.0688953	0.24581	0.48293	0.0202321	0.107302	0.72845	0.000445747	0.0114389
B4galt6	-0.0894055	0.646233	0.999543	0.325066	0.0928835	0.398717	0.456329	0.0177348	0.121072	0.458624	0.0170591	0.0978389	0.728142	0.000139778	0.00583053
Robo2	-0.615463	0.140744	0.999543	0.539241	0.190556	0.531572	-0.0399952	0.923048	0.962571	0.621408	0.130568	0.312881	0.727776	0.0761948	0.233948
Rasd1	-0.0931728	0.721394	0.999543	0.266272	0.307642	0.645881	0.7259	0.00532182	0.0659373	0.744352	0.00425926	0.0444232	0.727427	0.00520928	0.0490202
Atpif1	0.140227	0.416343	0.999543	0.396294	0.0214009	0.219626	0.603664	0.000435087	0.0197409	0.623619	0.000276155	0.00992627	0.72729	2.15332e-05	0.00173949
Ccdc81	-0.51864	0.78427	0.999543	0.657802	0.72458	NA	0.61882	0.738831	NA	-0.57541	0.761339	NA	0.727063	0.690387	NA
Ager	0.11751	0.736607	0.999543	0.533504	0.119971	NA	0.59788	0.0783458	0.265383	0.577848	0.0883398	0.250044	0.72696	0.0301339	0.136952
C1qtnf2	0.00269951	0.99388	0.999817	0.475003	0.168301	NA	0.666934	0.0495004	0.206496	0.770481	0.0223624	0.113475	0.726662	0.0308909	0.138852
Ust	-0.320633	0.487188	0.999543	0.624624	0.146963	NA	0.407004	0.347682	NA	0.873996	0.0373914	0.149785	0.726346	0.0844708	0.249604
RGD1565785	-0.492059	0.229483	0.999543	0.552233	0.15415	NA	-0.0285028	0.942731	0.97209	0.362094	0.350339	0.562174	0.726019	0.0565365	0.19857
Ccdc102a	-0.033346	0.911861	0.999543	0.408825	0.168854	NA	0.899066	0.00202014	0.0418116	0.820805	0.00485277	0.0480678	0.725559	0.0127926	0.0846764
Akr1b1	0.0945433	0.6985	0.999543	0.422207	0.082017	0.377197	0.57619	0.0169133	0.117729	0.772876	0.00128488	0.0228505	0.725162	0.00250531	0.0318829
Bcan	0.969824	0.0926666	0.999543	0.923201	0.113971	NA	0.668307	0.257606	NA	0.853322	0.140742	NA	0.724411	0.211904	0.423919
Rsg1	0.00666603	0.994467	0.999817	-1.46734	0.21399	NA	0.754033	0.407589	NA	0.259295	0.782092	NA	0.724018	0.423348	NA
Palb2	0.404421	0.135853	0.999543	0.25222	0.356611	0.683682	0.494964	0.0672267	0.24287	0.422692	0.118264	0.296202	0.723963	0.00689851	0.0576717
Skp2	-0.0769421	0.735005	0.999543	0.545549	0.0136524	0.180967	0.219797	0.325216	0.572775	0.162198	0.467952	0.664936	0.723878	0.000856762	0.0172506
Agtpbp1	0.0620961	0.79711	0.999543	0.40899	0.0887701	0.391171	0.126099	0.601045	0.778688	0.496211	0.0379152	0.151148	0.72319	0.00235996	0.030883
Epcam	0.210259	0.526493	0.999543	0.567151	0.0872142	0.388005	0.52247	0.115005	0.329563	0.828208	0.0123619	0.0808335	0.722493	0.0290965	0.134421
Fam212b	0.219422	0.717024	0.999543	0.301766	0.619445	NA	0.466321	0.430567	NA	0.593023	0.309055	NA	0.722181	0.207642	0.41912
Neto2	-0.00832514	0.98795	0.999543	-0.162833	0.770219	NA	0.10529	0.847889	0.926497	-0.336071	0.5465	0.726309	0.722166	0.179144	0.384535
P2rx2	-0.824905	0.359454	0.999543	-0.710472	0.430204	NA	0.560344	0.478434	NA	0.355626	0.656063	NA	0.722151	0.352219	NA
Fmo2	-0.367041	0.418676	0.999543	0.658606	0.142331	0.469388	0.547604	0.222438	0.468702	0.660505	0.140574	0.32695	0.72147	0.107083	0.287602
Mettl21c	0.651077	0.506609	0.999543	0.413203	0.6833	NA	0.294328	0.771242	NA	0.549657	0.576447	NA	0.71894	0.455266	NA
Nos3	-0.0222714	0.939923	0.999543	0.520392	0.0764868	0.368401	0.599633	0.0407512	0.184637	0.626759	0.0323209	0.138031	0.718689	0.0139498	0.0892947
Pcdhb3	0.366281	0.594756	0.999543	0.920973	0.163939	NA	0.540725	0.424181	NA	0.644075	0.33439	NA	0.718082	0.274682	NA
Rab36	0.624799	0.578286	0.999543	0.096379	0.936431	NA	1.23251	0.248889	NA	1.14486	0.285327	NA	0.717912	0.51326	NA
Rbp3	-0.768918	0.0509131	0.954345	0.187123	0.617084	NA	0.562443	0.124976	0.345223	0.587463	0.108099	0.279727	0.717172	0.0482477	0.180925
Tdp1	0.110368	0.624223	0.999543	0.336171	0.133299	0.459042	0.45332	0.0402791	0.183358	0.134846	0.547574	0.727219	0.717112	0.000954053	0.0181061
Il11	0.0218375	0.989239	0.999543	-0.961191	0.562058	NA	0.0857708	0.957489	NA	0.689489	0.65243	NA	0.716907	0.636968	NA
Mdc1	-0.152887	NA	NA	-0.254115	NA	NA	-0.0658882	NA	NA	-0.204309	NA	NA	0.716763	NA	NA
Itk	0.0769321	0.85229	0.999543	0.248882	0.544631	NA	0.814579	0.0348753	NA	0.806438	0.0361182	0.14673	0.716639	0.062284	0.208116
Csrnp3	0.376418	0.643599	0.999543	0.36167	0.657883	NA	1.2098	0.130423	NA	1.62331	0.0411658	0.157662	0.71639	0.373352	0.585891
Zfp382	0.442617	0.337226	0.999543	0.163096	0.730128	NA	0.69525	0.126724	NA	0.506011	0.269563	0.481342	0.715899	0.113087	0.297482
Calhm2	0.203072	0.494974	0.999543	0.522277	0.0776313	0.370257	0.628795	0.0326317	0.164909	0.548425	0.0625519	0.203736	0.715767	0.0145334	0.0915499
Ebi3	-1.00171	0.113464	0.999543	0.242228	0.687024	NA	-0.663782	0.284914	0.532253	0.91402	0.12052	0.299655	0.715765	0.225024	0.441038
Dcn	-0.207141	0.586155	0.999543	0.292967	0.440406	0.742716	0.352271	0.353179	0.597849	0.965362	0.0107764	0.0748111	0.715202	0.0589924	0.20249
Lilra5	-0.140245	0.665515	0.999543	0.409619	0.205155	0.5471	0.325809	0.313421	0.561856	0.661987	0.0400734	0.155829	0.715177	0.0264549	0.127052
Arhgap27	-0.0398796	0.896519	0.999543	0.346192	0.255941	0.599437	0.37822	0.213045	0.459201	0.70838	0.0188816	0.103249	0.714974	0.0176438	0.101399
Spred3	0.224729	0.478446	0.999543	0.124426	0.699708	NA	0.51019	0.100785	0.306472	0.400597	0.199171	0.404265	0.714941	0.0189555	0.105297
Fat4	0.296669	0.504314	0.999543	0.390359	0.380129	NA	0.296043	0.505196	0.714716	0.374839	0.396833	0.607602	0.714783	0.10214	0.279562
Gzmm	0.182388	0.618377	0.999543	0.495067	0.173267	NA	0.74513	0.0380566	0.178195	1.19043	0.000797057	0.0176908	0.714589	0.0460056	0.176498
Spata31d1d	-0.661827	0.588143	0.999543	0.437203	0.684063	NA	0.345945	0.746632	NA	0.863086	0.396323	NA	0.713742	0.484469	NA
Chp2	-0.446329	0.318726	0.999543	0.787915	0.0602889	NA	0.651821	0.120293	0.337	0.16439	0.701161	0.830803	0.713607	0.08638	0.253284
Gpc2	0.462962	0.332728	0.999543	0.368265	0.448741	NA	1.08352	0.018391	NA	1.1489	0.0119063	0.0793266	0.71352	0.12505	0.31561
Ttll3	0.158771	0.424344	0.999543	0.370188	0.0613979	0.338114	0.657689	0.000721913	0.0249622	0.537878	0.00580963	0.0532672	0.713451	0.000221409	0.00793857
Nsmf	0.190561	0.370043	0.999543	0.436679	0.0398174	0.278704	0.79512	0.000175276	0.0126045	0.602081	0.00451865	0.0460725	0.713308	0.000760061	0.0160465
Cited1	-0.244334	0.755988	0.999543	0.502463	0.495554	NA	0.453541	0.535817	NA	0.525035	0.469054	NA	0.712668	0.315487	NA
Dynlt1	0.0639756	0.786208	0.999543	0.189604	0.421451	0.731738	0.457455	0.0490693	0.205851	0.582574	0.0117329	0.0785547	0.712483	0.00193195	0.0274988
Brsk1	0.202563	0.534827	0.999543	0.716525	0.0245038	NA	0.438729	0.172205	0.40901	0.561385	0.0776542	0.232362	0.712093	0.0234343	0.119526
Flrt2	-0.538855	0.384639	0.999543	0.397051	0.482737	NA	0.278951	0.621715	NA	0.319358	0.568964	NA	0.711933	0.187281	0.395127
Ccl1	1.35868	0.125232	0.999543	0.949683	0.302324	NA	-0.200007	0.845803	NA	1.08862	0.225806	NA	0.711008	0.438249	NA
Nfe2l3	0.624914	0.243073	0.999543	0.909779	0.0858989	NA	0.754625	0.15505	NA	0.724082	0.171853	NA	0.710783	0.177587	0.38241
Mamdc4	0.0105297	0.966989	0.999543	0.459894	0.0650926	NA	0.630664	0.0102029	0.0912041	0.57971	0.0181968	0.101243	0.71055	0.00345859	0.0384568
Scn8a	0.291005	0.548883	0.999543	0.147109	0.764108	NA	-0.0935328	0.849375	0.927199	-0.428444	0.390472	0.601489	0.710464	0.137067	0.332491
Nup210l	0.100566	0.804519	0.999543	0.263677	0.514244	NA	-0.0211624	0.959026	NA	0.481619	0.214842	NA	0.710204	0.0598308	0.204079
Mmp23	-0.281336	0.343853	0.999543	0.0731533	0.803001	NA	0.246086	0.394325	0.632842	0.782008	0.0056293	0.0523854	0.710183	0.0118724	0.0810648
Arl4c	-0.375084	0.262741	0.999543	0.168287	0.60932	NA	0.152751	0.641479	0.805361	0.896315	0.00528218	0.0503638	0.710144	0.0274157	0.129802
Actg1	0.410029	0.372818	0.999543	0.171596	0.710664	0.892772	1.0947	0.0165531	0.116134	0.333942	0.468067	0.665014	0.709859	0.120999	0.30892
Hapln3	-0.0396929	0.946541	0.999543	-0.209027	0.733683	NA	0.412506	0.463793	NA	1.4519	0.00516187	NA	0.709237	0.189962	0.398318
Cbr3	-0.12142	0.726768	0.999543	0.545851	0.100916	NA	0.670012	0.0407743	0.184637	0.271873	0.417027	0.624558	0.709178	0.02862	0.132969
Vim	-0.267828	0.31307	0.999543	0.188234	0.477804	0.768452	0.297984	0.260803	0.509055	0.642037	0.015303	0.0919695	0.708532	0.0074266	0.060376
Zc3h12d	0.125732	0.748016	0.999543	0.29241	0.454265	NA	0.407824	0.292571	0.540198	0.466195	0.227304	0.437462	0.708514	0.0641057	0.211674
Shisa6	0.0441967	0.972138	0.999543	1.33287	0.272291	NA	-0.0907953	0.943188	NA	-0.360541	0.779859	NA	0.707852	0.563621	NA
Nceh1	-0.258272	0.388354	0.999543	0.1417	0.635746	0.860947	-0.175489	0.557691	0.750384	0.713787	0.016857	0.0973446	0.707563	0.0178234	0.10187
Dclk1	-0.086686	0.767233	0.999543	0.540234	0.0583119	NA	0.0739183	0.798908	0.901168	0.670516	0.0173305	0.0986247	0.707408	0.0116676	0.0800473
Ephb2	0.0234891	0.984575	0.999543	-0.231473	0.854924	NA	0.470157	0.68693	NA	1.38804	0.206467	NA	0.707386	0.532813	NA
Gabrr2	-0.419707	0.177302	0.999543	0.133768	0.662381	0.873483	0.239948	0.430394	0.659493	0.731436	0.0149496	0.0906945	0.706653	0.0185772	0.104154
Bend6	-0.0361176	0.961683	0.999543	-0.316793	0.684941	NA	0.00102002	0.998914	NA	0.572545	0.424478	NA	0.706456	0.318192	NA
Atp6v0a4	0.534106	0.383966	0.999543	1.27422	0.0302863	NA	0.494513	0.42153	NA	0.811165	0.175408	NA	0.705631	0.238591	0.457824
Slc6a3	0.285013	0.632879	0.999543	0.329397	0.583817	NA	0.797291	0.161607	NA	0.449109	0.441918	NA	0.705427	0.213226	0.425437
Ccsap	-0.0647476	0.890529	0.999543	-0.433778	0.375092	NA	-0.0652315	0.889695	NA	0.37113	0.416383	0.623888	0.704942	0.115376	0.300743
LOC100909539	0.136298	0.712531	0.999543	0.616953	0.0843484	NA	1.15938	0.000662417	0.0242662	1.08524	0.00145826	0.0245863	0.704682	0.0424129	0.168462
Socs3	0.392294	0.479571	0.999543	0.689864	0.213495	0.555903	0.910519	0.100262	0.305977	1.11481	0.0440526	0.164089	0.704299	0.203691	0.414771
Gbp4	-0.594056	0.172299	0.999543	0.0277086	0.948672	NA	-0.199027	0.644448	0.807495	0.858752	0.0430358	0.16209	0.704119	0.0973392	0.271872
Clip4	-0.411912	0.560166	0.999543	-0.593143	0.421285	NA	0.821067	0.188202	NA	0.521356	0.412383	NA	0.703874	0.25793	NA
Cadm3	-0.907804	0.100415	0.999543	0.216931	0.681923	NA	0.761987	0.1431	0.371192	0.523276	0.316536	0.529118	0.703158	0.175892	0.380474
Ptk2b	-0.263324	0.431529	0.999543	0.250959	0.452121	0.751174	0.0693015	0.835578	0.918609	0.593337	0.0745959	0.227127	0.703054	0.034477	0.149919
Alpk3	-0.669914	0.454096	0.999543	0.581299	0.45823	NA	0.334232	0.673205	NA	0.468623	0.547615	NA	0.703032	0.354247	NA
Ttc12	-0.370972	0.341	0.999543	0.253723	0.502415	NA	-0.191288	0.61935	0.789998	0.416083	0.2639	0.475217	0.702989	0.0556106	0.196946
Cd69	0.417794	0.422729	0.999543	0.965374	0.0570338	NA	0.115604	0.828386	NA	1.06735	0.0327757	NA	0.702974	0.165455	0.368961
Noct	-0.709362	0.453504	0.999543	0.192492	0.838744	0.948764	-0.42543	0.652968	0.812907	0.159958	0.865705	0.930334	0.702898	0.457305	0.658368
Ttyh1	0.640908	0.146208	0.999543	0.56172	0.210448	NA	0.731139	0.094945	NA	0.862063	0.0460242	0.169235	0.702744	0.105193	0.284599
Scara3	0.858649	0.401773	0.999543	1.42484	0.151235	NA	1.19973	0.229817	NA	-0.34428	0.765855	NA	0.702234	0.492641	NA
Hspa12a	-0.0414275	0.922395	0.999543	-0.302466	0.49809	NA	0.619037	0.119488	NA	0.594162	0.134173	NA	0.701838	0.0719423	0.226291
Ddah2	0.132001	0.614055	0.999543	0.37738	0.146687	NA	0.52232	0.0418196	0.18733	0.707892	0.00533668	0.0506752	0.701476	0.00560988	0.0510317
Ncf4	-0.225516	0.394612	0.999543	0.212545	0.420016	0.730341	0.271569	0.301613	0.549575	0.811729	0.00188849	0.0287619	0.701078	0.00729458	0.0596834
Gemin6	1.0341	0.0365866	0.916604	0.572852	0.247119	0.591398	0.671547	0.174756	0.412309	0.00963025	0.984484	0.992574	0.700655	0.156745	0.357705
Hes2	0.285059	0.775442	0.999543	0.561337	0.568341	NA	0.597807	0.537565	NA	-0.237637	0.821606	NA	0.700505	0.460552	NA
Fads3	0.0655417	0.822471	0.999543	0.383248	0.187014	0.527729	0.307414	0.289206	0.536848	0.538597	0.0614872	0.201816	0.700262	0.0145296	0.0915499
PVR	-0.263916	0.427864	0.999543	-0.116017	0.72733	0.900671	-0.0461096	0.889401	0.944677	0.431073	0.190293	0.392595	0.699258	0.032981	0.145342
Emb	-0.291269	0.419321	0.999543	0.412352	0.245747	0.590442	0.489912	0.166117	0.402179	0.570257	0.106136	0.277539	0.699049	0.046849	0.178112
Sema3a	-0.362193	0.244279	0.999543	0.160933	0.598927	NA	0.490427	0.103921	0.31077	0.456424	0.129976	0.312675	0.698859	0.0194241	0.10658
Eef1a2	0.208955	0.583984	0.999543	0.254244	0.507823	NA	0.520194	0.163187	0.39848	0.563587	0.128482	0.310953	0.698851	0.0560196	0.197731
Colec12	0.0930828	0.798893	0.999543	0.5422	0.130252	NA	0.685074	0.0526652	0.21253	0.756946	0.0313296	0.135546	0.698284	0.0466967	0.177852
Usp51	-0.412856	0.691318	0.999543	-0.34045	0.744836	NA	-0.187671	0.852607	NA	-0.839004	0.443869	NA	0.697724	0.446508	NA
Tifab	-0.140561	0.679568	0.999543	0.139888	0.680316	0.881296	0.302627	0.37092	0.612687	0.613375	0.0686888	0.215475	0.697589	0.0381275	0.159407
Arsj	0.538244	0.578482	0.999543	0.160108	0.874377	NA	0.432236	0.658092	NA	1.16457	0.208867	NA	0.69751	0.461364	NA
Cyp2e1	0.130828	0.522121	0.999543	0.591381	0.00381122	0.113337	0.375532	0.0661637	0.240643	0.499072	0.014616	0.0894339	0.697388	0.000644714	0.0144726
Cpa3	-0.547248	0.339848	0.999543	0.685217	0.201301	NA	0.167042	0.759861	NA	0.6333	0.235112	0.444807	0.697361	0.188444	0.396631
Rpa2	0.170364	0.445195	0.999543	0.345656	0.121104	0.443392	0.470912	0.0340604	0.16878	0.485996	0.0285875	0.12852	0.696784	0.00163841	0.0249591
Mylpf	0.466688	0.0993014	0.999543	0.597797	0.0345521	NA	0.774828	0.00494372	0.0644015	0.53614	0.0554737	0.189422	0.696564	0.0110107	0.0768271
Tgfb1i1	-0.309389	0.281486	0.999543	-0.256218	0.373591	0.696454	0.532952	0.058079	0.224043	0.53969	0.0547044	0.187632	0.695976	0.0128547	0.0849405
Shisa7	0.065786	0.894124	0.999543	0.611945	0.196734	NA	0.742853	0.109518	NA	1.08305	0.0165044	NA	0.695947	0.130608	0.32485
RGD1561282	0.103503	0.840603	0.999543	-0.486521	0.386375	NA	0.207793	0.683057	NA	0.505936	0.304748	NA	0.695705	0.148892	0.348346
Cdk5rap2	-0.0131891	NA	NA	-0.0454489	NA	NA	0.129584	NA	NA	-0.0318982	NA	NA	0.695061	NA	NA
Srd5a3	0.322929	0.148242	0.999543	0.246299	0.272634	0.612072	0.340428	0.127309	0.348878	0.484745	0.029202	0.130211	0.69432	0.00168271	0.0254648
Sdcbp2	0.452151	0.659415	0.999543	0.386199	0.711308	NA	0.108254	0.918622	NA	1.11629	0.251682	NA	0.693995	0.48507	NA
RGD1306474	0.330892	0.44684	0.999543	0.695873	0.10735	NA	0.249152	0.567728	0.756805	0.416973	0.335851	0.547796	0.69372	0.106265	0.286411
Ly49i5	-0.518644	0.752457	0.999543	1.79867	0.225584	NA	1.30038	0.391245	NA	1.49077	0.318582	NA	0.693219	0.658261	NA
St3gal5	0.555097	0.0469009	0.951389	0.615265	0.0276632	0.243452	0.806986	0.00383499	0.0558356	0.571832	0.0405958	0.156701	0.693025	0.0130174	0.0855224
Smim22	0.368474	0.142749	0.999543	0.290305	0.250633	0.594724	0.730949	0.00339367	0.052819	0.988753	6.78581e-05	0.00497322	0.692728	0.00540917	0.0500966
Arl10	0.448623	0.302327	0.999543	0.421395	0.339503	NA	0.234156	0.597965	NA	0.712726	0.092018	NA	0.691951	0.0996461	0.275745
Hist2h2ab	0.637892	0.5175	0.999543	0.69823	0.480898	NA	-0.191461	0.858374	NA	0.871746	0.365707	NA	0.690934	0.475847	NA
Rab19	0.0181746	0.973476	0.999543	-0.0960692	0.862198	NA	0.0413206	0.939668	NA	0.47683	0.372729	0.584296	0.69066	0.192242	0.400948
Nkd1	-0.302491	0.234763	0.999543	0.020518	0.935238	0.981317	0.429823	0.0831776	0.274271	0.667806	0.00669314	0.0577259	0.690658	0.00493099	0.0475722
Slamf1	0.8764	0.377328	0.999543	-0.162231	0.885738	NA	1.44956	0.128156	NA	1.39327	0.143738	NA	0.690463	0.48745	NA
Vsx2	-0.188476	0.86702	0.999543	-0.848772	0.497143	NA	1.23043	0.220183	NA	1.10957	0.270658	NA	0.690204	0.501489	NA
Anxa13	0.142928	0.498878	0.999543	0.227949	0.281969	0.620666	0.385194	0.0643817	0.236934	0.476996	0.0209898	0.109669	0.690007	0.000705352	0.0153295
Cd226	0.84061	0.126469	0.999543	1.44881	0.00648765	NA	0.819037	0.137021	NA	0.870587	0.111147	NA	0.689605	0.209549	0.420748
Cldn5	-0.116381	0.779289	0.999543	0.0644773	0.876092	NA	0.490261	0.220048	0.46636	0.850676	0.0300731	0.132306	0.689261	0.0796585	0.240717
Nr1i3	-0.0996925	0.82139	0.999543	0.360782	0.413885	0.726278	0.168724	0.702379	0.842586	0.618386	0.16133	0.356553	0.68919	0.118519	0.305333
Klf2	-0.00760422	0.981852	0.999543	0.435618	0.188596	0.528593	1.03375	0.00154587	0.0374246	0.832685	0.0109609	0.0755161	0.689156	0.0354319	0.152095
Gad1	0.534852	0.545842	0.999543	0.650236	0.462945	NA	0.751957	0.387591	NA	1.44211	0.083147	NA	0.688959	0.425494	NA
Ccdc179	-1.09569	0.791369	0.999543	-0.975115	0.81388	NA	-1.10004	0.790559	NA	-0.575387	0.889516	NA	0.688064	0.86716	NA
Map1s	-0.026598	0.911432	0.999543	-0.206635	0.391898	0.70932	0.306826	0.195722	0.438591	0.245836	0.299977	0.51328	0.687651	0.00340796	0.0382512
Rai2	0.0143352	0.965288	0.999543	0.171826	0.600833	NA	0.256549	0.427226	0.658	0.672867	0.0318669	0.136733	0.6873	0.0274178	0.129802
Lrp2bp	-0.062009	0.915139	0.999543	0.469823	0.402103	NA	-0.202191	0.731878	NA	0.56964	0.299599	NA	0.686953	0.204461	0.415599
Rgs2	-0.24989	0.556774	0.999543	0.263688	0.53157	NA	0.17932	0.670247	0.823046	0.817386	0.0497428	0.177398	0.686883	0.0993555	0.275291
Fcer1g	-0.206345	0.417224	0.999543	0.204064	0.421802	0.731992	0.342556	0.177076	0.415236	0.872581	0.000573277	0.0146266	0.686755	0.00673079	0.0570204
Arr3	-0.324122	0.440148	0.999543	0.681976	0.0810775	NA	0.0809125	0.841474	NA	0.294059	0.458243	0.658076	0.686533	0.074248	0.230153
Hgf	-0.662267	0.0446571	0.951389	0.316856	0.334305	0.66796	0.218023	0.506426	0.715124	0.487971	0.136513	0.321138	0.686053	0.0361597	0.154254
Kcnd1	0.741782	0.160724	0.999543	0.573499	0.291459	NA	1.14121	0.0257913	NA	0.994866	0.0536064	NA	0.685933	0.190351	0.398597
Pdzd4	1.03928	0.0431877	0.951389	0.0840719	0.880573	NA	1.00019	0.0521656	NA	-0.0467804	0.933064	NA	0.685606	0.187531	0.395508
Ucp2	-0.346852	0.24264	0.999543	0.0403006	0.891926	0.964708	0.35624	0.229241	0.476212	0.616591	0.0373205	0.149666	0.685337	0.0206148	0.110605
Meis3	0.104196	0.712431	0.999543	0.382471	0.172594	NA	0.732891	0.00763382	0.0799599	1.01504	0.000186378	0.00858591	0.685026	0.0123327	0.0827301
Ltbp1	-0.278665	0.300357	0.999543	0.493941	0.0646971	0.344478	0.333685	0.212152	0.458093	0.760755	0.00431992	0.0448586	0.684882	0.0101898	0.0735605
Lrrc1	-0.0358408	0.943426	0.999543	0.0655002	0.896976	NA	0.403935	0.409194	NA	0.210872	0.669421	NA	0.68439	0.152133	0.353097
Aaas	0.189426	0.364608	0.999543	0.137171	0.512586	0.79024	0.382891	0.0661867	0.240643	0.371367	0.074626	0.227127	0.68414	0.000974806	0.0182117
Zmynd10	0.221335	0.353264	0.999543	0.359875	0.131172	0.456537	0.703915	0.00302672	0.0505252	0.492541	0.03826	0.151761	0.683941	0.00393433	0.0419041
Pask	0.0711255	0.834393	0.999543	-0.10892	0.75039	0.911145	0.210225	0.535578	0.736134	0.232851	0.492038	0.683544	0.683512	0.0421721	0.168087
Trpv2	0.274843	0.467462	0.999543	0.825897	0.0273202	NA	0.58715	0.117585	0.332784	0.825161	0.0268877	0.124783	0.682588	0.0674291	0.21893
Fbxo24	0.0590128	0.908004	0.999543	0.565465	0.255171	NA	0.762442	0.117989	NA	0.375238	0.450535	0.651786	0.682329	0.160285	0.36222
Cldn22	0.981113	0.532221	0.999543	1.96864	0.186982	NA	-0.522997	0.753052	NA	0.943561	0.547458	NA	0.681572	0.667706	NA
Irgc	-0.931538	0.632124	0.999543	-0.810962	0.676845	NA	-0.433244	0.82115	NA	-0.533967	0.781041	NA	0.68149	0.705613	NA
Plcd1	-0.0991407	0.683247	0.999543	0.168024	0.486526	0.773128	0.721593	0.00222728	0.043736	0.548929	0.0204192	0.107771	0.68132	0.00378771	0.0408354
Ddx39a	0.0980281	0.466828	0.999543	0.235528	0.0803474	0.374664	0.4959	0.000210545	0.0141825	0.506283	0.000152394	0.00768955	0.681242	3.16572e-07	9.43005e-05
Reep4	0.039471	0.840381	0.999543	0.234736	0.23074	0.574659	0.359502	0.0659285	0.240217	0.416582	0.0329706	0.13944	0.68108	0.000477175	0.011988
Lrrn4cl	0.394656	0.647448	0.999543	0.0482645	0.956779	NA	0.774262	0.359981	NA	0.962834	0.249971	NA	0.6809	0.419618	NA
Cntrob	-0.0949269	0.757998	0.999543	0.104201	0.734313	NA	0.244033	0.421541	0.655288	0.184591	0.543301	0.723959	0.680891	0.0223028	0.116183
RGD1309540	0.399043	0.0733176	0.983377	0.322103	0.152362	0.481726	0.452134	0.0419217	0.187331	0.331647	0.136864	0.32143	0.680176	0.00188981	0.0271995
Gfpt2	0.32766	0.215509	0.999543	0.439149	0.0971567	NA	0.456282	0.0819103	0.27179	0.558579	0.0315712	0.13621	0.679945	0.00809475	0.0634254
Ly6e	-0.22465	0.388911	0.999543	-0.0211611	0.935301	0.981317	0.205068	0.431035	0.659493	0.925913	0.000370333	0.0115515	0.679922	0.00895271	0.0677865
Dpep2	-0.0395907	0.904274	0.999543	0.184644	0.572917	NA	0.541638	0.0913597	0.28995	0.515877	0.107486	0.279173	0.679134	0.0325893	0.14417
Scarf2	-0.235736	0.294714	0.999543	0.173561	0.434659	0.739114	0.61476	0.00478283	0.0629996	0.500219	0.021929	0.112425	0.679085	0.00172561	0.0257898
Lgr5	0.676495	0.263126	0.999543	1.16641	0.0506517	NA	0.00416712	0.994676	NA	0.429033	0.481415	0.675188	0.678757	0.258833	0.479192
Ehd2	-0.237152	0.349991	0.999543	0.458207	0.0642006	0.343503	0.415194	0.0925723	0.291236	0.566785	0.0208181	0.109138	0.678362	0.005401	0.0500966
Plxdc1	-0.298741	0.654038	0.999543	0.110052	0.865508	NA	0.437518	0.486466	NA	0.549586	0.377179	NA	0.678194	0.269867	0.490983
Cldn9	1.05392	0.364581	0.999543	0.810283	0.497596	NA	0.690694	0.562989	NA	0.823187	0.484272	NA	0.677722	0.565881	NA
Tmie	0.443661	0.300191	0.999543	0.0575645	0.894851	NA	0.137832	0.749842	0.871662	0.137613	0.749798	0.862262	0.677551	0.110223	0.293017
Gadd45g	0.167962	0.831979	0.999543	0.191828	0.808543	0.936705	0.823192	0.298378	0.546761	0.787002	0.320125	0.532729	0.677013	0.392411	0.602664
Rnase10	-0.831973	0.319232	0.999543	-0.0888756	0.908184	NA	-0.0714481	0.924993	NA	0.671996	0.342985	NA	0.676306	0.336447	NA
Clec4a3	-0.156355	0.608899	0.999543	0.570236	0.0600735	0.335589	0.31505	0.299551	0.547693	0.708155	0.0191836	0.10417	0.675931	0.0253287	0.124536
Fhod1	-0.226487	0.237839	0.999543	0.218499	0.252209	0.596267	0.553066	0.0035452	0.0535959	0.482921	0.0109054	0.0752762	0.675768	0.000353338	0.0102244
Ttc9	0.324265	0.487825	0.999543	0.283451	0.551684	NA	-0.451522	0.383919	NA	1.08972	0.0118014	NA	0.675756	0.127673	0.320186
Ptpru	-0.547129	0.0842794	0.991427	0.370947	0.231196	0.575012	0.543639	0.0775305	0.263713	0.706798	0.0212581	0.110437	0.675649	0.027541	0.130117
B3gnt8	0.340652	0.55867	0.999543	0.742453	0.191044	NA	0.121149	0.838763	NA	0.345658	0.550544	NA	0.675587	0.226183	0.442605
Necab2	0.0502262	0.864155	0.999543	-0.0869152	0.771615	NA	0.303737	0.292605	0.540198	0.333592	0.245373	0.456042	0.675052	0.0161832	0.097124
Pax9	-0.0411557	0.918968	0.999543	0.598357	0.122617	NA	0.473465	0.221836	NA	0.323574	0.407132	0.616713	0.674704	0.0748277	0.231361
Sv2a	-0.174828	0.633208	0.999543	0.134525	0.709139	NA	0.440878	0.20754	0.453189	0.560608	0.105396	0.276399	0.674509	0.0488037	0.182117
Serpinb6	0.174431	0.430015	0.999543	0.397044	0.0717249	0.361661	0.612706	0.00510027	0.0649946	0.467203	0.0330502	0.139562	0.674442	0.00197013	0.0278317
Lbh	-0.357375	0.162498	0.999543	0.168655	0.508217	0.786908	0.488661	0.0544782	0.21608	0.657014	0.00963286	0.0701633	0.674413	0.00784538	0.0621172
Rgs19	-0.0676569	0.788573	0.999543	0.365223	0.142614	0.469816	0.31134	0.210148	0.455742	0.746322	0.00229113	0.0314706	0.674192	0.00584754	0.0522815
Adam4	0.185077	0.567091	0.999543	0.630278	0.0442703	NA	0.305939	0.337917	0.583461	0.675105	0.0281539	0.12794	0.673591	0.0272562	0.129518
Eif5a2	0.165893	0.708774	0.999543	0.244679	0.582983	NA	0.480322	0.268474	NA	0.514272	0.233471	0.443877	0.673429	0.113213	0.297527
Renbp	-0.267074	0.355412	0.999543	0.184392	0.519694	0.795614	0.525521	0.063823	0.235793	0.608311	0.0315121	0.13613	0.673365	0.0170174	0.0997477
Ptpn7	-0.00712936	0.983399	0.999543	0.49366	0.141221	NA	0.704942	0.0329231	0.165446	0.846235	0.0098902	0.0713628	0.673193	0.0407428	0.165262
Klri1	0.344821	0.543363	0.999543	0.419123	0.46073	NA	-0.155582	0.787259	0.895458	0.628446	0.264068	0.475217	0.673146	0.230289	0.44766
Donson	0.225121	0.285139	0.999543	0.384207	0.0676618	0.351076	0.346422	0.0980661	0.302054	0.539953	0.00918039	0.0686173	0.672943	0.00106216	0.0192176
Bmx	0.100072	0.876702	0.999543	0.751208	0.226189	NA	0.851258	0.164636	NA	0.781936	0.202189	NA	0.672609	0.272909	0.494724
Myl6b	0.190424	0.317355	0.999543	0.344609	0.0698562	0.356979	0.585572	0.00168912	0.0387373	0.742043	5.91909e-05	0.00459968	0.672587	0.000268631	0.00890598
Neu2	0.490871	0.238123	0.999543	0.643957	0.121534	NA	0.320855	0.442165	0.667786	1.04534	0.0112192	0.0764275	0.672304	0.104267	0.282887
Mettl24	0.575902	0.449693	0.999543	-0.6847	0.454226	NA	-0.53671	0.539629	NA	0.897786	0.223198	NA	0.672004	0.366478	NA
Dntt	0.699469	0.689683	0.999543	1.4959	0.373538	NA	0.0523603	0.976819	NA	0.534977	0.761965	NA	0.671333	0.698924	NA
Ucma	0.117368	0.742466	0.999543	0.568613	0.107534	NA	0.385402	0.276179	0.523392	0.583928	0.0965292	0.263327	0.671117	0.0550369	0.19579
LOC171573	-1.47311	0.350646	0.999543	-0.775453	0.623204	NA	-0.901838	0.567574	NA	-1.52988	0.332393	NA	0.670939	0.6324	NA
Tnnc1	0.571126	0.254135	0.999543	0.774392	0.119405	NA	0.363261	0.476527	NA	0.466931	0.353178	NA	0.670378	0.171482	0.37518
Cry1	0.802756	0.007087	0.743737	-0.00453635	0.988013	0.995623	0.407544	0.173511	0.410919	0.466704	0.118584	0.296596	0.670023	0.024597	0.122647
Tyrobp	0.0287491	0.91622	0.999543	0.316901	0.245865	0.590573	0.427572	0.117058	0.331676	0.919035	0.000739704	0.0169341	0.669802	0.0139632	0.0892947
Itgbl1	-0.280729	0.525308	0.999543	0.63322	0.139907	NA	0.511428	0.233104	0.480521	0.956157	0.0239922	0.117171	0.669772	0.115453	0.300854
Ccne2	0.304135	0.0551149	0.972535	0.565326	0.000340222	0.0593668	0.417576	0.00818503	0.0824156	0.520054	0.000931779	0.0195007	0.669732	1.76124e-05	0.00149653
Cd300a	-0.314754	0.367001	0.999543	0.29974	0.388655	0.707265	0.278873	0.422239	0.655564	0.87987	0.0110989	0.0758725	0.669015	0.053598	0.192998
Gjc2	-0.339871	0.352434	0.999543	-0.0374195	0.917012	NA	0.201665	0.562574	0.753331	0.477073	0.161039	0.356269	0.668831	0.0456371	0.175849
Lrrc3	1.07682	0.298964	0.999543	0.636712	0.556551	NA	1.11242	0.282021	NA	1.58785	0.113696	NA	0.668664	0.526229	NA
Hspa12b	0.00125264	0.996171	0.999817	0.405149	0.113965	NA	0.577167	0.0220922	0.134496	0.599836	0.0169607	0.0975183	0.668621	0.00733231	0.059864
Mylk3	0.0155625	0.968925	0.999543	0.205906	0.604449	NA	0.686108	0.0733684	0.255016	0.188367	0.631849	0.785853	0.668544	0.0791025	0.239795
Ddr1	0.154356	0.602639	0.999543	0.198043	0.505973	NA	0.417564	0.153709	0.384923	0.530827	0.0677958	0.213968	0.668216	0.0203937	0.109829
Cmklr1	-0.377603	0.211683	0.999543	0.225036	0.452147	0.751174	0.243694	0.414376	0.648941	0.744256	0.0120139	0.0795584	0.668133	0.0241272	0.121469
Rtkn2	-0.81141	0.507703	0.999543	-1.03414	0.415787	NA	-0.809822	0.508293	NA	0.148095	0.896023	NA	0.667868	0.54387	NA
Cep57l1	0.0273069	0.918027	0.999543	0.16717	0.528376	0.801567	0.147437	0.576481	0.763786	0.0180031	0.945795	0.972108	0.66732	0.00976951	0.0717912
Rspo3	-0.430762	0.0963636	0.999543	0.489562	0.0484747	0.308196	0.307067	0.216965	0.463872	0.634898	0.00956339	0.0700594	0.667076	0.00625891	0.0546393
Ncf1	-0.00243837	0.993257	0.999807	-0.0525333	0.855909	0.955765	0.195086	0.497751	0.709036	0.859176	0.00262877	0.0339378	0.666709	0.01969	0.107499
Eva1b	0.243834	0.36191	0.999543	0.261626	0.328849	0.662488	0.644953	0.0152757	0.111518	0.829454	0.00175718	0.0277948	0.666619	0.0119992	0.0815084
Ascl3	0.388864	0.489989	0.999543	0.146707	0.800758	NA	0.949521	0.0798696	NA	0.786588	0.14946	NA	0.666166	0.222734	0.438128
Bmp5	-0.417656	0.121915	0.999543	0.353941	0.18694	0.52768	0.19911	0.457954	0.680155	0.570669	0.0328449	0.139126	0.665977	0.0126644	0.08407
Dqx1	-0.288428	0.0578265	0.982361	0.118659	0.425406	0.734047	0.321971	0.027268	0.150526	0.341071	0.0188722	0.103249	0.665796	2.90676e-06	0.00042748
Map2	0.35817	0.463652	0.999543	0.362194	0.463657	NA	0.445464	0.357984	NA	0.16604	0.737404	NA	0.665152	0.156949	0.357906
Btg3	-0.121485	0.786702	0.999543	0.527949	0.235423	NA	0.444611	0.31739	0.565524	0.734304	0.0972475	0.264428	0.665021	0.133055	0.327598
Taldo1	0.311588	0.0041327	0.733876	0.338247	0.00186082	0.0849468	0.450324	3.36035e-05	0.00616624	0.504086	3.4019e-06	0.00128099	0.664766	8.70963e-10	9.47518e-06
Spink4	0.0584331	0.974758	0.999543	1.37443	0.429262	NA	1.34945	0.43541	NA	0.00166325	0.999281	NA	0.664659	0.709248	NA
Stra6	1.0773	0.39595	0.999543	-0.370145	0.798409	NA	0.817904	0.527601	NA	0.728014	0.57517	NA	0.664139	0.607793	NA
Gnat3	0.277016	0.56061	0.999543	0.289472	0.544585	NA	0.0831941	0.862134	0.932825	0.510006	0.280041	0.492201	0.663985	0.157181	0.358036
Npff	0.127027	0.695925	0.999543	0.482651	0.133318	NA	0.578651	0.0693549	0.246954	0.589234	0.0637769	0.205683	0.66323	0.0358516	0.15351
Cd3d	-0.073281	0.918921	0.999543	0.134294	0.850523	NA	0.164924	0.813958	NA	0.544466	0.418577	NA	0.66321	0.315938	NA
Lrrc16a	-0.396898	0.240735	0.999543	0.452558	0.173267	0.511684	0.534133	0.106672	0.316038	0.717474	0.0296185	0.130964	0.662711	0.0444246	0.173096
Ncapd3	0.150724	0.650566	0.999543	0.111237	0.738491	0.904967	0.213461	0.520984	0.72681	0.123446	0.710582	0.836656	0.662305	0.0456583	0.175872
Cenpm	0.227424	0.310486	0.999543	0.0940917	0.676347	0.879056	0.334297	0.13527	0.35992	0.212692	0.342523	0.555151	0.662299	0.00288783	0.0344707
Ltbp3	-0.244705	0.27054	0.999543	0.300747	0.168775	0.505834	0.589038	0.00636199	0.0731871	0.695801	0.00121324	0.0222292	0.66221	0.00204608	0.0285207
Nacad	-0.780821	0.400573	0.999543	-0.0715697	0.935142	NA	0.0373022	0.965572	NA	0.609167	0.464557	NA	0.662155	0.423399	NA
Ccl19	0.151886	0.60377	0.999543	0.165728	0.573401	NA	0.675287	0.0182453	0.122397	0.57756	0.043837	0.16377	0.662084	0.0200555	0.108825
Abcg3l1	-0.0425826	0.885817	0.999543	0.45562	0.109734	NA	0.19085	0.508849	0.716739	0.463763	0.0977431	0.264984	0.662064	0.0153978	0.0942304
Smarcd3	0.304808	0.28833	0.999543	0.501357	0.0803332	0.374664	0.691179	0.0153739	0.11184	0.383455	0.180566	0.381167	0.661804	0.0201182	0.10897
Kctd17	0.117232	0.674917	0.999543	0.246978	0.3768	NA	0.4745	0.0850289	0.27735	0.536721	0.0504801	0.178801	0.661748	0.0151906	0.093931
Ifi27l2b	0.421805	0.0853004	0.991427	0.281898	0.250203	0.594673	0.637527	0.00929656	0.0871747	1.44156	4.04225e-09	4.41414e-05	0.661344	0.00697044	0.0580668
Klf5	0.176665	0.832399	0.999543	0.0186633	0.982585	NA	0.317527	0.700527	NA	0.532026	0.511593	NA	0.661171	0.408316	NA
Pdgfra	-0.540377	0.0688741	0.983377	0.199852	0.499623	0.781435	0.16104	0.586313	0.76978	0.507083	0.0861577	0.245779	0.661139	0.0251614	0.124247
Slc34a1	-2.06737	0.201671	0.999543	0.16331	0.914503	NA	-1.49464	0.35596	NA	-0.474238	0.764591	NA	0.660991	0.648042	NA
Mtfr2	-0.143599	0.608287	0.999543	0.149401	0.592394	0.83852	0.338295	0.222405	0.468702	0.438091	0.113108	0.288046	0.660367	0.0164195	0.0978462
Tubb3	0.522595	0.241715	0.999543	-0.301265	0.529342	NA	0.304053	0.501369	NA	0.134832	0.767337	0.872028	0.66001	0.133339	0.327639
Cdh11	-0.120497	0.818811	0.999543	0.507693	0.320214	NA	0.21095	0.682306	NA	-0.430883	0.421234	0.627798	0.659125	0.188498	0.396631
Impg2	0.151835	0.845012	0.999543	0.902144	0.225775	NA	0.131281	0.865954	NA	-0.156077	0.844042	NA	0.658635	0.375617	NA
Kif28p	1.66496	0.150392	0.999543	1.36717	0.250689	NA	-0.497382	0.721204	NA	1.20908	0.309039	NA	0.658064	0.593426	NA
Actr3b	-0.655796	0.161336	0.999543	0.386352	0.359882	NA	0.432211	0.298648	NA	0.55453	0.176421	0.375832	0.657506	0.103885	0.282152
Bgn	-0.358867	0.127763	0.999543	0.213889	0.363859	0.689104	0.433495	0.0656621	0.239521	0.698316	0.00302028	0.0365142	0.657335	0.00524364	0.0492627
Kif26a	0.0738368	0.85208	0.999543	0.295462	0.452188	NA	0.688715	0.0701509	0.248293	0.114983	0.769895	0.873305	0.6563	0.082482	0.245562
Chst5	-0.133757	0.892875	0.999543	0.283493	0.768931	NA	-0.94543	0.389821	NA	0.109431	0.909688	NA	0.656234	0.474868	NA
Cd24	0.0976825	0.697661	0.999543	0.37586	0.130785	NA	0.27166	0.274111	0.521454	0.651609	0.00714599	0.0596592	0.65552	0.00653612	0.0561789
Slc7a4	-0.00613975	0.990157	0.999543	0.407318	0.406848	NA	0.334583	0.494693	0.706808	0.515127	0.288791	0.501687	0.655481	0.173772	0.377934
Mrpl1	0.350422	0.164497	0.999543	0.104573	0.688696	NA	0.48357	0.0523169	0.211956	0.458872	0.0649603	0.20788	0.655345	0.00705323	0.0585015
Tnfrsf17	-0.697585	0.573348	0.999543	-0.614706	0.621605	NA	0.340065	0.753856	NA	0.481767	0.650933	NA	0.655224	0.528681	NA
Adgrg1	0.234877	0.426534	0.999543	0.33494	0.257298	NA	0.421446	0.150829	0.380397	0.857081	0.00303352	0.036563	0.65502	0.023893	0.120652
Cdh23	0.0609942	0.912319	0.999543	0.62993	0.242662	NA	0.737737	0.166275	NA	0.953294	0.0703894	0.219108	0.654829	0.217809	0.431742
Capn6	0.771719	0.343414	0.999543	-0.170664	0.848816	NA	-0.236565	0.790254	NA	0.46925	0.571315	NA	0.654821	0.420182	NA
Agap2	0.277816	0.427158	0.999543	0.0611311	0.862455	0.95816	0.243162	0.487371	0.702063	0.595563	0.0863816	0.246225	0.654513	0.0588761	0.202278
Mei1	0.259409	0.820081	0.999543	0.571354	0.611958	NA	0.631766	0.570602	NA	0.693899	0.530739	NA	0.654356	0.553229	NA
Clic1	-0.0445662	0.868171	0.999543	0.277666	0.300301	0.637255	0.41053	0.124978	0.345223	0.790658	0.00305738	0.0367289	0.654033	0.0143062	0.0905666
Eif3h	0.0306649	0.982688	0.999543	1.44313	0.251629	NA	1.27254	0.313463	NA	1.8185	0.136794	NA	0.653883	0.616397	NA
Mterfd3	0.220716	0.421671	0.999543	0.694123	0.00986324	NA	0.765377	0.00404979	0.0573164	0.552353	0.0396267	0.154876	0.653594	0.0139378	0.0892947
Col17a1	-0.429826	0.606336	0.999543	-0.0463932	0.954491	NA	0.089814	0.910054	NA	0.211931	0.787046	NA	0.653429	0.388913	NA
Fgf12	0.906318	0.157088	0.999543	-0.143368	0.845341	NA	1.25902	0.0430799	NA	0.442307	0.506951	NA	0.65304	0.311627	NA
Lrrc24	-0.218273	0.42906	0.999543	-0.121436	0.660826	NA	0.473242	0.0641268	0.23636	0.0697915	0.79217	0.887297	0.652625	0.0086043	0.0661085
Acot5	-0.0466767	0.877746	0.999543	-0.100232	0.741365	0.905906	-0.148858	0.623887	0.793029	0.376227	0.2142	0.42153	0.652051	0.0311707	0.139735
Sspn	-0.181646	0.623887	0.999543	0.34912	0.321373	NA	-0.0577397	0.874026	NA	0.597214	0.0765963	0.230174	0.651798	0.049955	0.184374
Mfsd2a	-0.424598	0.480557	0.999543	0.26947	0.654365	0.869944	0.372769	0.535691	0.736134	0.515878	0.391378	0.602399	0.651788	0.278834	0.500623
Apobec3b	-0.0869535	0.843629	0.999543	0.567583	0.180409	NA	0.453283	0.284388	0.531847	0.99878	0.0148568	0.0902819	0.651333	0.116547	0.30257
Myzap	0.136508	0.742395	0.999543	0.447344	0.27796	NA	0.223553	0.589067	0.771227	0.390244	0.341838	0.554415	0.650811	0.109106	0.291196
Atad2	0.304403	0.36237	0.999543	0.287586	0.389817	0.707442	0.32046	0.337571	0.583348	0.153876	0.645349	0.795571	0.649961	0.0513574	0.18773
Gtse1	0.0250325	0.974088	0.999543	0.000561922	0.999418	0.99985	0.288603	0.707981	0.845873	0.37669	0.624877	0.780342	0.649938	0.398763	0.608111
Hist1h2bh	-0.0482349	0.858225	0.999543	0.015519	0.954171	0.988093	-0.161034	0.550969	0.745861	-0.0102245	0.969792	0.985862	0.64977	0.0160435	0.0966415
Slc16a14	-0.138667	0.83682	0.999543	0.751956	0.231656	NA	0.0401519	0.95154	NA	-0.310134	0.649194	NA	0.649147	0.295922	NA
Fmo4	0.436845	0.0186128	0.867278	0.620776	0.000821214	0.0693969	0.327779	0.0777251	0.26411	0.546075	0.00322566	0.0380802	0.6491	0.00045549	0.0116368
Nme1	0.452094	0.000160698	0.226218	0.435192	0.000296451	0.0572336	0.629365	1.30918e-07	0.0004317	0.602826	4.231e-07	0.000412532	0.648888	4.72614e-08	3.61424e-05
Emp1	0.0775913	0.791996	0.999543	0.662576	0.0226987	0.224732	0.606893	0.036602	0.174297	0.680044	0.0188707	0.103249	0.648716	0.0249411	0.123585
Dcdc2	0.0615145	0.845496	0.999543	0.330537	0.292205	NA	0.333944	0.284905	0.532253	0.176476	0.573483	0.746175	0.648189	0.0352282	0.151674
Gja1	-0.525267	0.0477562	0.951389	0.317556	0.229281	0.573417	0.0983641	0.709732	0.847205	0.660698	0.012185	0.0801083	0.648127	0.0139075	0.0892947
Agpat1	-0.0752234	0.792183	0.999543	0.22973	0.420141	0.730341	0.659489	0.0200681	0.127742	0.690816	0.0148138	0.0901204	0.647645	0.0222997	0.116183
Tmem156	-0.282441	0.441805	0.999543	0.138811	0.700464	NA	0.208887	0.558749	0.751002	0.366878	0.299844	0.513133	0.647624	0.0634379	0.210516
Efcab1	-0.715044	0.527957	0.999543	0.66259	0.505517	NA	-0.185141	0.861576	NA	-0.194681	0.853869	NA	0.647575	0.507536	NA
Naalad2	-0.0627571	0.935985	0.999543	0.987629	0.167818	NA	0.0373903	0.961372	NA	0.999374	0.157336	NA	0.647173	0.368156	NA
Tfrc	-0.174758	0.49584	0.999543	0.30301	0.237455	0.581371	-0.263292	0.304915	0.553318	0.155322	0.544787	0.725143	0.647021	0.0116043	0.0798038
LOC681325	-0.148214	0.735535	0.999543	0.785376	0.0640249	NA	0.100979	0.815753	0.908167	0.891271	0.034028	0.141772	0.646885	0.125574	0.316582
Tsga10	-0.00147563	0.99663	0.999817	0.427958	0.207398	NA	0.0353113	0.919163	0.959812	0.398964	0.2341	0.444191	0.646875	0.0478338	0.18008
Tsc22d3	-0.390265	0.404202	0.999543	0.424502	0.364086	0.689104	-0.238528	0.610146	0.784061	0.238981	0.609385	0.770462	0.646632	0.166746	0.370389
Gpr158	0.275275	0.777612	0.999543	1.35045	0.146339	NA	0.694385	0.465439	NA	0.712705	0.452146	NA	0.646472	0.494632	NA
Pgam2	0.227718	0.461005	0.999543	0.375471	0.223159	NA	0.278277	0.365545	0.608176	0.237217	0.440084	0.643681	0.645727	0.0294931	0.135081
Ehf	0.00608073	0.987951	0.999543	0.320336	0.422201	NA	0.224166	0.573851	0.762536	0.576742	0.141715	0.328562	0.645625	0.0982599	0.273058
Ube2q2l	0.148991	0.818628	0.999543	0.116754	0.859374	NA	0.141197	0.828015	NA	0.53969	0.389375	NA	0.645022	0.296969	NA
LOC689064	-0.244177	0.608089	0.999543	0.00196578	0.996705	0.998105	0.215084	0.651171	0.811954	-0.326261	0.493253	0.684064	0.645011	0.174772	0.379076
Zfp367	0.460428	0.236339	0.999543	0.639145	0.0999546	0.409999	0.424812	0.274821	0.522028	0.592032	0.126865	0.308682	0.644631	0.0958979	0.269553
Nrp1	-0.166868	0.595242	0.999543	0.112363	0.719631	0.89695	0.243032	0.435219	0.662571	0.188408	0.545242	0.725395	0.644425	0.0369821	0.156148
Adrb1	-0.227915	0.665565	0.999543	-0.258406	0.627611	NA	0.26408	0.60669	NA	0.637483	0.205744	0.412167	0.644173	0.199421	0.410268
Rtn4	0.0255132	0.950795	0.999543	-0.243449	0.556357	0.817466	0.0010801	0.997916	0.998856	0.283668	0.492388	0.68356	0.64392	0.118904	0.305819
Gstm2	0.686313	0.0283254	0.903554	0.758752	0.0153434	0.188871	0.883717	0.00474977	0.0628708	0.628575	0.0446135	0.165707	0.643627	0.039744	0.16296
Taf9b	-0.0539763	0.852087	0.999543	0.375767	0.191609	0.532307	-0.151239	0.602141	0.779349	0.00188194	0.994801	0.997908	0.643243	0.0242375	0.121674
Enpp3	0.412074	0.0224874	0.887815	0.498542	0.0057701	0.135894	0.234717	0.193888	0.436488	0.147877	0.41312	0.620791	0.643164	0.000363825	0.0104336
Hrk	-0.698904	0.176701	0.999543	0.393575	0.44548	0.746443	-0.188268	0.715438	0.85008	0.0991914	0.847553	0.918947	0.64303	0.212143	0.424099
Loxl3	-0.263482	0.351807	0.999543	0.408299	0.137606	NA	0.533438	0.0500021	0.207799	0.497576	0.0673401	0.212714	0.642968	0.0171433	0.100131
Cacna2d3	0.0489202	0.950667	0.999543	-0.328836	0.686111	NA	0.263675	0.736247	NA	-0.711015	0.388928	NA	0.642844	0.402445	0.611936
Ddr2	-0.117932	0.755998	0.999543	0.309609	0.40232	NA	-0.0928465	0.806223	0.90425	0.627726	0.0788812	0.233955	0.641571	0.0706415	0.223539
Gdf2	-0.284788	0.247325	0.999543	0.41331	0.0925495	0.398349	0.485757	0.0479354	0.202907	0.729181	0.00296842	0.036181	0.641365	0.00897053	0.0678766
Tssk4	0.240797	0.785232	0.999543	0.645969	0.450791	NA	0.39489	0.649158	NA	0.623973	0.459667	NA	0.640742	0.442478	NA
Kcng1	-1.16774	0.316747	0.999543	0.449473	0.637908	NA	0.426341	0.652323	NA	0.205188	0.83096	NA	0.640714	0.485401	NA
Fam109b	-0.268307	0.528989	0.999543	-0.0611701	0.884675	NA	-0.244445	0.564892	NA	0.0977167	0.81017	NA	0.640245	0.0964981	0.270378
S100a11	0.0287	0.904659	0.999543	0.432462	0.066408	NA	0.461556	0.0482298	0.203574	0.512996	0.0273265	0.125697	0.639653	0.00545297	0.0502587
Sfxn3	0.0573259	0.817197	0.999543	0.350087	0.155866	0.485844	0.524407	0.0320948	0.163267	0.504727	0.0389698	0.153407	0.639486	0.00856629	0.0660005
Scamp5	-0.197542	0.627959	0.999543	0.113055	0.780812	0.925411	0.296394	0.463571	0.685058	0.186628	0.64468	0.79502	0.639303	0.111839	0.2956
Ppp1r18	-0.111897	0.665757	0.999543	0.268196	0.298996	0.636525	0.507178	0.0486961	0.20477	0.641856	0.0124692	0.0812919	0.638879	0.012827	0.084855
Fhl3	-0.289596	0.402728	0.999543	0.129609	0.703655	NA	0.383393	0.25267	0.500812	0.569353	0.0866517	0.246659	0.637501	0.0538443	0.193378
Chrm3	0.216335	0.715226	0.999543	0.303391	0.610105	NA	0.990694	0.0732862	NA	0.621298	0.273274	NA	0.637392	0.256189	0.476273
Glp2r	0.0435827	0.956177	0.999543	1.04711	0.163405	NA	0.519661	0.498365	NA	1.29729	0.078784	NA	0.637106	0.399533	0.608881
Trpm2	0.241481	0.313903	0.999543	0.269985	0.260373	0.603673	0.469754	0.0499246	0.207639	0.728467	0.00234128	0.0317911	0.637103	0.00778126	0.0619423
Trim6	-0.945883	0.16146	0.999543	0.149092	0.798924	NA	0.931754	0.0823808	NA	0.688364	0.206254	NA	0.636928	0.240035	NA
Pygb	0.0440218	0.858771	0.999543	0.335317	0.174031	0.51246	0.446369	0.0693224	0.24692	0.615459	0.0120105	0.0795584	0.636205	0.00932643	0.069696
Mcm4	0.315903	0.347688	0.999543	0.262752	0.435422	0.73979	0.377431	0.261647	0.509553	0.447053	0.183284	0.384748	0.636204	0.0578392	0.200688
Dkk3	-0.227119	0.513816	0.999543	0.446007	0.18993	NA	0.326863	0.336614	0.582533	0.80984	0.0156284	0.0932959	0.635731	0.0582497	0.201176
Ppp1r14d	1.20887	0.263469	0.999543	0.480218	0.680221	NA	1.01035	0.356899	NA	1.59416	0.129602	NA	0.63538	0.569167	NA
Rspo1	-0.1437	0.757022	0.999543	-0.0830093	0.858773	NA	0.831427	0.0590926	0.226312	0.506608	0.255703	0.466389	0.635332	0.150009	0.349888
Frem1	-0.350053	0.254372	0.999543	0.216849	0.465638	NA	0.196458	0.505798	0.714841	0.384982	0.186144	0.388066	0.635269	0.0265394	0.1272
Klhl41	0.389347	0.416894	0.999543	0.110932	0.825321	NA	0.650754	0.163301	NA	0.628746	0.176784	NA	0.635198	0.167883	0.371343
Per2	0.567292	0.287387	0.999543	0.624497	0.241552	0.585832	0.876424	0.100222	0.305977	0.813998	0.126838	0.308682	0.634483	0.23406	0.452382
Epb41l3	-0.94925	0.0588827	0.982885	-0.0340954	0.944296	NA	0.438307	0.36222	0.604919	0.306228	0.525051	0.710435	0.634463	0.184599	0.391557
Pdzk1ip1	0.156829	0.634695	0.999543	0.237092	0.474232	NA	0.452293	0.159636	0.393244	0.592107	0.0617438	0.202201	0.634324	0.0432324	0.170302
Suv39h2	0.0422415	0.894567	0.999543	0.305598	0.334901	NA	0.135145	0.670334	0.823046	-0.0105117	0.973688	0.987799	0.634053	0.0412873	0.16612
Slc16a3	0.0838854	0.777739	0.999543	0.124061	0.67877	NA	0.468639	0.102522	0.308871	0.644872	0.0222472	0.113259	0.633735	0.0237612	0.120444
Ebf4	-0.0660474	0.889538	0.999543	0.571733	0.201952	NA	0.296607	0.514676	NA	0.362887	0.419552	NA	0.633257	0.144434	0.342599
Cr2	-0.478905	0.685211	0.999543	-0.111752	0.923213	NA	0.212582	0.850358	NA	0.917545	0.399528	NA	0.633138	0.563807	NA
Traf3ip3	0.352921	0.356391	0.999543	0.466062	0.223466	NA	0.510541	0.179394	0.417789	0.617852	0.102211	0.271437	0.632496	0.0931828	0.264575
Got1	-0.516532	0.20395	0.999543	0.163611	0.687373	0.884404	0.670758	0.09896	0.303787	0.461495	0.256307	0.467024	0.632301	0.119867	0.307123
Cpne2	-0.110134	0.70647	0.999543	0.0318662	0.913108	NA	0.26814	0.347353	0.593018	0.596657	0.0329388	0.13944	0.631797	0.0231159	0.118641
Wt1	-0.424878	0.422935	0.999543	0.438486	0.380303	NA	0.209378	0.677374	NA	-0.231796	0.654771	NA	0.63169	0.194292	0.403697
Ptafr	-0.245839	0.388279	0.999543	0.16422	0.56311	0.820567	0.266685	0.346632	0.592357	0.76445	0.00674635	0.0579624	0.631505	0.0252671	0.124492
Mfge8	-0.1782	0.359238	0.999543	0.0983111	0.612815	0.849508	0.377551	0.0516906	0.210716	0.562168	0.00374725	0.0410447	0.631083	0.00113383	0.0198155
Akr1c19	-0.0451429	0.814845	0.999543	-0.132974	0.491352	0.77595	0.369338	0.0544585	0.21608	0.0692264	0.719064	0.841335	0.630986	0.000985484	0.0183217
Zfp575	-1.50377	0.36945	0.999543	0.454712	0.769136	NA	-1.50812	0.368066	NA	-0.0253518	0.987204	NA	0.630931	0.676476	NA
Syde1	-0.290247	0.246983	0.999543	0.106155	0.667672	0.875805	0.346135	0.15511	0.387138	0.536617	0.0262199	0.123271	0.630928	0.00857782	0.0660377
Myo1f	-0.176301	0.665307	0.999543	0.301573	0.458304	0.756034	0.0325963	0.936162	0.968514	0.716744	0.0771381	0.231287	0.630928	0.119731	0.306912
Ppp1r32	0.180905	0.791093	0.999543	0.229085	0.739031	NA	0.241342	0.72219	NA	1.04559	0.100914	NA	0.630747	0.331861	NA
Fam222a	-0.354783	0.467228	0.999543	-0.327337	0.503149	NA	-0.209629	0.666744	0.820554	0.334209	0.488933	0.681101	0.629925	0.190511	0.398859
Isg20	-0.229632	0.34202	0.999543	0.095683	0.689897	0.884629	0.447264	0.058332	0.224661	1.15569	6.64587e-07	0.00051712	0.629898	0.00720269	0.0592816
Acp5	-0.366013	0.178979	0.999543	0.0264751	0.922486	0.976227	0.162982	0.548855	0.7448	0.499045	0.0661672	0.210348	0.62971	0.0203779	0.109796
Dpp6	0.184311	0.829199	0.999543	1.02891	0.225245	NA	-0.621328	0.472833	0.691349	-0.576572	0.504462	0.693445	0.629676	0.458464	0.659027
Bdkrb2	-0.448453	0.382399	0.999543	0.478981	0.312771	NA	0.089063	0.854381	NA	0.223841	0.639217	NA	0.629408	0.17159	0.375203
Acsm5	0.31948	0.41292	0.999543	0.96698	0.0131932	0.178604	0.774517	0.0471252	0.200855	-0.145758	0.708779	0.835027	0.629288	0.106759	0.287136
Gbp5	0.0561952	0.867462	0.999543	-0.0252228	0.940437	0.983304	-0.0535546	0.873791	0.938045	1.04985	0.00166905	0.02687	0.629265	0.0600562	0.204362
Srgap1	-0.600662	0.270498	0.999543	0.252413	0.629459	NA	0.25985	0.617359	NA	-0.0717108	0.891707	0.94307	0.628643	0.21831	0.432505
Wnt4	-0.535797	0.197229	0.999543	0.101094	0.800241	NA	0.313858	0.422725	0.656031	0.617655	0.108362	0.280074	0.628417	0.100813	0.277521
Dnajc27	-0.166022	0.539191	0.999543	0.286084	0.277656	NA	0.107254	0.685159	0.832722	0.441079	0.0872166	0.247764	0.628389	0.0133456	0.0870351
Tnfrsf9	-0.41779	0.458223	0.999543	0.161402	0.771625	NA	0.0972399	0.860978	0.932239	0.138186	0.803046	0.892764	0.628213	0.25185	0.471131
Cxcl16	-0.0306574	0.908911	0.999543	0.312147	0.242937	0.587523	0.298792	0.263153	0.511138	0.842438	0.00152678	0.0253492	0.628176	0.0182051	0.102974
Phldb1	0.0188515	0.934344	0.999543	0.0867049	0.705122	0.890988	0.310359	0.172548	0.409552	0.625936	0.00565504	0.0525511	0.628027	0.00544044	0.0502587
Spats2l	-0.256762	0.474253	0.999543	-0.147239	0.68166	0.881983	0.131383	0.712246	0.848682	0.732295	0.0380897	0.151554	0.627741	0.0754955	0.232638
Crip1	0.284144	0.183917	0.999543	0.441817	0.0386327	0.275816	0.537873	0.0113188	0.0953808	0.933635	9.04033e-06	0.00197441	0.627667	0.00296477	0.0349283
Camk2g	0.632469	0.564002	0.999543	0.490004	0.663796	NA	1.22516	0.239211	NA	0.32981	0.769466	NA	0.62654	0.561525	NA
Rhbdl1	0.637762	0.130384	0.999543	0.266244	0.542025	NA	0.74678	0.0745765	0.257283	0.968457	0.0189474	0.103401	0.626489	0.133985	0.328475
Gja4	-0.174029	0.606238	0.999543	0.32215	0.337666	0.670088	0.578311	0.0840062	0.275865	0.68614	0.0400848	0.155829	0.626211	0.0609368	0.205859
Itgb1bp2	-0.119322	0.665713	0.999543	0.209922	0.443399	0.745056	0.31104	0.25223	0.500183	0.670386	0.0124982	0.0813839	0.626108	0.0195188	0.106873
Ptn	-0.233877	0.462785	0.999543	0.407333	0.198581	0.539427	0.372858	0.238913	0.485351	0.510759	0.106177	0.277569	0.625266	0.0476546	0.17964
LOC499781	0.27137	0.285657	0.999543	0.07953	0.758191	NA	0.292609	0.249103	0.496017	0.412787	0.101351	0.270137	0.625154	0.0120675	0.0817417
Pcp4	-1.0957	0.786096	0.999543	-0.398047	0.921465	NA	-1.10005	0.785266	NA	-0.575392	0.886674	NA	0.624959	0.8762	NA
Fxyd7	-0.749436	0.254621	0.999543	0.545775	0.339538	NA	0.611974	0.276386	NA	-0.361161	0.559044	NA	0.624866	0.260098	NA
Fgd2	-0.322464	0.298139	0.999543	0.221635	0.47187	0.764079	0.338016	0.271191	0.518434	0.705777	0.0210838	0.110016	0.624777	0.0411665	0.166001
Plekhh2	-0.26299	0.376039	0.999543	0.222201	0.445329	NA	0.528105	0.064456	0.237126	0.694697	0.0142156	0.0878522	0.624231	0.0274764	0.129902
Sash3	-0.0461713	0.865393	0.999543	0.283173	0.295155	0.633002	0.410308	0.126444	0.347287	0.708793	0.00775124	0.0625035	0.623976	0.0190629	0.105638
Psmc3ip	0.291622	0.170738	0.999543	0.326963	0.125826	0.448129	0.566356	0.0072565	0.0774633	0.45779	0.0302735	0.1328	0.623884	0.002934	0.0347444
Dut	0.18947	0.320837	0.999543	0.230236	0.228754	0.573401	0.421452	0.0263589	0.147729	0.223403	0.240711	0.451303	0.623881	0.000930671	0.0178579
Derl3	0.263303	0.573982	0.999543	0.14534	0.756674	0.914702	0.845245	0.0703372	0.248428	0.657444	0.159465	0.35379	0.623674	0.181912	0.387997
Vstm4	0.0542532	0.841215	0.999543	0.331751	0.215883	NA	0.6708	0.0102565	0.0912041	0.75367	0.00370444	0.0409853	0.623351	0.0165426	0.0983089
Mfap2	-0.142754	0.807345	0.999543	0.601964	0.275497	NA	0.793738	0.141109	NA	0.715703	0.185263	NA	0.623144	0.248424	0.468157
Cxcr3	-0.204755	0.626788	0.999543	0.395693	0.333073	NA	0.606143	0.131721	0.354645	0.708576	0.0761143	0.229414	0.623039	0.118735	0.305658
Micb	-0.413208	0.415292	0.999543	0.634092	0.168301	NA	0.887319	0.0473648	NA	0.632456	0.163537	NA	0.623038	0.166959	0.370587
Ada	-0.0733711	0.759259	0.999543	0.166057	0.485923	0.772922	0.527034	0.0245686	0.141879	0.752439	0.00122369	0.0223823	0.622961	0.00748773	0.060658
Kpna2	-0.0264201	0.933088	0.999543	-0.0854893	0.786113	0.92749	-0.0583416	0.85294	0.928679	-0.132001	0.674955	0.814511	0.622836	0.0469962	0.178305
Adora2a	-0.475886	0.0729607	0.983377	0.0465284	0.860093	0.957172	0.327495	0.212817	0.459155	0.78953	0.00256701	0.0335308	0.622782	0.0174431	0.100832
Fmod	-0.381196	0.450099	0.999543	0.279132	0.56419	NA	0.776429	0.0966999	NA	0.526002	0.265109	0.476307	0.622612	0.182955	0.389089
Cpxm1	-0.490026	0.160335	0.999543	-0.498422	0.15826	NA	0.357946	0.275435	0.522541	0.255005	0.438479	0.642728	0.622494	0.0528189	0.191011
Igsf6	-0.125105	0.68128	0.999543	0.264999	0.382868	0.703418	0.134908	0.656874	0.815576	0.533288	0.0778566	0.232671	0.622337	0.0393675	0.161916
Tnxa-ps1	0.362298	0.298045	0.999543	0.13986	0.693312	NA	0.593055	0.0851767	0.277355	0.492351	0.153801	0.346649	0.621935	0.0690825	0.221399
Gpr137	0.4432	0.0633628	0.983377	0.276231	0.248677	0.593023	0.25686	0.282828	0.530235	0.594955	0.0125254	0.0814634	0.621309	0.00905559	0.0683315
Grin3b	-0.36702	0.38317	0.999543	-0.16641	0.690503	NA	0.583644	0.138177	0.364398	0.0605942	0.881085	0.93809	0.621033	0.111289	0.294758
Bhlha15	-0.219598	0.577537	0.999543	-0.0184208	0.962715	0.989721	0.447433	0.254614	0.503149	-0.348408	0.377119	0.589148	0.620731	0.113545	0.297821
Bace2	-0.130417	0.611107	0.999543	0.15753	0.535475	NA	0.449687	0.0714144	0.250929	0.601128	0.0151586	0.0916061	0.619973	0.0119315	0.0813713
Il17b	-0.401464	0.640966	0.999543	-0.0601823	0.943743	NA	1.19201	0.146853	NA	-0.525482	0.542888	NA	0.619694	0.45449	0.656358
Tmem35	0.163206	0.815376	0.999543	0.00672534	0.992486	NA	0.193363	0.781546	NA	0.139782	0.841126	NA	0.619602	0.357607	NA
Jdp2	-0.62468	0.139087	0.999543	0.147584	0.722421	NA	0.246428	0.551386	0.745951	0.681063	0.0972278	0.264428	0.619353	0.131388	0.32594
Vax2	1.39304	0.172578	0.999543	-0.747821	0.501942	NA	1.10786	0.280631	NA	1.3139	0.198466	NA	0.619031	0.549823	0.730656
Il2rg	-0.0677848	0.829863	0.999543	0.287198	0.358844	0.684803	0.322413	0.300616	0.548457	0.77187	0.0121156	0.0799261	0.618971	0.0445274	0.173261
Zmat4	0.049184	0.969356	0.999543	-0.53486	0.698302	NA	-1.79734	0.209224	NA	-0.75308	0.587217	NA	0.618192	0.610423	NA
Syngr3	-0.114819	0.890338	0.999543	0.156831	0.847754	NA	0.186592	0.816118	NA	0.273145	0.729657	NA	0.618095	0.414389	NA
Igflr1	0.0215073	0.943197	0.999543	-0.109192	0.724175	NA	0.630581	0.0282701	0.152859	0.541398	0.0602911	0.199872	0.617402	0.0302188	0.137174
Gpr19	0.227346	0.275815	0.999543	0.293571	0.160325	0.494255	0.527639	0.0105758	0.0925038	0.262668	0.206444	0.412871	0.616815	0.00261756	0.0325309
Maged2	0.2204	0.428527	0.999543	0.464235	0.094936	0.401722	0.447936	0.106692	0.316038	0.331982	0.232151	0.442733	0.616307	0.026006	0.126244
Dos	0.168264	0.658265	0.999543	0.281747	0.459175	NA	0.640987	0.0842114	0.275925	0.616625	0.0962607	0.262962	0.616219	0.0951493	0.267908
Cxcr6	0.224102	0.682983	0.999543	0.823076	0.121904	NA	1.02318	0.0505545	NA	0.994781	0.0570218	NA	0.615647	0.245461	0.464471
Elf5	-0.258953	0.56647	0.999543	0.364482	0.399059	NA	0.142174	0.744093	NA	0.208912	0.628254	0.782808	0.615433	0.140225	0.337144
Scn7a	0.848865	0.132895	0.999543	0.629496	0.271435	NA	0.713934	0.20844	NA	1.00023	0.07464	0.227127	0.61528	0.277494	0.498689
Hdgfrp3	-0.102729	0.863931	0.999543	0.0667414	0.9113	NA	-0.634948	0.293467	0.54057	-0.0755672	0.89958	0.947566	0.614502	0.301236	0.523637
Unc5c	0.425974	0.520487	0.999543	0.278363	0.675974	NA	-0.219598	0.743547	0.86797	-0.00801914	0.990413	0.995701	0.613893	0.352186	0.567964
Lrrc4b	0.42262	0.691441	0.999543	-0.260235	0.817016	NA	0.227011	0.832986	NA	0.755213	0.469924	NA	0.613733	0.557839	NA
Mif	0.65652	9.76958e-07	0.013907	0.426132	0.001506	0.0820947	0.603552	6.78398e-06	0.00361009	0.533994	6.84882e-05	0.00498594	0.613613	4.70065e-06	0.000579798
Pdzd7	0.488529	0.7124	0.999543	0.110276	0.937306	NA	0.508197	0.700644	NA	0.430694	0.745195	NA	0.613489	0.63415	NA
Cap2	-0.999546	0.496851	0.999543	-0.0966973	0.945024	NA	0.688901	0.611253	NA	-0.0640446	0.963217	NA	0.613303	0.650298	NA
Cdkn1a	-0.456883	0.349649	0.999543	-0.342534	0.483191	0.770827	-0.194148	0.690965	0.835668	0.769877	0.11467	0.290599	0.612879	0.209189	0.420407
Plp2	0.156251	0.554768	0.999543	0.202677	0.444706	0.745898	0.270074	0.305698	0.554361	0.432973	0.0986634	0.266335	0.612622	0.018746	0.104742
Kazald1	0.192944	0.587284	0.999543	0.562128	0.104791	NA	0.466427	0.17716	NA	0.501035	0.143926	0.331524	0.61257	0.0687317	0.220955
Cav1	0.248679	0.40583	0.999543	0.464597	0.119561	0.440719	0.183102	0.541205	0.740743	0.482008	0.104697	0.275431	0.611937	0.0385345	0.160272
Rps6ka2	-0.0346073	0.920821	0.999543	0.247698	0.472749	NA	0.644718	0.0553841	0.217956	0.572246	0.0892868	0.251681	0.611836	0.0678147	0.219363
Gja5	0.0835779	0.811141	0.999543	0.188815	0.589675	NA	0.661777	0.0520833	0.211332	0.74461	0.028064	0.127638	0.611601	0.071624	0.225771
Dagla	-0.229107	0.34105	0.999543	-0.0134204	0.955256	NA	0.0914119	0.698457	0.840683	0.145266	0.535802	0.718242	0.611406	0.00756053	0.0610025
Pold2	0.161946	0.417723	0.999543	0.179749	0.370349	0.69457	0.518724	0.00862517	0.0835207	0.410221	0.0381027	0.151554	0.611282	0.00183797	0.0268236
Itgb4	-0.130825	0.460565	0.999543	0.125047	0.477164	0.768289	0.322809	0.0620275	0.232123	0.383829	0.0257218	0.121858	0.611278	0.000321064	0.00964118
Fap	0.935563	0.434547	0.999543	0.420185	0.733625	NA	-0.12778	0.91981	NA	-1.20609	0.389393	NA	0.611159	0.612307	NA
Col8a1	-0.393817	0.30162	0.999543	0.348678	0.354904	0.68327	0.165235	0.661366	0.818419	0.479247	0.201615	0.407484	0.610383	0.103012	0.280743
Tagln2	-0.0547365	0.79586	0.999543	0.248801	0.239279	0.58414	0.337964	0.109652	0.320654	0.689449	0.00108559	0.0208341	0.610322	0.0038231	0.0411782
Acot13	0.323913	0.0386827	0.924522	0.546482	0.000476629	0.0669614	0.52181	0.000834901	0.0272572	0.351289	0.024753	0.119111	0.610221	8.89172e-05	0.00439147
Bmp10	-0.668346	0.0645301	0.983377	0.117507	0.73848	NA	0.373004	0.283833	0.531182	0.617857	0.0738042	0.225312	0.610138	0.076982	0.235354
Plcb2	-0.48121	0.0901815	0.994158	0.318499	0.257814	0.600895	0.288537	0.304822	0.553318	0.52874	0.0593834	0.197643	0.610002	0.029415	0.134914
Ubxn11	-0.296687	0.566347	0.999543	0.0275227	0.95658	NA	0.213708	0.662768	NA	0.51248	0.281328	NA	0.609809	0.193315	0.40238
Bcl2	-0.75866	0.24683	0.999543	0.1064	0.860096	NA	0.197817	0.738496	NA	0.330562	0.571427	NA	0.609785	0.284321	0.505641
Lppr3	-0.343777	0.804356	0.999543	0.125592	0.924953	NA	-2.06076	0.151951	NA	0.348425	0.786018	NA	0.609648	0.624986	NA
Slc7a6	-0.0926287	0.703533	0.999543	0.432451	0.069228	0.356211	0.371131	0.117769	0.332878	0.722178	0.00196007	0.0293608	0.609552	0.00901561	0.0681727
Zbp1	-0.183618	0.561379	0.999543	-0.00880328	0.977736	NA	0.17997	0.563437	0.753892	0.910367	0.00280302	0.0350787	0.609289	0.0465623	0.177565
RT1-M3-1	-0.108703	0.698599	0.999543	0.155675	0.577805	0.830159	0.153267	0.58255	0.768075	0.519652	0.0601271	0.19945	0.609136	0.0270921	0.128898
Begain	0.366423	0.544095	0.999543	0.463436	0.443907	NA	1.07124	0.0607772	NA	1.20569	0.0327812	NA	0.608689	0.296975	0.51978
Trim72	0.821784	0.309554	0.999543	-0.149259	0.866755	NA	0.811941	0.315582	NA	0.659438	0.418116	NA	0.608133	0.453701	NA
Mnda	-0.272599	0.370438	0.999543	0.402765	0.183341	0.522608	0.263077	0.384851	0.625148	0.49577	0.100767	0.269238	0.607765	0.0439665	0.171925
Tmigd1	-0.518639	0.801765	0.999543	-0.398062	0.847198	NA	-0.522992	0.800136	NA	0.872796	0.662235	NA	0.607319	0.763128	NA
Btk	-0.36851	0.320602	0.999543	0.0876886	0.811479	NA	0.133679	0.715035	0.849913	0.479538	0.18683	0.388754	0.607056	0.0935834	0.265301
Kcnq1	-0.0868463	0.765829	0.999543	-0.239994	0.423359	NA	0.572897	0.038278	0.178591	0.445123	0.109242	0.281488	0.607031	0.0263256	0.126978
RT1-N3	-0.146877	0.556726	0.999543	0.0114898	0.963309	0.989842	0.145946	0.557345	0.750384	0.519436	0.035734	0.145965	0.606968	0.0139603	0.0892947
Reep5	0.0640586	0.634725	0.999543	0.265568	0.0487687	0.308196	0.390169	0.00373382	0.0552442	0.713022	1.09892e-07	0.000200003	0.606936	6.20887e-06	0.000698254
Gdpd2	-0.278728	0.678474	0.999543	0.700217	0.278772	NA	0.925495	0.147768	NA	1.32892	0.0355833	0.145695	0.606822	0.345075	0.562441
Tmem237	0.25929	0.153538	0.999543	0.449262	0.0130257	0.177697	0.458028	0.0107275	0.0932025	0.395272	0.0277589	0.126778	0.606278	0.000604875	0.013877
Cdh13	-0.13447	0.762396	0.999543	0.0111468	0.979969	NA	0.627467	0.138732	0.364486	0.653859	0.121419	0.300861	0.605662	0.150459	0.350561
C1qtnf7	-0.249432	0.461989	0.999543	0.0475791	0.886874	NA	0.192989	0.55651	0.749549	0.532997	0.0966265	0.263395	0.605282	0.0571184	0.199332
Hist1h2ba	-0.517582	0.640308	0.999543	-0.749303	0.510749	NA	-0.978046	0.395043	NA	0.0724643	0.945755	NA	0.605112	0.559774	NA
Stard8	0.0335418	0.896692	0.999543	0.31094	0.226851	0.570483	0.494363	0.0529796	0.212778	0.42632	0.0952667	0.261439	0.60461	0.017407	0.100832
Lcp1	-0.0726309	0.788316	0.999543	0.317872	0.239595	0.584212	0.232649	0.389344	0.628895	0.689287	0.0106725	0.0745502	0.60445	0.0251566	0.124247
Igfbp1	-1.41178	0.187216	0.999543	-0.120753	0.91018	0.972159	-0.478905	0.654583	0.814313	0.470399	0.660322	0.805037	0.604375	0.57232	0.748268
[truncated: 12,291 more rows]
