# Supplementary material for: A toxicogenomic approach for the risk assessment of the food contaminant acetamide
Source: Toxicol Appl Pharmacol. 2020 Feb 1;388:114872. doi: 10.1016/j.taap.2019.114872 (PMC7014822; doi:10.1016/j.taap.2019.114872)
Supplement: Supplementary Table S7 — RNA-seq fold changes for female rats treated with acetamide for 7 days in experiment B. [file mmc8.xlsx]

## Sheet: Exp B - Females - Day 8
Gene	300			500			750			1000			1500
	Log2FC 300mg/kg-d	P value 300mg/kg-d	FDR 300mg/kg-d	Log2FC 500mg/kg-d	P value 500mg/kg-d	FDR 500mg/kg-d	Log2FC 750mg/kg-d	P value 750mg/kg-d	FDR 750mg/kg-d	Log2FC 1000mg/kg-d	P value 1000mg/kg-d	FDR 1000mg/kg-d	Log2FC 1500mg/kg-d	P value 1500mg/kg-d	FDR 1500mg/kg-d
Ccl12	0.906984	0.482455	0.999775	0.207492	0.875131	0.99524	3.80856	0.00187059	0.0675438	2.73114	0.0273384	0.265175	5.2024	1.99583e-05	0.00414168
Anxa8	2.57644	0.0396363	0.999775	2.20898	0.0787048	0.894181	4.04206	0.000975834	0.0473437	3.86193	0.00168455	0.0590903	5.05624	3.45496e-05	0.00537721
H19	0.537719	0.592951	0.999775	0.442124	0.659978	0.99524	2.10237	0.0352076	0.298365	0.671787	0.503907	0.818918	4.72857	2.04274e-06	0.00149613
Adgrg2	2.22801	0.0137105	0.999775	1.83435	0.0433711	0.795765	3.89693	9.64257e-06	0.00420897	3.86475	1.1829e-05	0.0020867	4.57465	1.92351e-07	0.000342137
Fam25a	1.29557	0.295903	0.999775	1.24969	0.309605	0.99524	3.39243	0.00368551	0.0990286	3.04946	0.00956318	0.160778	4.57401	7.98116e-05	0.00946413
Iqcf3	1.06516	0.478119	0.999775	-1.38397	0.405282	0.99524	2.58671	0.0696748	0.401006	1.12942	0.450647	0.791126	4.50968	0.00129912	0.0429119
Rsad2	0.280143	0.71516	0.999775	0.247919	0.746663	0.99524	2.9517	0.000117156	0.0135812	1.67796	0.0286244	0.270287	4.27021	2.49711e-08	7.77287e-05
Espnl	0.64925	0.559762	0.999775	1.17871	0.275459	0.99524	3.28931	0.00161225	0.062498	3.60581	0.000539432	0.0287981	4.21269	5.00845e-05	0.00685277
Lif	1.80286	0.154787	0.999775	1.9036	0.123347	0.973827	2.5065	0.0348872	NA	3.08877	0.00793988	NA	4.19571	0.000195671	0.0155178
Tex15	-0.592512	0.764139	0.999775	0.896136	0.644263	0.99524	2.55547	0.15927	NA	3.51996	0.0491574	NA	4.17494	0.0188538	0.209606
Isg15	0.475514	0.519358	0.999775	0.289123	0.695221	0.99524	2.70492	0.000244802	0.0216824	1.25946	0.0877908	0.438729	3.8625	1.62706e-07	0.000337642
Abcb1b	2.93026	6.03221e-11	8.69e-07	3.22292	6.03507e-13	8.69413e-09	3.61846	6.21404e-16	7.56373e-12	3.99673	4.21824e-19	5.13445e-15	3.70213	1.33115e-16	1.65741e-12
Kcnk12	1.13872	0.519412	0.999775	2.27351	0.165952	0.99524	0.386588	0.826869	NA	3.73058	0.0174666	NA	3.66407	0.020195	NA
Pgr	1.13873	0.487047	0.999775	1.46157	0.36068	0.99524	1.823	0.240415	NA	3.02912	0.0378389	NA	3.63863	0.0110697	NA
Scn4b	-0.592504	0.760537	0.999775	-0.221035	0.909478	0.99524	2.08781	0.247772	NA	2.29262	0.20406	NA	3.51766	0.0455151	NA
LOC290595	2.41993	0.0362083	0.999775	2.44091	0.0328097	0.751122	2.69934	0.0172311	0.215336	2.68338	0.0187298	0.22491	3.49047	0.00176443	0.0521893
Capn9	1.13872	0.475796	0.999775	2.20608	0.131396	0.987574	3.85872	0.00461755	NA	2.96572	0.0362114	NA	3.46456	0.0129073	NA
Celf5	-0.633068	0.620419	0.999775	0.62857	0.579964	0.99524	1.5191	0.166057	0.570812	0.933105	0.409186	0.768478	3.45717	0.00114256	0.0404147
Nefl	-0.156623	0.882217	0.999775	1.28885	0.177628	0.99524	3.56086	0.000101505	0.0122982	3.43273	0.000187162	0.0125676	3.45247	0.000174769	0.0145892
Rims2	1.6645	0.0857305	0.999775	1.70864	0.073672	0.88064	2.9343	0.00132106	0.055448	2.23797	0.0173168	0.215964	3.41533	0.000174791	0.0145892
Acot1	0.950428	0.166444	0.999775	1.69704	0.0134055	0.592347	3.6331	1.17541e-07	0.000476901	3.04655	8.94236e-06	0.00164919	3.39676	7.34091e-07	0.000972012
Tmem169	2.30982	0.07537	0.999775	1.64044	0.221735	0.99524	2.36659	0.0648267	NA	2.22129	0.0888234	NA	3.2738	0.00867493	NA
Gal3st1	0.995786	0.380196	0.999775	1.01833	0.360323	0.99524	1.98509	0.0580277	0.369991	2.50647	0.0150698	0.20108	3.14218	0.00194302	0.0552342
Wnt7a	0.510833	0.621373	0.999775	1.06828	0.282536	0.99524	1.8856	0.0518138	0.350725	2.02989	0.0365008	0.304515	3.13389	0.0010051	0.0379226
RGD1308775	0.506457	0.712465	0.999775	1.55479	0.204959	0.99524	1.57191	0.200207	NA	2.33515	0.0488967	NA	3.12658	0.00680008	0.112895
Nefm	0.56164	0.831374	0.999775	0.356033	0.892623	0.99524	0.386583	0.883473	NA	0.556558	0.832877	NA	3.09826	0.221339	NA
Cpeb1	0.882968	0.392651	0.999775	0.0887089	0.935039	0.99524	2.23752	0.0193822	0.231067	1.39195	0.163468	0.556101	3.08925	0.00106295	0.0392722
Angpt4	2.12054	0.165993	0.999775	-0.221032	0.89546	0.99524	1.9722	0.19707	NA	0.556571	0.740742	NA	3.05864	0.0390749	NA
RGD1309106	1.67752	0.279385	0.999775	2.50712	0.0814399	0.902384	2.61692	0.0677877	NA	1.62692	0.292955	NA	3.04341	0.0325683	NA
Cmpk2	0.196692	0.752603	0.999775	0.201514	0.746618	0.99524	1.87152	0.00264119	0.0820118	0.945855	0.129057	0.511522	3.02292	1.18274e-06	0.00113279
Slc5a9	0.478047	0.732333	0.999775	0.294545	0.832834	0.99524	1.77186	0.163674	NA	2.11438	0.0943647	NA	3.02015	0.0145311	0.179313
Efcab11	1.67158	0.239045	0.999775	2.69803	0.0350053	0.764076	3.92553	0.00120411	NA	3.79805	0.00192744	NA	3.00396	0.0190693	0.211051
Phgdh	1.34248	0.0408795	0.999775	0.907532	0.168329	0.99524	2.88974	7.84926e-06	0.00420897	2.49297	0.00012187	0.00964275	3.00383	3.46957e-06	0.00200586
LOC100365112	1.74211	0.289486	0.999775	1.48248	0.371032	0.99524	1.4215	0.391585	NA	1.59942	0.332774	NA	2.97052	0.0535239	NA
Akr1b8	0.914344	0.18958	0.999775	0.529483	0.449325	0.99524	2.2779	0.000825146	0.043795	1.75275	0.0106858	0.170547	2.96389	1.27957e-05	0.00340899
Clspn	1.24776	0.115825	0.999775	2.001	0.0083876	0.523081	3.48373	2.15943e-06	0.00262846	2.83117	0.00014847	0.0106934	2.94969	7.77293e-05	0.00939619
Ckap2	1.66869	0.0167401	0.999775	2.20255	0.00149387	0.294805	3.15284	5.02904e-06	0.00356478	3.7186	7.12668e-08	0.000144576	2.93224	2.27943e-05	0.00448957
Trpm8	0.483148	0.684744	0.999775	0.988189	0.388308	0.99524	2.79893	0.0105399	0.169202	3.16955	0.00369588	0.0943108	2.92923	0.00760127	0.121182
Lrguk	0.491116	0.733479	0.999775	0.758871	0.582741	0.99524	3.08603	0.0116785	NA	2.33747	0.0638694	NA	2.92887	0.0181829	0.206188
Sct	1.13873	0.497487	0.999775	1.88995	0.232758	0.99524	3.2963	0.025865	NA	0.556567	0.74019	NA	2.92231	0.054532	NA
Acsbg2	1.13873	0.496929	0.999775	0.933119	0.577753	0.99524	3.19032	0.0313489	NA	1.63183	0.315261	NA	2.91326	0.0550043	NA
Myl1	3.62649	0.0575054	0.999775	-0.221039	0.915052	0.99524	0.969241	0.639771	NA	-0.0205132	0.992102	NA	2.88132	0.13941	NA
Mybl2	1.25781	0.0501167	0.999775	1.79057	0.00510893	0.405999	2.89751	5.49495e-06	0.00356478	2.55133	6.42379e-05	0.00570733	2.87951	6.38272e-06	0.00248348
Hspb1	0.657842	0.182949	0.999775	1.31023	0.00792215	0.51212	2.26043	4.56378e-06	0.00354875	2.17352	1.04832e-05	0.00187649	2.87872	5.2668e-09	3.27885e-05
Ifit1	2.09498	0.305759	0.999775	-0.637311	0.755414	0.99524	2.13464	0.296691	0.707548	0.039447	0.984616	0.99539	2.86817	0.160865	0.555454
Clhc1	1.49952	0.251291	0.999775	1.0663	0.422901	0.99524	2.10368	0.0922387	NA	2.05026	0.104531	NA	2.86774	0.0194179	0.213203
Tnp2	-0.592501	0.835277	0.999775	-0.798108	0.779403	0.99524	-0.767558	0.787641	NA	1.08457	0.700361	NA	2.85942	0.29706	NA
Slc15a1	-1.49473	0.282618	0.999775	0.172725	0.888464	0.99524	2.02663	0.0666129	NA	1.3907	0.223996	NA	2.84767	0.00892763	0.135229
Dupd1	-0.592499	0.746583	0.999775	0.897306	0.617485	0.99524	0.8832	0.622387	NA	1.06251	0.551944	NA	2.84227	0.0872577	NA
Dpp6	-0.0154318	0.994245	0.999775	0.933114	0.66276	0.99524	2.09798	0.306765	NA	1.13364	0.596234	NA	2.7486	0.175552	NA
Capn11	0.561647	0.809448	0.999775	-0.221037	0.924394	0.99524	0.38659	0.868173	NA	1.13364	0.626457	NA	2.74758	0.217564	NA
Nyx	1.13871	0.664032	0.999775	1.50798	0.560866	0.99524	-0.190496	0.942074	NA	0.556556	0.831878	NA	2.74024	0.279343	NA
RT1-M5	0.561657	0.709475	0.999775	0.356049	0.813296	0.99524	1.26693	0.369006	NA	2.09387	0.117446	NA	2.72573	0.0359529	NA
Ak8	2.0802	0.152315	0.999775	0.356049	0.824873	0.99524	0.383909	0.811265	NA	0.556574	0.729412	NA	2.71905	0.055008	NA
LOC100909941	-0.0154219	0.992726	0.999775	1.65666	0.289038	0.99524	-0.190479	0.910339	NA	1.98911	0.199876	NA	2.70299	0.0736907	NA
Mlf1	1.2386	0.336398	0.999775	-0.759429	0.60856	0.99524	2.0267	0.0999912	NA	2.39529	0.0504666	NA	2.6734	0.0283558	0.256396
Defb1	1.13873	0.488063	0.999775	0.356042	0.828364	0.99524	2.18328	0.150113	NA	3.40414	0.0182102	NA	2.6678	0.0753926	NA
Akr1c3	0.691739	0.519824	0.999775	0.342768	0.751981	0.99524	1.11087	0.286278	0.698585	-1.05126	0.404303	0.766061	2.66678	0.00782982	0.123874
Cyp26b1	1.45394	0.00415101	0.999775	2.34078	1.94202e-06	0.00699419	1.28722	0.0111383	0.173601	2.06429	3.34168e-05	0.0036644	2.65358	7.05887e-08	0.00017578
Tpsab1	0.561652	0.738566	0.999775	2.49588	0.0946714	0.929071	0.936784	0.566106	NA	2.0817	0.174957	NA	2.65261	0.0778882	NA
Slc36a2	1.63725	0.234217	0.999775	1.05968	0.45246	0.99524	1.64596	0.226976	NA	2.52724	0.0558372	NA	2.64279	0.045663	0.32031
Dsg3	0.416672	0.731811	0.999775	-0.226032	0.857599	0.99524	2.67585	0.0157224	0.205712	1.87441	0.0980333	0.45926	2.63988	0.0179073	0.203806
Oasl2	0.0435764	0.951889	0.999775	-0.30886	0.668965	0.99524	1.36349	0.0587527	0.372122	0.237316	0.742426	0.927031	2.63672	0.000256088	0.0185964
Serpina9	0.561652	0.72373	0.999775	1.91078	0.180781	0.99524	1.67978	0.247171	NA	2.93471	0.0327971	NA	2.6285	0.0604133	NA
Fam166a	1.85324	0.192175	0.999775	1.92862	0.166835	0.99524	1.91056	0.172133	NA	1.76172	0.217768	NA	2.62587	0.054932	NA
Dhrs9	1.47172	0.0851215	0.999775	1.98197	0.0157357	0.604504	1.77417	0.0326162	0.286427	1.54178	0.0696684	0.404687	2.62528	0.00119275	0.0412249
Dnmt3l	2.06171	0.25982	0.999775	1.5229	0.414614	0.99524	0.953886	0.616998	NA	1.13364	0.552465	NA	2.62212	0.14346	NA
Myl7	1.13873	0.502881	0.999775	2.47824	0.110035	0.95895	1.84949	0.252008	NA	1.99689	0.215425	NA	2.6199	0.0946505	NA
Nr5a1	1.06988	0.467228	0.999775	0.895518	0.543967	0.99524	2.13071	0.110471	NA	0.556574	0.714284	NA	2.6156	0.0478177	NA
Mybl1	1.41799	0.00734945	0.999775	1.35904	0.0101673	0.558071	2.21509	2.73738e-05	0.00628669	2.23028	2.42103e-05	0.00303444	2.60878	7.80669e-07	0.000972012
Rhox10	0.561656	0.712655	0.999775	1.64919	0.232506	0.99524	0.923234	0.530144	NA	1.74991	0.208322	NA	2.6061	0.0496933	NA
Epha10	0.307314	0.789705	0.999775	-1.75141	0.184664	0.99524	1.7722	0.0830983	NA	0.811226	0.459489	NA	2.59268	0.00973459	0.14226
Fam89a	0.793976	0.144073	0.999775	1.76873	0.00107327	0.266577	2.47304	4.66481e-06	0.00354875	2.19029	5.08324e-05	0.00491057	2.58672	1.6845e-06	0.00139825
Gbp4	0.621851	0.303458	0.999775	-0.132194	0.827536	0.99524	1.32196	0.0280302	0.269072	0.519832	0.390081	0.758092	2.58426	1.66819e-05	0.0038905
Nek2	1.4844	0.0253869	0.999775	1.4738	0.0253781	0.714007	2.55591	7.03542e-05	0.0103175	2.78996	1.41003e-05	0.00233556	2.58084	6.54884e-05	0.00849371
Dnai2	1.06685	0.512677	0.999775	0.891374	0.585224	0.99524	1.28039	0.419271	NA	1.4335	0.36494	NA	2.55451	0.0884505	NA
Fgf13	0.56165	0.752486	0.999775	0.933119	0.60032	0.99524	1.5078	0.384664	NA	2.78289	0.0884233	NA	2.54737	0.125319	NA
Tyrp1	0.92182	0.552227	0.999775	-0.223161	0.89212	0.99524	2.45747	0.0852322	NA	1.96652	0.178244	NA	2.53561	0.0778175	NA
En2	-0.0154329	0.994833	0.999775	1.47169	0.532104	0.99524	0.386586	0.871144	NA	1.13364	0.634319	NA	2.5327	0.270375	NA
LOC361016	-0.591375	0.686275	0.999775	1.7519	0.162099	0.99524	2.8509	0.0173353	NA	3.36962	0.00453736	NA	2.53144	0.0388722	0.297899
Defb50	-0.0154546	0.996584	0.999775	0.356013	0.921431	0.99524	0.972077	0.787649	NA	0.556538	0.877464	NA	2.52521	0.477435	NA
Oasl	-0.035144	0.961197	0.999775	-0.203972	0.777647	0.99524	1.44896	0.0446125	0.330757	0.348895	0.628972	0.87736	2.52041	0.000475587	0.025198
Mx2	0.235749	0.734976	0.999775	0.0422108	0.951669	0.99524	1.83062	0.00856382	0.152396	0.505174	0.468202	0.798956	2.48897	0.00035087	0.0216272
Mmp20	1.77948	0.455595	0.999775	-0.221041	0.927348	0.99524	0.95872	0.692388	NA	0.55656	0.818413	NA	2.48705	0.288513	NA
Olfm2	2.18753	0.169914	0.999775	1.89659	0.236762	0.99524	2.67878	0.0811973	NA	0.556567	0.742974	NA	2.48376	0.115325	NA
Kcnb1	2.58866	0.0124291	0.999775	2.31612	0.0254371	0.714007	1.14012	0.286331	0.698585	2.51791	0.0151938	0.20108	2.46682	0.0177509	0.20314
Odf3b	0.951527	0.190493	0.999775	-0.0119936	0.987049	0.998135	2.0133	0.00495002	0.118606	1.25259	0.0834786	0.432307	2.46543	0.000571722	0.0276985
Lama5	0.175538	0.74394	0.999775	0.373115	0.486948	0.99524	1.58658	0.00305578	0.0887949	1.24829	0.019872	0.231325	2.45739	4.42657e-06	0.00216537
Mir3564	-0.0154398	0.995515	0.999775	0.356029	0.896859	0.99524	0.958351	0.727069	NA	1.6474	0.544012	NA	2.44884	0.360452	NA
Dusp27	-0.504404	0.740809	0.999775	0.588209	0.67008	0.99524	2.15002	0.0928882	NA	1.13933	0.398024	NA	2.44056	0.056631	0.353617
Snap91	0.98381	0.433292	0.999775	1.53725	0.199054	0.99524	0.741518	0.55683	NA	2.30056	0.0490729	NA	2.42418	0.0381795	0.295446
Il22ra1	-0.798362	0.455241	0.999775	-1.04458	0.331411	0.99524	0.31382	0.741108	0.927378	-0.192724	0.847297	0.959871	2.42384	0.00613205	0.107839
Prr11	1.30866	0.0414124	0.999775	1.39585	0.0288124	0.726044	2.13959	0.000731756	0.0416212	2.73595	1.47457e-05	0.00237122	2.41597	0.000137756	0.0128807
Ntsr2	-0.0154281	0.994311	0.999775	0.356041	0.869292	0.99524	0.386591	0.858191	NA	1.98584	0.343763	NA	2.40513	0.247161	NA
Raet1l	1.13872	0.574519	0.999775	2.44238	0.200434	0.99524	1.9899	0.306398	NA	1.70808	0.388265	NA	2.39972	0.215418	NA
Hrasls5	1.37867	0.220522	0.999775	1.36542	0.219094	0.99524	1.91808	0.0754234	NA	2.62056	0.0130623	NA	2.39902	0.0249926	0.242363
Tuba3b	1.97082	0.11332	0.999775	1.34125	0.294496	0.99524	2.09469	0.0873735	NA	2.39231	0.0495551	NA	2.3933	0.0508641	0.338917
Mst1r	0.717483	0.268591	0.999775	0.258776	0.691859	0.99524	1.34449	0.0351011	0.298151	0.815664	0.207568	0.611156	2.38967	0.000157403	0.0140994
Ptgds	2.82664	0.0145262	0.999775	2.54895	0.0279428	0.718822	2.33129	0.046607	NA	2.21141	0.0626403	NA	2.37445	0.0452977	0.31991
Tspan17	0.794919	0.223352	0.999775	0.532963	0.416072	0.99524	1.38005	0.0275031	0.266738	0.87315	0.178658	0.577897	2.36818	0.000106469	0.0111399
Diaph3	1.3894	0.0203637	0.999775	1.55898	0.00872894	0.530851	2.41415	4.06059e-05	0.00836294	2.77349	2.33355e-06	0.000591749	2.36513	6.22663e-05	0.00824764
Ckmt1b	2.40194	0.111909	0.999775	1.46094	0.361574	0.99524	2.82578	0.0534112	NA	1.64297	0.300458	NA	2.35688	0.123114	NA
RGD1309362	1.13872	0.574816	0.999775	1.50401	0.450508	0.99524	1.45693	0.465052	NA	-0.0205107	0.991938	NA	2.35194	0.226056	NA
Ube2t	1.42851	0.0260238	0.999775	1.34586	0.0352536	0.764076	2.18948	0.000491749	0.0332532	3.0316	1.12495e-06	0.000432757	2.35064	0.000190355	0.015193
Mmp12	1.0837	0.0115878	0.999775	1.14813	0.00693277	0.494825	1.73825	3.38582e-05	0.00735931	2.14778	2.66883e-07	0.000232036	2.34776	1.78091e-08	7.39137e-05
Ly49i5	1.46473	0.330159	0.999775	1.62939	0.265416	0.99524	0.886822	0.567343	NA	0.556574	0.727559	NA	2.34727	0.100609	NA
Ppl	0.30675	0.579249	0.999775	0.396409	0.473112	0.99524	1.59834	0.00372457	0.0992024	1.14079	0.0386813	0.313259	2.34563	2.05155e-05	0.00418752
Pfn4	1.92316	0.259142	0.999775	0.356039	0.845518	0.99524	3.16311	0.0523292	NA	2.39128	0.152752	NA	2.34377	0.163899	NA
Arntl2	1.85038	0.170499	0.999775	1.08249	0.438847	0.99524	2.4362	0.062379	NA	1.17337	0.404938	NA	2.34339	0.0774556	NA
Gpr143	-0.0154345	0.994508	0.999775	0.933111	0.677338	0.99524	2.26311	0.292118	NA	1.6479	0.45458	NA	2.3375	0.280419	NA
Rrm2	1.89869	0.00618997	0.999775	2.02248	0.00331756	0.351102	3.02105	8.86534e-06	0.00420897	3.58252	1.25326e-07	0.000169496	2.3316	0.000720244	0.0314658
Pbk	1.00701	0.0668304	0.999775	1.82004	0.000702439	0.211481	2.6043	9.9793e-07	0.00173526	3.02719	1.21401e-08	4.92563e-05	2.32555	1.43603e-05	0.00358835
Scgb1d2	1.73678	0.353072	0.999775	-0.221036	0.908188	0.99524	1.92103	0.295198	NA	1.74637	0.348163	NA	2.32187	0.203652	NA
Kif18b	1.31509	0.0186811	0.999775	1.3106	0.0187703	0.642293	2.4034	1.38776e-05	0.00471442	2.7486	6.56344e-07	0.000347349	2.31924	2.87981e-05	0.00491186
Cdk1	1.29066	0.0284186	0.999775	1.52919	0.00923331	0.536629	2.37145	5.14669e-05	0.00894935	2.72409	3.27386e-06	0.00077303	2.314	7.94613e-05	0.00946413
R3hdml	1.08519	0.479013	0.999775	0.905784	0.555664	0.99524	0.384062	0.807946	NA	1.54312	0.29507	NA	2.3032	0.103531	NA
Slc45a2	0.561644	0.816636	0.999775	-0.22104	0.927289	0.99524	1.83538	0.437869	NA	0.556562	0.818266	NA	2.29207	0.330363	NA
Irf7	0.288164	0.64485	0.999775	-0.0278998	0.964406	0.99524	2.03332	0.00114156	0.0510847	0.460044	0.461805	0.795621	2.28717	0.000252984	0.0185964
Ttc29	1.21542	0.41164	0.999775	1.06949	0.468238	0.99524	1.45493	0.313552	NA	1.14011	0.443354	NA	2.28127	0.105571	NA
Sox8	0.561655	0.742165	0.999775	0.890026	0.593764	0.99524	1.69849	0.282068	NA	0.556573	0.744416	NA	2.27664	0.143661	NA
Gbgt1	1.25396	0.167675	0.999775	1.15689	0.200187	0.99524	1.01478	0.266037	0.681377	0.926227	0.318154	0.710042	2.27642	0.00907768	0.136626
LOC680663	-0.966613	0.471945	0.999775	-0.622367	0.62981	0.99524	2.66958	0.00906305	NA	1.16793	0.287008	NA	2.27546	0.0294377	0.261433
Nrcam	2.43907	5.88021e-05	0.423551	1.94958	0.00134585	0.283149	2.21257	0.000269212	0.0230764	2.33989	0.000117509	0.00941001	2.27225	0.000187554	0.0151492
Ccna2	1.25675	0.0192609	0.999775	1.62954	0.00223885	0.347194	2.32782	1.14068e-05	0.00462811	2.64219	6.20114e-07	0.000347349	2.27162	1.94525e-05	0.00414168
Ttk	1.18038	0.0241146	0.999775	1.52276	0.00330136	0.351102	2.16152	2.67308e-05	0.00628669	2.69696	1.47704e-07	0.000179785	2.2707	1.07171e-05	0.00334699
MGC109340	1.80441	0.0979853	0.999775	0.89271	0.427063	0.99524	1.19117	0.283095	0.695739	1.18035	0.291761	0.689308	2.26918	0.0355454	0.288695
Ush1c	2.44739	0.086529	0.999775	-0.22103	0.890869	0.99524	1.74881	0.233922	NA	1.05658	0.497422	NA	2.25954	0.119531	NA
Slc7a15	0.463061	0.67084	0.999775	1.34656	0.190002	0.99524	1.38298	0.178394	0.588617	0.287789	0.794236	0.941976	2.25091	0.0257684	0.244544
B3galnt1	0.040722	0.948538	0.999775	0.517114	0.403022	0.99524	1.61163	0.00800975	0.147273	1.55435	0.0107917	0.17126	2.25019	0.000203536	0.0158389
Pqlc3	0.474221	0.369376	0.999775	0.133287	0.801105	0.99524	1.85603	0.000377016	0.0277539	1.00028	0.0569814	0.373494	2.24815	1.64596e-05	0.0038905
Pou2f3	-0.0181619	0.99193	0.999775	-0.800847	0.655618	0.99524	2.14759	0.182511	NA	1.61207	0.328704	NA	2.244	0.166299	NA
Pinlyp	0.561628	0.857372	0.999775	-0.221054	0.943607	0.99524	1.32045	0.671222	NA	1.13362	0.716786	NA	2.24124	0.466306	NA
Rab6b	1.42656	0.145547	0.999775	1.21292	0.216313	0.99524	2.19772	0.0184918	0.225284	2.29683	0.014092	0.196706	2.23909	0.0176151	0.202292
Ccnb1	1.10979	0.028137	0.999775	1.47728	0.00333895	0.351102	2.22585	9.17572e-06	0.00420897	2.75467	3.89811e-08	9.48955e-05	2.23376	8.75076e-06	0.00311302
Disp2	-0.748926	0.525073	0.999775	0.808279	0.398803	0.99524	1.22875	0.187245	NA	1.28094	0.172325	NA	2.23089	0.01307	0.169352
Knstrn	1.70507	0.00332756	0.999775	1.5182	0.00891549	0.534618	2.11806	0.000242668	0.0216824	2.75001	1.74636e-06	0.000494341	2.22375	0.00012046	0.0119035
Klri2	2.54855	0.0155281	0.999775	0.710286	0.53103	0.99524	2.72717	0.00902935	0.156344	2.05131	0.05516	0.367585	2.2199	0.0377273	0.29477
Plk1	1.27832	0.0197436	0.999775	1.29749	0.01764	0.630707	2.36614	1.28398e-05	0.00471442	2.43653	7.14595e-06	0.00135907	2.21479	4.67819e-05	0.00654474
Ccna1	0.561657	0.760498	0.999775	-0.798105	0.664903	0.99524	0.382916	0.835271	NA	1.41656	0.421654	NA	2.21453	0.19506	NA
Sh3bgr	1.12555	0.145437	0.999775	0.796636	0.306636	0.99524	0.700582	0.372783	0.762223	2.25619	0.00213389	0.0664289	2.21368	0.00273899	0.0679346
Opn4	1.58915	0.5478	0.999775	-0.221037	0.934878	0.99524	0.381324	0.887871	NA	-0.597587	0.825167	NA	2.20621	0.399279	NA
Pate4	1.6929	0.262126	0.999775	0.933122	0.550386	0.99524	2.2355	0.116596	NA	2.01747	0.16807	NA	2.19452	0.133559	NA
Cldn23	1.31461	0.086832	0.999775	1.65438	0.0260558	0.714257	1.60914	0.0310744	0.281905	1.35422	0.0767163	0.419305	2.19162	0.00291867	0.0699342
Pate2	2.2815	0.0545303	0.999775	2.63463	0.0213963	0.68043	3.16735	0.00460074	NA	2.48187	0.0336842	NA	2.18854	0.0696052	0.388711
Gria3	0.859179	0.0564869	0.999775	0.983753	0.0285027	0.723605	1.88058	2.58573e-05	0.00628669	1.09248	0.0151156	0.20108	2.18162	1.05951e-06	0.00113279
Troap	1.0455	0.0790673	0.999775	1.21684	0.0400061	0.788265	1.90831	0.00120293	0.0526694	2.50203	2.08373e-05	0.00288217	2.17992	0.000217447	0.0168164
Myl3	2.0564	0.205925	0.999775	1.48311	0.37535	0.99524	1.42783	0.393773	NA	1.64156	0.323475	NA	2.17921	0.180327	NA
Uhrf1	0.688593	0.291518	0.999775	1.57074	0.0143493	0.592347	2.13515	0.000827367	0.043795	2.00897	0.00170492	0.0592922	2.17852	0.000665144	0.0302252
Cib2	0.741055	0.290999	0.999775	0.675743	0.331787	0.99524	1.89085	0.00455978	0.112808	1.70235	0.011502	0.176771	2.17831	0.00109261	0.0396621
RGD1309036	0.571704	0.515978	0.999775	1.37459	0.0905105	0.918163	1.37535	0.09085	0.44702	2.36367	0.00249892	0.0734978	2.17454	0.00605866	0.107306
Akr7a3	0.0149979	0.977262	0.999775	0.0191294	0.970996	0.995887	1.43025	0.00652386	0.133362	0.864502	0.100231	0.462988	2.17138	3.62404e-05	0.0055028
Sidt1	1.417	0.00683599	0.999775	1.16783	0.0259699	0.714257	1.8244	0.00040007	0.0288145	1.75339	0.00072461	0.0351393	2.16692	2.58496e-05	0.00459791
Gpr37l1	0.942995	0.541506	0.999775	-0.223139	0.891899	0.99524	-0.769666	0.639241	NA	1.62954	0.270724	NA	2.166	0.136014	NA
Sgcg	-0.0154198	0.994209	0.999775	-0.221027	0.917135	0.99524	-0.190477	0.928555	NA	0.556575	0.793326	NA	2.1658	0.28205	NA
Kif22	0.890266	0.078306	0.999775	1.02453	0.0420271	0.795765	2.14961	1.7547e-05	0.00547645	2.31214	3.87474e-06	0.000889874	2.15708	1.68731e-05	0.0038905
P2rx1	0.76257	0.261485	0.999775	1.59729	0.0157151	0.604504	1.73212	0.00871549	0.153628	1.3957	0.036466	0.304434	2.15434	0.00108356	0.0394484
Pof1b	0.561655	0.705024	0.999775	1.62852	0.223476	0.99524	2.34631	0.0661084	NA	2.23596	0.0849349	NA	2.1536	0.102042	NA
Pdpn	2.36392	0.0739161	0.999775	1.9548	0.142706	0.99524	1.06	0.451294	NA	0.474479	0.750013	NA	2.14295	0.110585	NA
Ifit3	0.0611538	0.920326	0.999775	0.204854	0.737424	0.99524	1.33972	0.0281627	0.270031	0.501867	0.411417	0.769137	2.1358	0.000464712	0.0248626
Serpinb5	1.37934	0.0538233	0.999775	0.960496	0.186248	0.99524	2.115	0.00192148	0.0684783	1.9956	0.00384503	0.0955136	2.13512	0.00197926	0.055504
Slco4a1	1.4648	0.00620749	0.999775	0.939898	0.0855118	0.910482	1.74797	0.000824513	0.043795	1.44209	0.00710587	0.138388	2.13243	4.23923e-05	0.00615901
Coro6	0.599335	0.293382	0.999775	0.898865	0.114314	0.962185	1.78208	0.00170639	0.0646527	1.62703	0.00420939	0.101747	2.13009	0.000176917	0.0145892
Fam170a	0.937371	0.425188	0.999775	0.52113	0.664109	0.99524	0.267796	0.828348	NA	1.4056	0.214253	NA	2.12624	0.051934	NA
Foxc2	0.561619	0.876733	0.999775	-0.221062	0.951316	0.99524	1.46492	0.684133	NA	0.556537	0.87784	NA	2.11821	0.554693	NA
Mir24-2	-0.5925	0.749928	0.999775	-0.221031	0.905352	0.99524	2.02674	0.238184	NA	2.20834	0.198691	NA	2.11759	0.221965	NA
Fst	0.183048	0.858929	0.999775	1.10388	0.244204	0.99524	0.535097	0.586793	0.874015	-0.393395	0.71965	0.918195	2.11109	0.0218958	0.227187
Mmp27	1.78489	0.117237	0.999775	2.04773	0.0676093	0.86653	1.94618	0.0838013	0.430029	1.26094	0.280326	0.678863	2.10258	0.0631649	0.371352
Cep55	1.24264	0.0282391	0.999775	0.942643	0.0965614	0.932988	2.17884	9.41045e-05	0.0121855	2.12686	0.000143123	0.0104902	2.10091	0.000176924	0.0145892
Cdca3	1.32289	0.0214367	0.999775	1.48832	0.00924148	0.536629	2.28092	5.8258e-05	0.00909123	2.78842	8.42804e-07	0.000393784	2.09282	0.000242097	0.0180945
Car13	0.519829	0.703945	0.999775	1.74374	0.148469	0.99524	2.73205	0.0178551	NA	2.30539	0.0511874	NA	2.08677	0.0833951	0.424297
Evpl	0.217127	0.840321	0.999775	0.762886	0.450364	0.99524	1.19079	0.227114	0.643641	2.05459	0.0315176	0.281617	2.08544	0.029684	0.262311
Dpysl4	-0.592494	0.891081	0.999775	-0.7981	0.853656	0.99524	-0.76755	0.859199	NA	-0.597576	0.890153	NA	2.08213	0.626345	NA
Cdca2	1.20145	0.0201603	0.999775	1.18067	0.0220153	0.691035	2.06398	5.36751e-05	0.00900444	2.51779	7.95798e-07	0.000387458	2.07415	5.16994e-05	0.00699684
Tnfrsf13b	0.371445	0.773062	0.999775	0.233806	0.855047	0.99524	0.788859	0.516592	NA	1.37769	0.242474	NA	2.0725	0.0696533	NA
Matn4	0.910555	0.318518	0.999775	1.2475	0.154086	0.99524	1.78619	0.0354802	0.299906	1.72947	0.0442148	0.33324	2.07035	0.0148842	0.18169
Cd300lb	1.72058	0.150954	0.999775	1.53893	0.198424	0.99524	2.20233	0.0556929	NA	1.67452	0.163077	NA	2.06972	0.0792563	NA
Stac2	-0.592501	0.790113	0.999775	1.31609	0.541478	0.99524	0.392718	0.859893	NA	0.55657	0.80257	NA	2.06963	0.330428	NA
Pnpla1	0.46083	0.467874	0.999775	0.496096	0.426033	0.99524	0.740231	0.228242	0.644557	1.17508	0.0520781	0.360167	2.06946	0.000405211	0.0232502
RGD1566401	0.74688	0.422477	0.999775	1.929	0.0281548	0.719214	0.704516	0.445774	0.804878	1.26815	0.161674	0.555496	2.0675	0.0193805	0.213203
Rhcg	0.440396	0.528858	0.999775	0.730035	0.279656	0.99524	1.20385	0.067925	0.397444	1.40787	0.0325376	0.28625	2.06161	0.00139508	0.0449945
Ribc2	-0.0154305	0.994911	0.999775	1.44487	0.546244	0.99524	0.386589	0.87304	NA	0.556564	0.818047	NA	2.06047	0.384688	NA
LOC691670	0.417404	0.677908	0.999775	1.00898	0.288004	0.99524	0.872766	0.362883	0.754529	1.80557	0.0505723	0.355002	2.05789	0.0251939	0.242606
Fsip1	1.00306	0.166305	0.999775	0.981749	0.171149	0.99524	1.7883	0.0101336	0.165122	2.02399	0.00355723	0.0919292	2.05173	0.00322619	0.0748032
Mki67	0.751078	0.098304	0.999775	0.866937	0.0561581	0.835758	1.76055	0.000102796	0.0122982	2.01858	8.4498e-06	0.00158232	2.04976	6.13341e-06	0.00248348
Lipg	0.56165	0.766547	0.999775	0.983279	0.59411	0.99524	1.90652	0.2792	NA	1.73943	0.330829	NA	2.04345	0.249562	NA
Ccdc87	0.56165	0.771825	0.999775	0.356042	0.854147	0.99524	2.38915	0.188505	NA	1.13364	0.558334	NA	2.04227	0.27623	NA
Gucy2f	0.561635	0.8562	0.999775	0.356027	0.908545	0.99524	0.386578	0.900737	NA	0.556553	0.857487	NA	2.03905	0.505644	NA
Usp18	0.622516	0.298294	0.999775	-0.00595031	0.992069	0.998631	1.34085	0.0250427	0.255729	0.507156	0.39682	0.762524	2.03406	0.000675408	0.0303592
Pttg1	1.16267	0.0439543	0.999775	1.28206	0.0253638	0.714007	1.95623	0.000579851	0.0369526	2.63871	3.1188e-06	0.00077303	2.03083	0.000368683	0.0220696
Fut2	-0.592499	0.721525	0.999775	1.28704	0.412284	0.99524	1.99839	0.184241	NA	1.4323	0.36197	NA	2.02925	0.184145	NA
Slc22a8	0.70432	0.348538	0.999775	0.570337	0.446346	0.99524	0.708556	0.342487	0.742612	1.42416	0.0525696	0.361104	2.02605	0.00533244	0.0998917
Ctf2	0.490821	0.776344	0.999775	1.53782	0.339886	0.99524	1.05659	0.522201	NA	-0.60022	0.734359	NA	2.02222	0.207214	NA
Top2a	1.14736	0.0335711	0.999775	1.22994	0.0225769	0.697944	2.19606	4.50159e-05	0.00857712	2.58459	1.56063e-06	0.000487859	2.02028	0.000176875	0.0145892
Kif2c	1.27131	0.025839	0.999775	1.11677	0.0500911	0.817229	1.99293	0.000433204	0.0304661	2.54479	6.73832e-06	0.00130189	2.01694	0.000378705	0.0223472
Hoxd9	-1.17224	0.509564	0.999775	-0.800771	0.652333	0.99524	-0.188977	0.91526	NA	0.493497	0.775109	NA	2.01361	0.211993	NA
Tmem8c	-0.0154351	0.994969	0.999775	0.93311	0.703039	0.99524	0.958687	0.695204	NA	1.94472	0.416276	NA	2.01216	0.402504	NA
Cenpw	1.29874	0.058003	0.999775	1.20951	0.0761779	0.892231	1.88491	0.00492533	0.118353	2.56268	0.000113886	0.00924147	2.01099	0.00282233	0.0689037
Megf10	0.561635	0.860865	0.999775	-0.221047	0.945003	0.99524	0.958019	0.764916	NA	-0.0205216	0.99489	NA	2.00959	0.526329	NA
Ankrd13d	0.795224	0.143084	0.999775	0.781205	0.148721	0.99524	1.62717	0.0023709	0.0775769	1.48711	0.00565138	0.119632	2.00652	0.00017675	0.0145892
Slc34a2	1.11681	0.0570618	0.999775	1.10449	0.0598449	0.854221	1.80081	0.00214975	0.0730033	1.27463	0.0298706	0.275652	2.00373	0.000639091	0.02961
Nme4	0.559184	0.550128	0.999775	0.502629	0.587373	0.99524	1.44933	0.101404	0.462974	0.574441	0.538726	0.835391	2.00025	0.0226225	0.231387
Fam83d	1.12276	0.0594809	0.999775	1.44029	0.0142119	0.592347	2.27759	8.506e-05	0.0117653	2.97386	2.47411e-07	0.000232036	1.99307	0.000659752	0.03009
Odf3	1.73306	0.143118	0.999775	0.998135	0.41401	0.99524	1.66315	0.157788	NA	0.964627	0.437425	NA	1.99286	0.0901662	0.436323
Neil3	1.74399	0.073359	0.999775	1.15408	0.247805	0.99524	2.73902	0.00316649	0.0902634	2.29907	0.0152694	0.20108	1.98672	0.0400634	0.301958
Kifc1	1.11785	0.0303469	0.999775	1.34198	0.00906975	0.536629	1.91132	0.000193161	0.018865	2.13586	3.09602e-05	0.00347493	1.9862	0.00010942	0.0113532
Arhgef16	0.349746	0.500701	0.999775	-0.149073	0.779677	0.99524	0.59263	0.239685	0.65546	0.541352	0.290008	0.687133	1.98584	3.36747e-05	0.00530738
Spata31d1d	0.956556	0.410989	0.999775	0.811259	0.484074	0.99524	0.99913	0.385121	NA	1.03123	0.373506	NA	1.98409	0.0763928	0.405269
Gdpd3	2.34976	0.115263	0.999775	1.31148	0.402529	0.99524	1.36929	0.381154	NA	-0.597581	0.719197	NA	1.97313	0.197998	NA
Got1l1	-0.592498	0.701615	0.999775	1.29333	0.370962	0.99524	2.10314	0.123912	NA	1.74648	0.21706	NA	1.97291	0.160376	NA
Tsnaxip1	0.308192	0.7503	0.999775	0.436583	0.644937	0.99524	2.23276	0.0120061	0.18064	1.32862	0.147333	0.539052	1.97165	0.0286969	0.258054
Ercc6l	0.995956	0.0381129	0.999775	0.891721	0.0623758	0.858538	1.88783	5.44466e-05	0.00900444	2.36974	3.5992e-07	0.00027731	1.9675	2.82234e-05	0.00488068
Spire2	0.156883	0.801499	0.999775	0.943715	0.112539	0.960622	1.61487	0.0056925	0.125524	1.45796	0.0133624	0.191349	1.96218	0.000773589	0.0327618
Irg1	1.50784	0.0968459	0.999775	-0.00647736	0.99478	0.998631	2.037	0.0214252	0.239188	2.02076	0.0233063	0.247203	1.96124	0.0287327	0.258117
Cdc20	1.19324	0.0349149	0.999775	1.29411	0.0220119	0.691035	1.8767	0.000882699	0.043795	2.37887	2.46804e-05	0.00303444	1.95908	0.00052124	0.0260641
Nusap1	1.05977	0.0563973	0.999775	1.19422	0.0307488	0.737908	2.3175	2.3373e-05	0.00618471	2.64162	1.40069e-06	0.000476991	1.95883	0.000374056	0.0222311
Gstm3	1.61747	0.0328404	0.999775	1.7979	0.0173682	0.627085	2.04152	0.00685116	0.136262	3.11142	3.54132e-05	0.0038146	1.95723	0.0097113	0.142253
Aqp7	0.468683	0.405388	0.999775	0.491456	0.380863	0.99524	1.19811	0.0311642	0.28224	1.00718	0.0713689	0.409224	1.95706	0.000408778	0.0233472
Catsper3	1.78801	0.297501	0.999775	0.356045	0.845564	0.99524	0.86713	0.627962	NA	1.39812	0.424089	NA	1.95651	0.253527	NA
Pcdha10	1.02068	0.497047	0.999775	-0.2193	0.89172	0.99524	0.284854	0.855803	NA	2.54843	0.0670988	NA	1.95336	0.172396	NA
Ect2	1.22629	0.0170778	0.999775	1.15702	0.0241955	0.705742	2.01411	7.8816e-05	0.0112864	2.34725	4.13607e-06	0.000915349	1.95172	0.000135623	0.0127928
RGD1559903	1.54952	0.268064	0.999775	1.64424	0.22838	0.99524	0.892683	0.54058	NA	1.75216	0.202127	NA	1.94331	0.155342	NA
Fam111a	0.879594	0.116255	0.999775	1.30275	0.0190514	0.647562	2.30891	2.87317e-05	0.00647634	2.3126	2.84416e-05	0.00332876	1.93524	0.000481845	0.0252862
Trem3	0.315329	0.577812	0.999775	0.350031	0.534693	0.99524	1.61539	0.00364969	0.0990286	2.01523	0.000281463	0.0171299	1.93312	0.000503927	0.0254182
Fam229b	1.11312	0.485087	0.999775	1.89651	0.203061	0.99524	1.6222	0.28505	NA	1.43758	0.354032	NA	1.93252	0.202664	NA
Prc1	1.08916	0.0259217	0.999775	0.991481	0.0424208	0.795765	2.0416	2.69345e-05	0.00628669	2.39077	8.73495e-07	0.000393784	1.92965	7.45391e-05	0.00909889
Tmem171	1.01871	0.104774	0.999775	0.56129	0.376919	0.99524	2.01922	0.000855734	0.043795	2.1126	0.00049915	0.0271234	1.91627	0.00173276	0.0517376
Lrrc15	1.26055	0.351939	0.999775	1.54496	0.238039	0.99524	2.15171	0.0906072	NA	1.96765	0.128072	NA	1.9133	0.143093	NA
Dlgap5	0.872432	0.0584357	0.999775	1.20014	0.00870542	0.530851	1.63765	0.000326006	0.0256009	2.18266	1.56314e-06	0.000487859	1.90534	2.92566e-05	0.00492262
Nkx2-3	-0.0154649	0.997356	0.999775	-0.221071	0.962222	0.99524	0.386551	0.933994	NA	0.556525	0.905086	NA	1.90502	0.681974	NA
Best2	1.81086	0.337563	0.999775	0.933116	0.630692	0.99524	2.32861	0.202146	NA	1.13364	0.559176	NA	1.89523	0.316957	NA
Nptxr	0.677474	0.132835	0.999775	0.980702	0.0263731	0.7155	1.69034	9.72833e-05	0.0122982	1.88254	1.41991e-05	0.00233556	1.89485	1.3142e-05	0.00340899
Mx1	0.413315	0.51141	0.999775	-0.0412482	0.947757	0.99524	1.32164	0.0356833	0.300588	0.261354	0.67801	0.902993	1.89484	0.00259797	0.0660534
Gpr20	-0.594353	0.708274	0.999775	-0.222883	0.88841	0.99524	1.11617	0.441276	NA	0.969557	0.512657	NA	1.89436	0.179057	NA
Crb2	1.59496	0.608902	0.999775	-0.221058	0.943814	0.99524	1.46639	0.63765	NA	1.13362	0.717788	NA	1.88662	0.544068	NA
Depdc1	1.3958	0.0248358	0.999775	1.33496	0.0310817	0.74103	2.189	0.000321713	0.0254278	2.57781	2.14796e-05	0.00290499	1.88439	0.00222776	0.0597797
Acoxl	0.56164	0.843426	0.999775	0.356033	0.90036	0.99524	0.386583	0.891861	NA	0.556558	0.844825	NA	1.88401	0.503152	NA
Hmmr	1.13756	0.0269195	0.999775	1.2463	0.0149984	0.600977	1.97997	0.000103058	0.0122982	2.61836	2.65407e-07	0.000232036	1.87587	0.000243664	0.0180945
Ttc39d	-0.0154381	0.995535	0.999775	-0.221046	0.936135	0.99524	2.10822	0.433479	NA	1.13363	0.681116	NA	1.87259	0.492549	NA
Trim9	0.561648	0.809087	0.999775	1.00312	0.660663	0.99524	0.393013	0.865682	NA	1.04812	0.647031	NA	1.87108	0.404104	NA
Tfap2e	-0.594657	0.718993	0.999775	0.726503	0.640864	0.99524	0.41043	0.796983	NA	1.42745	0.34371	NA	1.86986	0.207649	NA
Tmem14a	0.561654	0.730069	0.999775	1.88164	0.201538	0.99524	2.21677	0.126506	NA	1.52842	0.316308	NA	1.86747	0.214867	NA
Lrrc75b	0.758497	0.12475	0.999775	0.908557	0.0617676	0.858538	1.22626	0.01091	0.171572	0.736744	0.136431	0.524334	1.86691	9.13239e-05	0.0100626
Rnase10	0.0220367	0.978437	0.999775	-0.11131	0.890779	0.99524	1.50847	0.0435081	0.327711	0.67684	0.385421	0.754964	1.86617	0.0123913	0.165719
Mir93	-1.1278	0.45927	0.999775	0.527142	0.702709	0.99524	-0.147281	0.919886	NA	0.518936	0.711518	NA	1.86425	0.152821	NA
Traip	1.21868	0.0376655	0.999775	0.974626	0.0968348	0.932988	2.12988	0.000180778	0.0178897	2.31266	4.79685e-05	0.00478584	1.86205	0.00124284	0.0423948
Zdhhc11	0.561635	0.864115	0.999775	0.356028	0.91361	0.99524	-0.190497	0.953711	NA	0.556553	0.865333	NA	1.86059	0.5679	NA
Cdkn3	1.38565	0.0149071	0.999775	1.64757	0.00351082	0.357282	1.90196	0.000727566	0.0416212	2.76829	7.3413e-07	0.000372326	1.85555	0.00104079	0.0387791
Lhx1	2.02008	0.0740299	0.999775	1.30867	0.256207	0.99524	0.735363	0.536865	0.849989	2.15685	0.0554874	0.368844	1.85391	0.104881	0.46729
Crabp2	1.72244	0.0200556	0.999775	1.77821	0.0149473	0.600977	1.23471	0.102016	0.464215	0.644212	0.42256	0.774174	1.85238	0.0123715	0.165632
Amn	-0.0169765	0.99115	0.999775	-0.222584	0.884368	0.99524	1.1211	0.418221	NA	2.07597	0.116412	NA	1.85106	0.169393	NA
Nuf2	0.854329	0.0777443	0.999775	1.09001	0.0231255	0.701773	1.75467	0.000225895	0.0206736	2.30672	1.13771e-06	0.000432757	1.85037	0.000105069	0.0110865
Cacna2d3	0.764615	0.307028	0.999775	1.40504	0.0482275	0.806928	2.33367	0.00070527	0.0411032	1.77646	0.0118951	0.181665	1.84363	0.00924418	0.137843
Fcrl6	0.489885	0.783365	0.999775	0.739737	0.669673	0.99524	1.9893	0.226904	NA	0.491506	0.781602	NA	1.84187	0.270581	NA
Erich6	-1.22589	0.264965	0.999775	-0.681919	0.48467	0.99524	1.2487	0.121135	0.500802	0.70684	0.404202	0.766061	1.84101	0.0202873	0.217677
Lgals3bp	0.0297084	0.943809	0.999775	0.110444	0.793266	0.99524	1.1845	0.00492977	0.118353	0.468539	0.26621	0.66608	1.83904	1.26814e-05	0.00340899
RGD1565410	1.13872	0.609646	0.999775	0.356035	0.873166	0.99524	1.98058	0.35835	NA	1.65481	0.450003	NA	1.83694	0.402677	NA
Tnr	-0.015421	0.994831	0.999775	-0.221029	0.92602	0.99524	0.905099	0.699922	NA	-0.597579	0.801781	NA	1.83574	0.425366	NA
Glod5	1.00474	0.253051	0.999775	0.655029	0.458997	0.99524	0.933086	0.286403	0.698585	1.26624	0.145559	0.535901	1.83554	0.0323244	0.272862
Nol3	0.0116787	0.979849	0.999775	0.0663591	0.884218	0.99524	0.59567	0.181827	0.592714	0.837048	0.0600812	0.382284	1.83496	2.42086e-05	0.00448957
Fat3	2.66985	0.10671	0.999775	2.41365	0.145522	0.99524	0.954712	0.594365	NA	2.28154	0.176363	NA	1.83334	0.294316	NA
Ldhal6b	1.23639	0.171152	0.999775	1.06038	0.239685	0.99524	0.0952463	0.923467	NA	0.194327	0.845678	NA	1.83274	0.0363916	0.291791
Oas2	0.221223	0.650707	0.999775	-0.00130711	0.997865	0.999318	1.02017	0.0361078	0.302481	0.306616	0.530178	0.831386	1.8274	0.000171152	0.0145892
Cenpt	0.98257	0.0825154	0.999775	1.27695	0.0226867	0.69796	2.02914	0.000258985	0.0226789	2.33751	2.52051e-05	0.0030418	1.82264	0.00111057	0.0398492
Nptx1	2.17761	0.0720274	0.999775	1.80149	0.139216	0.99524	2.16141	0.0725859	NA	1.70496	0.167414	NA	1.81752	0.141534	0.529342
Ddi1	2.78248	0.0632694	0.999775	1.48364	0.358611	0.99524	2.58914	0.0842491	NA	1.13365	0.494243	NA	1.81694	0.258982	NA
Lrrc63	1.13873	0.475178	0.999775	2.86757	0.0413852	0.795765	1.97563	0.18422	NA	2.32863	0.112545	NA	1.81063	0.240846	NA
Oas1a	0.425856	0.461089	0.999775	-0.143547	0.803872	0.99524	1.30775	0.0234942	0.249245	0.287635	0.618676	0.872295	1.81063	0.0017087	0.0515134
Sgcb	0.479087	0.249302	0.999775	0.578513	0.162718	0.99524	1.37662	0.00083638	0.043795	0.853608	0.0393754	0.315196	1.80851	1.12711e-05	0.00334699
Col11a1	-0.0168685	0.991091	0.999775	1.89049	0.145239	0.99524	1.49077	0.261937	NA	0.882297	0.530143	NA	1.80426	0.174257	NA
Sftpd	0.953811	0.359229	0.999775	-0.633233	0.60676	0.99524	1.06458	0.295229	NA	1.64094	0.0975122	NA	1.80252	0.0683132	0.384698
Eddm3b	1.30617	0.0448219	0.999775	0.607721	0.366342	0.99524	1.59644	0.0120656	0.180775	1.5614	0.0150349	0.20108	1.79487	0.00498029	0.0961909
Anks1b	-0.0170903	0.991216	0.999775	-0.222698	0.885931	0.99524	-0.19452	0.900194	NA	0.848268	0.559642	NA	1.79477	0.192257	NA
Uba7	0.257823	0.50611	0.999775	0.0838792	0.828721	0.99524	1.28758	0.000880778	0.043795	0.490947	0.205298	0.609187	1.79458	3.5442e-06	0.00200586
Bard1	0.89125	0.0880419	0.999775	1.44341	0.00457975	0.385824	2.18398	1.34357e-05	0.00471442	2.45622	9.48935e-07	0.000411249	1.79387	0.000427817	0.0237507
Atf7ip2	1.47504	0.246687	0.999775	-0.129671	0.927899	0.99524	-0.64113	0.664436	NA	1.4564	0.253056	NA	1.79208	0.155207	NA
Rasl11b	0.461103	0.476893	0.999775	0.689012	0.279131	0.99524	1.03034	0.10228	0.464696	1.47549	0.0184629	0.223613	1.79191	0.00405159	0.0852123
Polq	0.592212	0.259998	0.999775	1.01431	0.0489275	0.81158	1.62824	0.00137376	0.0564913	1.61124	0.00160982	0.0581445	1.79111	0.000448236	0.0243711
Xkr5	1.03545	0.0996185	0.999775	0.987571	0.113887	0.961639	2.12	0.000474355	0.0324373	2.43464	5.75885e-05	0.00531036	1.79079	0.00363248	0.0794869
Myom2	0.561657	0.767904	0.999775	0.935553	0.615513	0.99524	-0.767555	0.686724	NA	1.05372	0.570744	NA	1.79019	0.322135	NA
Mei1	1.55378	0.146808	0.999775	1.76531	0.0908	0.918163	1.54016	0.145968	NA	2.0983	0.0427923	NA	1.77728	0.0946068	0.446344
Casc5	0.848707	0.143771	0.999775	0.857378	0.137043	0.994576	1.88124	0.00087356	0.043795	1.95662	0.000549114	0.0288725	1.77624	0.00180716	0.0528191
Hist1h2an	-0.907392	0.342019	0.999775	-1.57318	0.116875	0.967292	0.990269	0.243437	0.66002	0.155044	0.860801	0.963259	1.773	0.0346027	0.285323
Cenpq	0.85187	0.115745	0.999775	1.084	0.0417144	0.795765	1.73894	0.000892981	0.0440055	2.21802	2.01727e-05	0.00285513	1.7724	0.000772348	0.0327618
Tpsb2	1.18288	0.0839365	0.999775	1.61113	0.0155385	0.604504	1.43525	0.0325214	0.286427	0.751687	0.284032	0.682582	1.772	0.00823669	0.128154
Mis18a	0.999382	0.193895	0.999775	1.25878	0.0951267	0.929081	2.05586	0.0053542	0.122502	2.60872	0.000371692	0.0214065	1.76998	0.0183233	0.206782
Bub1b	0.911801	0.0753407	0.999775	0.879994	0.0849434	0.910482	1.50466	0.00296793	0.0874923	2.02239	6.12979e-05	0.0055268	1.76649	0.00049116	0.0252862
Zfp365	-0.153181	0.850826	0.999775	0.407595	0.600168	0.99524	0.237388	0.762625	0.934972	0.426758	0.586893	0.85773	1.76545	0.0186467	0.208392
Kcnq3	-0.232464	0.79822	0.999775	-0.0740689	0.933311	0.99524	1.20125	0.150241	0.549762	0.639915	0.456848	0.794289	1.759	0.0338591	0.281805
Spag5	0.405775	0.444038	0.999775	0.813538	0.12075	0.973827	1.61871	0.00185083	0.0674499	2.19163	2.36784e-05	0.00303382	1.75708	0.000741559	0.0319059
Amtn	1.90485	0.253711	0.999775	0.915129	0.601626	0.99524	-0.190478	0.915398	NA	-0.0205025	0.990877	NA	1.75573	0.300175	NA
Pkmyt1	0.845211	0.0490233	0.999775	0.976358	0.0225229	0.697944	1.71742	5.54825e-05	0.00900444	2.06151	1.28272e-06	0.000473128	1.75192	4.03459e-05	0.00605237
Melk	0.498826	0.406391	0.999775	0.794765	0.178985	0.99524	1.99802	0.000560092	0.0360711	2.19118	0.000154483	0.0109963	1.74709	0.00277476	0.0681431
Atp6v0d2	1.84701	0.0493954	0.999775	1.23619	0.189432	0.99524	0.419514	0.658673	0.899817	1.71322	0.0685803	0.401906	1.74624	0.0635563	0.372295
Pgbd5	2.00991	0.150724	0.999775	2.73805	0.0433416	0.795765	2.00523	0.148799	NA	1.39352	0.33474	NA	1.74479	0.22128	0.621416
Cxcl10	0.0859689	0.886454	0.999775	-0.547423	0.363683	0.99524	0.718469	0.23213	0.647792	0.652122	0.27829	0.67738	1.74274	0.00372795	0.0808653
Vom1r100	2.70359	0.043339	0.999775	0.356047	0.817926	0.99524	1.72635	0.21759	NA	1.43281	0.322152	NA	1.74272	0.223118	NA
Guca1b	0.529281	0.560183	0.999775	0.262042	0.774097	0.99524	0.369939	0.683507	0.908903	0.77154	0.387358	0.75598	1.73967	0.0416597	0.306744
Ctnna2	1.03481	0.141003	0.999775	0.000244062	0.999736	0.999849	0.677196	0.339645	0.74142	0.35749	0.624258	0.874795	1.73857	0.0114961	0.159219
RGD1563815	-1.17412	0.652835	0.999775	-0.225575	0.931131	0.99524	-1.34918	0.605229	NA	-1.1792	0.651432	NA	1.73739	0.489438	NA
Necab2	0.320389	0.55845	0.999775	0.147467	0.787471	0.99524	1.00186	0.0637444	0.384297	0.988895	0.0679539	0.401132	1.73671	0.00124982	0.0423948
Sost	0.209258	0.694495	0.999775	0.415095	0.426175	0.99524	1.55265	0.00204749	0.0710031	0.757121	0.144624	0.535554	1.73554	0.000591015	0.0281944
Ncs1	-0.55468	0.632277	0.999775	-1.2254	0.322924	0.99524	1.18075	0.232798	NA	0.740988	0.469374	NA	1.73258	0.0768288	0.406316
Ephx1	0.0909076	0.827146	0.999775	0.0293182	0.943856	0.99524	1.02958	0.0133901	0.189221	0.826364	0.047141	0.344418	1.73119	3.20116e-05	0.00517631
Pcyox1l	0.301485	0.461078	0.999775	0.901217	0.0233698	0.701773	1.02501	0.00977225	0.161454	1.12562	0.00464033	0.107131	1.73083	1.07537e-05	0.00334699
Iqgap3	1.10095	0.0223711	0.999775	1.19637	0.0128744	0.587742	1.82442	0.000142684	0.0152346	2.22928	3.30246e-06	0.00077303	1.73033	0.000317686	0.0207006
Macc1	0.633112	0.674694	0.999775	1.06563	0.457442	0.99524	0.783093	0.593802	NA	0.87059	0.55462	NA	1.71879	0.221295	NA
Hist1h1a	-0.0136806	0.993234	0.999775	-0.219288	0.891885	0.99524	1.11552	0.450188	NA	0.473772	0.761432	NA	1.71677	0.236924	NA
Lefty1	1.91274	0.119547	0.999775	2.33958	0.0492549	0.811861	2.31833	0.0518816	NA	1.49236	0.237403	NA	1.71458	0.171869	NA
Aurkb	0.783929	0.140532	0.999775	0.773272	0.14501	0.99524	2.06877	8.34444e-05	0.0116745	2.16466	3.87801e-05	0.00410534	1.71331	0.00117304	0.0409119
Liph	0.693354	0.302485	0.999775	0.95525	0.145288	0.99524	0.280748	0.680929	0.908259	1.69233	0.00847808	0.15243	1.71088	0.00802511	0.125686
Kif23	0.48905	0.315064	0.999775	0.216815	0.656376	0.99524	1.26154	0.00852142	0.152309	1.34596	0.00506225	0.111023	1.71018	0.000355232	0.0217881
Fam72a	0.344542	0.514593	0.999775	0.66868	0.190397	0.99524	1.38604	0.00511235	0.120251	1.65999	0.000766809	0.0362209	1.70886	0.000553793	0.0271468
Espl1	0.717604	0.1048	0.999775	0.87877	0.0447565	0.797575	2.01738	2.68174e-06	0.00296747	2.14194	6.37555e-07	0.000347349	1.70884	8.14934e-05	0.0095724
LOC688459	1.13873	0.608877	0.999775	0.356041	0.872894	0.99524	0.959038	0.666387	NA	0.556566	0.802519	NA	1.70832	0.436784	NA
Fitm1	0.561648	0.780569	0.999775	1.28384	0.508312	0.99524	1.52738	0.427015	NA	1.9436	0.307558	NA	1.70816	0.377172	NA
Scg5	-0.0132476	0.991098	0.999775	0.362675	0.744747	0.99524	0.771812	0.473502	NA	0.544083	0.625266	NA	1.70623	0.0983542	NA
Ccdc40	1.26119	0.294466	0.999775	2.18965	0.0540318	0.829889	1.81769	0.115561	NA	1.1117	0.360086	NA	1.70538	0.148218	0.537097
Tuba3a	-0.592499	0.770587	0.999775	0.356047	0.860896	0.99524	0.936024	0.63827	NA	1.42526	0.46707	NA	1.70373	0.382536	NA
Begain	2.06442	0.00342952	0.999775	2.16621	0.00188308	0.323849	0.897365	0.229505	0.645307	1.85357	0.0092388	0.160005	1.70063	0.0186246	0.208351
LOC499542	0.561637	0.861964	0.999775	-0.221046	0.945441	0.99524	-0.190495	0.952972	NA	1.13363	0.725621	NA	1.69736	0.597133	NA
RGD1563015	0.182987	0.818196	0.999775	0.051935	0.947779	0.99524	0.736568	0.341336	0.742033	0.876724	0.258052	0.660485	1.69174	0.0263607	0.247711
Slc4a3	0.715242	0.2974	0.999775	0.113097	0.872612	0.99524	1.09897	0.0992139	0.46028	1.22709	0.0662327	0.396021	1.69132	0.0102719	0.147345
Hist1h1b	-0.424131	0.62169	0.999775	-1.45555	0.106793	0.954975	0.117199	0.888602	0.97127	-0.0599292	0.943588	0.98367	1.6905	0.0381249	0.295262
Slc7a3	2.16614	0.216963	0.999775	0.867823	0.640558	0.99524	1.44367	0.422018	NA	1.69574	0.343763	NA	1.69041	0.348746	NA
Il17rd	0.333281	0.647358	0.999775	0.55865	0.430748	0.99524	1.53355	0.0244548	0.252901	1.19836	0.084476	0.433315	1.68975	0.0136507	0.171856
Depdc1b	1.23996	0.100866	0.999775	1.04127	0.167993	0.99524	1.96533	0.00760234	0.143023	2.08656	0.00465844	0.107131	1.6888	0.0239212	0.237739
Ube2c	0.915013	0.123148	0.999775	0.86544	0.14337	0.99524	1.92251	0.000976278	0.0473437	2.48256	1.9413e-05	0.00279627	1.68648	0.00406342	0.0852123
Abcc3	0.262861	0.522953	0.999775	0.289171	0.482027	0.99524	1.33588	0.00114794	0.051182	0.99587	0.0154071	0.20133	1.68057	4.30354e-05	0.00615901
Mastl	0.854471	0.0885716	0.999775	1.02507	0.0392411	0.785149	1.82589	0.000201826	0.0194296	2.0683	2.52401e-05	0.0030418	1.67905	0.000686818	0.0305327
Tmprss2	-0.0450316	0.931616	0.999775	-0.0229002	0.965174	0.99524	0.465916	0.374026	0.763506	-0.0586271	0.911055	0.976058	1.67511	0.0013785	0.0448138
Svop	-0.708831	0.535263	0.999775	-1.60944	0.199913	0.99524	2.6179	0.00617136	0.130568	2.18587	0.0237539	0.24794	1.67194	0.0891876	0.434582
Cuzd1	-0.0154396	0.995566	0.999775	0.933105	0.73696	0.99524	1.43509	0.602295	NA	1.13363	0.683227	NA	1.67041	0.544586	NA
Map6d1	-0.0154409	0.996155	0.999775	-0.221048	0.945005	0.99524	0.971697	0.761651	NA	1.13363	0.723515	NA	1.66616	0.601053	NA
RT1-CE11	0.561631	0.862038	0.999775	0.356024	0.912282	0.99524	1.47906	0.644829	NA	-0.0205261	0.994933	NA	1.66595	0.604224	NA
Tfap2a	0.561633	0.863869	0.999775	0.356026	0.913452	0.99524	0.386576	0.906059	NA	0.556551	0.865089	NA	1.66562	0.609205	NA
Tmem45a	2.18923	0.135502	0.999775	0.857268	0.590575	0.99524	1.87978	0.203271	NA	1.72476	0.252609	NA	1.66551	0.275928	NA
Unc13c	0.561632	0.865068	0.999775	-0.22105	0.946677	0.99524	0.957962	0.771899	NA	0.55655	0.866277	NA	1.66541	0.612471	NA
Htr7	0.109543	0.943824	0.999775	0.340912	0.820503	0.99524	1.38875	0.326066	NA	0.121366	0.937326	NA	1.66436	0.239917	NA
Cthrc1	1.4766	0.108487	0.999775	1.34742	0.141255	0.99524	0.0737994	0.942331	0.986501	1.38857	0.133072	0.518454	1.66317	0.0696611	0.388711
Defa24	0.561604	0.913352	0.999775	-0.221071	0.965835	0.99524	-0.190521	0.970554	NA	-0.020548	0.996823	NA	1.65866	0.747419	NA
Kcnb2	-0.015466	0.997609	0.999775	-0.221071	0.965835	0.99524	0.386549	0.940299	NA	-0.020548	0.996823	NA	1.65866	0.74742	NA
Mcm5	1.04887	0.0608844	0.999775	1.08572	0.0520891	0.824429	1.81478	0.00113972	0.0510847	2.18286	9.04058e-05	0.0075891	1.65656	0.00301956	0.0713406
Spats2l	-0.036585	0.941103	0.999775	-0.00294887	0.99524	0.998631	0.859235	0.0810196	0.424969	0.261631	0.596591	0.862716	1.6564	0.000756144	0.0322423
Bcat1	0.0157561	0.981077	0.999775	-0.491025	0.472677	0.99524	1.08789	0.076276	0.415162	1.31435	0.0318595	0.283154	1.65478	0.00644318	0.110198
Mcm3	0.841569	0.0492042	0.999775	0.824787	0.0535262	0.829138	1.53488	0.000310806	0.0248583	2.05456	1.34265e-06	0.000476991	1.65247	0.000105056	0.0110865
Ly49i4	0.561657	0.779618	0.999775	0.874062	0.658335	0.99524	-0.190477	0.924398	NA	-0.020502	0.99185	NA	1.64885	0.393019	NA
Mmp11	0.197804	0.679022	0.999775	-0.0600721	0.900165	0.99524	0.967981	0.0370569	0.305648	0.826609	0.0774184	0.42063	1.64816	0.000348162	0.021567
Tmc7	1.14781	0.462802	0.999775	0.939804	0.549313	0.99524	2.44134	0.0867268	NA	0.556574	0.730839	NA	1.64686	0.278283	NA
Nhs	1.12726	0.178277	0.999775	1.0154	0.222717	0.99524	0.415996	0.632262	0.889074	0.735334	0.392067	0.759185	1.64571	0.0448417	0.318497
Cenpf	1.01048	0.0511371	0.999775	0.793646	0.125538	0.973827	1.7421	0.000726327	0.0416212	2.1921	2.07758e-05	0.00288217	1.64374	0.00146067	0.0456953
Cryba4	0.891818	0.551261	0.999775	-0.799978	0.615165	0.99524	1.75734	0.209877	NA	1.73629	0.219731	NA	1.64366	0.251228	NA
Cyp4f40	1.5418	0.166557	0.999775	0.193094	0.875959	0.99524	0.497119	0.678212	NA	0.345997	0.779508	NA	1.64103	0.141472	NA
Lgals4	-1.12118	0.388622	0.999775	-0.0424306	0.970242	0.99568	1.97816	0.0560335	0.36387	1.46334	0.166432	0.559153	1.63912	0.120549	0.495976
Pcdhb4	1.58481	0.200644	0.999775	0.816895	0.524112	0.99524	2.10103	0.080538	NA	2.26787	0.0593351	NA	1.63864	0.187575	0.585515
Ccdc153	1.87612	0.128685	0.999775	1.7572	0.152659	0.99524	1.68873	0.171746	NA	2.21138	0.0679107	NA	1.63558	0.196229	NA
Npffr2	0.557776	0.704781	0.999775	1.07411	0.438145	0.99524	0.375097	0.798714	NA	-0.0220491	0.988495	NA	1.63358	0.23082	NA
Zbp1	0.195689	0.67446	0.999775	-0.28143	0.54701	0.99524	0.936305	0.0428819	0.325876	0.317239	0.495476	0.813867	1.63226	0.000404808	0.0232502
Slc16a8	0.561656	0.712854	0.999775	1.64395	0.234593	0.99524	1.72199	0.211377	NA	2.21394	0.100619	NA	1.63053	0.251415	NA
Phf11b	0.218023	0.670515	0.999775	-0.0578998	0.910355	0.99524	0.216098	0.670542	0.903651	0.738677	0.139887	0.530452	1.62855	0.000856741	0.0348478
Mir3541	1.73469	0.366992	0.999775	0.356044	0.860012	0.99524	-0.190483	0.92483	NA	1.98249	0.298024	NA	1.62661	0.402886	NA
Phkg1	1.04324	0.0701466	0.999775	1.26089	0.024669	0.709439	0.893386	0.120292	0.499213	0.180463	0.77098	0.934584	1.6238	0.00376875	0.0813253
Cd163l1	1.09701	0.170194	0.999775	1.24055	0.113296	0.960622	0.576622	0.481815	0.824035	1.10601	0.16628	0.558996	1.62246	0.0379337	0.295052
Magi2	-0.528939	0.704981	0.999775	0.560044	0.651095	0.99524	-0.192401	0.885887	NA	1.14721	0.33792	NA	1.62236	0.165456	NA
RT1-T18	1.39108	0.253663	0.999775	1.43349	0.232623	0.99524	1.78959	0.129892	NA	0.388997	0.767969	NA	1.62083	0.18075	NA
Fndc7	2.25812	0.0539592	0.999775	-0.797246	0.572507	0.99524	0.800643	0.535476	NA	2.57809	0.0254166	NA	1.62	0.188209	NA
Fam151a	0.794	0.278436	0.999775	0.844145	0.241691	0.99524	1.1403	0.108831	0.477604	1.01324	0.160842	0.554924	1.61689	0.0219446	0.227504
Fam64a	0.0032034	0.99676	0.999775	-0.728693	0.370989	0.99524	0.781887	0.303029	0.712297	-0.494921	0.542745	0.836557	1.61597	0.0310275	0.267506
Vom1r99	0.48896	0.744746	0.999775	1.0705	0.447035	0.99524	-0.18956	0.90251	NA	0.854907	0.555425	NA	1.61535	0.244374	NA
Vsx2	-0.821271	0.421778	0.999775	0.449518	0.594506	0.99524	0.866597	0.289071	0.700576	0.822653	0.322069	0.711862	1.61498	0.0419104	0.30703
Kcnh6	2.56004	0.0627733	0.999775	2.11102	0.129492	0.981305	0.958706	0.526772	NA	1.99298	0.160077	NA	1.61418	0.273146	NA
Baalc	0.561657	0.765303	0.999775	-0.221027	0.906482	0.99524	1.37554	0.443522	NA	-0.0205016	0.991306	NA	1.6136	0.370613	NA
Aldh1a7	0.236903	0.645242	0.999775	0.0398898	0.938158	0.99524	1.07281	0.0305145	0.280449	0.894107	0.0744747	0.41368	1.61191	0.00108188	0.0394484
Slc1a6	-0.998297	0.48119	0.999775	0.334289	0.786702	0.99524	-0.563231	0.676187	NA	0.859855	0.476056	NA	1.61032	0.16733	NA
Slc38a5	1.07979	0.477675	0.999775	1.65448	0.246974	0.99524	1.59654	0.266864	NA	1.75724	0.221865	NA	1.60561	0.275083	NA
Ankrd7	2.13983	0.0775296	0.999775	1.3595	0.273942	0.99524	0.794382	0.537635	NA	2.16214	0.0742914	NA	1.60108	0.199901	0.597793
Fam46d	1.13867	0.796879	0.999775	-0.22108	0.960144	0.99524	0.972555	0.825973	NA	0.556517	0.899893	NA	1.60033	0.716834	NA
Ddias	0.782848	0.098097	0.999775	0.867586	0.0645213	0.862009	1.84879	6.12759e-05	0.00944115	1.98252	1.75295e-05	0.00260206	1.59617	0.0006078	0.0288844
Ndc80	0.739099	0.13237	0.999775	0.70102	0.151255	0.99524	1.84244	0.000114948	0.0134534	2.37621	5.87892e-07	0.000347349	1.59574	0.00093781	0.0369515
RGD1304810	-0.679538	0.533779	0.999775	0.707637	0.448027	0.99524	0.76668	0.410283	NA	-0.53193	0.618403	NA	1.59566	0.0779277	0.408461
Lingo3	0.0193069	0.989116	0.999775	1.21571	0.335948	0.99524	0.813371	0.531186	NA	0.628392	0.637859	NA	1.58965	0.20741	NA
Mir106b	-0.592499	0.748951	0.999775	1.64488	0.343215	0.99524	1.11027	0.534954	NA	1.26925	0.477022	NA	1.58927	0.370131	NA
Mrln	0.476801	0.765456	0.999775	0.874113	0.570063	0.99524	0.335336	0.833417	NA	1.78319	0.232805	NA	1.589	0.29361	NA
Gbp5	0.0722634	0.870974	0.999775	-0.447873	0.314812	0.99524	0.794328	0.0733336	0.409457	0.332794	0.454027	0.792739	1.58792	0.000339159	0.0212205
Ccnb2	1.05798	0.0413018	0.999775	0.898652	0.0827985	0.904411	1.67719	0.00111041	0.0502448	2.1745	2.26747e-05	0.00293657	1.58642	0.00211785	0.0581263
Cenpk	1.14729	0.0146327	0.999775	1.24277	0.0076822	0.51212	1.51331	0.00110953	0.0502448	1.7973	0.000104423	0.00870577	1.58425	0.000683375	0.0305327
Ahrr	1.2389	0.242402	0.999775	1.35264	0.193239	0.99524	2.051	0.0420559	NA	1.23235	0.244824	NA	1.58012	0.130865	0.514169
Dkkl1	0.257735	0.813874	0.999775	-0.480874	0.680139	0.99524	1.15523	0.250809	NA	0.488901	0.647463	NA	1.57776	0.114398	0.487903
Fam163b	1.72941	0.120733	0.999775	1.893	0.0834593	0.905803	0.823184	0.482855	NA	0.633407	0.601134	NA	1.57714	0.164107	0.557668
Fam178b	-0.0154252	0.994515	0.999775	0.356044	0.87392	0.99524	1.09349	0.618323	NA	1.02992	0.640935	NA	1.5765	0.470008	NA
Galr3	-0.0154251	0.994913	0.999775	1.2469	0.597256	0.99524	0.393272	0.870811	NA	-0.0205071	0.993237	NA	1.57633	0.504644	NA
Exd1	0.178355	0.769491	0.999775	-0.628971	0.332599	0.99524	0.7753	0.177201	0.587808	0.0798321	0.896477	0.971416	1.57364	0.00495818	0.0961909
LOC300308	1.16929	0.568372	0.999775	0.926853	0.652326	0.99524	0.887499	0.666233	NA	-0.597582	0.775229	NA	1.57354	0.437446	NA
Kif11	0.725695	0.0440039	0.999775	0.675336	0.0603738	0.854221	1.51885	2.12164e-05	0.00600571	1.72304	1.41075e-06	0.000476991	1.57319	1.10413e-05	0.00334699
Phlda3	0.693609	0.0549382	0.999775	0.926084	0.0103116	0.561288	1.59066	1.03367e-05	0.00433857	1.37644	0.000136795	0.0102151	1.57299	1.30647e-05	0.00340899
Gins1	0.799704	0.0522802	0.999775	1.07993	0.00767506	0.51212	1.6171	5.31399e-05	0.00900444	1.63729	4.57364e-05	0.0046016	1.57042	9.99533e-05	0.0109168
Erc2	0.47574	0.684314	0.999775	0.334683	0.773677	0.99524	0.269832	0.818096	NA	1.51816	0.163292	NA	1.568	0.151691	0.541177
Hist1h2ak	-1.13452	0.485209	0.999775	-0.377687	0.804643	0.99524	-0.371047	0.808393	NA	-1.71668	0.290927	NA	1.56687	0.265981	NA
Alpk3	0.347342	0.675927	0.999775	1.13943	0.141379	0.99524	0.796841	0.314334	0.722992	0.820677	0.304758	0.700438	1.56422	0.0426309	0.309661
Asf1b	0.547628	0.293243	0.999775	0.345261	0.507356	0.99524	1.53285	0.00266946	0.0824687	1.68159	0.000991029	0.0421683	1.56268	0.00228648	0.0612236
Cyp2c24	0.77823	0.605419	0.999775	-1.35251	0.410547	0.99524	1.80074	0.207922	NA	1.35859	0.352837	NA	1.56099	0.284337	NA
Dgki	-0.592497	0.874031	0.999775	-0.221029	0.952838	0.99524	-0.767553	0.837274	NA	-0.0205048	0.995622	NA	1.5537	0.674761	NA
Tk1	0.432695	0.358151	0.999775	0.338828	0.471518	0.99524	1.53081	0.00109601	0.0499647	1.47643	0.00165042	0.058398	1.54921	0.000961484	0.0374114
Slc6a11	-0.611375	0.699047	0.999775	-0.816983	0.605418	0.99524	-0.238537	0.875942	NA	1.88416	0.16608	NA	1.54608	0.264528	NA
Bfsp2	1.47792	0.293782	0.999775	1.90173	0.155638	0.99524	0.892721	0.540422	NA	0.556575	0.712311	NA	1.54087	0.276194	NA
Il17b	1.34099	0.0675045	0.999775	1.93941	0.00803409	0.51212	1.18182	0.107104	0.474949	1.27476	0.0823279	0.430453	1.54064	0.0356509	0.28899
Adcyap1	0.420494	0.759938	0.999775	0.248687	0.85621	0.99524	0.383417	0.77771	NA	-0.500097	0.735396	NA	1.5401	0.227535	NA
Sec14l5	1.50979	0.267112	0.999775	-1.37377	0.368146	0.99524	1.49961	0.265401	NA	1.42431	0.297596	NA	1.53825	0.261311	NA
Mesp2	0.744461	0.483281	0.999775	-0.863823	0.455978	0.99524	1.62485	0.114431	0.487487	0.901156	0.393438	0.759906	1.53741	0.139044	0.525228
Fam19a4	1.13072	0.415774	0.999775	3.70398	0.00411825	0.385253	2.49373	0.0579186	0.369991	3.37523	0.00939424	0.160437	1.53498	0.26275	0.660019
Tubb6	0.494321	0.246968	0.999775	0.960143	0.0241629	0.705742	1.24748	0.00337861	0.0939611	1.64666	0.000108531	0.00898669	1.53086	0.000322537	0.0207006
Cpxm2	0.504379	0.539666	0.999775	1.43592	0.0558019	0.834475	1.69116	0.0225771	0.244691	0.566939	0.48691	0.809301	1.53066	0.0444675	0.317593
Mirlet7a1	0.653598	0.703458	0.999775	0.334989	0.846864	0.99524	0.487379	0.776185	NA	0.454339	0.792735	NA	1.52744	0.352885	NA
Adam32	1.20797	0.421317	0.999775	-0.223079	0.891083	0.99524	-0.199856	0.902293	NA	1.17237	0.43603	NA	1.52671	0.303767	NA
Hist1h2ail1	0.636057	0.430275	0.999775	0.498888	0.534618	0.99524	1.09285	0.164057	0.566818	0.438576	0.590535	0.859391	1.52578	0.0511149	0.339327
Trpc6	0.50059	0.500538	0.999775	-1.31788	0.128619	0.978673	0.176174	0.814342	0.95236	0.56282	0.447138	0.790588	1.52517	0.0323169	0.272862
Foxj1	1.19499	0.159821	0.999775	0.979402	0.249755	0.99524	1.44111	0.081651	0.4263	0.813498	0.35251	0.730792	1.52118	0.0697048	0.388711
Brinp2	1.54701	0.418612	0.999775	0.356049	0.858247	0.99524	0.38247	0.847774	NA	-0.597579	0.764356	NA	1.52042	0.430502	NA
Arhgap11a	0.619197	0.0796105	0.999775	0.72259	0.0399753	0.788265	1.42013	4.90435e-05	0.00882646	1.77723	3.64522e-07	0.00027731	1.51974	1.44099e-05	0.00358835
Chrm5	0.752556	0.572635	0.999775	1.55428	0.215594	0.99524	0.204357	0.88207	NA	0.955344	0.466899	NA	1.51902	0.234898	NA
Hoxc4	0.561601	0.902809	0.999775	-0.221077	0.96166	0.99524	0.386545	0.933017	NA	1.13359	0.805306	NA	1.51761	0.74089	NA
LOC690352	-0.0154694	0.997413	0.999775	0.933068	0.844939	0.99524	-0.190525	0.968144	NA	0.55652	0.907136	NA	1.51675	0.750074	NA
Dlg2	0.657726	0.677068	0.999775	0.733524	0.635231	0.99524	0.270772	0.865763	NA	0.551552	0.727345	NA	1.51532	0.312699	NA
Pnck	1.27833	0.108666	0.999775	0.314975	0.710501	0.99524	1.27065	0.107038	0.474949	1.38623	0.0796418	0.424385	1.5134	0.0557983	0.351536
LOC100363294	0.536547	0.717161	0.999775	1.55645	0.248623	0.99524	2.45899	0.0583132	NA	2.33308	0.0755942	NA	1.51315	0.273235	NA
Mtl5	0.451898	0.555605	0.999775	0.353854	0.642027	0.99524	1.01585	0.167695	0.573367	0.877292	0.240562	0.645327	1.51222	0.0384944	0.296672
Parpbp	1.10306	0.0117022	0.999775	0.870671	0.0466871	0.805082	1.19534	0.00593519	0.129006	1.82937	2.12751e-05	0.00290499	1.5119	0.000501425	0.0254182
Spink3	1.55115	0.356718	0.999775	-0.221031	0.900916	0.99524	1.54589	0.353531	NA	2.1487	0.187742	NA	1.5108	0.374722	NA
Nos2	0.561653	0.860197	0.999775	-0.798104	0.802379	0.99524	-0.190479	0.95237	NA	-0.597579	0.851356	NA	1.51035	0.631698	NA
Plekha4	0.744581	0.0507699	0.999775	0.631754	0.0970681	0.932988	1.33926	0.000408223	0.0290579	0.767967	0.0439349	0.332365	1.51022	6.8285e-05	0.00859004
Cplx1	0.240806	0.74951	0.999775	0.260636	0.725332	0.99524	0.973416	0.172714	0.581221	1.2014	0.091652	0.446414	1.50711	0.0330522	0.277126
Mcpt2	1.20824	0.019191	0.999775	1.23616	0.0156986	0.604504	1.22124	0.0172168	0.215336	0.746064	0.156201	0.548659	1.50331	0.00339882	0.0768034
Arhgef19	0.699782	0.164495	0.999775	0.526033	0.296027	0.99524	1.232	0.014361	0.196185	0.885252	0.0786309	0.423114	1.49807	0.00291327	0.0699342
Hmgb1	-0.015421	0.993964	0.999775	0.356048	0.861352	0.99524	0.859268	0.668254	NA	0.556574	0.78484	NA	1.49639	0.449303	NA
Ifit2	0.079502	0.843672	0.999775	-0.0394967	0.921947	0.99524	0.662033	0.100323	0.461467	0.303366	0.451666	0.791716	1.49628	0.000203045	0.0158389
Cdc45	0.837531	0.0600583	0.999775	0.899301	0.0422187	0.795765	1.23651	0.00499763	0.11908	1.82787	3.00356e-05	0.00341676	1.49584	0.000692213	0.0305327
Trim59	0.892834	0.026045	0.999775	0.708275	0.077201	0.892231	1.51065	0.000129622	0.0143125	1.95959	6.26122e-07	0.000347349	1.49529	0.000165805	0.0145892
Hsd17b3	0.682374	0.48164	0.999775	0.644701	0.500793	0.99524	1.46765	0.10851	0.477552	0.877225	0.3584	0.734701	1.49493	0.106916	0.471916
Atp10a	0.328079	0.420262	0.999775	0.659589	0.0930877	0.926243	0.951725	0.0140571	0.193377	0.98721	0.0114229	0.176446	1.4895	0.000103066	0.0110865
Nsg2	0.730747	0.397277	0.999775	-0.0174581	0.9846	0.997764	1.3613	0.0981621	0.458844	0.826391	0.334877	0.719528	1.48854	0.0730526	0.397891
Kap	1.34616	0.571139	0.999775	-0.798107	0.742176	0.99524	0.393292	0.87116	NA	-0.020505	0.993256	NA	1.48738	0.531473	NA
Glp2r	1.01539	0.117519	0.999775	1.51066	0.0154443	0.604504	1.58957	0.0106791	0.169916	1.47164	0.0197401	0.230914	1.48661	0.0192851	0.212871
Oas1k	0.36727	0.556595	0.999775	-0.261645	0.681326	0.99524	0.937832	0.123781	0.505225	0.0396187	0.950206	0.984751	1.48562	0.0142088	0.176561
Sult2a2	1.62706	0.251448	0.999775	1.28768	0.364076	0.99524	0.700261	0.621606	0.884537	-0.384825	0.786217	0.939827	1.48532	0.295133	0.691101
Cdx2	1.40563	0.39428	0.999775	0.889602	0.598746	0.99524	1.97349	0.211639	NA	1.0742	0.521793	NA	1.48185	0.370981	NA
Phf11	0.251224	0.482136	0.999775	0.0805703	0.821635	0.99524	0.394004	0.270066	0.685613	0.35305	0.323209	0.712394	1.47634	3.53025e-05	0.00542657
Racgap1	-0.132139	0.846355	0.999775	0.551963	0.394319	0.99524	0.953194	0.135804	0.526183	1.63524	0.00940331	0.160437	1.47478	0.0201581	0.217393
Comp	0.781019	0.177079	0.999775	0.641753	0.265671	0.99524	1.0155	0.0740231	0.410857	0.851998	0.139631	0.530452	1.47287	0.00919234	0.137405
Slamf9	0.490989	0.229051	0.999775	0.255972	0.530661	0.99524	1.4483	0.000340394	0.0260583	0.842978	0.038219	0.311597	1.46992	0.000284458	0.019354
Lrr1	0.667031	0.518362	0.999775	0.309148	0.766838	0.99524	1.06185	0.289636	0.700576	1.77232	0.0714464	0.409437	1.4668	0.141954	0.529816
Mirlet7g	0.561658	0.762927	0.999775	0.915479	0.615614	0.99524	-0.190477	0.918522	NA	0.556576	0.765009	NA	1.46566	0.414944	NA
Tssk4	-0.280906	0.781578	0.999775	1.07117	0.227818	0.99524	0.718179	0.429547	NA	-0.0960357	0.922716	NA	1.46551	0.0980258	0.452883
Kif18a	0.687192	0.120995	0.999775	0.365842	0.410283	0.99524	1.39684	0.00135342	0.0562247	1.4487	0.000911242	0.0400275	1.46524	0.00081199	0.033686
Mir331	1.53809	0.468434	0.999775	0.860368	0.691366	0.99524	-0.767556	0.726407	NA	-0.0205043	0.992542	NA	1.46501	0.493753	NA
Mmp13	1.00411	0.493	0.999775	1.53461	0.271276	0.99524	1.54284	0.269365	NA	0.495729	0.743795	NA	1.46162	0.306577	NA
Tff3	0.28126	0.643171	0.999775	0.39702	0.507289	0.99524	0.0214695	0.971906	0.991383	0.737398	0.216273	0.618386	1.45981	0.0127553	0.16806
Fancd2	0.776792	0.0443304	0.999775	0.767967	0.0458565	0.798936	1.4615	0.000124368	0.0140167	1.81886	1.71205e-06	0.000494341	1.45774	0.000138624	0.0128807
Sgol2	0.495459	0.427013	0.999775	0.510049	0.408752	0.99524	1.67461	0.00504465	0.119462	2.38628	5.52922e-05	0.00513753	1.45652	0.016062	0.190283
Rnd1	0.176991	0.671189	0.999775	-0.0840704	0.840263	0.99524	0.616394	0.136937	0.527683	0.839296	0.0428103	0.327728	1.4561	0.000422378	0.0236893
Gpnmb	0.328721	0.468961	0.999775	0.0568906	0.900265	0.99524	1.06214	0.0192392	0.229814	1.10032	0.0153139	0.20108	1.45575	0.00133468	0.0438264
Cd70	-0.592496	0.830452	0.999775	-0.798104	0.77302	0.99524	1.38617	0.608918	NA	-0.597579	0.82902	NA	1.45306	0.594165	NA
Spata33	0.622321	0.316441	0.999775	0.175536	0.781547	0.99524	0.893002	0.139062	0.530448	0.722762	0.241108	0.645429	1.45221	0.0147872	0.18112
Chit1	0.385767	0.737442	0.999775	-0.613777	0.63005	0.99524	0.797417	0.464771	NA	1.55093	0.139372	NA	1.45076	0.172748	NA
Kif20b	0.475614	0.23393	0.999775	0.721861	0.0693095	0.869743	1.29318	0.00108372	0.0498378	1.93226	9.79808e-07	0.000411249	1.44593	0.000262867	0.0185964
Cenpi	0.450676	0.409917	0.999775	0.514804	0.340345	0.99524	1.35704	0.00984217	0.161454	1.99174	0.000129928	0.00990918	1.44403	0.00634308	0.109236
Fam131b	1.47026	0.256489	0.999775	1.06895	0.416747	0.99524	1.72545	0.170676	NA	1.18533	0.370554	NA	1.44348	0.270645	NA
Mboat1	0.892827	0.00723026	0.999775	0.843369	0.0109192	0.564957	1.32746	5.53092e-05	0.00900444	1.26887	0.000122792	0.00964275	1.44303	1.23795e-05	0.00340899
Ska1	0.897752	0.091934	0.999775	0.733648	0.167667	0.99524	1.53414	0.00324973	0.09242	2.37909	3.94821e-06	0.000889956	1.44204	0.0061432	0.107883
Ccl28	1.15765	0.528544	0.999775	0.982774	0.592711	0.99524	0.391334	0.835332	NA	2.55826	0.138104	NA	1.44125	0.429299	NA
Slc26a9	-0.0154194	0.994343	0.999775	1.30942	0.533557	0.99524	-0.767553	0.724159	NA	-0.0205014	0.992479	NA	1.44004	0.497783	NA
Rhov	0.652197	0.274111	0.999775	0.619484	0.292637	0.99524	0.956625	0.0972293	0.457838	0.722079	0.223134	0.627395	1.43793	0.0117995	0.161136
Pla2g7	0.883466	0.022673	0.999775	0.712799	0.065643	0.862822	1.12657	0.0033782	0.0939611	1.19438	0.00193346	0.0650114	1.43652	0.000186297	0.0151492
Rapsn	1.04489	0.0391278	0.999775	1.07191	0.031479	0.742842	1.47234	0.00251931	0.0798516	1.12996	0.0246631	0.252693	1.43528	0.00389342	0.0828666
Mir103-2	0.609035	0.583907	0.999775	0.951939	0.37061	0.99524	-0.601495	0.63056	NA	-0.019649	0.986779	NA	1.43451	0.172736	NA
Cd276	0.30788	0.370224	0.999775	0.292931	0.393127	0.99524	0.739225	0.030745	0.281076	0.659759	0.0542486	0.367045	1.43346	2.70507e-05	0.00474378
Trem1	0.111985	0.852279	0.999775	0.16053	0.786898	0.99524	1.42377	0.0127519	0.184123	0.349746	0.55647	0.84393	1.43172	0.0128854	0.168881
Ly49s6	0.737831	0.281411	0.999775	0.96571	0.147519	0.99524	0.509921	0.458289	0.812457	0.528071	0.447487	0.790631	1.42858	0.0310884	0.267506
Them5	1.13918	0.244739	0.999775	1.71406	0.0648305	0.862822	2.26358	0.0124354	0.181928	2.03789	0.0270455	0.264151	1.42658	0.139677	0.526685
Eef1a2	1.10765	0.0330507	0.999775	1.03019	0.0459653	0.798936	1.45484	0.00417009	0.10686	1.33368	0.00948012	0.16045	1.42373	0.00571137	0.103814
Cdc7	0.679453	0.198514	0.999775	0.58995	0.261006	0.99524	1.19385	0.0195961	0.232027	1.31269	0.01046	0.168614	1.42324	0.00554706	0.102397
Mex3b	0.61021	0.146354	0.999775	0.840353	0.044089	0.797139	1.12624	0.00682879	0.136262	0.728616	0.0823886	0.430585	1.42182	0.000639715	0.02961
Exnef	0.0415661	0.915553	0.999775	0.687296	0.0698942	0.870264	1.46028	8.97901e-05	0.0120102	1.42919	0.000135267	0.0101634	1.41851	0.000158945	0.0141359
Abca13	0.369744	0.685049	0.999775	-0.485533	0.602737	0.99524	0.428259	0.636409	0.890608	-0.905959	0.347796	0.726609	1.41513	0.113243	0.485366
Dsn1	0.714756	0.0794195	0.999775	0.393463	0.335774	0.99524	1.19129	0.00297583	0.0874923	1.63333	4.29574e-05	0.00446904	1.41439	0.000431995	0.0237999
Fgf23	-0.0180275	0.99183	0.999775	1.33153	0.41014	0.99524	-0.770162	0.661795	NA	1.43096	0.378681	NA	1.41144	0.388906	NA
Ly6c	-0.00445465	0.995156	0.999775	-0.47757	0.515651	0.99524	1.50514	0.0392802	0.312539	0.152792	0.834941	0.956869	1.41125	0.0534507	0.345901
Nrxn1	0.867926	0.0896112	0.999775	1.42568	0.00415216	0.385253	1.16063	0.0208159	0.236367	1.21634	0.0158834	0.204802	1.40881	0.00512236	0.0975206
Stmn1	0.395523	0.283613	0.999775	0.646111	0.0783543	0.89231	1.38379	0.000151638	0.0159115	1.52192	3.11179e-05	0.00347493	1.40729	0.000120231	0.0119035
Bub1	0.755721	0.0362107	0.999775	0.576367	0.110004	0.95895	1.21921	0.000683232	0.0405673	1.54965	1.55905e-05	0.00240213	1.40639	9.07169e-05	0.0100626
Il1rl1	0.745877	0.167943	0.999775	0.74073	0.1645	0.99524	0.890243	0.0920388	0.449918	1.30167	0.0123862	0.185037	1.40557	0.00702543	0.115401
Ccdc34	0.344109	0.418226	0.999775	0.434998	0.303697	0.99524	1.28548	0.00216346	0.0731489	1.36501	0.00114118	0.0459949	1.40545	0.000817056	0.033686
Pax6	0.719734	0.579184	0.999775	1.23209	0.317565	0.99524	1.32929	0.27906	NA	1.61283	0.186358	NA	1.40466	0.259157	NA
Shc4	1.23072	0.0897156	0.999775	1.53999	0.030274	0.736253	2.3498	0.00074799	0.0421506	2.46729	0.000407968	0.0228838	1.40278	0.0527408	0.343449
Cd3d	0.57903	0.424745	0.999775	1.19664	0.079695	0.898055	1.37386	0.0425225	0.324911	1.63901	0.0150296	0.20108	1.40266	0.0415074	0.306744
Fbxo39	-0.0773821	0.884039	0.999775	-0.432023	0.417819	0.99524	0.260609	0.617924	0.884139	0.300873	0.566243	0.849182	1.40161	0.00639601	0.109693
Sema3b	-0.0675236	0.915362	0.999775	0.730474	0.215695	0.99524	1.15588	0.0458559	0.333724	1.12279	0.0547478	0.367499	1.4014	0.0157848	0.188037
Fam83b	0.151568	0.875201	0.999775	-0.530229	0.59549	0.99524	-0.0442372	0.96349	0.990082	0.283206	0.767384	0.933407	1.39916	0.126884	0.506842
Cdkn1a	0.0849004	0.894592	0.999775	0.681876	0.287113	0.99524	1.58722	0.0132025	0.188615	1.24632	0.0516801	0.35859	1.39526	0.0293818	0.261309
Rad18	0.533529	0.155402	0.999775	0.652808	0.078211	0.89231	1.02701	0.00511894	0.120251	1.31766	0.000315808	0.0186603	1.39467	0.000140585	0.0129661
Tnfsf10	0.456528	0.187883	0.999775	0.338491	0.3286	0.99524	0.794662	0.0215925	0.239584	0.523008	0.131317	0.515613	1.39108	5.68319e-05	0.00760876
Nipal4	1.216	0.375896	0.999775	-0.222484	0.883042	0.99524	2.04533	0.113584	NA	-0.021958	0.988416	NA	1.38706	0.310658	NA
Dusp26	0.57079	0.601277	0.999775	-0.786576	0.517289	0.99524	2.10731	0.0381029	0.308649	1.05451	0.320685	0.710972	1.38432	0.188226	0.585515
Slc15a2	2.00767	0.00342954	0.999775	1.79504	0.00892903	0.534618	2.10428	0.001878	0.0675438	1.76893	0.0109079	0.171984	1.38399	0.0547615	0.349793
Oas1b	0.0861744	0.877774	0.999775	-0.240569	0.667763	0.99524	0.512488	0.359792	0.752215	-0.106759	0.848988	0.960366	1.38394	0.013328	0.170444
E2f1	0.677623	0.0979211	0.999775	0.945286	0.0199926	0.653817	1.38364	0.000625059	0.0392596	1.64813	4.55958e-05	0.0046016	1.38298	0.000658057	0.03009
Egln3	1.31827	0.00107749	0.999775	0.520736	0.211809	0.99524	0.550289	0.187094	0.598642	1.0743	0.00850755	0.152734	1.38238	0.000634175	0.0295734
Fancb	1.01001	0.00927914	0.999775	0.94124	0.0147408	0.597463	1.60676	2.18408e-05	0.00604197	1.84091	1.11761e-06	0.000432757	1.38075	0.000332867	0.0210382
Mybpc3	0.809715	0.356167	0.999775	-0.0222788	0.98087	0.996174	-0.00468284	0.99598	NA	0.32813	0.719496	NA	1.37954	0.105315	0.467972
RGD1310262	-0.485464	0.755801	0.999775	-0.121506	0.935991	0.99524	-0.657588	0.673248	NA	0.0692133	0.963149	NA	1.37803	0.318865	NA
Cnga3	-0.0154546	0.997611	0.999775	-0.22106	0.965836	0.99524	-0.19051	0.970555	NA	-0.0205366	0.996825	NA	1.37713	0.789364	NA
Dleu7	-0.0154546	0.997611	0.999775	-0.22106	0.965836	0.99524	-0.19051	0.970555	NA	-0.0205366	0.996825	NA	1.37713	0.789364	NA
Dnajc5g	-0.0154546	0.997611	0.999775	-0.22106	0.965836	0.99524	-0.19051	0.970555	NA	-0.0205366	0.996825	NA	1.37713	0.789364	NA
Olr37	-0.0154546	0.997611	0.999775	-0.22106	0.965836	0.99524	-0.19051	0.970555	NA	-0.0205366	0.996825	NA	1.37713	0.789364	NA
Pla2g4c	-0.0154546	0.997611	0.999775	-0.22106	0.965836	0.99524	-0.19051	0.970555	NA	-0.0205366	0.996825	NA	1.37713	0.789364	NA
Defb42	-0.0154622	0.99761	0.999775	-0.221068	0.965835	0.99524	0.386553	0.940298	NA	-0.0205442	0.996824	NA	1.37713	0.789366	NA
Bsnd	0.561608	0.913351	0.999775	-0.221068	0.965835	0.99524	-0.190518	0.970554	NA	-0.0205442	0.996824	NA	1.37713	0.789366	NA
S100a5	0.5616	0.913352	0.999775	-0.221075	0.965834	0.99524	-0.190525	0.970553	NA	0.556518	0.914133	NA	1.37712	0.789367	NA
Npy1r	0.561593	0.913353	0.999775	0.933058	0.856539	0.99524	-0.190533	0.970552	NA	-0.0205596	0.996822	NA	1.37711	0.789368	NA
Gipc2	0.473065	0.426271	0.999775	-0.228241	0.708152	0.99524	1.37858	0.016365	0.210343	0.893738	0.126677	0.507737	1.37708	0.0173561	0.200837
Gabra3	-0.0154618	0.997428	0.999775	0.356004	0.940844	0.99524	-0.190518	0.968321	NA	0.556528	0.907646	NA	1.37539	0.774044	NA
Epha5	0.561612	0.904606	0.999775	-0.221065	0.962374	0.99524	0.386556	0.934258	NA	-0.0205415	0.996503	NA	1.37478	0.76892	NA
Chaf1b	0.899129	0.106845	0.999775	1.19624	0.0302371	0.736253	1.43273	0.00925224	0.158288	2.06635	0.000160608	0.0112607	1.37456	0.0130746	0.169352
Spag6	-0.0154639	0.99734	0.999775	1.43384	0.756593	0.99524	-0.19052	0.967235	NA	-0.0205459	0.996466	NA	1.3745	0.766637	NA
Rxfp1	-0.0154688	0.997226	0.999775	1.78657	0.686046	0.99524	-0.190525	0.96585	NA	0.556521	0.900476	NA	1.37333	0.75725	NA
Csad	0.563249	0.139686	0.999775	0.452155	0.235735	0.99524	1.07006	0.00500559	0.11908	1.02301	0.00729549	0.140286	1.37205	0.000319764	0.0207006
Cdca7l	1.27325	0.0910202	0.999775	0.451693	0.559939	0.99524	1.26837	0.090302	0.445481	1.40934	0.0601913	0.382668	1.37186	0.0690639	0.387211
Mir2985	-0.597132	0.823596	0.999775	-0.802739	0.764421	0.99524	-1.34926	0.614465	NA	-0.602214	0.82212	NA	1.37131	0.598362	NA
Tubal3	-0.592493	0.897356	0.999775	-0.798099	0.862048	0.99524	-0.767549	0.867279	NA	-0.020503	0.996438	NA	1.36989	0.764497	NA
Sdcbp2	-0.270419	0.751215	0.999775	-0.127977	0.877023	0.99524	0.610383	0.438975	0.80156	0.243672	0.765279	0.932897	1.36966	0.075991	0.404639
LOC100911360	-0.0154488	0.996842	0.999775	0.356018	0.927321	0.99524	-0.190505	0.961071	NA	1.13362	0.771476	NA	1.36899	0.725245	NA
H1foo	1.1387	0.768779	0.999775	-0.221055	0.954491	0.99524	-0.190505	0.960775	NA	0.556543	0.885753	NA	1.3687	0.723283	NA
Ltf	-0.0154463	0.996735	0.999775	0.356021	0.924848	0.99524	0.386571	0.918421	NA	0.556546	0.882771	NA	1.36769	0.716491	NA
Cd300e	0.432934	0.396966	0.999775	0.361818	0.474451	0.99524	1.13554	0.018875	0.227247	0.736742	0.140361	0.530728	1.36744	0.00485146	0.0949772
RGD1310371	1.07376	0.283803	0.999775	0.900877	0.367496	0.99524	-0.957492	0.431842	NA	0.624378	0.546561	NA	1.36703	0.167881	0.561906
Syngr3	0.467392	0.542717	0.999775	-0.080275	0.919462	0.99524	0.143961	0.853234	0.961626	0.206825	0.792376	0.941315	1.36691	0.059899	0.362674
Plk5	0.770649	0.235682	0.999775	-0.115363	0.867562	0.99524	1.05006	0.0957522	0.455628	1.92076	0.00162593	0.0582084	1.36565	0.0301762	0.263936
RGD1563425	0.561634	0.864285	0.999775	0.356027	0.913718	0.99524	0.971788	0.767368	NA	-0.0205228	0.995017	NA	1.36142	0.67779	NA
Hhatl	0.777221	0.535967	0.999775	0.196377	0.880231	0.99524	0.512816	0.685345	NA	1.11415	0.36155	NA	1.3614	0.261138	NA
Elovl4	-0.0154426	0.996207	0.999775	0.356025	0.91273	0.99524	0.386576	0.905276	NA	1.61277	0.616909	NA	1.36083	0.674411	NA
Fstl5	1.13871	0.724745	0.999775	0.356028	0.912334	0.99524	0.386578	0.904846	NA	-0.0205218	0.994937	NA	1.36059	0.673061	NA
Gpr84	-1.52726	0.2475	0.999775	-0.182101	0.878923	0.99524	1.6742	0.103589	NA	0.568216	0.612813	NA	1.36057	0.2015	NA
Golga7b	0.561634	0.858786	0.999775	0.933102	0.767538	0.99524	-0.190498	0.951879	NA	1.13363	0.719504	NA	1.35929	0.665808	NA
Entpd3	1.1387	0.715639	0.999775	0.933092	0.76531	0.99524	2.00422	0.514213	NA	0.556542	0.858684	NA	1.35874	0.66282	NA
Gstm6	0.725581	0.207173	0.999775	0.659928	0.24638	0.99524	0.514813	0.372108	0.761739	1.13353	0.0425773	0.326652	1.35841	0.0145602	0.179316
Lgals7	-0.592499	0.850792	0.999775	-0.221031	0.944055	0.99524	1.01136	0.745807	NA	-0.597581	0.849527	NA	1.35766	0.663498	NA
Mcm6	1.0707	0.0229563	0.999775	1.12442	0.0168246	0.619694	1.6343	0.000503915	0.0335172	2.02019	1.69454e-05	0.00257825	1.35765	0.00391406	0.0830302
Tymp	0.412443	0.269605	0.999775	0.00236862	0.994942	0.998631	0.777033	0.0375013	0.307104	0.558175	0.135144	0.522379	1.35751	0.000278443	0.0190534
Plk4	0.82332	0.0540555	0.999775	0.614957	0.150069	0.99524	1.51356	0.000331522	0.0258672	1.57128	0.000199187	0.0131766	1.3572	0.00138491	0.044905
Pacsin1	0.536108	0.349853	0.999775	0.374963	0.511799	0.99524	1.49898	0.00536521	0.122513	0.832547	0.138238	0.527801	1.35424	0.0137093	0.172244
Sapcd2	0.427339	0.488903	0.999775	0.317537	0.605147	0.99524	1.67549	0.00429389	0.108597	2.03297	0.000506264	0.0273542	1.3512	0.0236489	0.236508
Tnn	0.960237	0.411604	0.999775	2.01995	0.0609505	0.856565	1.94371	0.0727409	NA	2.19982	0.0414464	NA	1.35076	0.237417	0.637175
Glyatl3	-0.0154413	0.995499	0.999775	0.356027	0.896516	0.99524	1.63985	0.543543	NA	2.49924	0.347164	NA	1.35042	0.62041	NA
Cyp27b1	-0.311509	0.544851	0.999775	0.428653	0.379785	0.99524	0.778082	0.106829	0.474745	0.982047	0.0416781	0.323763	1.35041	0.00477956	0.0941267
Ptpn7	0.573631	0.0802732	0.999775	0.283214	0.389053	0.99524	0.936764	0.00370817	0.0992024	0.922887	0.00445801	0.104385	1.34206	3.09342e-05	0.00506792
Hoxb7	0.644292	0.51635	0.999775	0.986867	0.308396	0.99524	0.107577	0.91547	0.978814	1.94303	0.0404844	0.319985	1.34192	0.166077	0.55979
Olr1589	1.6532	0.494362	0.999775	1.8543	0.437368	0.99524	-0.190489	0.937991	NA	-0.0205136	0.993316	NA	1.34187	0.581877	NA
Ccl11	1.13872	0.637511	0.999775	0.356037	0.882878	0.99524	0.970335	0.687913	NA	1.13364	0.639014	NA	1.34076	0.577185	NA
Kntc1	0.657576	0.172166	0.999775	0.811699	0.0900949	0.917189	1.68818	0.000378504	0.0277539	2.09702	9.77382e-06	0.00177563	1.33613	0.00518633	0.0982976
Defa5	-0.5925	0.829671	0.999775	-0.221031	0.936037	0.99524	-0.190481	0.944863	NA	1.40818	0.60242	NA	1.33599	0.623515	NA
St6galnac5	-0.0053663	0.995981	0.999775	0.783416	0.416396	0.99524	0.040794	0.968621	NA	0.832754	0.39293	NA	1.33551	0.158939	0.553243
Haus4	0.821718	0.00392877	0.999775	1.04231	0.000227437	0.156022	1.45718	2.23713e-07	0.000680759	1.49118	1.23137e-07	0.000169496	1.32996	2.63226e-06	0.00182079
Fbxl8	0.45874	0.209116	0.999775	0.366014	0.313789	0.99524	1.11827	0.00163785	0.0628894	1.1539	0.00121133	0.0480271	1.32962	0.00018859	0.0151492
Umod	-0.0154297	0.994232	0.999775	1.48278	0.480565	0.99524	0.38659	0.856277	NA	2.86608	0.153756	NA	1.32906	0.531021	NA
Ns5atp9	0.547882	0.452561	0.999775	0.44057	0.543659	0.99524	1.48464	0.033707	0.291602	1.93377	0.00537375	0.115564	1.32816	0.061164	0.365305
Cdca7	0.466153	0.211988	0.999775	0.184721	0.621281	0.99524	0.963272	0.00917565	0.157749	1.21249	0.00103201	0.042939	1.32754	0.000327346	0.0208798
Arl10	0.333003	0.482781	0.999775	0.86029	0.0553325	0.83209	0.63993	0.160927	0.563899	0.53225	0.253384	0.65761	1.32609	0.00292071	0.0699342
Nat3	-0.0337865	0.971657	0.999775	-2.59331	0.0307846	0.737908	0.923634	0.284446	NA	0.637677	0.474155	NA	1.32568	0.122257	0.498763
Cacna1f	0.407508	0.783472	0.999775	-1.26315	0.422798	0.99524	-0.652479	0.678531	NA	1.97988	0.144141	NA	1.3244	0.345448	NA
Ppp1r27	1.03395	0.273248	0.999775	1.47093	0.103742	0.945584	1.15164	0.212434	NA	0.999019	0.290564	NA	1.32412	0.155287	0.546925
Cyp4a8	0.136467	0.869302	0.999775	1.58771	0.0385663	0.784825	0.00562701	0.99457	0.997612	0.437473	0.590454	0.859391	1.32411	0.0909474	0.43806
B3gnt4	0.561648	0.781438	0.999775	0.933117	0.644837	0.99524	2.29447	0.23128	NA	1.59668	0.421354	NA	1.3234	0.510478	NA
Psrc1	0.0329788	0.972969	0.999775	0.862619	0.33507	0.99524	1.78897	0.0370824	0.305648	1.83887	0.0329308	0.28837	1.322	0.136843	0.522847
Pcdh8	0.561645	0.7755	0.999775	1.43209	0.460525	0.99524	2.23812	0.229571	NA	2.97992	0.102737	NA	1.32029	0.499626	NA
Cldn9	0.490798	0.735288	0.999775	0.583891	0.680562	0.99524	0.534913	0.707669	NA	1.35132	0.323869	NA	1.31998	0.339584	NA
Fcrl2	-0.151522	0.815988	0.999775	0.464568	0.454389	0.99524	1.47868	0.0139027	0.192957	0.0799704	0.900732	0.973089	1.31976	0.0302979	0.264392
Mir101b	0.594649	0.720383	0.999775	-1.81956	0.30149	0.99524	-1.21193	0.491327	NA	-0.46488	0.791792	NA	1.31948	0.412904	NA
Lef1	2.44417	0.0353475	0.999775	1.31952	0.283494	0.99524	2.43543	0.0346413	NA	1.99322	0.0936682	NA	1.31884	0.296668	0.692503
Hrk	0.336213	0.557746	0.999775	0.778016	0.17183	0.99524	1.18363	0.0371388	0.305648	1.05506	0.0638456	0.390276	1.31882	0.0203847	0.21805
Snx10	0.686132	0.0478343	0.999775	0.701755	0.0424263	0.795765	1.29194	0.000174652	0.0174251	1.06515	0.00204567	0.065663	1.31803	0.000133415	0.0127781
Pcdha5	0.654437	0.628259	0.999775	0.742178	0.574532	0.99524	1.13415	0.380074	NA	1.79128	0.155627	NA	1.31741	0.311378	NA
Pcdh17	0.706408	0.208861	0.999775	0.740922	0.181823	0.99524	0.776615	0.16175	0.564728	-0.121233	0.838714	0.957752	1.31596	0.0166001	0.194255
Trat1	0.768818	0.497228	0.999775	1.58545	0.135208	0.992764	0.862283	0.43694	NA	1.32051	0.224922	NA	1.31569	0.230714	0.631463
Lrrc66	1.71478	0.346615	0.999775	0.356046	0.852995	0.99524	0.955434	0.610595	NA	0.556572	0.772077	NA	1.31496	0.482895	NA
RGD1561849	1.53541	0.00028455	0.999775	1.95873	3.61457e-06	0.00867859	1.96839	3.239e-06	0.00328543	2.25848	9.22019e-08	0.000160326	1.31438	0.00190266	0.0545854
Rgs9	0.535272	0.539027	0.999775	-0.0472647	0.958196	0.99524	0.572157	0.504523	0.834837	0.890035	0.294195	0.691035	1.31222	0.115515	0.490044
Kif19	1.51335	0.415881	0.999775	1.63172	0.372782	0.99524	1.28336	0.491539	NA	2.23352	0.215781	NA	1.3117	0.488492	NA
RGD1561145	-0.0167181	0.96696	0.999775	0.375764	0.338777	0.99524	0.697524	0.0730851	0.409338	0.431544	0.275137	0.675414	1.31003	0.000687754	0.0305327
Lilrb4	0.602636	0.107362	0.999775	0.0802693	0.831553	0.99524	0.428338	0.252475	0.669383	0.391947	0.297907	0.694766	1.30702	0.000411192	0.0233476
Ccl25	0.561651	0.749115	0.999775	0.93312	0.595195	0.99524	2.88373	0.0694438	NA	2.00318	0.230668	NA	1.30612	0.453286	NA
MGC105567	0.600931	0.170293	0.999775	-0.0715575	0.870563	0.99524	1.19347	0.00633493	0.131562	0.507824	0.246783	0.651322	1.30524	0.00284536	0.0691437
Chrna10	0.612003	0.579477	0.999775	0.986973	0.34832	0.99524	1.84457	0.0660815	NA	1.08456	0.30597	NA	1.30448	0.21537	0.615572
Foxn4	0.156783	0.845747	0.999775	0.700572	0.357055	0.99524	1.61242	0.0269482	0.264616	2.12394	0.00321414	0.086173	1.3027	0.0821171	0.420584
Shisa2	-0.0154188	0.99506	0.999775	-0.798103	0.748623	0.99524	-0.190476	0.939037	NA	0.556575	0.823164	NA	1.30072	0.596472	NA
MGC108823	0.114707	0.84484	0.999775	-0.573704	0.328342	0.99524	-0.391244	0.504858	0.83505	0.0855184	0.884014	0.968698	1.29457	0.0269064	0.250854
Cryba2	-0.0154535	0.997611	0.999775	-0.221059	0.965837	0.99524	-0.190509	0.970556	NA	-0.0205354	0.996825	NA	1.29393	0.801876	NA
Doxl2	-0.0154535	0.997611	0.999775	-0.221059	0.965837	0.99524	-0.190509	0.970556	NA	-0.0205354	0.996825	NA	1.29393	0.801876	NA
Oas1e	-0.0154611	0.99761	0.999775	-0.221067	0.965835	0.99524	-0.190517	0.970554	NA	0.556527	0.914132	NA	1.29393	0.801877	NA
Rab3b	-0.0154611	0.99761	0.999775	-0.221067	0.965835	0.99524	-0.190517	0.970554	NA	0.556527	0.914132	NA	1.29393	0.801877	NA
Cpa6	-0.0154611	0.99761	0.999775	-0.221067	0.965835	0.99524	0.386554	0.940298	NA	-0.0205431	0.996824	NA	1.29393	0.801877	NA
Acrv1	-0.0154648	0.997523	0.999775	0.933071	0.85142	0.99524	-0.19052	0.969492	NA	-0.0205468	0.996709	NA	1.29378	0.794897	NA
Tekt5	-0.0154642	0.997509	0.999775	0.356001	0.942693	0.99524	-0.19052	0.969312	NA	0.556525	0.910525	NA	1.29375	0.793716	NA
Ropn1	0.659803	0.395422	0.999775	0.881112	0.239701	0.99524	0.784781	0.299533	0.709486	0.784812	0.306005	0.701801	1.29373	0.0823154	0.42108
Gsdmc	2.07312	0.104531	0.999775	1.57263	0.225713	0.99524	1.92063	0.132179	NA	1.41972	0.285056	NA	1.29349	0.339787	NA
Cnksr2	-0.0154205	0.994417	0.999775	-0.221028	0.92011	0.99524	-0.190478	0.931123	NA	1.42999	0.50351	NA	1.29324	0.550342	NA
Trip13	0.0942133	0.856167	0.999775	0.654944	0.189088	0.99524	1.54824	0.00141212	0.0572043	1.85549	0.000124757	0.00973425	1.29294	0.00876968	0.133813
Smc1b	-0.0154496	0.99693	0.999775	-0.221056	0.956094	0.99524	-0.190506	0.962157	NA	1.60188	0.688504	NA	1.29263	0.747148	NA
Mir98	0.561623	0.888412	0.999775	-0.221057	0.955957	0.99524	0.386567	0.923061	NA	0.556541	0.889415	NA	1.29261	0.746387	NA
Ghrh	0.561623	0.888275	0.999775	0.93309	0.815444	0.99524	-0.190506	0.961992	NA	-0.0205321	0.995902	NA	1.2926	0.746085	NA
Ccl20	-0.0154525	0.996841	0.999775	-0.221059	0.954834	0.99524	0.949845	0.807709	NA	1.13361	0.771478	NA	1.29243	0.740164	NA
Efcab10	1.13869	0.769773	0.999775	-0.221059	0.954691	0.99524	0.972286	0.802629	NA	-0.0205345	0.995789	NA	1.29241	0.73937	NA
Syt8	-0.0154538	0.996721	0.999775	0.356013	0.924581	0.99524	0.972195	0.795974	NA	1.13361	0.763085	NA	1.29216	0.730733	NA
Hist1h2bl	1.06169	0.255264	0.999775	-0.441293	0.662693	0.99524	0.0288126	0.976493	0.992321	0.249631	0.79785	0.943407	1.29187	0.164714	0.558664
Tpx2	0.473713	0.203237	0.999775	0.612028	0.0992742	0.932988	1.31821	0.000367191	0.0273342	1.56732	2.26781e-05	0.00293657	1.29172	0.000491699	0.0252862
Vwa3a	0.333435	0.537322	0.999775	0.567981	0.277925	0.99524	1.02484	0.0449291	0.33124	0.771133	0.140763	0.531252	1.29119	0.0117002	0.160442
RGD1559578	1.79959	0.579122	0.999775	0.356027	0.91341	0.99524	-0.190497	0.953604	NA	-0.0205226	0.994999	NA	1.29094	0.692747	NA
Gprc5a	1.08158	0.117077	0.999775	0.330075	0.646298	0.99524	0.600892	0.394086	0.77656	0.380854	0.600967	0.864212	1.29087	0.0601273	0.362674
Plxnb3	1.62106	0.6136	0.999775	0.933101	0.772711	0.99524	-0.190499	0.952979	NA	-0.0205239	0.994931	NA	1.2908	0.688836	NA
Fam26e	1.61799	0.614113	0.999775	-0.221049	0.945422	0.99524	-0.190499	0.952955	NA	1.13363	0.725531	NA	1.29079	0.68869	NA
Fstl3	-0.165634	0.877564	0.999775	1.26839	0.186427	0.99524	1.53802	0.106017	0.472862	0.827765	0.404158	0.766061	1.28865	0.186097	0.584054
Cdkl2	0.839845	0.0257689	0.999775	0.756058	0.0434304	0.795765	0.671976	0.0743495	0.412157	0.924109	0.0137904	0.194387	1.28738	0.000530151	0.0264037
Defb14	-0.0154197	0.994431	0.999775	0.882491	0.685694	0.99524	-0.767554	0.728277	NA	0.556575	0.801101	NA	1.28504	0.554027	NA
Olr1528	0.561647	0.801665	0.999775	1.48299	0.501222	0.99524	1.41041	0.522927	NA	0.556565	0.803423	NA	1.28488	0.563744	NA
Mir301a	0.325927	0.81983	0.999775	0.217373	0.878244	0.99524	1.42495	0.278042	NA	0.696178	0.615457	NA	1.28331	0.33992	NA
Ddit4l2	0.657849	0.56041	0.999775	0.781999	0.477237	0.99524	0.878672	0.422139	NA	1.04734	0.338556	NA	1.28006	0.238965	NA
Agtpbp1	0.297439	0.264753	0.999775	0.646044	0.0142312	0.592347	0.838919	0.00142025	0.0572043	1.06249	5.28385e-05	0.00497972	1.27832	1.11331e-06	0.00113279
Recql4	0.55908	0.0711925	0.999775	0.631048	0.0392334	0.785149	0.974669	0.00128841	0.054834	1.55424	2.09467e-07	0.000231785	1.27815	2.45194e-05	0.00448957
Hs6st2	0.561652	0.744802	0.999775	2.76113	0.0708913	0.87201	1.55791	0.333751	NA	1.67702	0.299652	NA	1.27787	0.445567	NA
Lca5l	-0.015422	0.994484	0.999775	-0.798106	0.720502	0.99524	0.939894	0.668283	NA	1.40926	0.515422	NA	1.27695	0.560569	NA
Ly49s4	0.561644	0.798703	0.999775	2.04831	0.325085	0.99524	1.86498	0.373269	NA	1.53652	0.470512	NA	1.27554	0.555803	NA
Slc8a2	-0.592496	0.788472	0.999775	0.356049	0.871915	0.99524	0.382001	0.862612	NA	0.556575	0.801018	NA	1.27529	0.55701	NA
Ptp4a1	-1.18659	0.447134	0.999775	-1.3922	0.372433	0.99524	0.150707	0.91784	NA	0.831879	0.55415	NA	1.2752	0.355766	NA
Gabbr2	-0.0511696	0.945973	0.999775	0.600968	0.406957	0.99524	0.633396	0.382343	0.770017	1.45023	0.041522	0.323496	1.2745	0.0756169	0.40408
Prss16	0.561656	0.820058	0.999775	-0.798104	0.74652	0.99524	0.805279	0.741987	NA	-0.597578	0.808766	NA	1.27391	0.601131	NA
Tmem107	-0.0459311	0.944192	0.999775	0.410873	0.504115	0.99524	1.56687	0.0063177	0.131513	1.18078	0.0455355	0.339622	1.27291	0.0315484	0.26934
Olr1743	-0.0154241	0.996173	0.999775	0.356044	0.911831	0.99524	-0.767556	0.811331	NA	-0.0205061	0.994912	NA	1.27247	0.690099	NA
Pole2	0.577017	0.205638	0.999775	0.211641	0.645594	0.99524	0.945047	0.0332515	0.290342	1.61088	0.000221551	0.0139726	1.27077	0.00417722	0.0862255
Hist1h2af	1.15186	0.203229	0.999775	-0.50885	0.625011	0.99524	1.09129	0.22473	NA	0.68301	0.465449	NA	1.27077	0.160639	0.555454
Prrt1	0.546422	0.161955	0.999775	1.24623	0.00109657	0.267749	1.04106	0.00666782	0.135268	0.774713	0.0459365	0.340524	1.26837	0.000971221	0.0374114
Degs2	1.04198	0.115344	0.999775	1.66435	0.00798748	0.51212	1.14303	0.0778513	0.417631	1.76406	0.00515357	0.11262	1.26834	0.0532967	0.345264
Cd244	0.692588	0.0975009	0.999775	0.387878	0.354629	0.99524	1.29756	0.00157238	0.061432	0.893154	0.0317209	0.282655	1.26626	0.00218957	0.0591122
Prph	1.76803	0.0210463	0.999775	0.226493	0.779274	0.99524	0.51123	0.521484	0.842121	0.235637	0.773337	0.935448	1.26564	0.105625	0.467972
Exo1	0.754539	0.197056	0.999775	0.751273	0.195529	0.99524	1.77484	0.00172413	0.064772	2.09794	0.000204757	0.0133256	1.26313	0.0287545	0.258127
Gpr85	1.42604	0.462962	0.999775	-0.221028	0.912497	0.99524	-0.190477	0.924553	NA	0.556575	0.781999	NA	1.26108	0.522383	NA
RGD1306626	0.967145	0.353002	0.999775	0.2916	0.787141	0.99524	0.792972	0.446316	NA	0.371443	0.73339	NA	1.26027	0.221297	0.621416
Slitrk5	-0.00773934	0.997456	0.999775	-1.3675	0.573151	0.99524	-0.187743	0.938323	NA	-0.589898	0.807974	NA	1.25994	0.592124	NA
Ltk	-0.164054	0.810131	0.999775	-0.0599332	0.928268	0.99524	0.663093	0.298506	0.709486	1.12382	0.074202	0.41368	1.25954	0.0453698	0.320211
Zfp367	1.04838	0.0125486	0.999775	0.885962	0.0347522	0.764076	1.39426	0.000842999	0.043795	1.89574	5.36003e-06	0.00106126	1.25912	0.00269617	0.0672747
Gpx2	0.583367	0.274286	0.999775	0.759468	0.14173	0.99524	1.02327	0.0440449	0.329196	1.3299	0.00827549	0.150567	1.25841	0.0136883	0.172154
Rgs7bp	1.79057	0.386455	0.999775	-0.798104	0.711866	0.99524	-0.767553	0.72243	NA	0.556575	0.796735	NA	1.25812	0.553712	NA
Ankrd33b	0.339071	0.346315	0.999775	0.200363	0.576942	0.99524	0.868562	0.0141093	0.193619	0.818765	0.0213307	0.23812	1.25705	0.000374952	0.0222311
Ybx2	1.07524	0.268769	0.999775	0.742152	0.449633	0.99524	1.69889	0.067457	0.395542	2.01081	0.0294638	0.27314	1.25695	0.194335	0.591315
Npw	-0.179822	0.838252	0.999775	1.49361	0.0504695	0.819436	1.77308	0.0190621	0.228761	1.64143	0.0320793	0.284392	1.25539	0.1105	0.479778
Dclk3	-0.0154298	0.993461	0.999775	2.03963	0.24119	0.99524	3.00143	0.0769725	NA	2.78467	0.104014	NA	1.25513	0.495121	NA
Sntg2	2.19687	0.623681	0.999775	-0.221072	0.960948	0.99524	-0.190521	0.966341	NA	-0.0205475	0.996369	NA	1.25481	0.780871	NA
Rbm20	1.82569	0.0188143	0.999775	0.604908	0.457547	0.99524	1.0668	0.180002	0.589839	1.35742	0.0863515	0.436296	1.25476	0.116977	0.492386
Grik2	0.561605	0.906291	0.999775	0.355999	0.940516	0.99524	0.386549	0.935422	NA	-0.0205485	0.996563	NA	1.25475	0.792373	NA
Defb24	-0.0154529	0.997611	0.999775	-0.221058	0.965837	0.99524	-0.190508	0.970556	NA	-0.0205349	0.996825	NA	1.25469	0.807793	NA
Mir181b1	-0.0154606	0.99761	0.999775	-0.221066	0.965835	0.99524	0.386554	0.940298	NA	-0.0205426	0.996824	NA	1.25468	0.807795	NA
Olr821	-0.0154606	0.99761	0.999775	-0.221066	0.965835	0.99524	-0.190516	0.970554	NA	0.556528	0.914132	NA	1.25468	0.807795	NA
LOC100362690	-0.0154606	0.99761	0.999775	-0.221066	0.965835	0.99524	-0.190516	0.970554	NA	0.556528	0.914132	NA	1.25468	0.807795	NA
Mir199a2	-0.0154682	0.997609	0.999775	-0.221074	0.965834	0.99524	0.957436	0.852822	NA	-0.0205502	0.996823	NA	1.25468	0.807796	NA
Cfc1	0.561602	0.913352	0.999775	-0.221074	0.965834	0.99524	-0.190524	0.970553	NA	0.55652	0.914133	NA	1.25468	0.807796	NA
Lypd8	0.561602	0.913352	0.999775	-0.221074	0.965834	0.99524	-0.190524	0.970553	NA	0.55652	0.914133	NA	1.25468	0.807796	NA
Col15a1	-0.015476	0.997608	0.999775	0.933059	0.856539	0.99524	-0.190531	0.970552	NA	0.556512	0.914134	NA	1.25467	0.807797	NA
Apol9a	0.106815	0.738372	0.999775	0.0680723	0.831424	0.99524	0.463846	0.146869	0.542876	0.0165966	0.958613	0.988247	1.25265	8.92536e-05	0.0100626
Fgf1	1.29925	0.0113902	0.999775	-0.249408	0.638988	0.99524	1.28118	0.0123745	0.181786	0.952654	0.0653651	0.39438	1.25259	0.0150465	0.182596
Il11	2.0953	0.18372	0.999775	0.897796	0.59355	0.99524	1.61208	0.314401	NA	2.19582	0.161623	NA	1.25074	0.454989	NA
Fbxo36	-0.434451	0.729386	0.999775	0.378699	0.734301	0.99524	0.981783	0.355568	NA	-0.0684572	0.954226	NA	1.24996	0.240564	NA
Upk3bl	1.62929	0.456964	0.999775	0.356038	0.872636	0.99524	0.959043	0.665742	NA	1.60739	0.461948	NA	1.2477	0.572789	NA
Fam3b	-1.82807	0.121764	0.999775	-1.94877	0.095497	0.932067	1.08834	0.25546	0.671474	0.556362	0.569603	0.850676	1.24764	0.194153	0.590963
Ldhc	2.78306	0.00334604	0.999775	2.20753	0.0214647	0.681102	1.60053	0.105122	0.470403	2.38856	0.0129257	0.188648	1.24756	0.225765	0.624805
RGD1561958	1.19577	0.27974	0.999775	1.86103	0.0788093	0.894663	1.39166	0.198782	NA	-0.0038771	0.997476	NA	1.24663	0.262158	0.65942
Ly6al	1.13872	0.678521	0.999775	0.933111	0.734126	0.99524	-0.19049	0.944722	NA	0.55656	0.839462	NA	1.246	0.649365	NA
Slc22a25	1.13871	0.682965	0.999775	-0.221047	0.936808	0.99524	0.950951	0.732995	NA	1.92771	0.481841	NA	1.24591	0.654203	NA
Tmigd1	0.561637	0.84072	0.999775	-0.221046	0.936955	0.99524	1.59886	0.562396	NA	1.61828	0.558452	NA	1.24589	0.654964	NA
Wnt11	1.13871	0.686549	0.999775	1.44127	0.606866	0.99524	-0.190494	0.946177	NA	0.556557	0.843644	NA	1.24584	0.658107	NA
Nkx6-1	-0.0154454	0.996191	0.999775	1.52818	0.634106	0.99524	0.386573	0.904892	NA	1.13362	0.72605	NA	1.24512	0.699851	NA
Pla2g2e	1.67956	0.602655	0.999775	0.933101	0.774011	0.99524	-0.190499	0.953255	NA	-0.0205244	0.994961	NA	1.24511	0.701122	NA
Bpifb1	-0.0154401	0.99625	0.999775	0.933103	0.776364	0.99524	0.386578	0.906318	NA	0.556553	0.865459	NA	1.24506	0.704189	NA
Cdca8	0.562038	0.145441	0.999775	0.729185	0.0574741	0.844007	1.23553	0.00121657	0.0530755	1.44538	0.00015375	0.0109963	1.24464	0.00116153	0.0407386
LOC500990	-0.0154504	0.996692	0.999775	-0.221057	0.9527	0.99524	0.386567	0.917385	NA	1.96438	0.594512	NA	1.24458	0.73808	NA
Olr338	-0.0154476	0.996829	0.999775	-0.221054	0.954647	0.99524	0.38657	0.920777	NA	1.13362	0.770553	NA	1.24444	0.748552	NA
Saxo1	-0.0154485	0.996865	0.999775	0.356018	0.92784	0.99524	0.972316	0.804615	NA	-0.0205305	0.995833	NA	1.24441	0.751303	NA
Cacna1s	0.561623	0.888973	0.999775	-0.221057	0.956179	0.99524	0.386567	0.923449	NA	0.556541	0.889971	NA	1.24434	0.756823	NA
Grin3a	-0.0154618	0.997465	0.999775	0.356004	0.941679	0.99524	0.386554	0.936685	NA	-0.0205438	0.996632	NA	1.24388	0.798095	NA
Ntn5	0.561606	0.910673	0.999775	0.356	0.943305	0.99524	-0.19052	0.96964	NA	-0.0205467	0.996725	NA	1.24383	0.803631	NA
Ctxn3	-0.0154528	0.997611	0.999775	-0.221058	0.965837	0.99524	-0.190508	0.970556	NA	-0.0205348	0.996825	NA	1.24378	0.80944	NA
Kcnh8	-0.0154528	0.997611	0.999775	-0.221058	0.965837	0.99524	-0.190508	0.970556	NA	-0.0205348	0.996825	NA	1.24378	0.80944	NA
Pcdh15	-0.0154528	0.997611	0.999775	-0.221058	0.965837	0.99524	-0.190508	0.970556	NA	-0.0205348	0.996825	NA	1.24378	0.80944	NA
Myo3b	-0.0154528	0.997611	0.999775	-0.221058	0.965837	0.99524	-0.190508	0.970556	NA	-0.0205348	0.996825	NA	1.24378	0.80944	NA
Cyp11a1	-0.0154605	0.99761	0.999775	-0.221066	0.965835	0.99524	0.386554	0.940298	NA	-0.0205425	0.996824	NA	1.24378	0.809441	NA
Mir3582	-0.0154605	0.99761	0.999775	0.356004	0.945008	0.99524	-0.190516	0.970554	NA	-0.0205425	0.996824	NA	1.24378	0.809441	NA
Gjd4	0.56161	0.913351	0.999775	-0.221066	0.965835	0.99524	-0.190516	0.970554	NA	-0.0205425	0.996824	NA	1.24378	0.809441	NA
Phyhipl	0.730756	0.366668	0.999775	0.136914	0.870435	0.99524	0.911687	0.24728	0.664092	-0.0761923	0.930765	0.980364	1.24224	0.114216	0.487857
Mybph	0.495074	0.168192	0.999775	0.874393	0.0140529	0.592347	1.27971	0.000308665	0.0248583	1.06643	0.00276132	0.0775923	1.24197	0.000486634	0.0252862
Sncg	0.0224263	0.968994	0.999775	0.558344	0.308901	0.99524	1.0851	0.0430392	0.326281	0.845224	0.122031	0.500635	1.24064	0.0215533	0.225134
Gareml	0.25414	0.652278	0.999775	0.683169	0.210794	0.99524	1.03998	0.0538992	0.355589	1.32411	0.0137981	0.194387	1.2405	0.0220145	0.227659
Slc6a6	0.251902	0.641578	0.999775	0.186059	0.730873	0.99524	1.32951	0.0138015	0.19243	0.540233	0.317822	0.709561	1.24008	0.0217041	0.22614
Lekr1	0.30777	0.615329	0.999775	-0.0488218	0.937454	0.99524	1.10489	0.0523088	0.351813	0.99826	0.0847149	0.433803	1.24	0.0310798	0.267506
Ugt1a6	-0.0323653	0.925196	0.999775	-0.0675136	0.844568	0.99524	1.06414	0.00192405	0.0684783	0.711177	0.0384864	0.312096	1.23891	0.000306405	0.0204783
Ppp1r36	0.281853	0.571522	0.999775	0.0824351	0.868477	0.99524	0.54694	0.259758	0.675592	0.778251	0.107815	0.476186	1.2369	0.00948383	0.140292
Alox15	0.818897	0.13592	0.999775	0.904341	0.0936632	0.92719	1.64668	0.00162164	0.0625255	0.347526	0.540942	0.836108	1.23561	0.0220778	0.228125
Abcg4	1.22816	0.0465241	0.999775	0.668497	0.290257	0.99524	0.935224	0.132447	0.521391	1.16459	0.0599839	0.382021	1.23422	0.0471421	0.325189
Hdgfrp3	0.0963287	0.813285	0.999775	-0.175029	0.668554	0.99524	0.256787	0.523649	0.843578	0.408943	0.310357	0.704965	1.23414	0.00178943	0.0527968
Cdkn2a	2.09427	0.147517	0.999775	-0.223125	0.891722	0.99524	0.347658	0.826765	NA	-0.599676	0.714474	NA	1.23175	0.418889	NA
Mfap5	0.970827	0.491173	0.999775	1.31061	0.339129	0.99524	-1.34873	0.391486	NA	-0.0306539	0.983807	NA	1.23113	0.379179	NA
Kif15	0.372383	0.352063	0.999775	0.650145	0.099693	0.933189	1.04681	0.00760181	0.143023	1.4319	0.000249195	0.0155549	1.23026	0.00175298	0.0520917
Cntn3	0.100987	0.95283	0.999775	-0.148551	0.931025	0.99524	-0.717089	0.683974	NA	0.846494	0.604175	NA	1.22965	0.446161	NA
Chrdl2	1.13873	0.576369	0.999775	0.356042	0.861327	0.99524	1.92383	0.326765	NA	1.13364	0.578073	NA	1.22945	0.544724	NA
Hsh2d	0.135587	0.730957	0.999775	-0.268823	0.497816	0.99524	0.478461	0.219183	0.63597	0.00363778	0.992672	0.997849	1.22512	0.00152175	0.0473682
LOC688925	-0.152407	0.881217	0.999775	0.253033	0.79321	0.99524	0.142316	0.88408	NA	-0.3229	0.755593	NA	1.22445	0.186297	0.584277
Cblc	-0.00181282	0.997741	0.999775	-0.0971199	0.878716	0.99524	0.721457	0.242451	0.65932	0.190287	0.764221	0.932655	1.22439	0.0460915	0.321685
Caln1	-0.128035	0.930497	0.999775	-0.925747	0.548657	0.99524	-0.504501	0.735032	NA	0.00145822	0.9992	NA	1.2226	0.375097	NA
Stx1b	0.281099	0.59079	0.999775	0.347956	0.500756	0.99524	1.21084	0.0164233	0.210776	0.76308	0.137232	0.525754	1.22205	0.0162366	0.19108
Cd80	0.641719	0.367313	0.999775	0.415529	0.559935	0.99524	1.19909	0.0789242	0.420054	0.579103	0.417772	0.772667	1.22152	0.0776772	0.408084
Trhr	1.3846	0.33853	0.999775	0.795136	0.589554	0.99524	1.09821	0.450108	NA	-1.13743	0.485463	NA	1.22151	0.405201	NA
Tgm3	-0.0154413	0.996332	0.999775	0.356026	0.915596	0.99524	0.386577	0.908384	NA	1.13363	0.735769	NA	1.22036	0.716019	NA
Il36rn	2.51651	0.0264719	0.999775	1.41043	0.232045	0.99524	1.60255	0.170689	NA	1.00547	0.413207	NA	1.22005	0.317785	0.709094
Slc4a5	0.953358	0.148043	0.999775	0.424607	0.526733	0.99524	1.14504	0.0773747	0.416782	0.784233	0.238298	0.643186	1.21993	0.0625303	0.369338
Mfsd4	1.54696	0.079148	0.999775	1.40427	0.109814	0.95895	1.24339	0.161079	0.563899	0.871739	0.342586	0.72263	1.21832	0.178259	0.572397
Tnni3k	-0.015465	0.997548	0.999775	0.356	0.943594	0.99524	0.38655	0.938763	NA	-0.020547	0.996742	NA	1.2177	0.808659	NA
Camkv	-0.0154653	0.997554	0.999775	-0.221071	0.965046	0.99524	0.38655	0.938922	NA	0.556523	0.912157	NA	1.21768	0.809149	NA
Hpca	-0.0154601	0.99761	0.999775	-0.221066	0.965836	0.99524	0.386555	0.940298	NA	-0.0205421	0.996824	NA	1.2176	0.813396	NA
Prss38	-1.24794	0.263013	0.999775	0.567664	0.508489	0.99524	0.960342	0.250447	NA	0.153283	0.866071	NA	1.21583	0.146926	0.536109
Reep2	0.760735	0.305502	0.999775	0.866897	0.231621	0.99524	0.442049	0.556482	0.859908	0.199779	0.798517	0.94355	1.21214	0.093996	0.444322
Acer1	0.391974	0.790164	0.999775	0.560342	0.695516	0.99524	0.702041	0.62134	NA	-0.554322	0.724502	NA	1.21173	0.388055	NA
B3gnt5	1.67826	0.0258683	0.999775	0.968287	0.21351	0.99524	0.963918	0.216565	0.634259	0.893835	0.260647	0.661778	1.2103	0.122204	0.498763
Tktl1	1.55143	0.291465	0.999775	-1.97935	0.234148	0.99524	2.09807	0.145168	NA	1.65257	0.259605	NA	1.20781	0.420906	0.7764
Nepn	0.96982	0.317735	0.999775	0.256903	0.797726	0.99524	0.422892	0.670198	0.903543	0.82405	0.399797	0.764057	1.2078	0.210895	0.611486
Kif3a	0.0507884	0.898326	0.999775	0.153255	0.697832	0.99524	0.722839	0.0648074	0.387064	0.889318	0.0231453	0.247105	1.20746	0.00199345	0.0557761
Spag6l	1.13873	0.545522	0.999775	2.24382	0.204432	0.99524	0.968407	0.606942	NA	2.29395	0.198052	NA	1.2071	0.519948	NA
Cd40lg	1.13873	0.548469	0.999775	2.20139	0.217831	0.99524	1.50281	0.417807	NA	0.556568	0.769304	NA	1.20657	0.523227	NA
Hebp2	0.275382	0.550693	0.999775	0.465379	0.311532	0.99524	0.707041	0.123684	0.505025	1.18994	0.00944987	0.160437	1.20639	0.00854708	0.130898
Klhl31	-0.394469	0.80642	0.999775	-0.140901	0.927866	0.99524	-1.64187	0.320373	NA	-0.894818	0.588121	NA	1.20636	0.411899	NA
Higd1b	0.69284	0.492833	0.999775	-0.207071	0.848843	0.99524	0.926469	0.343788	NA	-1.87164	0.138563	NA	1.20247	0.219974	NA
Vwa7	0.972417	0.0541556	0.999775	0.696204	0.170397	0.99524	1.38862	0.0043091	0.108597	1.23881	0.0124199	0.185037	1.20202	0.016474	0.193326
Mthfd2	0.187634	0.684321	0.999775	-0.0479029	0.917399	0.99524	1.21656	0.00626592	0.13147	0.93738	0.0372286	0.306618	1.20131	0.00737993	0.118565
Retnlg	-0.265202	0.799758	0.999775	0.67277	0.470282	0.99524	0.746031	0.421781	NA	-0.0316605	0.975082	NA	1.20055	0.191373	0.589351
Rbp7	0.186701	0.781863	0.999775	0.725344	0.269739	0.99524	0.997587	0.126955	0.511012	0.803784	0.223344	0.627395	1.19884	0.0673838	0.382521
Prrx1	-0.0146007	0.986129	0.999775	0.690521	0.37155	0.99524	0.854705	0.264256	0.681082	0.319766	0.692929	0.908844	1.19502	0.11766	0.493333
Rab15	-0.0154331	0.995005	0.999775	0.933112	0.705028	0.99524	2.38236	0.315355	NA	0.556561	0.821369	NA	1.19286	0.627721	NA
Pax4	-0.0154328	0.99505	0.999775	0.356036	0.886202	0.99524	1.52052	0.535574	NA	1.75354	0.473362	NA	1.19252	0.63099	NA
Chd5	1.13872	0.647725	0.999775	0.356034	0.886398	0.99524	1.43824	0.55956	NA	1.13364	0.649191	NA	1.19245	0.631603	NA
Serpinb8	0.49192	0.192967	0.999775	0.237264	0.530471	0.99524	0.578048	0.123515	0.504673	0.654922	0.0818332	0.428972	1.19016	0.00141354	0.0452443
Lppr5	2.21332	0.104964	0.999775	2.32431	0.0849192	0.910482	0.333421	0.826736	NA	2.7273	0.0420566	NA	1.18926	0.414663	0.771961
E2f7	0.135857	0.832739	0.999775	0.149305	0.813857	0.99524	1.26415	0.0364847	0.304523	1.36859	0.023913	0.24899	1.18828	0.0525131	0.342684
Hoxb8	-0.0154378	0.99573	0.999775	1.48233	0.604327	0.99524	0.386581	0.893384	NA	1.13363	0.694307	NA	1.18791	0.680017	NA
Ttc12	0.882269	0.0918064	0.999775	0.232509	0.65987	0.99524	1.0445	0.0446973	0.330757	1.0978	0.0352762	0.299232	1.18739	0.0228729	0.232626
Gfra1	-0.0488581	0.945605	0.999775	-0.755079	0.30429	0.99524	0.669486	0.334766	0.738994	1.10644	0.108774	0.477678	1.18683	0.0857235	0.428136
Kcnc1	-0.0154463	0.996267	0.999775	0.933096	0.777432	0.99524	0.95796	0.771624	NA	1.13362	0.731288	NA	1.18485	0.719354	NA
Ccdc64	0.0233602	0.944675	0.999775	0.287358	0.388035	0.99524	0.678859	0.0402413	0.316367	0.752939	0.0231615	0.247105	1.18329	0.000336801	0.0211794
Pnma1	0.219346	0.851336	0.999775	0.0725454	0.950304	0.99524	1.93218	0.0601276	NA	1.40989	0.184337	NA	1.18068	0.277328	0.675026
Cwh43	1.13868	0.810297	0.999775	-0.221071	0.962829	0.99524	0.386551	0.935054	NA	-0.020547	0.996544	NA	1.17993	0.803467	NA
Matn1	0.561598	0.90727	0.999775	0.355992	0.94114	0.99524	0.949452	0.843873	NA	-0.0205553	0.996598	NA	1.17978	0.806596	NA
Rtkn2	1.36861	0.250116	0.999775	0.494393	0.693308	0.99524	2.11764	0.0625232	NA	1.60273	0.171832	NA	1.17974	0.331983	0.718561
Col2a1	0.561602	0.909329	0.999775	-0.221075	0.964242	0.99524	0.386546	0.937521	NA	0.55652	0.910146	NA	1.17959	0.810861	NA
Il5ra	0.561601	0.909808	0.999775	0.933066	0.850712	0.99524	-0.190526	0.969344	NA	-0.020552	0.996692	NA	1.17954	0.811853	NA
Olr201	-0.0154519	0.997611	0.999775	-0.221057	0.965837	0.99524	-0.190507	0.970556	NA	-0.0205339	0.996826	NA	1.17924	0.819198	NA
Tas1r2	-0.0154519	0.997611	0.999775	-0.221057	0.965837	0.99524	-0.190507	0.970556	NA	-0.0205339	0.996826	NA	1.17924	0.819198	NA
Ckmt2	-0.0154519	0.997611	0.999775	-0.221057	0.965837	0.99524	-0.190507	0.970556	NA	-0.0205339	0.996826	NA	1.17924	0.819198	NA
Celf6	-0.0154596	0.99761	0.999775	0.356005	0.945008	0.99524	-0.190515	0.970555	NA	-0.0205416	0.996824	NA	1.17924	0.819199	NA
Olr802	-0.0154673	0.997609	0.999775	-0.221073	0.965834	0.99524	-0.190523	0.970553	NA	1.13359	0.826155	NA	1.17923	0.8192	NA
LOC363337	-0.0154673	0.997609	0.999775	-0.221073	0.965834	0.99524	-0.190523	0.970553	NA	1.13359	0.826155	NA	1.17923	0.8192	NA
Tpsg1	-0.0154673	0.997609	0.999775	0.933068	0.856537	0.99524	-0.190523	0.970553	NA	-0.0205493	0.996823	NA	1.17923	0.8192	NA
Chst8	0.561595	0.913353	0.999775	-0.221081	0.965833	0.99524	0.972817	0.850481	NA	-0.0205571	0.996822	NA	1.17922	0.819202	NA
Mad2l1	0.632723	0.058817	0.999775	0.433574	0.195167	0.99524	1.10643	0.000838391	0.043795	1.22959	0.000208902	0.0134537	1.17761	0.00039722	0.0231111
Cdt1	0.978106	0.0513	0.999775	0.762797	0.128498	0.978402	1.19279	0.0172267	0.215336	1.70117	0.000669824	0.033278	1.17663	0.0190149	0.210635
Hrh1	0.866087	0.391279	0.999775	0.644921	0.523589	0.99524	0.740881	0.461951	NA	1.08776	0.275185	NA	1.17643	0.239161	0.638609
Znfx1	-0.0989051	0.820125	0.999775	-0.389033	0.371129	0.99524	0.246625	0.570614	0.867933	-0.274312	0.528327	0.830985	1.17342	0.00695413	0.114532
Gper1	-0.643461	0.551135	0.999775	-0.0312714	0.974294	0.99596	0.639519	0.48376	NA	0.908829	0.315805	NA	1.17133	0.192007	0.59
Tnnt3	0.556601	0.170939	0.999775	0.490165	0.222364	0.99524	0.708319	0.0732208	0.409457	0.816873	0.0396861	0.316552	1.16848	0.00278597	0.0681968
LOC689081	1.83415	0.252843	0.999775	0.864889	0.609382	0.99524	0.383348	0.82423	NA	1.06923	0.52348	NA	1.1684	0.488294	NA
Inpp5j	0.561655	0.756539	0.999775	1.59944	0.345875	0.99524	1.27915	0.460127	NA	0.556573	0.758673	NA	1.16614	0.510713	NA
Trim10	1.16992	0.513351	0.999775	1.90532	0.263106	0.99524	0.377288	0.837405	NA	1.01337	0.572879	NA	1.16546	0.517696	NA
Mest	1.43433	0.0102434	0.999775	0.583879	0.296268	0.99524	1.38174	0.0133761	0.189221	0.627139	0.262071	0.662223	1.16515	0.0370889	0.293902
Ccr1l1	1.46186	0.285284	0.999775	2.3192	0.0659808	0.864395	2.34247	0.063393	NA	2.08187	0.108293	NA	1.16407	0.412183	NA
Lamc3	0.526534	0.463225	0.999775	-0.0626965	0.931893	0.99524	-0.125639	0.864891	0.963657	0.109973	0.881119	0.967453	1.16131	0.0981421	0.453176
Wif1	0.24716	0.710539	0.999775	0.0973001	0.883404	0.99524	1.36834	0.0296166	0.277516	0.890396	0.166801	0.55974	1.16044	0.0699642	0.389416
Il13ra2	0.328007	0.706961	0.999775	0.231372	0.789867	0.99524	0.395318	0.647417	0.895229	0.631019	0.464536	0.797094	1.15902	0.173798	0.568268
Syndig1	1.14592	0.632115	0.999775	1.336	0.571729	0.99524	-0.767558	0.75196	NA	-0.0205063	0.993263	NA	1.1562	0.630234	NA
Tmprss7	1.34389	0.575676	0.999775	-0.798106	0.744568	0.99524	-0.190479	0.93802	NA	0.556572	0.820261	NA	1.156	0.633308	NA
Capn13	0.906164	0.158965	0.999775	0.563994	0.384572	0.99524	0.382016	0.561616	0.863131	0.971268	0.129627	0.513104	1.15464	0.0708252	0.391905
Gucy2d	-0.85663	0.514363	0.999775	-0.274597	0.819713	0.99524	1.73498	0.104327	NA	0.318741	0.783933	NA	1.15462	0.298022	0.693681
Ppp1r42	1.73037	0.058235	0.999775	0.299211	0.765413	0.99524	0.851592	0.373077	NA	1.81049	0.04655	NA	1.15325	0.227579	0.627317
Gdf15	-0.0163958	0.979914	0.999775	0.403362	0.534809	0.99524	0.545752	0.400932	0.782051	1.80699	0.0053341	0.115118	1.15319	0.0757393	0.404387
Wdr93	0.605732	0.402268	0.999775	0.0199953	0.978593	0.996174	1.56965	0.0213119	0.238866	0.932192	0.187972	0.589745	1.15215	0.102017	0.461392
Lgals3	0.15297	0.669131	0.999775	0.0144664	0.967757	0.995373	0.896398	0.0121466	0.180775	0.868517	0.0151335	0.20108	1.15212	0.00126831	0.0425653
Lrrc48	0.350594	0.386505	0.999775	0.52581	0.185243	0.99524	1.08093	0.00546454	0.123403	0.700378	0.0782567	0.422694	1.15206	0.00332869	0.0760467
Cidea	0.621263	0.122169	0.999775	0.544018	0.175634	0.99524	1.03566	0.00983007	0.161454	0.839248	0.0366568	0.30519	1.15098	0.00413692	0.0859143
Nin	0.604622	0.0928554	0.999775	0.428293	0.232865	0.99524	0.76808	0.0284279	0.271417	0.663206	0.0637386	0.390205	1.15068	0.000963889	0.0374114
Isyna1	0.268638	0.302883	0.999775	0.472804	0.0691215	0.869743	0.647575	0.0127446	0.184123	0.879942	0.000711518	0.0346424	1.15036	9.50806e-06	0.00328847
Tcf19	0.374639	0.29199	0.999775	0.645065	0.0664657	0.864813	1.29013	0.000210421	0.0198546	1.47566	2.24851e-05	0.00293657	1.14988	0.00103888	0.0387791
Osm	0.255921	0.703707	0.999775	0.383313	0.561159	0.99524	0.609487	0.350944	0.747204	0.782157	0.231416	0.638139	1.14974	0.0754844	0.403719
P2rx5	-1.80949	0.167202	0.999775	-0.477099	0.66754	0.99524	0.368217	0.723518	NA	-0.0854144	0.937574	NA	1.14963	0.256906	0.654748
Gabrr1	0.172788	0.797154	0.999775	0.335527	0.605003	0.99524	-0.0978232	0.885468	0.970372	0.27481	0.679007	0.903107	1.14827	0.0658955	0.379493
Hsd11b1	-0.0109981	0.982658	0.999775	-0.628411	0.214386	0.99524	0.68807	0.173681	0.582382	1.0794	0.032813	0.287752	1.14797	0.0232131	0.234344
Capg	0.192025	0.568056	0.999775	0.166858	0.619414	0.99524	1.16685	0.000489325	0.0332532	0.761139	0.0232447	0.247105	1.1477	0.000613549	0.0290467
Cd5	0.509368	0.325217	0.999775	0.472531	0.354679	0.99524	1.13491	0.0202417	0.234203	0.567909	0.269769	0.669173	1.14599	0.0213099	0.224054
Kcnd1	1.32296	0.0265983	0.999775	1.23345	0.0372876	0.778501	1.00458	0.0954642	0.455325	1.54999	0.00838094	0.151354	1.14524	0.0603149	0.362674
Nr1i3	-0.0504136	0.878185	0.999775	0.137123	0.676565	0.99524	0.472123	0.150785	0.549836	0.235201	0.474383	0.802091	1.14454	0.000493498	0.0252862
Slc7a4	-0.390039	0.551159	0.999775	0.0207337	0.973799	0.99596	0.51642	0.404451	0.783539	0.558621	0.369686	0.743093	1.1444	0.061949	0.366949
Fam19a5	-0.00657493	0.99437	0.999775	0.466929	0.59131	0.99524	0.56173	0.515814	NA	0.477609	0.588787	NA	1.14309	0.176615	0.571203
Lrrc52	0.718285	0.563412	0.999775	-0.623935	0.652814	0.99524	0.674152	0.584306	NA	0.6685	0.591894	NA	1.14288	0.348783	NA
Tonsl	0.730253	0.0424204	0.999775	0.855931	0.0164243	0.614158	1.19247	0.00077334	0.0433783	1.51334	1.8974e-05	0.00278255	1.14205	0.00139643	0.0449945
Otof	1.51249	0.397803	0.999775	0.35605	0.849146	0.99524	-0.190477	0.91895	NA	0.556575	0.766212	NA	1.14074	0.534412	NA
Slc1a1	0.898819	0.545169	0.999775	-0.793809	0.61562	0.99524	0.68635	0.6451	NA	1.43373	0.315393	NA	1.13801	0.439389	NA
Atp13a4	0.508551	0.752283	0.999775	1.08041	0.478708	0.99524	-0.191532	0.907905	NA	-0.595695	0.719214	NA	1.13763	0.464	NA
Msi1	1.33549	0.138999	0.999775	1.78852	0.0395761	0.787347	0.786834	0.396842	0.779077	1.58459	0.0742571	0.41368	1.13721	0.218646	0.618861
Mir194-1	2.11571	0.255476	0.999775	1.66064	0.376374	0.99524	0.943962	0.627194	NA	-0.597583	0.763509	NA	1.13701	0.560451	NA
Usp43	-0.0237379	0.963168	0.999775	0.2415	0.623496	0.99524	0.233363	0.636256	0.890608	0.522134	0.285159	0.683394	1.13689	0.0161377	0.190468
Galnt14	1.0184	0.233194	0.999775	0.69761	0.418965	0.99524	0.870678	0.306934	NA	0.997526	0.243111	NA	1.13688	0.183231	0.578596
Tspan11	0.561657	0.78017	0.999775	1.29998	0.501804	0.99524	0.382422	0.849208	NA	-0.597579	0.766506	NA	1.13626	0.566029	NA
Stmn2	0.561658	0.781335	0.999775	0.35605	0.860321	0.99524	0.39198	0.846297	NA	-0.0205012	0.991916	NA	1.13596	0.568326	NA
Serinc2	-0.263721	0.596495	0.999775	0.0364848	0.939467	0.99524	0.544164	0.245432	0.661694	0.245105	0.609994	0.86808	1.13378	0.0143285	0.177517
Plp2	0.346356	0.220623	0.999775	0.657594	0.0183215	0.637536	0.926044	0.000846093	0.043795	1.01484	0.000262462	0.0162167	1.13316	4.61012e-05	0.0065228
Ramp3	1.12172	0.0536823	0.999775	0.968808	0.0944906	0.929071	0.791318	0.178258	0.588563	0.479688	0.433031	0.783303	1.13289	0.0532312	0.345085
Epdr1	0.561653	0.800613	0.999775	0.823997	0.708252	0.99524	0.381968	0.863573	NA	0.556571	0.802379	NA	1.13128	0.606314	NA
Lgals5	0.391844	0.477603	0.999775	-0.0233957	0.966443	0.99524	0.693955	0.201604	0.61771	-0.0460258	0.934767	0.98165	1.13069	0.0368578	0.293096
Csrp3	0.467093	0.7683	0.999775	0.326888	0.836565	0.99524	1.28249	0.385422	NA	1.61592	0.269885	NA	1.12859	0.45853	NA
Aqp4	0.222713	0.81752	0.999775	-0.636334	0.536294	0.99524	0.707668	0.44298	NA	-1.02767	0.352142	NA	1.12854	0.218318	0.618708
Gdf3	-0.461602	0.716633	0.999775	0.319154	0.779339	0.99524	0.448789	0.690787	NA	0.852465	0.440916	NA	1.12537	0.304045	NA
Dram1	0.343682	0.412206	0.999775	0.00958747	0.981767	0.996501	1.32604	0.00144256	0.0575698	0.497772	0.234469	0.640673	1.125	0.00701267	0.115343
Hrh4	1.64653	0.541922	0.999775	-0.798105	0.772708	0.99524	-0.190479	0.945042	NA	-0.59758	0.828781	NA	1.12381	0.681806	NA
Psma3l	-0.592495	0.832029	0.999775	1.33858	0.624676	0.99524	-0.767552	0.783495	NA	-0.597577	0.83061	NA	1.12352	0.6852	NA
Cldn19	-0.0154202	0.995607	0.999775	0.356048	0.898843	0.99524	-0.767553	0.784048	NA	-0.0205023	0.994159	NA	1.12345	0.686012	NA
Lmo1	0.689427	0.600257	0.999775	0.18325	0.892226	0.99524	0.789478	0.539847	NA	-0.58914	0.687424	NA	1.12338	0.381937	NA
Lrrc3	0.363762	0.622762	0.999775	0.941665	0.173634	0.99524	1.17274	0.0860066	0.434335	1.52958	0.0235971	0.24794	1.12313	0.108268	0.475216
Dlgap3	1.66529	0.314659	0.999775	0.9312	0.587763	0.99524	0.39066	0.824291	NA	1.51374	0.364327	NA	1.12293	0.51463	NA
Fezf1	-0.0154183	0.995713	0.999775	-0.221026	0.938604	0.99524	-0.190475	0.947076	NA	-0.597576	0.835035	NA	1.12285	0.693418	NA
Dok2	0.256753	0.440095	0.999775	0.168702	0.611061	0.99524	0.866389	0.00837866	0.151089	0.7744	0.0188825	0.225773	1.12176	0.000647425	0.0298559
RT1-M10-1	-0.50777	0.753314	0.999775	0.815659	0.57628	0.99524	-0.178524	0.909395	NA	1.12698	0.437459	NA	1.12141	0.443263	NA
Rpl3l	1.20807	0.136986	0.999775	0.908156	0.267494	0.99524	1.70251	0.0285866	0.27248	1.76999	0.0235877	0.24794	1.121	0.174732	0.569589
C3ar1	0.328546	0.406884	0.999775	0.0948872	0.810707	0.99524	1.15177	0.00337581	0.0939611	0.446036	0.259699	0.661032	1.11935	0.00447953	0.0905432
Gas2l2	1.63947	0.343585	0.999775	-0.221031	0.903812	0.99524	2.04124	0.225687	NA	1.05777	0.552798	NA	1.11887	0.532681	NA
Ppef1	0.880469	0.45366	0.999775	-2.32245	0.102421	0.941424	1.23427	0.283172	NA	-0.362147	0.77706	NA	1.11799	0.33916	0.723748
Msh4	-0.59249	0.88213	0.999775	-0.798096	0.841698	0.99524	-0.767546	0.847682	NA	-0.0204984	0.995907	NA	1.1171	0.779024	NA
Gpr156	-0.59249	0.882467	0.999775	-0.798096	0.842147	0.99524	-0.767546	0.848115	NA	-0.0204985	0.995919	NA	1.11707	0.779654	NA
Xkr7	-0.59249	0.883724	0.999775	-0.221023	0.956491	0.99524	-0.767546	0.849731	NA	-0.597572	0.882734	NA	1.11694	0.782009	NA
Pdlim4	0.0425776	0.895066	0.999775	0.185416	0.556215	0.99524	0.642075	0.0370092	0.305648	0.79893	0.00952518	0.16061	1.11515	0.000262592	0.0185964
Rnase6	0.576214	0.407691	0.999775	0.991318	0.134867	0.992764	1.61012	0.0120763	0.180775	1.07269	0.108381	0.477678	1.11091	0.0986799	0.454159
Cfap52	-0.00817774	0.994331	0.999775	-0.239228	0.835886	0.99524	0.498853	0.644773	NA	0.923428	0.384919	NA	1.10942	0.294977	0.691101
Vldlr	0.576954	0.0975476	0.999775	0.67326	0.0497758	0.813928	0.561312	0.104287	0.468383	0.492881	0.158849	0.551463	1.10887	0.00118669	0.0411574
Cd3e	0.069884	0.915775	0.999775	1.03014	0.0976868	0.932988	1.16474	0.060332	0.375953	1.08285	0.0836864	0.432307	1.10697	0.0783211	0.409222
Lrrcc1	0.546611	0.182875	0.999775	0.0315481	0.939152	0.99524	0.830507	0.0412407	0.320276	0.969982	0.0172274	0.215511	1.1058	0.00661218	0.111068
Ptpn5	-0.0986157	0.951075	0.999775	-0.901589	0.587353	0.99524	1.01403	0.494694	NA	-0.204912	0.898717	NA	1.10198	0.462638	NA
Fam150b	1.52006	0.290335	0.999775	1.91862	0.162776	0.99524	1.35349	0.346025	NA	1.43904	0.318168	NA	1.10147	0.462294	NA
Ceacam16	-0.0388854	0.930823	0.999775	0.0655851	0.881072	0.99524	1.09299	0.00894871	0.156051	0.940534	0.0263759	0.260591	1.10082	0.00926539	0.137994
Atg9b	-0.131029	0.892178	0.999775	-0.173292	0.855824	0.99524	0.402754	0.661325	0.900418	0.169958	0.857081	0.962398	1.10046	0.222003	0.62172
Kcnmb2	0.561657	0.718209	0.999775	2.79634	0.0359572	0.770257	1.69714	0.230046	NA	-0.0205022	0.98949	NA	1.09851	0.468011	NA
Rec114	-0.259793	0.840961	0.999775	1.42969	0.266126	0.99524	0.338929	0.792695	0.945498	0.633789	0.622982	0.874415	1.09847	0.393646	0.760716
Spc25	0.431715	0.276554	0.999775	0.535187	0.173085	0.99524	1.19119	0.00210711	0.0720443	1.6811	1.29284e-05	0.0022164	1.09678	0.0050135	0.0961909
Ckap4	0.329234	0.380557	0.999775	0.37291	0.320124	0.99524	0.970061	0.00959181	0.160815	0.817633	0.0291715	0.272278	1.0948	0.00347981	0.0780236
Slitrk4	1.23585	0.366379	0.999775	1.5588	0.237607	0.99524	0.357484	0.805666	NA	2.14347	0.0975436	NA	1.09379	0.434157	NA
Wnt7b	-0.0154217	0.99553	0.999775	-0.221029	0.935999	0.99524	-0.767555	0.78036	NA	1.04819	0.700248	NA	1.09367	0.688835	NA
Lct	0.561654	0.840055	0.999775	-0.798105	0.774273	0.99524	-0.190479	0.94543	NA	0.556572	0.841483	NA	1.09329	0.692207	NA
Tnfaip6	0.574959	0.402173	0.999775	0.223456	0.746709	0.99524	0.378125	0.582156	0.872595	-0.313015	0.668254	0.899181	1.09066	0.105473	0.467972
Sp9	-0.0154222	0.996145	0.999775	-0.798104	0.80258	0.99524	0.818098	0.796585	NA	-0.597579	0.851508	NA	1.0892	0.731493	NA
Mir3566	-0.0154204	0.996223	0.999775	-0.221027	0.945898	0.99524	-0.190477	0.953367	NA	-0.597577	0.854433	NA	1.0887	0.736817	NA
Capn1	0.394794	0.095116	0.999775	0.520026	0.0276537	0.717925	0.845473	0.00033831	0.0260583	0.831659	0.000427282	0.0235915	1.08805	4.00612e-06	0.00216147
Chrm3	1.03351	0.0704517	0.999775	0.659359	0.255576	0.99524	1.1938	0.0321452	0.285391	0.468482	0.435928	0.784929	1.08769	0.0582508	0.358701
Slc6a17	-0.595496	0.750588	0.999775	-0.224027	0.904815	0.99524	-0.188786	0.919675	NA	-0.600578	0.748531	NA	1.08704	0.543311	NA
RT1-T24-3	0.0619672	0.887859	0.999775	0.0574802	0.895863	0.99524	0.927423	0.0343944	0.29462	0.296359	0.499798	0.816683	1.08692	0.013191	0.169495
Cnksr1	0.164013	0.742081	0.999775	0.184035	0.707	0.99524	0.701455	0.139326	0.531002	0.43253	0.375372	0.746572	1.08645	0.0214884	0.224947
Ostn	-0.592498	0.87541	0.999775	0.356043	0.924936	0.99524	-0.19048	0.959799	NA	-0.59758	0.87435	NA	1.08563	0.773016	NA
Gmnn	0.791245	0.0115627	0.999775	0.58805	0.0604228	0.854221	1.30831	2.08349e-05	0.00600571	1.40131	5.40567e-06	0.00106126	1.08464	0.000504241	0.0254182
Cacna1h	1.24183	0.0769239	0.999775	0.772904	0.278526	0.99524	0.340393	0.644636	0.89429	0.499897	0.498389	0.816252	1.08432	0.129054	0.511572
Tacr1	0.311733	0.540995	0.999775	1.25175	0.0123597	0.587742	0.820604	0.10313	0.466337	1.0936	0.029661	0.274342	1.08326	0.0315773	0.26934
Itga6	0.228397	0.524991	0.999775	0.42869	0.231671	0.99524	1.18631	0.000903501	0.0443143	1.01135	0.00471649	0.107436	1.08037	0.00254441	0.0650522
Tmem106a	0.285618	0.342312	0.999775	0.137305	0.647854	0.99524	0.825148	0.00588656	0.128407	0.515041	0.0864204	0.436296	1.07899	0.000317958	0.0207006
Fignl1	0.887821	0.0686018	0.999775	0.38407	0.434365	0.99524	1.51449	0.00160729	0.062498	1.66019	0.000548992	0.0288725	1.07862	0.0267749	0.250281
Rab36	0.816028	0.491362	0.999775	-1.12547	0.418329	0.99524	0.713667	0.545145	NA	1.05858	0.363706	NA	1.07638	0.359447	NA
Ace2	-0.0467098	0.922101	0.999775	0.188141	0.688706	0.99524	-0.0267949	0.954919	0.989215	-0.113318	0.813083	0.950223	1.07624	0.0200759	0.216796
Cpt1b	0.419539	0.205158	0.999775	0.658231	0.0457223	0.798936	1.33588	4.62144e-05	0.00864478	1.18684	0.00030519	0.0184815	1.07362	0.00111436	0.0398703
Cd3g	0.74915	0.198311	0.999775	0.67653	0.240192	0.99524	0.877863	0.122172	0.501712	1.10621	0.050332	0.355002	1.07333	0.0608001	0.36483
Mir345	0.550027	0.732461	0.999775	-0.223217	0.893026	0.99524	-0.189252	0.909145	NA	0.942164	0.545962	NA	1.07175	0.493071	NA
Birc5	0.723879	0.15305	0.999775	0.82736	0.100782	0.937893	1.41474	0.00475929	0.115399	1.60732	0.00134101	0.0518184	1.06812	0.0344538	0.284661
Acot9	0.420455	0.154362	0.999775	0.358285	0.22394	0.99524	0.801889	0.0062836	0.13147	0.813231	0.00566777	0.119771	1.06739	0.000277354	0.0190534
Dlgap1	0.0815783	0.872585	0.999775	-0.335346	0.514549	0.99524	0.918528	0.0602419	0.37584	0.851501	0.083904	0.432553	1.06604	0.030018	0.263294
Tnfrsf12a	-0.172941	0.676583	0.999775	0.518729	0.209036	0.99524	0.61145	0.138628	0.530078	1.00249	0.0151257	0.20108	1.06562	0.0098248	0.143242
Mok	0.498764	0.149814	0.999775	0.547755	0.110138	0.95895	0.81423	0.0167729	0.21311	0.831708	0.0150942	0.20108	1.06458	0.00180358	0.0528191
Slc5a8	2.30344	0.160543	0.999775	-0.22103	0.901982	0.99524	0.931082	0.594377	NA	1.05844	0.544525	NA	1.06345	0.545939	NA
Rgr	1.21047	0.339732	0.999775	1.34633	0.27466	0.99524	1.87883	0.114517	NA	2.34199	0.0456152	NA	1.06328	0.41363	NA
Duox1	0.632047	0.203549	0.999775	0.787802	0.107359	0.957089	0.182084	0.718015	0.91961	0.862544	0.0796937	0.424385	1.06319	0.0303018	0.264392
Epb41l4a	0.660644	0.340241	0.999775	0.778677	0.259827	0.99524	1.21854	0.0772277	0.416773	1.05105	0.128237	0.510313	1.06177	0.124655	0.503268
Eps8l1	1.45098	0.0156496	0.999775	1.18352	0.0496757	0.813928	0.571832	0.367756	0.758443	1.00078	0.106461	0.473392	1.06175	0.0887149	0.433765
Ifi44	0.284425	0.369592	0.999775	-0.00865486	0.978221	0.996174	0.544175	0.0858663	0.434335	0.343507	0.278514	0.67738	1.06112	0.000808165	0.033686
Ttll10	0.273896	0.516848	0.999775	0.0892422	0.83249	0.99524	0.847092	0.0390012	0.311494	0.445686	0.287864	0.685822	1.06108	0.00995689	0.144577
Cpne2	0.246864	0.503379	0.999775	0.331455	0.365087	0.99524	0.882672	0.014832	0.200756	1.00934	0.005387	0.115645	1.06082	0.00349041	0.0780236
Slc9b1	-0.152643	0.92411	0.999775	1.16136	0.425613	0.99524	0.630626	0.673934	NA	1.36093	0.350907	NA	1.05965	0.476646	NA
Prkar1b	0.272845	0.690934	0.999775	0.369035	0.579904	0.99524	1.00565	0.11377	0.486066	0.461177	0.492852	0.812652	1.05834	0.101875	0.461253
Akr1c2	0.585337	0.253958	0.999775	0.870587	0.0854637	0.910482	0.623743	0.221295	0.63769	0.70348	0.169039	0.56371	1.05727	0.0375644	0.29443
Gucy2c	-0.0261755	0.976364	0.999775	0.747067	0.394391	0.99524	0.697498	0.426775	0.796545	0.606222	0.490485	0.810946	1.05698	0.228372	0.628944
Pcdhac2	1.24108	0.132798	0.999775	-0.53437	0.536564	0.99524	1.73497	0.0339241	0.292232	1.40577	0.0878904	0.438729	1.05644	0.203598	0.602863
Cd44	0.763332	0.0181045	0.999775	0.514764	0.111021	0.960211	1.00393	0.00183586	0.0673075	1.06008	0.00101101	0.0424938	1.05536	0.00107362	0.0394484
Irgc	0.2806	0.858222	0.999775	-1.95373	0.238316	0.99524	-0.21049	0.895651	NA	-0.117936	0.941493	NA	1.05411	0.484173	NA
Alox5	0.349047	0.463691	0.999775	0.497459	0.282397	0.99524	0.757982	0.0960078	0.455827	0.53365	0.254687	0.657786	1.05397	0.020709	0.220195
Gstt3	0.0170422	0.972633	0.999775	-0.316833	0.523618	0.99524	0.33716	0.497266	0.831447	-0.0801461	0.871833	0.9656	1.05365	0.0338846	0.281828
Dok7	-0.587895	0.716271	0.999775	1.54578	0.28425	0.99524	1.141	0.440663	NA	1.16995	0.433395	NA	1.05199	0.489236	NA
C1qtnf4	-0.784985	0.367353	0.999775	0.248867	0.739098	0.99524	0.366024	0.621357	0.884537	0.896742	0.212865	0.615584	1.05176	0.143433	0.531989
Osbp2	0.998454	0.00342011	0.999775	1.31148	7.75806e-05	0.0698516	0.877965	0.00981578	0.161454	1.40763	2.45776e-05	0.00303444	1.05163	0.00215242	0.0587714
Aloxe3	-0.203693	0.787034	0.999775	0.0919214	0.900987	0.99524	1.12785	0.117679	0.492739	0.826983	0.256169	0.659635	1.0488	0.148949	0.538311
Ugt1a2	0.424711	0.144801	0.999775	0.583194	0.0428357	0.795765	1.01872	0.000356656	0.0271326	1.24379	1.28778e-05	0.0022164	1.0482	0.000262771	0.0185964
Kcnj1	1.26541	0.135657	0.999775	-0.247776	0.791088	0.99524	1.75871	0.0329597	0.288208	0.895539	0.30096	0.697835	1.04746	0.225852	0.624908
Tuba8	0.53782	0.752665	0.999775	0.381707	0.82296	0.99524	1.3519	0.401058	NA	-0.0183474	0.991649	NA	1.04681	0.529743	NA
Gja6	0.41027	0.608957	0.999775	0.670588	0.38321	0.99524	-0.429415	0.620714	0.884537	1.36669	0.065568	0.39466	1.04657	0.171756	0.565133
Fchsd1	0.533728	0.0325352	0.999775	0.53471	0.0313261	0.742842	0.654777	0.00828711	0.150329	0.741695	0.00284496	0.0790612	1.04654	2.37738e-05	0.00448957
Pex5l	0.561651	0.821696	0.999775	0.356044	0.886398	0.99524	0.374485	0.880527	NA	0.556569	0.823283	NA	1.04621	0.67188	NA
Agpat9	0.539354	0.516337	0.999775	1.18367	0.154181	0.99524	1.66663	0.0447951	0.330853	0.919567	0.268409	0.668028	1.04564	0.20822	0.608864
Qrfpr	-0.0154215	0.9931	0.999775	1.31104	0.439191	0.99524	2.19547	0.176671	NA	0.556574	0.754965	NA	1.04503	0.550513	NA
Msmb	0.561657	0.753447	0.999775	1.61325	0.334181	0.99524	-0.190478	0.915169	NA	1.14534	0.508195	NA	1.04443	0.551874	NA
Nrap	0.0214542	0.983594	0.999775	0.347259	0.727755	0.99524	-0.224246	0.830955	NA	0.359908	0.722064	NA	1.04363	0.284013	0.68083
Camk2b	0.941345	0.12338	0.999775	0.0557028	0.931506	0.99524	0.876414	0.148326	0.545082	0.244595	0.705724	0.913957	1.04277	0.0884317	0.433705
Scara3	0.501377	0.536166	0.999775	0.126131	0.878799	0.99524	0.870202	0.258233	NA	0.697295	0.379146	NA	1.04236	0.180124	0.574508
A3galt2	0.0590687	0.882958	0.999775	0.0647011	0.870589	0.99524	0.649287	0.0954181	0.455325	0.662806	0.090497	0.443707	1.04209	0.00730749	0.11801
Incenp	0.381591	0.228638	0.999775	0.322553	0.307128	0.99524	1.0978	0.000435516	0.0304661	1.12899	0.000306745	0.0184837	1.04131	0.000905614	0.0362566
Zfp483	1.28798	0.356051	0.999775	0.302127	0.840155	0.99524	1.00648	0.474273	NA	0.480906	0.745617	NA	1.04072	0.469051	NA
Krt75	-0.536563	0.731879	0.999775	-1.23459	0.443019	0.99524	-1.20031	0.455349	NA	-0.53268	0.732026	NA	1.04069	0.464703	NA
Ipcef1	1.36951	0.141326	0.999775	0.0668376	0.948024	0.99524	1.39086	0.130603	NA	0.451868	0.652233	NA	1.03853	0.280408	0.677633
Rab33a	0.535904	0.710667	0.999775	1.55787	0.233881	0.99524	1.78814	0.16701	NA	1.4225	0.28738	NA	1.03846	0.45654	NA
Saxo2	1.41091	0.0461826	0.999775	1.06987	0.133237	0.990918	1.28317	0.0691644	0.400638	1.08953	0.130284	0.513997	1.0384	0.154086	0.545501
LOC317165	0.898034	0.527669	0.999775	-0.222538	0.883778	0.99524	1.31014	0.334556	NA	-0.0220118	0.988464	NA	1.0369	0.465085	NA
Lrp1b	2.32904	0.175876	0.999775	-1.27807	0.499349	0.99524	-2.97289	0.123601	NA	-0.884585	0.634934	NA	1.03635	0.554394	0.848734
Mns1	-0.146716	0.834892	0.999775	-0.191669	0.783113	0.99524	1.27961	0.0509371	0.347928	0.940376	0.158122	0.550691	1.03604	0.12043	0.495976
Ptprn2	1.01072	0.177745	0.999775	1.40019	0.0539577	0.829889	0.705847	0.350648	0.747204	1.27176	0.0851042	0.434503	1.03311	0.171266	0.564882
Krt72	0.145116	0.859535	0.999775	0.64118	0.419534	0.99524	1.20959	0.121794	0.501496	1.14882	0.144427	0.535554	1.03196	0.193386	0.590963
RGD1560242	0.575098	0.777563	0.999775	0.302459	0.881895	0.99524	-0.365076	0.85776	0.962404	0.120095	0.952974	0.985833	1.03071	0.612591	0.876034
Epn3	-0.0172411	0.991301	0.999775	1.08055	0.453751	0.99524	0.876803	0.550026	NA	0.851337	0.566418	NA	1.02713	0.48902	NA
Ppfia3	-0.12031	0.936114	0.999775	1.12449	0.405418	0.99524	0.519974	0.711136	NA	-0.0653149	0.964893	NA	1.02696	0.458487	NA
Aldh1a1	0.13684	0.639526	0.999775	-0.14059	0.630386	0.99524	0.536077	0.0664794	0.393749	0.594081	0.0419856	0.324391	1.02647	0.000441231	0.0241287
Marveld3	0.232748	0.513235	0.999775	0.545137	0.113641	0.96075	0.516444	0.135351	0.526183	0.455666	0.193773	0.595987	1.02563	0.00272964	0.0679346
Rbpjl	0.340635	0.522396	0.999775	0.588673	0.25265	0.99524	0.586744	0.255292	0.67137	0.591901	0.256597	0.659812	1.02524	0.0449648	0.318722
Asns	0.388265	0.286794	0.999775	0.0720004	0.843658	0.99524	0.953141	0.00828637	0.150329	1.0917	0.00250945	0.0734978	1.02245	0.00473746	0.0941267
Hapln3	0.565848	0.300272	0.999775	0.819656	0.120387	0.973827	1.3994	0.00622739	0.131045	1.29439	0.0126271	0.186813	1.02239	0.0548408	0.349793
LOC498308	1.3311	0.051461	0.999775	1.04318	0.129244	0.981183	0.874467	0.210097	0.625982	1.23839	0.0715613	0.40971	1.0221	0.147855	0.536982
Impg1	-0.595526	0.751699	0.999775	-0.801133	0.670371	0.99524	0.337863	0.854285	NA	-0.0235306	0.990025	NA	1.02174	0.571189	NA
Il9r	0.852764	0.229996	0.999775	0.241542	0.742691	0.99524	0.767069	0.277029	0.689792	0.293462	0.693782	0.909145	1.02108	0.149299	0.53835
Cntn1	-1.17298	0.559781	0.999775	0.77335	0.688555	0.99524	-0.770963	0.7015	NA	-0.600987	0.7651	NA	1.02105	0.598522	NA
Hist1h2bo	0.792773	0.371823	0.999775	0.735289	0.402928	0.99524	1.08493	0.208957	0.624614	0.0209059	0.982359	0.994836	1.01711	0.248966	0.647553
Grb10	0.423826	0.118666	0.999775	0.434353	0.108836	0.958674	0.887505	0.00100809	0.0484999	0.565891	0.0369516	0.30597	1.0148	0.000174233	0.0145892
Tspy26	0.444533	0.603833	0.999775	1.57333	0.0434351	0.795765	0.347873	0.682361	0.90862	1.09608	0.176195	0.573616	1.01447	0.217929	0.618282
Tmem72	-0.0765808	0.928557	0.999775	0.76713	0.329966	0.99524	0.12724	0.87744	0.967242	1.01977	0.194207	0.596048	1.01364	0.200529	0.598319
LOC310926	-0.750606	0.407905	0.999775	-0.479683	0.596468	0.99524	0.0147982	0.986958	0.995771	0.263484	0.770997	0.934584	1.01302	0.262767	0.660019
Psat1	0.398032	0.29822	0.999775	0.0390935	0.918768	0.99524	1.26101	0.000876072	0.043795	0.701337	0.0659217	0.395856	1.01056	0.0079375	0.124785
Adra2a	2.40391	0.041074	0.999775	1.56559	0.199552	0.99524	1.27924	0.305605	NA	2.62804	0.0240706	NA	1.01014	0.442441	NA
MGC116197	-0.592504	0.847701	0.999775	0.356039	0.908124	0.99524	-0.767561	0.803519	NA	2.04983	0.495847	NA	1.00862	0.742387	NA
Neurl3	0.388126	0.264209	0.999775	0.50504	0.144858	0.99524	0.975852	0.00470837	0.11485	1.11868	0.00120041	0.0477496	1.00841	0.00356518	0.0789853
Mms22l	0.659915	0.0284335	0.999775	0.406148	0.177661	0.99524	1.08196	0.000294587	0.0245596	1.12516	0.000171106	0.0117667	1.00836	0.000785146	0.0330265
Gcnt3	0.435655	0.359399	0.999775	1.14011	0.0136028	0.592347	0.866551	0.06284	0.381412	0.67503	0.152064	0.544393	1.00731	0.0314381	0.26934
Amh	1.20496	0.144494	0.999775	-0.000170738	0.999849	0.999849	0.429482	0.61934	0.884238	0.716324	0.402332	0.765117	1.00727	0.233123	0.632613
Ctsw	0.740958	0.260951	0.999775	0.32593	0.622176	0.99524	0.718644	0.274436	0.688364	1.23808	0.0585745	0.377432	1.00646	0.126046	0.505607
LOC681325	0.282155	0.530227	0.999775	-0.0567864	0.899728	0.99524	0.836491	0.05967	0.374244	0.473787	0.290293	0.687133	1.00612	0.0237877	0.237134
Amhr2	0.724522	0.241759	0.999775	1.514	0.0124878	0.587742	1.29333	0.0336234	0.291602	1.02455	0.0954295	0.453516	1.00534	0.103048	0.46286
Map4k4	0.186497	0.459995	0.999775	0.298117	0.236572	0.99524	0.645467	0.0102747	0.166529	0.489096	0.0522452	0.360221	1.00525	6.39632e-05	0.00838322
Shcbp1l	-0.596324	0.784883	0.999775	-0.224855	0.918022	0.99524	-0.771381	0.724019	NA	-0.601406	0.783095	NA	1.00436	0.63573	NA
Npas2	0.743087	0.349938	0.999775	0.540894	0.496256	0.99524	0.997221	0.209563	0.625438	1.0286	0.195631	0.598747	1.00399	0.206587	0.607658
Dmbt1	0.107365	0.6735	0.999775	0.570154	0.024387	0.709439	0.733792	0.00374319	0.0992637	0.487713	0.05479	0.367499	1.00358	7.38276e-05	0.00909889
Oas3	-0.0942137	0.847473	0.999775	-0.285108	0.56037	0.99524	0.81071	0.095047	0.455325	0.0617957	0.899466	0.972658	1.00162	0.0393079	0.298976
Tubb2a	0.314562	0.409189	0.999775	0.810513	0.0329874	0.751628	1.24004	0.00109375	0.0499647	1.19221	0.00170446	0.0592922	1.00142	0.00846472	0.130541
Fxyd2	0.437964	0.187381	0.999775	0.514944	0.11837	0.971646	1.08333	0.000906529	0.0443143	1.01109	0.00205277	0.065663	1.00107	0.00233747	0.0616905
Cd46	0.551653	0.267105	0.999775	0.247525	0.620207	0.99524	1.06238	0.027865	0.267909	0.617744	0.212571	0.615362	0.999678	0.0413364	0.306175
Sele	-1.22492	0.377587	0.999775	-0.146401	0.905232	0.99524	0.437586	0.709462	NA	0.631866	0.589927	NA	0.999338	0.386847	NA
Ffar2	1.38582	0.214362	0.999775	-0.542251	0.68034	0.99524	0.186636	0.877318	NA	1.42111	0.201848	NA	0.998946	0.387232	NA
Rab19	0.192793	0.64881	0.999775	0.227259	0.585613	0.99524	0.5891	0.150425	0.549762	0.722212	0.0785514	0.423	0.997349	0.0144545	0.178722
Casr	0.645494	0.287447	0.999775	-1.165	0.0889434	0.914696	0.582805	0.334443	0.738994	-0.174102	0.784623	0.939448	0.996744	0.0973547	0.451812
Clcnkb	-0.043742	0.967698	0.999775	0.467597	0.640604	0.99524	0.966773	0.316376	NA	0.428742	0.67507	NA	0.994944	0.312178	0.703517
Plet1	1.47857	0.0564911	0.999775	1.27655	0.0995813	0.932988	0.980984	0.215345	0.633289	1.60622	0.0367958	0.305533	0.993345	0.219686	0.619971
Reep5	0.256692	0.275998	0.999775	0.363644	0.122445	0.973827	0.86507	0.000235379	0.0212225	0.728185	0.00197664	0.065188	0.993078	2.43894e-05	0.00448957
Adora1	0.53378	0.0699876	0.999775	0.755276	0.0100105	0.558071	1.01975	0.00049564	0.0333311	0.804109	0.00620364	0.127768	0.991581	0.000732883	0.0317949
Samsn1	0.673547	0.0392691	0.999775	0.328002	0.316883	0.99524	0.708208	0.0294854	0.277354	0.640603	0.0502082	0.354898	0.99131	0.00232647	0.0616905
Ccl4	0.258771	0.544992	0.999775	-0.338506	0.439995	0.99524	0.674767	0.104302	0.468383	0.398745	0.347331	0.726536	0.99074	0.0170662	0.198776
Gsta3	-0.198943	0.619045	0.999775	-0.645272	0.106958	0.95526	0.217726	0.58602	0.873825	0.579142	0.147363	0.539052	0.990627	0.013173	0.169446
Spta1	2.21591	0.117794	0.999775	-0.216415	0.893661	0.99524	0.357297	0.819678	NA	1.72321	0.23384	NA	0.988049	0.518562	NA
Scel	1.52335	0.216009	0.999775	0.169223	0.896185	0.99524	-1.53694	0.300653	NA	-0.175724	0.896405	NA	0.986278	0.435272	0.783992
Ubd	0.949644	0.178033	0.999775	-0.264414	0.707743	0.99524	0.511711	0.468029	0.816897	0.794938	0.259584	0.661032	0.986022	0.161995	0.555454
Cdkn2c	0.608752	0.0484423	0.999775	0.643304	0.0356647	0.766843	1.03654	0.000643953	0.0397135	1.02647	0.000767745	0.0362209	0.985816	0.00129449	0.0429119
Pex11a	0.402567	0.235764	0.999775	0.661705	0.0512373	0.823433	0.87999	0.00951963	0.160623	0.927614	0.00627783	0.128766	0.985667	0.0036862	0.0802392
Ch25h	0.202658	0.740338	0.999775	0.285305	0.636124	0.99524	0.707616	0.233833	0.648636	0.711229	0.234452	0.640673	0.985504	0.0977211	0.452039
Hsf4	0.440968	0.252805	0.999775	-0.0719523	0.853445	0.99524	0.178917	0.643622	0.8937	0.78857	0.039014	0.314251	0.982536	0.00999796	0.144751
Nmb	-0.209742	0.798907	0.999775	0.587422	0.427725	0.99524	0.708784	0.334887	0.738994	-0.24654	0.765085	0.932806	0.982506	0.182183	0.577486
Gbp2	0.370938	0.450352	0.999775	-0.330145	0.501917	0.99524	0.529542	0.281097	0.694298	0.326691	0.506216	0.820389	0.982487	0.0455011	0.320257
Rad51	0.36412	0.533355	0.999775	0.657632	0.245895	0.99524	0.979988	0.0795577	0.4214	1.71525	0.00172561	0.0598408	0.981842	0.0835715	0.424461
RGD1560958	0.374525	0.696552	0.999775	0.731732	0.426587	0.99524	1.47628	0.0958079	0.455684	0.277149	0.774577	0.93573	0.980146	0.289684	0.686758
Slc7a1	0.404503	0.321115	0.999775	0.359221	0.376378	0.99524	1.18353	0.00315859	0.0902497	0.8899	0.0275617	0.26534	0.977504	0.0155742	0.186098
Ripk3	-0.0111824	0.97259	0.999775	-0.0264489	0.935084	0.99524	0.535109	0.0979507	0.45856	0.477535	0.140496	0.530803	0.977369	0.0024855	0.0638081
Trim16	0.111289	0.889804	0.999775	-0.07203	0.928423	0.99524	-0.483446	0.565899	0.865725	0.12527	0.875712	0.966618	0.974518	0.196341	0.593936
Cd180	0.237216	0.544642	0.999775	-0.0137831	0.971926	0.995915	0.879049	0.0240601	0.250736	0.465593	0.233723	0.64016	0.973846	0.0125366	0.166766
Tshb	-0.0154194	0.996844	0.999775	-0.7981	0.837786	0.99524	-0.767549	0.843913	NA	-0.0205014	0.995804	NA	0.972947	0.802311	NA
Tusc3	0.468525	0.158136	0.999775	0.116431	0.726328	0.99524	0.793991	0.0160694	0.20786	0.674909	0.0415067	0.323496	0.972475	0.00324317	0.075057
Ly49s3	-0.552723	0.750481	0.999775	1.64676	0.285836	0.99524	0.488944	0.762952	NA	-0.557805	0.748265	NA	0.970636	0.545582	NA
Fam49a	0.278912	0.330737	0.999775	0.185151	0.51776	0.99524	0.774045	0.00653599	0.133362	0.647024	0.0234513	0.24757	0.969229	0.000670324	0.0302963
Eme1	0.820365	0.0781858	0.999775	0.223447	0.637387	0.99524	1.25228	0.00605842	0.130288	1.35576	0.00303261	0.082395	0.96912	0.0374003	0.293902
Myh10	0.102252	0.760844	0.999775	0.0575569	0.863782	0.99524	0.62447	0.0619024	0.37978	0.375999	0.262188	0.66234	0.96552	0.00389007	0.0828666
Fhl4	0.149319	0.801342	0.999775	0.698231	0.211168	0.99524	0.880655	0.111399	0.482363	1.49989	0.00550814	0.117642	0.964174	0.0856906	0.428136
Wnt4	0.0650077	0.894863	0.999775	0.534774	0.270744	0.99524	0.939213	0.0519903	0.350725	0.654796	0.17834	0.577759	0.963496	0.0470466	0.325071
Vnn1	0.396661	0.244285	0.999775	0.460726	0.176148	0.99524	0.793613	0.0197799	0.232417	0.993937	0.00351426	0.0915103	0.96172	0.00474453	0.0941267
Ppp1r14d	0.459736	0.58989	0.999775	0.151382	0.860092	0.99524	-0.22884	0.796483	0.946157	-0.0945936	0.915344	0.976633	0.96064	0.249567	0.647906
Cds1	0.188675	0.51447	0.999775	0.156416	0.586867	0.99524	0.661447	0.0201999	0.234134	0.591343	0.0389608	0.314251	0.959888	0.000753708	0.0322423
Syt2	-0.0382457	0.959844	0.999775	-0.384373	0.614844	0.99524	0.735271	0.318617	0.725844	0.0113987	0.988008	0.996869	0.959761	0.193964	0.590963
Il2rg	0.440086	0.0415804	0.999775	0.193022	0.372112	0.99524	0.674061	0.00152708	0.0603494	0.728626	0.000647798	0.0328542	0.958051	6.78958e-06	0.00256173
Fzd9	0.663374	0.371613	0.999775	1.90806	0.00441612	0.385824	1.32485	0.055958	0.363799	1.357	0.0523031	0.360221	0.957872	0.1893	0.586573
Rtn4r	0.523468	0.431778	0.999775	1.15637	0.0693246	0.869743	0.324779	0.626282	0.886924	-0.062173	0.928879	0.980001	0.957829	0.142856	0.53175
Pdcd1lg2	1.53507	0.257229	0.999775	0.311345	0.833412	0.99524	1.30813	0.33594	NA	2.45401	0.0578458	NA	0.957656	0.503443	NA
Tusc5	0.587241	0.502193	0.999775	0.657472	0.444139	0.99524	0.707895	0.409535	0.78556	0.638976	0.463515	0.796879	0.957364	0.266361	0.664223
Brca1	0.420157	0.261581	0.999775	0.308756	0.408869	0.99524	0.849814	0.0225135	0.244563	1.06881	0.00410546	0.100144	0.956536	0.0103381	0.147953
Acr	0.533823	0.57389	0.999775	1.44427	0.100352	0.935704	0.329643	0.729065	NA	0.778822	0.401658	NA	0.955391	0.301999	0.695688
Tacc3	0.46704	0.104681	0.999775	0.820268	0.00422922	0.385253	1.12219	8.92538e-05	0.0120102	1.354	2.26551e-06	0.000586719	0.955216	0.000879553	0.0353277
Pdilt	1.18077	0.20565	0.999775	0.473067	0.615988	0.99524	1.25122	0.178026	0.588196	1.88947	0.040685	0.320529	0.954968	0.30992	0.701636
Ankrd22	-0.155222	0.79173	0.999775	-0.071238	0.900559	0.99524	0.0989111	0.86032	0.962838	-0.0105842	0.985378	0.995692	0.952942	0.0762672	0.405121
Evi2a	0.948108	0.00600151	0.999775	0.46837	0.180251	0.99524	0.886749	0.00981711	0.161454	0.570425	0.104775	0.471293	0.952608	0.0060746	0.107436
Gzmm	0.702946	0.0280948	0.999775	0.48857	0.126882	0.975991	0.723815	0.023051	0.246987	0.970875	0.00226861	0.0692494	0.950222	0.00291443	0.0699342
Lrp2bp	0.436277	0.42767	0.999775	0.259458	0.636392	0.99524	0.427689	0.431329	0.797865	0.179429	0.749131	0.928461	0.949646	0.0764342	0.405316
Fam161a	-0.0326148	0.975305	0.999775	1.17577	0.201691	0.99524	1.16521	0.206889	NA	0.75715	0.432513	NA	0.947729	0.323487	0.712549
Il22ra2	0.663142	0.317623	0.999775	0.58346	0.374782	0.99524	0.974894	0.128881	0.514592	1.60573	0.0104354	0.168614	0.946541	0.149014	0.538311
Cxcl17	-0.483972	0.541705	0.999775	0.472415	0.512865	0.99524	0.639212	0.372471	0.762187	-0.0644777	0.932484	0.980917	0.946134	0.186861	0.58531
Impdh1	0.267766	0.353022	0.999775	0.374954	0.190294	0.99524	0.768267	0.00695014	0.136667	0.820822	0.00400937	0.0981932	0.945688	0.000916122	0.0364324
Ly6g6c	0.0418181	0.977203	0.999775	-0.226133	0.878475	0.99524	0.50656	0.714632	NA	-0.575563	0.705858	NA	0.944267	0.491222	NA
Gstm1	0.170726	0.510761	0.999775	0.235436	0.364424	0.99524	0.700311	0.00697677	0.13697	0.632555	0.0148165	0.19994	0.943424	0.000278509	0.0190534
Wdhd1	0.455954	0.188618	0.999775	0.17666	0.610686	0.99524	0.837282	0.0152903	0.203927	0.982963	0.00442166	0.1039	0.943113	0.00637924	0.109556
Ccdc120	0.181818	0.637499	0.999775	0.294805	0.442427	0.99524	0.629294	0.0998673	0.460755	0.626752	0.102086	0.466267	0.94253	0.0137247	0.172264
Spata24	0.119649	0.797051	0.999775	-0.211528	0.651295	0.99524	1.07526	0.0161853	0.208915	0.976757	0.0301636	0.276476	0.942273	0.037437	0.293902
Igsf3	0.538086	0.221422	0.999775	0.135645	0.761871	0.99524	0.745288	0.0815779	0.4263	0.773458	0.0734096	0.412531	0.941837	0.0288855	0.258743
Kcnrg	1.04319	0.112192	0.999775	0.655971	0.324748	0.99524	0.445115	0.512527	0.83846	0.419378	0.544371	0.838215	0.941422	0.158853	0.553097
Nyap1	0.114968	0.855913	0.999775	0.906178	0.135582	0.993802	1.00986	0.0957245	0.455628	0.87144	0.154776	0.548248	0.941065	0.125232	0.504715
Bpifc	-0.592495	0.900065	0.999775	0.356043	0.939846	0.99524	-0.767551	0.870769	NA	-0.597577	0.899212	NA	0.939973	0.841776	NA
Gnaz	0.3807	0.768048	0.999775	1.39285	0.233069	0.99524	0.786763	0.519251	NA	1.49351	0.203535	NA	0.939618	0.446991	NA
Cyp4f37	-1.61445	0.498493	0.999775	-0.665901	0.780105	0.99524	-1.7895	0.4531	NA	-1.04245	0.662073	NA	0.938782	0.683087	NA
Tmsb10	0.185445	0.573686	0.999775	-0.0106315	0.974266	0.99596	0.808321	0.0140047	0.193377	0.597692	0.0694788	0.404133	0.938201	0.00435973	0.0888429
Mpz	-0.592488	0.908607	0.999775	-0.221023	0.965842	0.99524	-0.767544	0.88178	NA	-0.59757	0.907826	NA	0.938089	0.855539	NA
Acot11	-0.309408	0.655135	0.999775	-0.451194	0.512231	0.99524	0.383916	0.55088	0.857238	0.416194	0.521865	0.827772	0.938085	0.138907	0.525214
Mis18bp1	0.449316	0.238825	0.999775	0.0988524	0.796012	0.99524	0.832735	0.0276638	0.266817	1.00383	0.00796263	0.14699	0.937604	0.0134362	0.170935
Plek2	0.454852	0.359234	0.999775	0.407083	0.410486	0.99524	0.692263	0.160174	0.562915	1.17753	0.0164918	0.209955	0.936381	0.0577295	0.357607
Rtn2	0.334442	0.554499	0.999775	-0.57141	0.338611	0.99524	0.481632	0.385929	0.772178	0.627529	0.259375	0.661002	0.936345	0.0895422	0.435531
Prkcq	0.73663	0.140063	0.999775	0.585012	0.239463	0.99524	1.0065	0.0381365	0.308649	0.777186	0.118301	0.495513	0.93581	0.0596002	0.362168
Cpa3	0.723332	0.142759	0.999775	0.854106	0.0801282	0.898055	0.177395	0.723232	0.921317	0.318146	0.526074	0.829882	0.935662	0.0573866	0.356074
Unc13b	-0.344953	0.278663	0.999775	0.00485465	0.987674	0.998302	0.549358	0.0780105	0.417935	0.572828	0.0667899	0.39715	0.934816	0.00268554	0.0671686
Mapk13	0.308829	0.519018	0.999775	0.313996	0.50393	0.99524	0.29823	0.527086	0.846335	0.733259	0.111735	0.482623	0.93433	0.0416778	0.306744
Unc5b	-0.232836	0.624384	0.999775	-0.34236	0.47115	0.99524	0.0512401	0.913928	0.978457	-0.0458605	0.923078	0.979263	0.933503	0.0483337	0.329839
Thnsl1	0.331168	0.161923	0.999775	0.383666	0.102846	0.941427	0.668637	0.00428342	0.108597	0.680253	0.00378394	0.0953894	0.933083	6.83009e-05	0.00859004
Chek2	0.510875	0.0464769	0.999775	0.528446	0.037821	0.781113	1.02863	4.21949e-05	0.00836294	0.781338	0.00212115	0.0662017	0.932816	0.000241658	0.0180945
Clec7a	0.724209	0.0105231	0.999775	0.707365	0.0121322	0.587283	0.817372	0.00371815	0.0992024	0.974718	0.000545051	0.0288725	0.932798	0.000970753	0.0374114
Paqr6	-0.0509738	0.917766	0.999775	0.243776	0.612879	0.99524	0.323562	0.50125	0.83299	0.397008	0.411344	0.769137	0.932591	0.050074	0.336466
Igsf8	0.0454139	0.879203	0.999775	0.406391	0.16935	0.99524	0.783369	0.00780509	0.145858	0.684784	0.0205179	0.234281	0.932261	0.00158139	0.0488583
Dpf1	0.97671	0.218599	0.999775	0.275518	0.73529	0.99524	0.165772	0.84027	0.957748	1.11677	0.157068	0.549447	0.93054	0.245335	0.645944
Tyms	0.288424	0.349316	0.999775	0.269316	0.381125	0.99524	0.922209	0.00258204	0.0809777	0.796067	0.0094538	0.160437	0.930428	0.0024174	0.0628373
Spn	0.274296	0.390876	0.999775	0.209366	0.511204	0.99524	0.947008	0.0026799	0.0825815	0.707495	0.0257707	0.258174	0.930329	0.00332187	0.0760467
Plac8	0.155728	0.671775	0.999775	-0.1529	0.677572	0.99524	0.659649	0.0716279	0.405702	0.360052	0.326708	0.714338	0.930297	0.0110835	0.155582
Fbxo17	-0.394427	0.759098	0.999775	-0.588208	0.649281	0.99524	1.21015	0.266119	NA	0.521056	0.653301	NA	0.929768	0.411825	NA
Mtbp	0.497743	0.176361	0.999775	0.225235	0.541736	0.99524	0.595861	0.10164	0.463676	1.1611	0.00123092	0.0484878	0.928309	0.010708	0.151845
Tubb2b	0.842976	0.0409974	0.999775	0.522657	0.208493	0.99524	0.728097	0.076461	0.415298	0.410894	0.333777	0.718452	0.928025	0.024887	0.242363
Prmt2	0.167392	0.610038	0.999775	0.0622785	0.849006	0.99524	0.623038	0.0538793	0.355589	0.502167	0.122784	0.502175	0.92795	0.0040977	0.0856049
Npdc1	0.225102	0.372644	0.999775	0.403477	0.108935	0.958674	0.478781	0.0571195	0.367279	0.518582	0.0395629	0.316399	0.927634	0.000225229	0.0172461
Smpdl3b	0.150944	0.627247	0.999775	0.00948067	0.975572	0.99596	0.421857	0.165354	0.569406	0.39827	0.19442	0.596107	0.92732	0.00211558	0.0581263
Fut7	0.389374	0.393647	0.999775	0.30803	0.498021	0.99524	1.00034	0.0255005	0.257801	0.842734	0.0617468	0.385427	0.92653	0.0401976	0.302289
Cyr61	0.189888	0.736107	0.999775	0.383197	0.496054	0.99524	0.69263	0.218357	0.635088	1.27173	0.0237454	0.24794	0.924983	0.100258	0.457929
Zfp956	0.35637	0.346417	0.999775	0.826266	0.0238573	0.703233	0.744475	0.0428595	0.325876	0.946788	0.00993842	0.163469	0.924458	0.0124303	0.166061
AA926063	0.488193	0.19604	0.999775	0.0555871	0.883979	0.99524	0.803945	0.0305092	0.280449	0.245399	0.520067	0.826945	0.924105	0.0134228	0.170935
LOC303566	0.405994	0.321538	0.999775	0.222093	0.587111	0.99524	0.882996	0.0273202	0.266033	1.18129	0.00305881	0.0827375	0.92229	0.0223138	0.229801
Syt7	0.454646	0.519351	0.999775	1.34635	0.0415998	0.795765	0.350976	0.616929	0.88365	0.432071	0.540755	0.83603	0.921969	0.180552	0.574941
Cpa5	0.753297	0.552516	0.999775	1.53451	0.19547	0.99524	1.26252	0.295004	NA	1.37443	0.255872	NA	0.921275	0.465694	NA
Rnf208	1.09557	0.11805	0.999775	0.436327	0.549528	0.99524	0.713407	0.316694	0.724498	0.548144	0.45517	0.793857	0.921135	0.199452	0.597793
Sprn	1.19506	0.439437	0.999775	0.730242	0.642538	0.99524	-0.765639	0.646157	NA	0.868337	0.581598	NA	0.920564	0.562689	NA
Ptger4	0.498501	0.249401	0.999775	0.62641	0.137495	0.99524	1.01916	0.013395	0.189221	0.653077	0.126235	0.507737	0.919653	0.0296798	0.262311
Efhc2	-0.151187	0.888882	0.999775	0.709366	0.48195	0.99524	0.539497	0.596696	0.877809	0.670755	0.511607	0.823172	0.919296	0.365475	0.743235
Mdm2	0.219629	0.418974	0.999775	0.186234	0.492948	0.99524	0.694183	0.010533	0.169202	0.759146	0.00516509	0.112669	0.919142	0.000708728	0.0310717
Epsti1	0.27587	0.454732	0.999775	0.157299	0.669597	0.99524	0.779224	0.0337277	0.291602	0.422725	0.251441	0.655619	0.918281	0.0124513	0.166164
Cdc25b	0.382287	0.259881	0.999775	0.570717	0.0893484	0.914821	0.884392	0.0081453	0.149314	0.826211	0.013892	0.19508	0.918251	0.00629387	0.108992
Pcyt1b	-2.69943	0.0281008	0.999775	-0.784174	0.473818	0.99524	0.0189671	0.984723	NA	-0.656675	0.549609	NA	0.917902	0.327616	NA
Cdca5	0.592004	0.450594	0.999775	0.531112	0.494665	0.99524	1.39892	0.0618063	0.379761	1.64671	0.0275627	0.26534	0.91789	0.236809	0.636421
Tjp3	0.462894	0.152167	0.999775	0.676049	0.0363108	0.770257	1.01729	0.00162324	0.0625255	0.55339	0.0868728	0.43731	0.917469	0.00450874	0.0908388
Tmbim1	0.177858	0.583634	0.999775	-0.00906056	0.977716	0.996174	0.647829	0.0447452	0.330757	0.483512	0.135206	0.522453	0.917201	0.0045027	0.0908388
Cdc42ep5	0.599656	0.0166571	0.999775	0.626662	0.0113487	0.571639	0.755502	0.00218283	0.0735996	0.674508	0.00687388	0.136047	0.913438	0.00023405	0.0177692
LOC362863	0.275105	0.40649	0.999775	0.577562	0.0747033	0.884163	0.882043	0.00603457	0.130235	0.574433	0.0789739	0.423615	0.913374	0.00486107	0.095016
Ica1	-0.203449	0.651037	0.999775	0.405351	0.365079	0.99524	0.421885	0.345941	0.744877	0.435159	0.331413	0.71665	0.913319	0.0411646	0.305811
Kiaa0408	0.837911	0.304285	0.999775	1.04285	0.188514	0.99524	0.984492	0.217016	0.634259	0.00995191	0.990983	0.997784	0.911699	0.265533	0.663194
Bdp1	0.192241	0.544151	0.999775	-0.00352172	0.991127	0.998631	0.166814	0.596682	0.877809	0.525968	0.0932995	0.449403	0.911559	0.00338498	0.0768034
Prr15	0.817732	0.107012	0.999775	2.52565	4.91048e-07	0.00235801	1.96855	9.13023e-05	0.0120797	2.40335	1.74534e-06	0.000494341	0.911003	0.0727152	0.3964
Cngb1	0.140571	0.867016	0.999775	0.605816	0.441157	0.99524	0.410822	0.608344	0.879964	0.739998	0.348936	0.727366	0.910923	0.247489	0.647388
Tsks	0.414241	0.589951	0.999775	0.564378	0.451608	0.99524	1.10828	0.128586	0.513839	0.136779	0.861806	0.963438	0.91049	0.224444	0.623801
Vax2	1.27609	0.049426	0.999775	0.695322	0.28879	0.99524	0.944648	0.147353	0.543682	1.37558	0.0338488	0.292827	0.909998	0.166948	0.560996
Socs1	0.152444	0.736605	0.999775	-0.00309332	0.994539	0.998631	0.191799	0.669234	0.903332	0.0684731	0.880436	0.967394	0.909061	0.03986	0.301154
Ccdc81	-0.0177091	0.991605	0.999775	-1.37747	0.413111	0.99524	0.339073	0.835703	NA	1.26825	0.414671	NA	0.908988	0.571762	NA
Ccdc173	0.40629	0.570221	0.999775	-0.112459	0.877013	0.99524	-0.264136	0.719228	0.91961	-1.24047	0.124939	0.50525	0.908693	0.19751	0.595027
Gpr27	0.775635	0.500515	0.999775	0.102754	0.931813	0.99524	0.825762	0.465824	NA	0.551692	0.63775	NA	0.908616	0.429692	NA
Klra2	-1.12988	0.492242	0.999775	0.974609	0.509235	0.99524	1.15926	0.429303	NA	-0.0311635	0.98436	NA	0.907364	0.547946	NA
Neil2	0.111689	0.794917	0.999775	0.139889	0.740522	0.99524	0.532933	0.197207	0.612348	0.554409	0.183571	0.583554	0.90475	0.0280469	0.255085
Rhebl1	0.520475	0.22335	0.999775	0.646241	0.122677	0.973827	0.341291	0.424748	0.795274	0.678061	0.108968	0.477678	0.903774	0.0317082	0.27004
Jam3	0.137533	0.573657	0.999775	0.210071	0.386488	0.99524	0.296835	0.220694	0.637237	0.433878	0.0737885	0.412754	0.9034	0.000176931	0.0145892
Bambi	0.293486	0.432583	0.999775	-0.0276638	0.941105	0.99524	0.806582	0.0298831	0.277533	0.451387	0.226694	0.63217	0.903303	0.0152064	0.183558
Oas1h	0.561321	0.553595	0.999775	-1.06608	0.335641	0.99524	0.992889	0.276159	NA	-0.299362	0.770393	NA	0.902896	0.333438	0.719894
Anxa7	0.214258	0.332503	0.999775	0.203334	0.357081	0.99524	0.76534	0.000510592	0.0337768	0.560063	0.0111457	0.174601	0.901891	4.28018e-05	0.00615901
Asb16	1.06498	0.272269	0.999775	0.253058	0.803152	0.99524	0.523489	0.598839	NA	0.0235085	0.982257	NA	0.900795	0.362632	0.741522
Itgad	0.641634	0.0120804	0.999775	0.611879	0.0154897	0.604504	0.763089	0.0023705	0.0775769	0.660877	0.00962596	0.16161	0.898482	0.000396057	0.0231111
Rgs14	0.641642	0.01914	0.999775	0.323878	0.240392	0.99524	0.682686	0.0115648	0.177002	0.638587	0.0197222	0.230914	0.898359	0.000948945	0.0372723
Mn1	0.654461	0.295898	0.999775	-0.127961	0.84535	0.99524	0.856465	0.161476	0.564307	-0.441258	0.523448	0.828449	0.897979	0.148467	0.537216
Gatsl2	0.406254	0.252762	0.999775	0.313984	0.37626	0.99524	0.810706	0.0219749	0.242501	0.648612	0.0674289	0.399001	0.897922	0.0112819	0.157302
Blnk	0.534067	0.101157	0.999775	0.380647	0.241385	0.99524	0.857221	0.00732882	0.140262	0.592859	0.068189	0.401254	0.897761	0.00541697	0.100968
Tmem86a	0.321018	0.27338	0.999775	0.182253	0.53389	0.99524	0.599077	0.0406144	0.317147	0.45034	0.124246	0.50377	0.897554	0.00215981	0.0588443
Pax8	0.481173	0.321798	0.999775	0.915349	0.0494156	0.811862	1.51863	0.000822022	0.043795	1.52967	0.000816436	0.0375006	0.895747	0.0598244	0.362506
Dbndd1	1.02507	0.349735	0.999775	0.418845	0.711902	0.99524	1.15551	0.281666	NA	1.57224	0.137167	NA	0.895152	0.423499	0.778067
Kcnc3	0.383814	0.617672	0.999775	0.169471	0.82569	0.99524	1.04361	0.15239	0.551559	0.990377	0.179609	0.579127	0.895072	0.231614	0.632003
Fbxo48	-0.465862	0.660082	0.999775	-1.17314	0.298908	0.99524	0.0887483	0.928497	NA	0.477806	0.623494	NA	0.893729	0.349942	0.733063
Spp1	0.789719	0.0484984	0.999775	0.664319	0.0965492	0.932988	0.766499	0.0550457	0.36031	0.880371	0.0277121	0.26553	0.893355	0.0257127	0.244479
Fam134b	-0.0564918	0.926185	0.999775	-1.4966	0.0244351	0.709439	-0.253315	0.67819	0.908032	-0.323136	0.601389	0.864212	0.891491	0.131499	0.514226
Doc2a	0.531296	0.281872	0.999775	0.55849	0.248451	0.99524	0.967574	0.039631	0.313668	0.746537	0.122921	0.502408	0.890086	0.0656866	0.3791
Zdhhc2	0.678802	0.0066464	0.999775	0.450428	0.0717267	0.87716	0.969843	9.59712e-05	0.0122964	0.982247	8.07608e-05	0.00682653	0.890071	0.000368053	0.0220696
Slc35g2	0.224723	0.708192	0.999775	0.789292	0.161128	0.99524	0.206921	0.726375	0.922713	0.562443	0.333357	0.718262	0.888158	0.120941	0.496484
Ifi27l2b	-0.0619828	0.857937	0.999775	-0.23867	0.490657	0.99524	0.715397	0.0388102	0.311403	0.27596	0.425463	0.776772	0.886853	0.0104263	0.148703
Tmie	0.596597	0.119749	0.999775	0.38508	0.315159	0.99524	0.914797	0.0154249	0.204523	0.381029	0.324603	0.713314	0.88638	0.0201663	0.217393
Lgals2	0.351688	0.299175	0.999775	-0.346556	0.313228	0.99524	0.410077	0.22353	0.640339	0.46441	0.169385	0.563922	0.885448	0.00836562	0.129466
Sgca	0.229464	0.806776	0.999775	-1.60399	0.167194	0.99524	-2.13142	0.0802587	NA	0.362632	0.695666	NA	0.884843	0.326244	0.714309
Tubb3	0.256982	0.629825	0.999775	0.539159	0.301021	0.99524	1.14405	0.0254068	0.257495	0.850474	0.101715	0.46579	0.88467	0.0898499	0.435904
LOC499544	-0.0122204	0.995989	0.999775	-1.37198	0.572472	0.99524	-0.19223	0.936947	NA	-1.17146	0.629862	NA	0.883474	0.71099	NA
Mir1956	0.465665	0.625097	0.999775	0.219278	0.818837	0.99524	0.541642	0.56094	NA	-0.0701868	0.944499	NA	0.88319	0.341353	0.726172
Vps37d	0.166149	0.788107	0.999775	0.735643	0.20534	0.99524	0.133137	0.827207	0.955472	1.09119	0.057904	0.375441	0.882687	0.133529	0.517397
Rims3	0.0393804	0.927211	0.999775	0.0748581	0.859112	0.99524	0.349623	0.39769	0.779077	0.57425	0.163022	0.555855	0.882392	0.0300491	0.263294
Cilp	1.07196	0.0583494	0.999775	1.00478	0.0739452	0.88064	0.609339	0.289514	0.700576	0.212585	0.722388	0.919761	0.878839	0.127459	0.508488
Pde6b	-0.121231	0.896728	0.999775	-1.01854	0.294657	0.99524	0.679419	0.451415	0.808151	-0.391621	0.679301	0.903107	0.878394	0.331778	0.71843
Fkbp5	0.19238	0.450232	0.999775	0.524682	0.0392229	0.785149	0.977982	0.000120239	0.0138071	0.547221	0.0316046	0.281825	0.877417	0.000565174	0.0274882
Spsb1	0.32122	0.469441	0.999775	0.2188	0.621091	0.99524	0.423798	0.336527	0.740315	0.486925	0.27096	0.670165	0.877337	0.0459783	0.321254
Ezr	0.244718	0.406795	0.999775	0.266648	0.365044	0.99524	0.760845	0.00953651	0.160623	0.547632	0.062791	0.38769	0.876541	0.00285828	0.0691437
Il18r1	0.467493	0.322019	0.999775	0.400148	0.390823	0.99524	0.71585	0.115818	0.489182	0.610317	0.189675	0.591222	0.875937	0.057011	0.354922
Lcp1	0.242699	0.332694	0.999775	0.0855794	0.732629	0.99524	0.658286	0.00853451	0.15232	0.667385	0.00768197	0.144298	0.87408	0.000479751	0.0252862
Cdc25c	0.405274	0.212912	0.999775	0.238223	0.46324	0.99524	0.827165	0.00963212	0.161047	1.01447	0.00149879	0.0561331	0.874065	0.00661891	0.111068
LOC499306	0.203423	0.847916	0.999775	0.210871	0.839518	0.99524	0.937715	0.344682	NA	0.885031	0.378859	NA	0.873391	0.389762	0.758414
Ccl7	0.384749	0.636541	0.999775	0.264901	0.743466	0.99524	0.240816	0.766948	0.935869	0.852665	0.281653	0.679676	0.872166	0.273711	0.671126
Hmgb1-ps2	0.374853	0.749675	0.999775	0.177043	0.880216	0.99524	0.977011	0.37399	NA	0.966514	0.385184	NA	0.871049	0.44232	NA
Pir	0.114574	0.646131	0.999775	0.296589	0.231663	0.99524	0.640345	0.00955397	0.160623	0.477528	0.0543596	0.367184	0.870991	0.000429196	0.0237507
Ugt2b	1.48721	0.396211	0.999775	2.04927	0.242386	0.99524	-1.42102	0.417578	0.790721	-1.24966	0.475922	0.8029	0.870124	0.619629	0.878078
Ncam1	-0.175212	0.814701	0.999775	-0.551248	0.467961	0.99524	-0.0824695	0.910224	0.976834	0.0310744	0.966257	0.990841	0.869593	0.215373	0.615572
Dcbld2	0.335251	0.232549	0.999775	0.0346415	0.902116	0.99524	0.144471	0.607177	0.879534	0.591929	0.0336204	0.29186	0.869554	0.00172184	0.0516114
Ly6e	0.13718	0.706408	0.999775	0.0241018	0.947228	0.99524	0.773834	0.0335049	0.291509	0.229006	0.52944	0.831313	0.868794	0.0170057	0.198256
Rasal1	0.0125001	0.992551	0.999775	-0.687949	0.62172	0.99524	-0.0249321	0.985002	NA	0.090697	0.945688	NA	0.868494	0.498608	NA
Spata3	-0.451662	0.656938	0.999775	-0.172769	0.856854	0.99524	0.463248	0.607615	NA	0.352051	0.703332	NA	0.868467	0.331637	0.718391
Kif9	0.339195	0.483148	0.999775	0.128194	0.791005	0.99524	1.14073	0.0134032	0.189221	0.877925	0.0616212	0.3853	0.868353	0.0663751	0.380608
Fam217a	-0.552017	0.204226	0.999775	-0.421829	0.319072	0.99524	-0.108497	0.79406	0.945677	0.470701	0.247016	0.651642	0.866486	0.0310635	0.267506
Sez6	0.152487	0.790966	0.999775	-0.664904	0.248173	0.99524	0.407148	0.478941	0.821427	0.192513	0.737903	0.925648	0.865318	0.132349	0.515141
Serpini1	0.570548	0.233117	0.999775	0.285223	0.552859	0.99524	0.97031	0.0370744	0.305648	0.469188	0.329699	0.715537	0.865088	0.0682178	0.384508
Trem2	1.10995	0.213129	0.999775	0.69285	0.441735	0.99524	0.215138	0.816956	0.953785	0.600489	0.512313	0.823326	0.864831	0.341592	0.726172
Nenf	0.287138	0.195404	0.999775	0.378791	0.0858437	0.911085	0.748243	0.000652598	0.0399167	0.660231	0.00273856	0.0773406	0.863566	8.74775e-05	0.0100626
Slit1	-0.553032	0.714698	0.999775	0.188234	0.893678	0.99524	0.1755	0.901174	NA	-1.13519	0.453037	NA	0.863064	0.528112	NA
Kcnq5	-0.608517	0.586792	0.999775	0.46788	0.641349	0.99524	1.04911	0.283075	NA	0.467189	0.646137	NA	0.862697	0.389035	0.757684
RGD1560455	0.814431	0.113773	0.999775	0.405354	0.433065	0.99524	1.27297	0.0124994	0.182559	0.752766	0.144498	0.535554	0.861876	0.0948971	0.446556
Atf3	0.723883	0.49763	0.999775	1.6666	0.118204	0.970834	0.758577	0.477194	0.820941	1.6901	0.113135	0.485398	0.861833	0.419399	0.775521
Slfn13	0.609217	0.0358035	0.999775	0.506436	0.0808728	0.899874	0.838479	0.00382583	0.101015	0.753001	0.0094469	0.160437	0.861108	0.00299785	0.0710977
Cass4	0.37331	0.621884	0.999775	0.731043	0.311273	0.99524	0.550259	0.453205	0.80957	-0.262413	0.746365	0.927678	0.861027	0.240095	0.639998
Gdap1l1	-0.595534	0.751971	0.999775	-0.224065	0.905348	0.99524	1.29415	0.461175	NA	-0.600616	0.749925	NA	0.861	0.636878	NA
Sytl3	0.871181	0.0551096	0.999775	0.908977	0.0416166	0.795765	0.747124	0.0986214	0.459612	0.632221	0.171961	0.566971	0.860055	0.0610541	0.365305
Astn1	0.0120978	0.991454	0.999775	1.09241	0.282087	0.99524	-0.155664	0.890265	NA	-0.756598	0.53855	NA	0.858704	0.415673	NA
Rpl38	0.513194	0.420961	0.999775	0.723883	0.239807	0.99524	0.940893	0.121415	0.500802	1.12988	0.0624923	0.386836	0.858561	0.169672	0.563767
Irak1bp1	0.980981	0.0112831	0.999775	0.649118	0.0959374	0.932988	1.20625	0.00148522	0.0588863	1.00627	0.00924791	0.160005	0.857556	0.0291394	0.260403
Slc20a1	0.220341	0.49296	0.999775	0.265619	0.408428	0.99524	0.693681	0.0308225	0.281076	0.707698	0.0276115	0.265472	0.857088	0.00763513	0.121411
Trib3	0.188182	0.682743	0.999775	0.690887	0.132834	0.990517	0.754362	0.100773	0.461653	1.08396	0.018341	0.223024	0.855339	0.0628795	0.370651
Lrrc8e	0.161212	0.742065	0.999775	0.321181	0.497668	0.99524	0.473377	0.312572	0.722177	0.301814	0.531642	0.832145	0.853718	0.066901	0.381578
Sulf2	0.565069	0.134466	0.999775	0.360559	0.339551	0.99524	0.318228	0.399322	0.780873	0.581123	0.123751	0.502627	0.852388	0.0239422	0.237739
Slc3a2	0.238444	0.285429	0.999775	0.405092	0.069469	0.869743	0.664213	0.00291114	0.0866142	0.583269	0.00895744	0.15795	0.851919	0.000134581	0.0127913
Wbscr17	0.494899	0.577955	0.999775	0.729887	0.398385	0.99524	0.17683	0.844098	0.959371	0.381188	0.670748	0.900454	0.850759	0.331404	0.718391
Irgm	-0.0248086	0.933343	0.999775	-0.223893	0.450344	0.99524	0.305011	0.30364	0.712767	0.182326	0.538706	0.835391	0.850086	0.00414011	0.0859143
Lppr3	1.42117	0.240739	0.999775	1.17775	0.332084	0.99524	1.05171	0.391134	NA	1.50667	0.211134	NA	0.849846	0.50478	NA
Tuba1b	0.26747	0.150295	0.999775	0.29187	0.115614	0.963939	0.710407	0.000122808	0.0139703	0.878319	2.06218e-06	0.000557797	0.849399	4.5217e-06	0.00216537
Gins4	0.340874	0.26177	0.999775	0.424575	0.158301	0.99524	0.727127	0.015023	0.20161	0.883502	0.00315176	0.0848744	0.847686	0.00478534	0.0941267
Ikzf3	0.91776	0.0286349	0.999775	0.666715	0.112995	0.960622	0.895518	0.0310293	0.281905	0.565623	0.188542	0.589806	0.846207	0.0466469	0.324044
Zfp286a	1.2455	0.401001	0.999775	1.04953	0.478841	0.99524	1.19115	0.41828	NA	1.42069	0.332612	NA	0.845134	0.584016	NA
Mcoln2	0.672574	0.189411	0.999775	0.09889	0.849496	0.99524	0.355328	0.490839	0.828545	0.76847	0.132407	0.51725	0.844397	0.099009	0.455061
Zscan10	-0.193802	0.759927	0.999775	-0.13465	0.827216	0.99524	0.0672426	0.911721	0.977393	0.105134	0.863988	0.964371	0.844387	0.147986	0.537033
LOC687399	0.630022	0.101497	0.999775	0.386383	0.317291	0.99524	0.573494	0.131781	0.520213	0.669647	0.080194	0.424879	0.843914	0.0269137	0.250854
Il2ra	-0.237603	0.569258	0.999775	0.14351	0.71335	0.99524	-0.0147428	0.970455	0.991383	0.0709882	0.859595	0.963259	0.843614	0.0254346	0.243604
Ngfrap1	0.192628	0.454225	0.999775	0.423363	0.0948016	0.929071	0.503357	0.0468017	0.336485	0.82805	0.00102659	0.042939	0.843048	0.000862029	0.0348478
Dennd2d	0.285161	0.331329	0.999775	0.358078	0.217275	0.99524	0.825277	0.00395837	0.104288	0.922133	0.00132038	0.0513472	0.842905	0.0035375	0.0787112
Myh7b	0.175138	0.584543	0.999775	0.490063	0.123981	0.973827	0.774352	0.0148958	0.200885	0.702988	0.0273931	0.265175	0.842418	0.00819935	0.127772
Radil	-0.612711	0.620518	0.999775	-1.76675	0.19267	0.99524	-0.7804	0.52785	NA	-0.293251	0.805921	NA	0.842357	0.44536	NA
Prtfdc1	0.0455556	0.893048	0.999775	0.136559	0.685213	0.99524	0.594969	0.0756566	0.414816	0.477849	0.15544	0.548644	0.84191	0.0120237	0.162372
Fbln1	0.0682723	0.852035	0.999775	0.319506	0.372629	0.99524	0.405563	0.257008	0.673434	0.473921	0.187291	0.589028	0.839404	0.0184562	0.207212
Cyp2c22	0.120727	0.598345	0.999775	0.26862	0.241123	0.99524	0.402415	0.0790795	0.420054	0.299466	0.191303	0.594168	0.838041	0.000255088	0.0185964
Chtf18	0.0475564	0.915207	0.999775	0.555206	0.206244	0.99524	0.978815	0.0249978	0.255729	1.02922	0.0186758	0.224848	0.836104	0.0573962	0.356074
Dhx58	0.14988	0.599774	0.999775	0.0454572	0.873502	0.99524	0.386443	0.175532	0.585843	0.0929187	0.745029	0.927678	0.835449	0.00339431	0.0768034
Hmgn5b	-1.01412	0.346768	0.999775	-0.205525	0.828444	0.99524	0.473918	0.597369	NA	0.393901	0.66657	NA	0.833675	0.350954	0.733668
Perm1	0.183003	0.62563	0.999775	0.134191	0.717569	0.99524	0.197778	0.593275	0.876482	-0.231472	0.550261	0.842356	0.832957	0.0218545	0.227187
Stag3	-0.514356	0.613213	0.999775	-0.684912	0.499391	0.99524	-0.203802	0.831307	NA	0.955361	0.275253	NA	0.832653	0.35067	0.733586
Plxdc1	0.401649	0.4859	0.999775	0.270298	0.636994	0.99524	0.541313	0.334977	0.738994	1.09709	0.0447795	0.335419	0.831583	0.138906	0.525214
Fam81a	-0.505159	0.753304	0.999775	-0.721273	0.655253	0.99524	-1.23416	0.455819	NA	-1.6379	0.322687	NA	0.83077	0.576717	NA
Susd3	0.719233	0.214692	0.999775	0.626465	0.27642	0.99524	1.23959	0.0266777	0.263358	0.657318	0.258589	0.661002	0.829348	0.153077	0.543938
Casp12	0.119304	0.845943	0.999775	0.387885	0.527385	0.99524	0.373105	0.543264	0.853758	0.0424443	0.944898	0.98367	0.829065	0.176725	0.571236
Bend6	0.368967	0.47256	0.999775	-0.13997	0.791069	0.99524	0.603263	0.225666	0.641716	0.245502	0.636002	0.881949	0.829057	0.0976996	0.452039
Ccl3	-0.039634	0.924316	0.999775	-0.258562	0.53541	0.99524	0.575974	0.159614	0.562484	0.415286	0.314022	0.707152	0.827786	0.0435117	0.31334
Gpr174	0.821496	0.139807	0.999775	0.123803	0.828652	0.99524	1.24844	0.0214437	0.239188	0.955649	0.0839651	0.432553	0.826671	0.139976	0.527334
Slc44a5	1.71743	0.119376	0.999775	1.0041	0.379402	0.99524	0.830623	0.474271	NA	0.692103	0.561988	NA	0.826297	0.488658	NA
Gpa33	0.461982	0.342686	0.999775	0.541063	0.261233	0.99524	1.08569	0.022212	0.243477	0.91497	0.056331	0.371834	0.826126	0.0870949	0.431009
Traf3ip3	0.651168	0.0240452	0.999775	0.586814	0.0404943	0.789869	0.881353	0.00185883	0.0675393	0.805064	0.00494449	0.110026	0.825858	0.00413982	0.0859143
Coro2a	0.22977	0.478006	0.999775	0.301826	0.344006	0.99524	0.379082	0.233823	0.648636	0.557546	0.0799367	0.424826	0.825437	0.00909667	0.136626
Msn	0.0773242	0.788379	0.999775	0.162509	0.572288	0.99524	0.703675	0.0143652	0.196185	0.54111	0.0599906	0.382021	0.825283	0.0041073	0.0856616
Ggt1	0.286162	0.365532	0.999775	0.564034	0.0632248	0.859619	0.665536	0.0275615	0.266738	0.392055	0.210083	0.613346	0.824445	0.00691376	0.114169
Vom2r16	0.668506	0.492148	0.999775	1.36022	0.134978	0.992764	1.53888	0.0881604	NA	1.14484	0.220535	NA	0.824087	0.395461	0.761687
Tac4	0.651077	0.379934	0.999775	0.875931	0.222562	0.99524	1.38932	0.0466509	0.33616	0.826721	0.257858	0.660211	0.82386	0.26462	0.662352
Ccnf	0.588081	0.0462968	0.999775	0.771987	0.008495	0.525231	0.901877	0.00208809	0.071595	1.24038	2.23942e-05	0.00293657	0.823751	0.00518634	0.0982976
RGD1563667	0.246155	0.799726	0.999775	-0.208986	0.833625	0.99524	1.19078	0.184655	NA	-0.0802462	0.936099	NA	0.823165	0.378646	0.750908
Lgals9	0.189672	0.479338	0.999775	0.11073	0.679606	0.99524	0.594261	0.0266253	0.263315	0.260229	0.331781	0.717051	0.821874	0.00216963	0.0589827
Ptprv	0.863501	0.0811072	0.999775	0.211917	0.681007	0.99524	0.216024	0.675709	0.906512	0.855744	0.0837664	0.432307	0.821679	0.101507	0.460425
P2ry4	0.00286296	0.995399	0.999775	0.546268	0.250867	0.99524	0.835754	0.0759071	0.415022	0.617478	0.197425	0.600165	0.821366	0.0853779	0.427439
Abcb9	-0.166537	0.622381	0.999775	0.0909253	0.782084	0.99524	0.188886	0.564399	0.865658	0.325588	0.321516	0.711286	0.82136	0.0109806	0.154407
Tspo	0.350586	0.380951	0.999775	-0.000682398	0.99864	0.999318	1.07216	0.00711561	0.138536	0.815708	0.0409871	0.321345	0.819175	0.0402579	0.302323
LOC680590	0.829527	0.0884338	0.999775	0.923809	0.0548088	0.83209	0.908318	0.0595544	0.374244	0.924725	0.056642	0.372674	0.81808	0.0951161	0.447028
Stmn3	0.644112	0.144548	0.999775	0.444493	0.313662	0.99524	0.749073	0.0862281	0.434964	0.298152	0.506619	0.820678	0.817364	0.0637214	0.372486
Fndc1	-0.0621864	0.895573	0.999775	-0.0356573	0.93894	0.99524	-0.0340994	0.941737	0.986304	0.0337685	0.942733	0.98337	0.817257	0.0700905	0.389597
Smc4	0.45033	0.0791861	0.999775	0.258483	0.313555	0.99524	0.665304	0.00936682	0.159459	0.825395	0.00126825	0.0494782	0.817053	0.00142985	0.0453521
Nkx6-3	-0.595696	0.75831	0.999775	0.778869	0.673772	0.99524	-0.770754	0.690539	NA	1.54118	0.393735	NA	0.81703	0.664116	NA
Srcin1	0.531227	0.185627	0.999775	0.88244	0.0254411	0.714007	1.00522	0.0107798	0.171023	0.995115	0.0119975	0.182541	0.816085	0.0410892	0.305635
Ankrd55	0.381911	0.308795	0.999775	0.629075	0.0874253	0.914696	0.618775	0.0934028	0.452047	0.709552	0.0552184	0.36768	0.814746	0.0278718	0.255085
Trim13	0.482086	0.0615613	0.999775	0.0928138	0.721579	0.99524	0.557439	0.028645	0.272822	0.422291	0.10267	0.467004	0.814032	0.00143512	0.0453521
Akr1c1	0.391728	0.431108	0.999775	0.818047	0.0982797	0.932988	0.27892	0.574866	0.869474	0.293442	0.555887	0.843672	0.813448	0.101186	0.45998
Pcdha4	0.564744	0.371318	0.999775	1.06117	0.0747579	0.884163	-0.462665	0.509323	0.836783	0.99307	0.101839	0.466011	0.813358	0.19217	0.59021
Htr1b	0.659877	0.62533	0.999775	0.772847	0.558166	0.99524	0.293231	0.830924	NA	-0.0408901	0.977168	NA	0.813312	0.546349	NA
Vil1	0.653733	0.210762	0.999775	0.225518	0.670725	0.99524	0.348388	0.508554	0.836276	0.568429	0.27911	0.677974	0.813042	0.11895	0.494032
Fblim1	0.230599	0.56944	0.999775	0.713738	0.0667124	0.865818	0.45368	0.251138	0.668603	0.524566	0.187164	0.589028	0.812688	0.0392675	0.298976
Serpinb11	-1.12337	0.524439	0.999775	0.21043	0.900001	0.99524	-0.724891	0.681065	NA	-1.12845	0.522565	NA	0.812622	0.622188	NA
Coro1a	0.246668	0.384502	0.999775	0.105419	0.709958	0.99524	0.672289	0.0173189	0.21599	0.404659	0.153259	0.545362	0.812311	0.00407276	0.0852269
Sult6b1	0.295312	0.571546	0.999775	-0.0529126	0.919948	0.99524	0.482162	0.346192	0.745155	0.409342	0.429892	0.780573	0.811524	0.112541	0.484044
Tubb5	0.273915	0.308734	0.999775	0.429606	0.11023	0.95895	0.910787	0.000705765	0.0411032	1.02178	0.000144787	0.0104902	0.811282	0.00256022	0.0653224
Fxyd5	0.295102	0.307643	0.999775	0.117992	0.683109	0.99524	0.841635	0.00330545	0.0937854	0.473674	0.100672	0.463374	0.810608	0.00483549	0.0948137
Hist1h2aa	0.418564	0.407594	0.999775	0.259666	0.606081	0.99524	1.00261	0.0365016	0.304523	0.11242	0.828565	0.953783	0.81036	0.101583	0.460434
Krt12	-0.487904	0.541389	0.999775	-0.260885	0.73475	0.99524	0.54373	0.459076	0.812947	-0.530778	0.507816	0.821709	0.809186	0.271608	0.667942
Gins3	0.458074	0.145312	0.999775	0.350939	0.262531	0.99524	0.962117	0.00176923	0.0660585	0.857817	0.00569984	0.120218	0.807944	0.00964021	0.141545
Pmaip1	1.27743	0.113761	0.999775	1.01835	0.209488	0.99524	1.39528	0.0779033	0.417726	1.43	0.0731807	0.412037	0.807905	0.34187	0.726262
Cd27	0.330243	0.510232	0.999775	0.550234	0.258951	0.99524	0.24354	0.625041	0.886399	0.444074	0.371843	0.743984	0.807795	0.0991873	0.455712
Tekt2	0.907973	0.540862	0.999775	-0.737191	0.651342	0.99524	-1.28372	0.431329	NA	0.65667	0.663238	NA	0.807105	0.592133	NA
Emb	0.171934	0.627599	0.999775	0.115541	0.743853	0.99524	0.801327	0.0225234	0.244563	0.717795	0.0415248	0.323496	0.80572	0.0221917	0.228922
RGD1559482	0.247177	0.716184	0.999775	0.549691	0.41407	0.99524	0.996754	0.13641	0.527272	1.29479	0.0527439	0.361742	0.804892	0.232635	0.632613
Tnni2	0.912043	0.223298	0.999775	-0.942983	0.290283	0.99524	0.159	0.839242	0.957748	-0.18952	0.818567	0.951778	0.804616	0.290743	0.687632
Omg	0.893365	0.144138	0.999775	0.00292218	0.996365	0.998861	-0.136468	0.833911	0.957087	0.540598	0.387209	0.75598	0.803236	0.195093	0.592168
Fbp2	0.236881	0.55392	0.999775	0.71027	0.0711379	0.87201	0.541824	0.170555	0.578634	1.15264	0.0032946	0.0878591	0.802568	0.0426245	0.309661
Nsl1	0.513752	0.133043	0.999775	0.200462	0.55968	0.99524	0.989157	0.00301274	0.0879402	1.05273	0.00166302	0.0585038	0.802062	0.018226	0.206301
Mmp7	0.73473	0.35568	0.999775	0.0499142	0.951957	0.99524	0.399979	0.619402	0.884238	0.792283	0.316979	0.70924	0.801874	0.315587	0.706402
Dusp2	0.0692106	0.872376	0.999775	-0.0347259	0.935354	0.99524	0.33881	0.420794	0.792899	0.722459	0.0832936	0.432307	0.80163	0.0551787	0.35111
Ccdc92	-0.975504	0.122545	0.999775	-0.295858	0.631035	0.99524	0.0247031	0.96785	0.99084	1.03153	0.0888614	0.440934	0.80022	0.188656	0.585515
Pyy	-0.592479	0.908608	0.999775	-0.798084	0.877113	0.99524	-0.767534	0.881781	NA	-0.597561	0.907828	NA	0.800113	0.876659	NA
Ajap1	-0.592479	0.908608	0.999775	-0.798084	0.877113	0.99524	-0.767534	0.881781	NA	-0.597561	0.907828	NA	0.800113	0.876659	NA
Sp100	0.149743	0.606879	0.999775	0.145461	0.615531	0.99524	0.364564	0.206719	0.622318	0.307756	0.288813	0.686339	0.79775	0.00563171	0.103128
Bex2	-0.0942926	0.909984	0.999775	0.205015	0.79976	0.99524	-0.569573	0.504505	0.834837	0.0328409	0.968316	0.991365	0.79712	0.318291	0.709253
Stpg1	-0.595276	0.741943	0.999775	0.263542	0.882162	0.99524	1.27462	0.446702	NA	-0.0232814	0.989725	NA	0.796857	0.648969	NA
Ajuba	-0.0483283	0.850605	0.999775	0.144325	0.572915	0.99524	0.607669	0.0174232	0.216426	0.334158	0.191939	0.594209	0.796759	0.00183335	0.0534592
Emilin3	-0.0543761	0.954654	0.999775	0.682518	0.445467	0.99524	0.0712731	0.939087	0.986043	0.770547	0.392245	0.759342	0.795795	0.379972	0.751792
Kcnip4	0.0124471	0.99304	0.999775	1.36939	0.279459	0.99524	-0.734011	0.620618	NA	0.614738	0.648443	NA	0.79528	0.553813	NA
Bsn	0.157742	0.750759	0.999775	0.414325	0.388647	0.99524	0.088987	0.856631	0.962318	-0.147131	0.772693	0.935285	0.795136	0.0972727	0.451812
Serp2	0.0123834	0.988832	0.999775	0.817074	0.312086	0.99524	-1.17683	0.249118	NA	0.667945	0.420532	NA	0.794901	0.338077	0.723456
Adap1	-0.0111685	0.971182	0.999775	0.237988	0.423461	0.99524	0.524807	0.072269	0.408226	0.551867	0.0612402	0.384631	0.793979	0.00667211	0.111399
Isg20	0.196329	0.444142	0.999775	0.470873	0.0642864	0.862009	0.903616	0.000361382	0.0273055	0.639396	0.0120892	0.183249	0.792797	0.0018528	0.0536533
Myo5a	0.212042	0.435729	0.999775	0.157259	0.562072	0.99524	0.72878	0.00680347	0.136204	0.622285	0.0213431	0.23812	0.792777	0.00334197	0.0760711
Rpp25	-0.113324	0.740862	0.999775	0.128563	0.703097	0.99524	0.439926	0.189007	0.600049	0.612371	0.0675987	0.399767	0.792774	0.0178288	0.203317
Cmklr1	0.509281	0.0723548	0.999775	0.20184	0.476764	0.99524	0.787679	0.00526349	0.12111	0.329028	0.246777	0.651322	0.792625	0.00510489	0.0974088
Gpc1	-0.405434	0.551467	0.999775	0.482651	0.435296	0.99524	0.253329	0.687612	0.910341	0.893323	0.143751	0.535236	0.79112	0.20189	0.599936
Ly96	0.605973	0.0359324	0.999775	0.268446	0.354189	0.99524	0.711044	0.0132549	0.188749	0.446332	0.124063	0.503534	0.791006	0.00612872	0.107839
Tekt1	0.950193	0.284601	0.999775	0.495559	0.584716	0.99524	-0.256552	0.794486	NA	0.784764	0.38263	NA	0.790906	0.38413	0.754308
Nrg1	0.0314394	0.920237	0.999775	-0.0277372	0.92945	0.99524	0.543973	0.0808349	0.42447	0.611279	0.0500485	0.354482	0.790099	0.0112732	0.157302
LOC690276	0.062685	0.919624	0.999775	-0.11643	0.851008	0.99524	0.657491	0.259336	0.674783	0.614549	0.29894	0.69589	0.790083	0.180456	0.574879
Mtmr11	0.251681	0.325477	0.999775	0.662656	0.00906007	0.536629	0.537599	0.0345912	0.295056	0.756657	0.00293025	0.0808775	0.789527	0.00192922	0.0549675
Slfn3	0.371869	0.304088	0.999775	0.0542322	0.880864	0.99524	0.810708	0.0250428	0.255729	0.324569	0.369735	0.743093	0.789178	0.0291754	0.260403
Arhgap25	0.103549	0.734205	0.999775	0.179865	0.554613	0.99524	0.695135	0.0221128	0.242922	0.760554	0.0123355	0.185011	0.788349	0.00952105	0.140292
Ppp1r32	0.202714	0.764629	0.999775	-0.114165	0.867405	0.99524	0.939488	0.140226	0.532791	0.672673	0.30324	0.699384	0.788196	0.228291	0.62886
Kif20a	0.415824	0.240297	0.999775	0.504993	0.153004	0.99524	0.823411	0.0196325	0.232233	1.25449	0.000372838	0.0214065	0.787181	0.0259992	0.245733
Kazald1	0.438476	0.258432	0.999775	0.393217	0.304523	0.99524	0.626411	0.0967281	0.456438	0.562734	0.142498	0.533196	0.785782	0.0392261	0.298917
Gpr132	0.939453	0.0457637	0.999775	0.643947	0.173289	0.99524	1.12392	0.0147885	0.200675	0.99388	0.0339589	0.293571	0.785189	0.101299	0.460284
Kbtbd11	0.161982	0.734711	0.999775	0.372003	0.426298	0.99524	-0.210335	0.663812	0.90203	0.566881	0.225963	0.631556	0.785156	0.0922803	0.44197
Lama1	-0.592494	0.857012	0.999775	-0.221026	0.946411	0.99524	-0.767551	0.815439	NA	0.556574	0.865595	NA	0.78441	0.810945	NA
Tcp11	-0.592494	0.856589	0.999775	-0.221026	0.946251	0.99524	-0.767551	0.814898	NA	0.556574	0.865198	NA	0.784257	0.810424	NA
Mcpt1l1	-0.340341	0.755595	0.999775	0.280484	0.784273	0.99524	-0.410559	0.704524	NA	-0.671521	0.552421	NA	0.783936	0.439908	0.78673
Prkar2b	0.0244415	0.949001	0.999775	0.335377	0.368672	0.99524	0.422729	0.256406	0.672816	0.0512992	0.893087	0.970759	0.783755	0.0350441	0.286379
Tekt3	-0.5925	0.854579	0.999775	-0.221032	0.945489	0.99524	0.373306	0.908055	NA	0.556568	0.863308	NA	0.78352	0.807954	NA
Cdkn1c	0.592352	0.10124	0.999775	0.321647	0.374305	0.99524	0.693496	0.0531319	0.353368	0.833063	0.0203373	0.232655	0.783457	0.0299502	0.263294
Cers3	-0.0154211	0.996144	0.999775	-0.798103	0.802494	0.99524	-0.767553	0.809906	NA	1.06841	0.735612	NA	0.782827	0.805637	NA
Fam209a	-0.592499	0.8523	0.999775	-0.221031	0.944627	0.99524	1.41919	0.650308	NA	-0.597581	0.851048	NA	0.78268	0.805159	NA
Kcnma1	0.583774	0.435868	0.999775	0.472388	0.526954	0.99524	-0.383536	0.620451	0.884537	-0.000270438	0.999719	0.999801	0.782541	0.295415	0.691101
Hs3st2	-0.592508	0.850022	0.999775	1.31845	0.668963	0.99524	-0.19049	0.951525	NA	1.41135	0.647723	NA	0.781821	0.802379	NA
Sass6	0.347428	0.472722	0.999775	-0.146676	0.766767	0.99524	1.12232	0.0146269	0.198704	0.788083	0.0941745	0.450586	0.780868	0.0999095	0.457343
Ppm1j	-0.43015	0.464873	0.999775	-0.0821254	0.883084	0.99524	0.258869	0.635079	0.889968	-0.0853868	0.880538	0.967408	0.778685	0.14772	0.536855
Gfi1	0.133411	0.829509	0.999775	0.523819	0.372202	0.99524	0.7287	0.208478	0.624102	0.351533	0.561519	0.846731	0.77836	0.187401	0.585505
Efhb	-1.72725	0.25425	0.999775	0.73568	0.585397	0.99524	0.226095	0.872295	NA	0.294673	0.834908	NA	0.778089	0.572106	NA
Cgref1	0.701731	0.1639	0.999775	2.24618	7.99092e-06	0.0151196	1.73999	0.00054492	0.0352807	1.66938	0.000911762	0.0400275	0.776636	0.123459	0.50083
Sox15	0.0867832	0.871965	0.999775	0.975051	0.0479731	0.805082	0.883258	0.0754246	0.413917	0.454143	0.381801	0.751136	0.776315	0.128975	0.511572
Irx5	-0.0159315	0.982052	0.999775	0.37931	0.576676	0.99524	0.897333	0.176133	0.586084	0.944673	0.156833	0.549447	0.776074	0.25203	0.650145
Stxbp5l	0.0709412	0.859096	0.999775	-0.0688646	0.862831	0.99524	0.894997	0.021745	0.240837	0.653512	0.096684	0.457024	0.775831	0.0486292	0.330323
Slc4a10	-0.5925	0.830823	0.999775	0.356044	0.897845	0.99524	1.30306	0.632053	NA	-0.0205065	0.9941	NA	0.774269	0.779279	NA
Misp	0.216954	0.71496	0.999775	0.452152	0.428166	0.99524	0.476565	0.403731	0.78314	0.373422	0.522711	0.828129	0.773759	0.175293	0.570311
Fat2	1.82347	0.495862	0.999775	-0.221031	0.935981	0.99524	-0.19048	0.944814	NA	-0.597581	0.828083	NA	0.773734	0.77774	NA
Cbln1	-0.0154208	0.995512	0.999775	-0.798104	0.77098	0.99524	-0.190478	0.944613	NA	1.17123	0.664901	NA	0.773482	0.777011	NA
Igtp	-0.0456547	0.864389	0.999775	-0.123551	0.643906	0.99524	0.256751	0.336657	0.740315	0.0936214	0.726146	0.921556	0.773328	0.00380141	0.0817466
RGD1561648	0.3865	0.569559	0.999775	0.329325	0.623745	0.99524	0.55546	0.400925	0.782051	0.730931	0.268759	0.668028	0.773288	0.245199	0.645857
Cyfip2	0.268479	0.404483	0.999775	0.543451	0.0897671	0.917153	0.822405	0.0101018	0.165001	0.614255	0.0555822	0.368952	0.771841	0.0161178	0.190468
Bcl2l14	0.913382	0.0456692	0.999775	0.225126	0.633784	0.99524	0.324255	0.490281	0.828286	0.12216	0.800981	0.944518	0.771105	0.0973987	0.451828
Dao	0.454023	0.18571	0.999775	-0.10065	0.769398	0.99524	-0.224277	0.513796	0.83869	0.170973	0.618478	0.872295	0.771069	0.0245646	0.241878
Chst12	-0.0809637	0.820364	0.999775	0.198192	0.573538	0.99524	0.620924	0.0757913	0.414994	0.288931	0.413473	0.770503	0.770746	0.0279765	0.255085
Acsm5	1.2146	0.120036	0.999775	-0.0126023	0.987131	0.998147	0.0310757	0.968273	0.991071	1.13829	0.145133	0.535901	0.769875	0.324435	0.713129
Mirlet7i	-0.572682	0.765197	0.999775	-1.93244	0.313549	0.99524	-0.206972	0.912101	NA	0.161741	0.93038	NA	0.769618	0.671288	NA
Sema7a	0.0381311	0.924825	0.999775	0.316333	0.417798	0.99524	0.0146505	0.970741	0.991383	0.51426	0.188064	0.589745	0.76945	0.0472934	0.325691
Kcna5	-0.0274043	0.980816	0.999775	-0.935633	0.438849	0.99524	-2.17118	0.112001	NA	-0.820412	0.500685	NA	0.769411	0.483207	NA
Slc52a3	0.00473124	0.986355	0.999775	0.402563	0.127656	0.976693	0.548298	0.0366894	0.30546	0.678195	0.00995156	0.163469	0.766263	0.00368604	0.0802392
Trpv4	-0.221107	0.724454	0.999775	-0.0371614	0.951005	0.99524	0.765231	0.181901	0.592794	0.438731	0.458409	0.794348	0.766169	0.189482	0.586573
Ms4a8	-0.5925	0.810117	0.999775	0.356045	0.885196	0.99524	0.871652	0.720648	NA	1.05739	0.663686	NA	0.765391	0.75515	NA
Hacd4	0.666951	0.140286	0.999775	0.255033	0.576465	0.99524	0.887827	0.0460995	0.3345	1.00008	0.0250303	0.253847	0.764869	0.0914024	0.439013
RT1-M6-1	0.688903	0.368995	0.999775	-0.195194	0.812196	0.99524	0.9969	0.177856	0.588196	1.38334	0.0581561	0.376465	0.763834	0.321146	0.71124
Gpr137b	0.171194	0.522979	0.999775	0.0532186	0.842116	0.99524	0.48073	0.0691889	0.400638	0.570875	0.0313296	0.280921	0.763746	0.00391771	0.0830302
Ccnd1	0.613799	0.0259509	0.999775	0.531046	0.0539991	0.829889	0.902595	0.00105516	0.0495886	0.796951	0.00383218	0.0953894	0.76279	0.00564883	0.103128
Hapln2	0.0454077	0.930429	0.999775	0.792045	0.104184	0.945584	1.04944	0.0295823	0.277516	0.592887	0.234803	0.640837	0.762476	0.125703	0.505125
Slc25a18	0.00701219	0.994856	0.999775	-0.433787	0.697556	0.99524	0.171344	0.870813	NA	0.318579	0.762732	NA	0.761124	0.459918	NA
Elavl2	0.561645	0.809088	0.999775	-0.798116	0.731354	0.99524	2.51987	0.250439	NA	2.92249	0.181109	NA	0.760257	0.74234	NA
Qsox1	0.265287	0.335074	0.999775	-0.176074	0.522458	0.99524	0.289692	0.292384	0.703201	0.170689	0.535198	0.833477	0.758243	0.0058442	0.105306
Pcdhga2	0.544866	0.301752	0.999775	0.789782	0.124295	0.973827	0.55501	0.287295	0.699532	0.224458	0.677451	0.902933	0.757847	0.148803	0.538121
Adamts15	0.355983	0.233511	0.999775	0.776014	0.0070071	0.494825	0.649962	0.0251349	0.256233	0.014941	0.961133	0.98989	0.757781	0.00984995	0.143407
Rhoc	0.215755	0.355341	0.999775	0.322421	0.165974	0.99524	0.412107	0.0765566	0.415632	0.490188	0.0353267	0.299232	0.757279	0.00113382	0.0402201
Gsdma	-0.65264	0.707209	0.999775	-0.352542	0.836073	0.99524	0.580126	0.717568	NA	-0.172877	0.918512	NA	0.757203	0.639216	NA
Crip3	0.507212	0.526691	0.999775	0.602604	0.441193	0.99524	-0.33939	0.692247	0.911993	0.605983	0.445323	0.78984	0.757161	0.339648	0.724137
Myo16	-0.56696	0.696618	0.999775	0.750167	0.557525	0.99524	1.20637	0.331873	NA	1.23272	0.325582	NA	0.757045	0.56401	NA
Bai1	-0.592501	0.791093	0.999775	0.905916	0.681298	0.99524	1.27946	0.556081	NA	1.38804	0.523244	NA	0.756657	0.73372	NA
Lrrc51	0.348722	0.395191	0.999775	0.00870725	0.983197	0.997039	0.897532	0.0234562	0.249135	0.767514	0.0558146	0.369627	0.755935	0.061408	0.365833
Pcp4	1.04128	0.634247	0.999775	-0.221029	0.920633	0.99524	0.86552	0.692306	NA	-0.020503	0.992626	NA	0.755859	0.731845	NA
Stpg2	-0.0154196	0.994452	0.999775	-0.221027	0.920601	0.99524	1.40314	0.512636	NA	-0.0205017	0.992623	NA	0.755821	0.731752	NA
PVR	-0.0676083	0.853221	0.999775	0.0467754	0.897695	0.99524	0.409043	0.259321	0.674783	0.572016	0.114814	0.487784	0.755152	0.0372537	0.293902
RGD1561161	-0.314432	0.415355	0.999775	-0.0849094	0.821472	0.99524	0.0132932	0.971739	0.991383	0.115842	0.758415	0.930978	0.754784	0.0404573	0.302612
Ank1	0.959604	0.37838	0.999775	0.486004	0.660642	0.99524	0.878378	0.417708	NA	-0.241171	0.840219	NA	0.754749	0.497368	0.81817
Kif12	0.14098	0.603848	0.999775	0.188464	0.484893	0.99524	0.414333	0.123195	0.504044	0.529702	0.0491186	0.351689	0.753633	0.00502972	0.0963461
St18	0.686744	0.601704	0.999775	1.75281	0.150026	0.99524	0.510508	0.698009	NA	1.28304	0.308437	NA	0.753404	0.568725	NA
Bhlha15	-0.219224	0.674878	0.999775	-0.722318	0.16793	0.99524	0.49079	0.345264	0.74412	0.172879	0.740193	0.926493	0.753013	0.147694	0.536855
Clcf1	0.131557	0.656047	0.999775	0.282137	0.336768	0.99524	0.464486	0.113205	0.485684	0.48014	0.10235	0.466767	0.752314	0.0103324	0.147953
RT1-A3	0.284383	0.307059	0.999775	0.229422	0.409689	0.99524	0.361682	0.193606	0.606114	0.208737	0.453584	0.792739	0.751915	0.00686975	0.113841
Ddit3	0.00681475	0.978126	0.999775	0.0987288	0.690552	0.99524	0.503705	0.0418498	0.322402	0.378537	0.126859	0.507737	0.751825	0.00239474	0.062695
Cd2	0.584817	0.144497	0.999775	0.251732	0.534163	0.99524	0.389329	0.332066	0.736633	0.514666	0.201222	0.604759	0.751598	0.0599606	0.362674
Klra17	1.00229	0.150999	0.999775	-0.0368171	0.958212	0.99524	1.4476	0.0374841	0.307104	1.19409	0.0868181	0.43731	0.751548	0.282955	0.679965
Myl6b	0.30839	0.156417	0.999775	0.265601	0.219505	0.99524	0.49535	0.021309	0.238866	0.417675	0.0541314	0.366456	0.750504	0.000497012	0.0253619
Cryab	0.148337	0.656517	0.999775	0.522395	0.114546	0.962185	0.854861	0.00962275	0.161047	1.10214	0.000839419	0.0381246	0.749606	0.0237694	0.237134
Serpina16	1.05712	0.0766909	0.999775	0.22172	0.723847	0.99524	0.398774	0.519526	0.841585	0.596201	0.33424	0.718919	0.747773	0.225227	0.624805
Spert	1.24286	0.534273	0.999775	0.356048	0.862126	0.99524	-0.190479	0.925976	NA	1.16397	0.560445	NA	0.747723	0.71355	NA
Chrdl1	-0.507772	0.610063	0.999775	0.489077	0.620104	0.99524	-1.07503	0.282662	0.695409	-0.138645	0.888886	0.969789	0.747716	0.448815	0.790095
Pold1	0.481973	0.100439	0.999775	0.458054	0.117621	0.967703	0.824021	0.00474959	0.115393	0.953745	0.00109034	0.0446856	0.747209	0.0107652	0.152315
Atp2a1	0.522632	0.407773	0.999775	0.0599509	0.9261	0.99524	1.03895	0.0841227	0.430589	-0.0854358	0.89837	0.972182	0.746823	0.233053	0.632613
Phlda2	0.53274	0.185512	0.999775	0.398233	0.320959	0.99524	0.81194	0.0408392	0.318243	0.280785	0.489542	0.810089	0.746652	0.0628905	0.370651
Fcnb	0.128674	0.791697	0.999775	-0.0500547	0.918053	0.99524	0.556396	0.244725	0.661392	0.1629	0.737909	0.925648	0.746574	0.119783	0.495976
Duox2	0.813116	0.218476	0.999775	0.854059	0.189256	0.99524	-0.119608	0.864916	0.963657	0.788767	0.233169	0.639463	0.745793	0.265575	0.663194
Kif3c	0.180133	0.595464	0.999775	-0.0233571	0.94512	0.99524	0.01263	0.970281	0.991383	0.544043	0.0979639	0.45926	0.745742	0.0226335	0.231387
Slc6a20	0.62052	0.414701	0.999775	1.06494	0.149638	0.99524	0.253715	0.741458	0.927378	0.813206	0.28059	0.678863	0.745218	0.327611	0.715767
Arhgap15	0.592006	0.110426	0.999775	0.273773	0.461608	0.99524	0.729999	0.0473464	0.337577	0.433051	0.245269	0.650275	0.745102	0.044485	0.317593
Bcl2a1	0.0787091	0.821129	0.999775	-0.385559	0.268888	0.99524	0.515822	0.137116	0.527756	0.507129	0.144254	0.535554	0.744844	0.0318906	0.271038
Ms4a7	0.515213	0.281856	0.999775	0.803135	0.0878661	0.914696	0.406708	0.394431	0.776817	0.754091	0.112205	0.483797	0.744763	0.118552	0.494032
Lonrf3	-0.205463	0.707247	0.999775	0.627773	0.245813	0.99524	0.490913	0.364843	0.755764	0.766376	0.156904	0.549447	0.744736	0.169462	0.563409
Hcls1	0.170812	0.507125	0.999775	0.0365347	0.887111	0.99524	0.664134	0.00965044	0.161055	0.462508	0.0720313	0.411017	0.743862	0.00378386	0.0815101
Slc41a3	0.0951784	0.833913	0.999775	0.298571	0.501858	0.99524	0.486792	0.270645	0.685669	0.46706	0.294634	0.69156	0.74307	0.0934168	0.443691
Tmem140	-0.00789611	0.979494	0.999775	0.145262	0.636267	0.99524	0.357798	0.244047	0.660559	0.538705	0.0794432	0.424385	0.742907	0.0155702	0.186098
Mfge8	-0.0163727	0.946507	0.999775	0.140962	0.563281	0.99524	0.426574	0.0802031	0.423771	0.429304	0.0783574	0.422769	0.742679	0.00231957	0.0616905
Rad54l	0.345018	0.336478	0.999775	0.342558	0.335282	0.99524	1.03449	0.0029175	0.0866142	1.1308	0.00117464	0.0470321	0.742062	0.0365321	0.292094
Ndufa4l2	0.272994	0.806469	0.999775	-0.177762	0.875883	0.99524	-0.404031	0.729048	NA	-0.579743	0.631347	NA	0.741205	0.495391	NA
Cdc6	0.251369	0.62902	0.999775	0.217651	0.673736	0.99524	1.28415	0.0108827	0.171363	1.27614	0.0116908	0.178995	0.740291	0.15009	0.539912
Fam212b	-0.0455291	0.940548	0.999775	0.438574	0.447007	0.99524	-0.194763	0.749065	0.929923	0.371539	0.527555	0.830927	0.739509	0.200901	0.598645
Poc1a	0.55857	0.0786653	0.999775	0.440041	0.164392	0.99524	0.667911	0.0337043	0.291602	0.941034	0.00269808	0.0769111	0.738491	0.0198999	0.216124
Mcm2	0.47631	0.133034	0.999775	0.437943	0.166813	0.99524	0.561763	0.0760784	0.415022	1.01223	0.00137612	0.0530066	0.738075	0.0198528	0.216124
C1ql3	0.889062	0.129447	0.999775	0.794076	0.172052	0.99524	0.934577	0.105046	0.470403	1.46904	0.00909096	0.159035	0.737945	0.218846	0.618861
Tex21	-0.379956	0.5001	0.999775	-0.209581	0.697692	0.99524	0.0365372	0.94477	0.987068	0.48929	0.341145	0.722057	0.736794	0.14807	0.537033
Rimbp2	1.26447	0.161086	0.999775	0.515943	0.582073	0.99524	0.634369	0.495481	NA	0.425679	0.657627	NA	0.736735	0.435917	0.78445
Spatc1	0.4798	0.429519	0.999775	0.101446	0.868946	0.99524	0.721446	0.223117	0.639911	0.734535	0.218978	0.620582	0.736561	0.221424	0.621416
Trpv2	0.259019	0.341318	0.999775	-0.178605	0.515505	0.99524	0.425818	0.113536	0.485843	0.575032	0.0327922	0.287752	0.736453	0.00620917	0.108582
Sri	0.0722502	0.770456	0.999775	0.144838	0.557062	0.99524	0.499841	0.0420514	0.322618	0.32517	0.187772	0.589389	0.736289	0.00276934	0.0681431
Ube2l6	0.056648	0.811185	0.999775	-0.115894	0.624958	0.99524	0.419853	0.0762056	0.415022	0.261708	0.269479	0.668724	0.735499	0.00189535	0.0545012
Slc5a10	1.21112	0.322168	0.999775	-0.188661	0.890789	0.99524	0.815347	0.511968	NA	0.983615	0.428697	NA	0.734949	0.567143	NA
Gnao1	-0.0715683	0.918458	0.999775	0.714931	0.276838	0.99524	0.0221759	0.974184	0.991592	0.402281	0.551844	0.842591	0.73472	0.271679	0.667961
Mybpc2	0.277568	0.626722	0.999775	0.222616	0.69285	0.99524	0.272386	0.628303	0.887971	-0.069306	0.90635	0.974477	0.733474	0.187018	0.585505
Nlrp5	-1.16049	0.7979	0.999775	-1.3661	0.763084	0.99524	-1.33555	0.768229	NA	-0.588501	0.896681	NA	0.732254	0.871139	NA
Cx3cr1	-0.702205	0.115035	0.999775	-0.0148322	0.971641	0.995915	0.68555	0.0901383	0.445481	-0.00622982	0.988232	0.996996	0.731698	0.0736208	0.399587
Lman1l	1.05483	0.544467	0.999775	-0.221028	0.901153	0.99524	0.930696	0.591234	NA	1.97673	0.230546	NA	0.730781	0.678852	NA
Sftpc	0.36481	0.535701	0.999775	0.726227	0.198605	0.99524	0.484314	0.400039	0.781585	0.0605093	0.920334	0.978612	0.730435	0.206263	0.607135
Fras1	0.64856	0.379877	0.999775	0.369499	0.618396	0.99524	0.419236	0.571597	0.868599	0.0476228	0.950729	0.984958	0.729903	0.324567	0.713129
Kcnk5	0.543982	0.145816	0.999775	-0.16788	0.65399	0.99524	0.672229	0.0720856	0.407726	0.647868	0.0831771	0.432307	0.729848	0.0509867	0.338949
Csmd1	-0.180432	0.661378	0.999775	-0.109926	0.789014	0.99524	0.469338	0.251495	0.668969	0.353621	0.388565	0.757337	0.72973	0.0747003	0.402116
Shisa6	0.967699	0.396655	0.999775	-1.15158	0.399263	0.99524	-1.12286	0.410573	NA	0.776073	0.502441	NA	0.729637	0.534411	NA
Btla	0.944813	0.0939487	0.999775	0.601173	0.290202	0.99524	0.292799	0.614404	0.882903	0.714047	0.211624	0.615292	0.728979	0.205674	0.606405
Gprc5d	-1.02931	0.475734	0.999775	-0.678591	0.626263	0.99524	0.464166	0.711107	NA	-0.155986	0.907056	NA	0.728446	0.562178	NA
Mcm7	0.0880845	0.694302	0.999775	0.389099	0.0816408	0.902384	0.57881	0.00954993	0.160623	0.760401	0.000662678	0.0330579	0.728236	0.00112084	0.0399874
Rnf182	1.57917	0.101913	0.999775	1.07896	0.27003	0.99524	0.419704	0.680818	0.908259	0.542707	0.596018	0.862427	0.72711	0.475953	0.806968
Anxa4	0.41075	0.0186313	0.999775	0.14802	0.396608	0.99524	0.501852	0.00399262	0.104512	0.523258	0.00271104	0.0770866	0.726761	3.08853e-05	0.00506792
Ikzf1	0.114697	0.727958	0.999775	0.21645	0.508469	0.99524	0.834498	0.0100635	0.164641	0.47754	0.144476	0.535554	0.726746	0.026009	0.245733
Spint1	0.323049	0.284329	0.999775	-0.144835	0.636346	0.99524	0.66517	0.0239136	0.250625	0.418007	0.16391	0.556168	0.72672	0.0146504	0.179894
Timm8a2	1.07559	0.520212	0.999775	0.35605	0.835609	0.99524	0.383398	0.823059	NA	1.54945	0.338138	NA	0.725925	0.669551	NA
Enc1	0.101578	0.805995	0.999775	0.13905	0.736661	0.99524	0.0589677	0.886615	0.970589	0.581526	0.159559	0.553162	0.725854	0.0791433	0.412479
Rnase1l2	1.4558	0.370641	0.999775	0.356048	0.835202	0.99524	0.873027	0.601001	NA	1.85658	0.241436	NA	0.725581	0.668906	NA
Kctd15	0.242557	0.541331	0.999775	0.111107	0.778395	0.99524	0.450686	0.243522	0.66002	0.705764	0.0663988	0.39646	0.724819	0.0612474	0.365305
Plcxd2	0.341816	0.326641	0.999775	-0.149111	0.669471	0.99524	0.566886	0.102795	0.465967	0.393772	0.258381	0.660939	0.724815	0.0371878	0.293902
Cachd1	0.470943	0.164115	0.999775	0.372706	0.269795	0.99524	0.371878	0.271307	0.68613	0.480122	0.156145	0.548659	0.724797	0.0319285	0.271175
Prkcg	0.46357	0.183642	0.999775	0.455438	0.185495	0.99524	0.760094	0.0247612	0.254985	0.313938	0.37294	0.74429	0.724091	0.0361444	0.290921
Pcdha2	2.34774	0.122728	0.999775	-0.221027	0.895833	0.99524	0.390202	0.81705	NA	1.1404	0.483573	NA	0.7237	0.66537	NA
Dusp13	1.06622	0.51676	0.999775	2.31297	0.125286	0.973827	0.888235	0.58872	NA	2.18553	0.153619	NA	0.723625	0.665238	NA
Tes	0.176059	0.522916	0.999775	-0.0240892	0.930318	0.99524	0.51532	0.0597377	0.374244	0.471288	0.0860064	0.435833	0.723406	0.0083018	0.128885
Slc7a8	0.128974	0.687008	0.999775	0.123323	0.699544	0.99524	0.599229	0.0600756	0.375323	0.777067	0.0147695	0.199527	0.72336	0.0233821	0.235352
Ccdc116	-0.584339	0.833088	0.999775	-0.21287	0.938805	0.99524	-0.17489	0.94969	NA	-1.1665	0.673975	NA	0.723004	0.792119	NA
Plscr2	0.413161	0.200498	0.999775	0.0428248	0.89465	0.99524	0.538065	0.0943285	0.454107	0.729906	0.023244	0.247105	0.722876	0.0248179	0.242363
Cyyr1	0.38426	0.177572	0.999775	0.549512	0.0531907	0.826773	0.381868	0.179742	0.589391	0.656664	0.0209892	0.236723	0.722688	0.0111084	0.155755
Mid2	0.295931	0.226853	0.999775	0.195569	0.421595	0.99524	0.563919	0.0185269	0.225284	0.27781	0.257133	0.660026	0.721892	0.00276031	0.0681431
L1cam	0.21212	0.582345	0.999775	0.48666	0.191071	0.99524	0.28508	0.451082	0.807996	0.133828	0.730138	0.923807	0.720353	0.0546323	0.349793
Akr1c12l1	0.781581	0.35773	0.999775	-0.871823	0.360218	0.99524	0.790704	0.347852	0.745699	-0.291955	0.74995	0.928924	0.720112	0.401852	0.765234
Slc4a11	0.760588	0.0255225	0.999775	0.39638	0.248651	0.99524	0.810432	0.0160676	0.20786	1.03439	0.00207346	0.065663	0.720081	0.0363312	0.291657
Scgb3a1	-0.553115	0.701349	0.999775	1.36429	0.262278	0.99524	-0.726134	0.614226	NA	0.640635	0.621728	NA	0.719251	0.58151	NA
Faim2	-0.0197219	0.993554	0.999775	-1.37948	0.571989	0.99524	-0.188044	0.938568	NA	-1.17896	0.629112	NA	0.718298	0.765324	NA
M6pr	0.48023	0.519572	0.999775	-0.706967	0.398973	0.99524	0.169311	0.822631	0.954971	0.58566	0.427331	0.778617	0.718102	0.330518	0.717448
Rassf9	0.763885	0.166227	0.999775	0.21617	0.703662	0.99524	0.514519	0.353876	0.748979	1.12701	0.0360565	0.302676	0.717946	0.199332	0.597793
Gimap7	0.907388	0.00464378	0.999775	0.613644	0.0566737	0.839097	0.711107	0.0267082	0.263445	0.84149	0.00890224	0.157497	0.717577	0.0280075	0.255085
Lrrn4cl	-0.0754058	0.923419	0.999775	-0.0397378	0.959098	0.99524	1.19885	0.107867	0.476256	0.382506	0.618601	0.872295	0.71736	0.346786	0.730458
Mesp1	-0.592478	0.908609	0.999775	-0.798083	0.877113	0.99524	-0.767533	0.881782	NA	-0.59756	0.907828	NA	0.71691	0.889432	NA
Elmo1	0.346998	0.148486	0.999775	0.242881	0.310239	0.99524	0.720151	0.00236797	0.0775769	0.544888	0.0225846	0.243922	0.716842	0.00266973	0.067082
Cacna2d2	0.491241	0.229408	0.999775	0.261907	0.52257	0.99524	-0.173758	0.684708	0.909381	0.0340086	0.936356	0.98165	0.716833	0.0770648	0.4071
Cks2	0.463489	0.0790131	0.999775	0.559068	0.0328479	0.751122	1.01035	0.000102704	0.0122982	0.809221	0.00200697	0.0653688	0.716769	0.00646373	0.110235
Ern2	-0.592486	0.902115	0.999775	-0.798092	0.868417	0.99524	-0.767541	0.87341	NA	-0.0204964	0.996605	NA	0.716608	0.88163	NA
Dpp7	0.232248	0.338728	0.999775	0.506683	0.036465	0.770257	0.655652	0.00677844	0.135988	0.758052	0.00175203	0.0602421	0.716559	0.00311474	0.0728978
Slc22a14	-0.592491	0.882971	0.999775	-0.798098	0.84282	0.99524	0.380636	0.924648	NA	-0.597573	0.881974	NA	0.715605	0.858687	NA
Htr2a	-0.0154178	0.996909	0.999775	-0.798098	0.841054	0.99524	-0.190474	0.961826	NA	-0.597573	0.88064	NA	0.715529	0.857105	NA
Mir361	-0.0154176	0.996871	0.999775	-0.798098	0.839146	0.99524	-0.190474	0.961362	NA	-0.597573	0.879199	NA	0.715445	0.855397	NA
Kcnh3	-0.592491	0.879274	0.999775	-0.221024	0.954815	0.99524	-0.190474	0.961055	NA	-0.597573	0.878246	NA	0.71539	0.854269	NA
Bmp15	-0.0154174	0.996827	0.999775	-0.798098	0.836917	0.99524	-0.190474	0.960819	NA	-0.597573	0.877514	NA	0.715347	0.853402	NA
LOC497796	-0.592495	0.874608	0.999775	-0.221028	0.953056	0.99524	0.39515	0.916164	NA	-0.597577	0.873541	NA	0.715103	0.848701	NA
Trim21	0.0658589	0.794799	0.999775	-0.0685061	0.786631	0.99524	0.216218	0.392344	0.775566	-0.013453	0.95766	0.987934	0.714124	0.00469163	0.0935104
Cd99l2	-0.592494	0.859566	0.999775	0.356049	0.915327	0.99524	-0.190476	0.954642	NA	-0.597576	0.858374	NA	0.71411	0.830795	NA
Kcnmb1	-0.592494	0.859499	0.999775	-0.221026	0.947352	0.99524	-0.190476	0.95462	NA	-0.0205009	0.995113	NA	0.714105	0.830716	NA
Bves	0.561656	0.865304	0.999775	-0.798101	0.809528	0.99524	-0.190475	0.954126	NA	-0.597576	0.85678	NA	0.713998	0.828918	NA
Zar1	-0.0154214	0.99621	0.999775	0.356046	0.912683	0.99524	-0.767553	0.813129	NA	-0.0205035	0.994962	NA	0.713794	0.825625	NA
Tex43	0.733324	0.379096	0.999775	0.891684	0.270987	0.99524	1.38565	0.0780108	0.417935	0.171678	0.845424	0.959371	0.713251	0.398225	0.762592
Arr3	0.548136	0.118428	0.999775	0.281824	0.42426	0.99524	0.507957	0.143981	0.538415	0.601811	0.0850798	0.434503	0.713026	0.0416881	0.306744
Ifitm3	0.229418	0.447286	0.999775	-0.0658533	0.827324	0.99524	0.638613	0.0343713	0.29462	0.319437	0.289986	0.687133	0.713006	0.0181753	0.206188
Rbm24	-0.0154188	0.995662	0.999775	-0.221026	0.937876	0.99524	-0.767552	0.786654	NA	0.556575	0.844405	NA	0.712156	0.801162	NA
Dsc3	-0.592496	0.833288	0.999775	0.356048	0.899346	0.99524	0.885362	0.750926	NA	-0.597578	0.831879	NA	0.71205	0.799732	NA
Srrm3	-0.592494	0.832025	0.999775	0.35605	0.898575	0.99524	-0.190476	0.945636	NA	-0.0205006	0.994144	NA	0.711943	0.798246	NA
Myh6	-0.0154186	0.995589	0.999775	-0.221026	0.936838	0.99524	-0.190476	0.945553	NA	-0.0205006	0.994135	NA	0.711921	0.797948	NA
Btc	-0.654983	0.379557	0.999775	-0.109014	0.872624	0.99524	-0.40527	0.565158	0.865725	-0.827734	0.277589	0.676439	0.710009	0.274572	0.672141
Nlgn1	0.561658	0.819925	0.999775	0.35605	0.885257	0.99524	-0.190476	0.938464	NA	-0.597577	0.808625	NA	0.709889	0.77273	NA
Ly49i3	-0.0707917	0.95728	0.999775	0.389552	0.757503	0.99524	-2.10401	0.152305	NA	-1.93404	0.188242	NA	0.70932	0.574549	NA
Srd5a3	0.158557	0.556767	0.999775	0.15705	0.558982	0.99524	0.658135	0.0137256	0.191932	0.611454	0.0224709	0.243125	0.708991	0.00816102	0.127334
Map2k6	0.398678	0.274731	0.999775	0.186255	0.609939	0.99524	0.157337	0.667828	0.903034	0.335108	0.360522	0.736659	0.708597	0.049696	0.334298
Akr1c13	0.56844	0.335724	0.999775	-0.208666	0.723897	0.99524	-0.166065	0.77861	0.940305	-0.273726	0.64317	0.886025	0.708324	0.230321	0.631463
App	0.0812776	0.710174	0.999775	0.211125	0.334205	0.99524	0.472846	0.0305287	0.280449	0.534931	0.0144091	0.198402	0.708112	0.00119857	0.0412249
Trpv3	1.46877	0.143431	0.999775	0.684543	0.510873	0.99524	1.67331	0.0896663	NA	0.672277	0.52509	NA	0.708088	0.506776	0.824224
Stx3	0.16128	0.535579	0.999775	0.322258	0.210473	0.99524	0.47546	0.0639486	0.384824	0.576715	0.0249581	0.253581	0.708017	0.00591045	0.106218
Drc1	0.448306	0.712553	0.999775	0.00952448	0.993761	0.998631	0.260174	0.830705	0.95593	-0.0955642	0.937608	0.982064	0.707953	0.560498	0.851728
Dynlt1	0.200755	0.441395	0.999775	0.0931601	0.720272	0.99524	0.433938	0.0935992	0.452638	0.592882	0.0220453	0.241092	0.70794	0.00626791	0.108981
Duoxa2	-0.0533024	0.970711	0.999775	0.331194	0.811598	0.99524	-1.1704	0.450634	NA	-0.498619	0.739021	NA	0.707932	0.609652	NA
P2rx6	-0.592498	0.790521	0.999775	1.33596	0.535938	0.99524	1.54807	0.470552	NA	-0.59758	0.788767	NA	0.707754	0.749902	NA
Sfrp5	0.561658	0.799379	0.999775	0.356051	0.872004	0.99524	-0.190476	0.931315	NA	-0.0205004	0.992599	NA	0.707536	0.747708	NA
Olr1389	1.13344	0.599999	0.999775	-0.22103	0.919945	0.99524	-0.19048	0.93098	NA	1.66844	0.430759	NA	0.707415	0.746554	NA
Fpr1	-1.17429	0.669436	0.999775	-0.225749	0.934589	0.99524	-0.772274	0.77889	NA	-0.602299	0.826673	NA	0.70643	0.795159	NA
Cela3b	-1.1623	0.601143	0.999775	-0.213757	0.92341	0.99524	-0.760283	0.732392	NA	0.482366	0.825334	NA	0.706122	0.746766	NA
Car9	0.497098	0.309545	0.999775	-0.0807454	0.871988	0.99524	0.796572	0.0952596	0.455325	0.579152	0.234289	0.640673	0.705983	0.147264	0.536293
Chchd6	0.38999	0.130199	0.999775	0.627499	0.014169	0.592347	0.720105	0.00485711	0.117303	0.554884	0.0308825	0.279066	0.705911	0.00600964	0.107303
Myt1l	-0.592497	0.771362	0.999775	0.356049	0.861373	0.99524	0.392043	0.847428	NA	1.77143	0.361613	NA	0.705409	0.727935	NA
Acot3	0.153353	0.64454	0.999775	0.63379	0.0563964	0.836711	0.894712	0.00706449	0.138469	0.939125	0.00469532	0.107427	0.705019	0.0338478	0.281805
Ydjc	-0.255689	0.747779	0.999775	0.118637	0.874883	0.99524	1.49743	0.0320798	0.285227	0.4806	0.518368	0.826064	0.704736	0.340566	0.725349
Emp1	0.0575731	0.86257	0.999775	0.21591	0.514144	0.99524	0.126602	0.70255	0.915082	-0.0981895	0.768448	0.934093	0.70469	0.0330119	0.276975
Lingo1	0.638531	0.519793	0.999775	0.564131	0.565679	0.99524	1.14446	0.227186	NA	1.50403	0.109024	NA	0.704677	0.479573	0.808903
Tlr4	0.527971	0.113775	0.999775	0.0305472	0.927293	0.99524	0.625313	0.0604935	0.376445	0.22301	0.505573	0.819927	0.703667	0.0350134	0.286379
Klf5	0.560024	0.462521	0.999775	0.473655	0.531091	0.99524	0.0858247	0.912273	0.977483	0.565844	0.457602	0.794348	0.703331	0.35578	0.737442
Tlr1	0.235197	0.493504	0.999775	-0.109904	0.749296	0.99524	0.789308	0.0208138	0.236367	0.637559	0.0625446	0.386836	0.702929	0.0401285	0.302262
Hdc	0.584504	0.0634342	0.999775	0.752671	0.0166523	0.616692	0.530902	0.0916325	0.448833	0.659853	0.0360926	0.30277	0.700924	0.0260514	0.245918
Agrp	-0.590339	0.736451	0.999775	0.381787	0.82305	0.99524	1.23223	0.447031	NA	1.41995	0.380626	NA	0.700367	0.681253	NA
Ccng1	0.495343	0.0736846	0.999775	0.354941	0.199932	0.99524	0.708425	0.010496	0.168992	0.589194	0.0333699	0.290732	0.700354	0.0114395	0.158797
Rhob	0.221372	0.600459	0.999775	0.572655	0.175257	0.99524	0.412618	0.328803	0.733476	0.606633	0.151091	0.543319	0.700338	0.0974346	0.451828
RGD1562726	-1.19704	0.380293	0.999775	-2.01104	0.15949	0.99524	-0.209438	0.864669	NA	0.684812	0.561918	NA	0.700076	0.555393	NA
Tmod2	1.07554	0.520761	0.999775	1.34671	0.406333	0.99524	1.38733	0.392074	NA	-0.0205019	0.990478	NA	0.699352	0.681639	NA
Wisp3	1.93632	0.220498	0.999775	1.61513	0.309822	0.99524	-0.190477	0.911496	NA	0.556575	0.745344	NA	0.699247	0.680938	NA
Camk2g	-0.62683	0.587033	0.999775	0.631171	0.529161	0.99524	-0.0354666	0.973282	NA	-2.18617	0.0888857	NA	0.698976	0.493897	NA
Cacng6	-0.588855	0.853068	0.999775	-0.794462	0.802686	0.99524	-1.34099	0.673198	NA	-1.17101	0.712647	NA	0.698801	0.824719	NA
Cyp1b1	-0.733388	0.582084	0.999775	-0.1911	0.876577	0.99524	-1.4157	0.306373	NA	-0.044284	0.97141	NA	0.698715	0.551687	NA
LOC654482	0.0393712	0.942144	0.999775	-0.328299	0.551101	0.99524	0.377199	0.469505	0.817454	0.318221	0.548242	0.840983	0.698301	0.180136	0.574508
Fam57b	1.10099	0.496153	0.999775	1.30561	0.405856	0.99524	2.24572	0.13199	NA	1.0357	0.52153	NA	0.697969	0.672633	NA
Col27a1	0.141281	0.629317	0.999775	0.0909101	0.75584	0.99524	0.145295	0.619221	0.884238	0.377394	0.19668	0.600058	0.697954	0.0168331	0.196612
Jph3	0.427535	0.335335	0.999775	0.665529	0.124117	0.973827	0.323164	0.464558	0.814784	0.413103	0.352307	0.730791	0.69718	0.113209	0.485366
Hist2h2ab	1.26419	0.322536	0.999775	0.152967	0.910948	0.99524	-1.38712	0.348872	NA	0.882046	0.500371	NA	0.696349	0.603666	NA
Tg	0.387304	0.346734	0.999775	0.567964	0.161075	0.99524	0.825592	0.0402607	0.316367	0.929665	0.0212309	0.237521	0.696066	0.0885846	0.433765
Smim22	0.405527	0.0827406	0.999775	0.409571	0.0785944	0.893631	0.623144	0.00731318	0.140183	0.73213	0.00164616	0.058398	0.695759	0.00284629	0.0691437
Rho	1.0556	0.494706	0.999775	0.906505	0.55767	0.99524	1.61026	0.270052	NA	1.4465	0.332549	NA	0.695726	0.658943	NA
Ffar4	0.371744	0.602732	0.999775	0.205654	0.772882	0.99524	-0.106091	0.883808	0.969729	0.606879	0.390601	0.758277	0.695548	0.326035	0.714274
Ddx58	0.169162	0.540034	0.999775	-0.0812704	0.768465	0.99524	0.346877	0.208823	0.624614	-0.0475915	0.863158	0.964084	0.695488	0.0117374	0.160772
Selplg	0.258928	0.370243	0.999775	0.148448	0.606936	0.99524	0.684865	0.0170616	0.214452	0.52711	0.0673318	0.39862	0.694661	0.0158592	0.188419
Pcdha3	2.75863	0.0398132	0.999775	1.31891	0.362724	0.99524	1.96476	0.156082	NA	2.02641	0.146172	NA	0.694457	0.651683	NA
Hrh2	0.570016	0.533145	0.999775	1.03741	0.230871	0.99524	-0.470002	0.642812	NA	0.389445	0.675311	NA	0.693902	0.44777	0.78976
Atp6v1g2	0.41345	0.667357	0.999775	-1.98219	0.109674	0.95895	0.81762	0.375849	NA	-0.105969	0.916348	NA	0.693437	0.465625	0.801487
Pygb	0.201095	0.412886	0.999775	0.130314	0.595001	0.99524	0.593249	0.0151024	0.20228	0.454215	0.0636806	0.390205	0.692975	0.00461742	0.09246
Thegl	0.560469	0.31423	0.999775	0.250011	0.655556	0.99524	0.778309	0.153321	0.55279	0.874119	0.110207	0.479802	0.692856	0.213498	0.614013
Inpp1	0.210757	0.280363	0.999775	0.279131	0.150347	0.99524	0.427857	0.0272122	0.265832	0.375781	0.0535137	0.3643	0.692087	0.000358469	0.0218789
Slc22a4	0.494947	0.115526	0.999775	0.277441	0.377638	0.99524	0.648803	0.0372966	0.306325	0.44812	0.15499	0.548298	0.692038	0.0275109	0.252982
Ccrl2	0.306339	0.393091	0.999775	0.188111	0.59893	0.99524	0.69434	0.0497224	0.344463	0.614573	0.0842435	0.433028	0.692012	0.0521693	0.342234
Fbxw17	0.22307	0.371788	0.999775	0.0695021	0.780378	0.99524	0.403558	0.102825	0.465967	0.138695	0.579862	0.855133	0.691963	0.00518685	0.0982976
Car2	0.712346	0.0047978	0.999775	0.168573	0.504781	0.99524	0.328098	0.194132	0.606826	0.54694	0.0304177	0.277511	0.690738	0.00626003	0.108981
Rcan3	0.186917	0.547221	0.999775	0.442213	0.144903	0.99524	0.662712	0.0277688	0.267195	0.262671	0.395721	0.761776	0.690063	0.0235736	0.236134
Lpar4	0.718989	0.349321	0.999775	0.0544608	0.945618	0.99524	0.502727	0.514131	0.838733	-0.0729576	0.929462	0.980325	0.689613	0.375045	0.749997
Rpl39l	1.28158	0.324939	0.999775	0.507944	0.696869	0.99524	-0.268882	0.837233	0.957743	0.651932	0.617231	0.871786	0.689221	0.59736	0.869199
Rab26	0.571369	0.338405	0.999775	-0.0878969	0.887646	0.99524	0.478399	0.419803	0.792118	0.385218	0.524755	0.828862	0.689154	0.248515	0.647449
Ppp1r1a	-0.0429938	0.973367	0.999775	-0.530966	0.685236	0.99524	0.499364	0.688539	NA	-0.00466814	0.997102	NA	0.688808	0.582135	0.861339
Slamf8	0.0493706	0.844629	0.999775	-0.00225113	0.992837	0.998631	0.569635	0.0215313	0.239188	0.412305	0.0986255	0.46008	0.68848	0.00565711	0.103128
Hemgn	1.48627	0.0625011	0.999775	-0.0528635	0.952146	0.99524	0.539863	0.519066	0.84146	-0.996694	0.328586	0.715303	0.688402	0.416613	0.773177
Ppp2r2b	0.465093	0.270133	0.999775	0.448014	0.286009	0.99524	0.980214	0.0185993	0.22549	0.558874	0.184414	0.584857	0.68777	0.102371	0.461755
Cd96	0.389967	0.365976	0.999775	0.217171	0.613914	0.99524	0.258757	0.547759	0.855209	0.445108	0.300924	0.697835	0.687743	0.108119	0.474845
LOC361346	0.204354	0.285097	0.999775	0.185041	0.328695	0.99524	0.348514	0.0644678	0.38609	0.245787	0.197802	0.600495	0.687694	0.000260093	0.0185964
Tagln2	0.108181	0.68631	0.999775	0.052301	0.845161	0.99524	0.360224	0.178471	0.588713	0.547233	0.0409586	0.321345	0.687539	0.0102272	0.147242
Cer1	2.06215	0.254158	0.999775	0.356043	0.850419	0.99524	1.53112	0.40585	NA	1.64461	0.371846	NA	0.687287	0.715833	NA
Stox1	1.13873	0.570973	0.999775	0.356043	0.85938	0.99524	1.95634	0.310524	NA	1.13365	0.572693	NA	0.687287	0.732361	NA
Cdnf	2.40213	0.099088	0.999775	1.89634	0.203042	0.99524	2.16129	0.13963	NA	3.14513	0.0243783	NA	0.687287	0.665696	NA
Chgb	1.63255	0.414077	0.999775	0.933118	0.64621	0.99524	1.80354	0.359334	NA	1.13364	0.577064	NA	0.687285	0.735288	NA
Gpr119	1.77287	0.375241	0.999775	0.933117	0.648314	0.99524	1.45661	0.468765	NA	1.63689	0.414035	NA	0.687284	0.736914	NA
Dmc1	1.13872	0.608363	0.999775	0.35604	0.872713	0.99524	1.40128	0.523171	NA	1.62028	0.458428	NA	0.687284	0.757117	NA
Sez6l2	1.66977	0.446991	0.999775	1.46983	0.504084	0.99524	0.969801	0.663432	NA	0.556565	0.802885	NA	0.687283	0.757899	NA
Mrgprx2	0.561645	0.816693	0.999775	-0.221038	0.927313	0.99524	2.38773	0.305201	NA	1.13364	0.639876	NA	0.687282	0.776677	NA
Klk1c9	0.561645	0.822067	0.999775	1.48317	0.548157	0.99524	0.386588	0.876985	NA	1.13364	0.649888	NA	0.687281	0.783168	NA
LOC688390	2.14206	0.377866	0.999775	0.933111	0.708303	0.99524	0.958628	0.700615	NA	0.55656	0.823414	NA	0.687278	0.78288	NA
Tm4sf20	1.13872	0.645102	0.999775	1.52184	0.532932	0.99524	0.951602	0.700242	NA	1.13364	0.646578	NA	0.687278	0.781025	NA
Kcnj6	0.561642	0.840237	0.999775	0.356034	0.898314	0.99524	0.971112	0.727327	NA	1.13364	0.684084	NA	0.687278	0.805152	NA
RGD1307443	1.13872	0.68579	0.999775	0.93311	0.740248	0.99524	0.386584	0.890755	NA	0.556559	0.843248	NA	0.687277	0.807089	NA
Ifna4	-0.0154365	0.995788	0.999775	0.933107	0.749639	0.99524	0.958207	0.743082	NA	1.13363	0.698243	NA	0.687275	0.814176	NA
Ccr4	1.13871	0.640206	0.999775	1.92619	0.416247	0.99524	0.970378	0.690267	NA	2.22204	0.347422	NA	0.687274	0.777861	NA
Kcnj12	1.13871	0.68955	0.999775	-0.221045	0.938191	0.99524	1.52421	0.589029	NA	1.13363	0.690864	NA	0.687274	0.809479	NA
Dmrt1	-0.0154392	0.99563	0.999775	0.933105	0.740625	0.99524	1.64222	0.554986	NA	1.58886	0.569305	NA	0.687273	0.807374	NA
Mrgprh	1.74319	0.524501	0.999775	-0.221047	0.936415	0.99524	1.82089	0.503678	NA	1.13363	0.682444	NA	0.687272	0.804104	NA
LOC498276	1.13871	0.724881	0.999775	-0.221046	0.945531	0.99524	0.386579	0.904895	NA	1.13363	0.726059	NA	0.687272	0.831782	NA
Fam205c	0.561635	0.86297	0.999775	0.356028	0.912877	0.99524	1.63783	0.611286	NA	-0.0205222	0.994968	NA	0.687271	0.832729	NA
Ccdc184	0.561634	0.866164	0.999775	-0.221048	0.947114	0.99524	0.957949	0.773723	NA	1.13363	0.733725	NA	0.68727	0.836608	NA
Lamp3	0.561634	0.866551	0.999775	0.933101	0.780104	0.99524	0.386577	0.907919	NA	0.556552	0.867748	NA	0.687269	0.837079	NA
Ebf2	0.561633	0.862125	0.999775	0.356026	0.912337	0.99524	0.386577	0.904849	NA	1.58564	0.621415	NA	0.687269	0.831702	NA
Il20	-0.0154417	0.996187	0.999775	0.933101	0.772773	0.99524	-0.190499	0.952992	NA	2.17387	0.494309	NA	0.687269	0.831579	NA
Slc22a2	0.561632	0.863593	0.999775	1.43762	0.658382	0.99524	0.386576	0.905868	NA	0.55655	0.864816	NA	0.687268	0.833485	NA
RT1-M4	-0.0154427	0.996238	0.999775	0.9331	0.775743	0.99524	1.46753	0.651925	NA	0.55655	0.865079	NA	0.687268	0.833808	NA
Tbc1d21	0.561632	0.869167	0.999775	0.356025	0.916839	0.99524	0.386575	0.909732	NA	1.13362	0.739532	NA	0.687268	0.840257	NA
Prss41	-0.015443	0.99623	0.999775	0.9331	0.775277	0.99524	0.971766	0.766172	NA	1.13362	0.728719	NA	0.687268	0.833459	NA
Rhox2	-0.0154438	0.99631	0.999775	0.933099	0.779919	0.99524	1.43119	0.666372	NA	0.556549	0.867635	NA	0.687267	0.836941	NA
Tmprss13	-0.0154449	0.996125	0.999775	2.23445	0.472934	0.99524	0.386573	0.903242	NA	1.13362	0.721471	NA	0.687266	0.828889	NA
Gsg1	-0.0154464	0.996116	0.999775	1.46991	0.641054	0.99524	0.971655	0.759403	NA	1.63157	0.604174	NA	0.687265	0.828546	NA
LOC102548847	-0.0154472	0.996185	0.999775	1.96306	0.53682	0.99524	1.46764	0.647311	NA	0.556546	0.863218	NA	0.687264	0.831527	NA
Mir107	0.561626	0.884741	0.999775	-0.221054	0.9545	0.99524	0.38657	0.920521	NA	1.13362	0.769828	NA	0.687262	0.859202	NA
Prokr2	-0.0154488	0.996642	0.999775	0.356019	0.922736	0.99524	-0.190505	0.95861	NA	2.46122	0.495877	NA	0.687261	0.851484	NA
Clps	-0.0154454	0.997612	0.999775	-0.221051	0.965838	0.99524	-0.190501	0.970557	NA	-0.0205274	0.996827	NA	0.68726	0.894068	NA
Crygn	-0.0154454	0.997612	0.999775	-0.221051	0.965838	0.99524	-0.190501	0.970557	NA	-0.0205274	0.996827	NA	0.68726	0.894068	NA
Hoxd3	-0.0154454	0.997612	0.999775	-0.221051	0.965838	0.99524	-0.190501	0.970557	NA	-0.0205274	0.996827	NA	0.68726	0.894068	NA
Kcnj4	-0.0154454	0.997612	0.999775	-0.221051	0.965838	0.99524	-0.190501	0.970557	NA	-0.0205274	0.996827	NA	0.68726	0.894068	NA
Krt26	-0.0154454	0.997612	0.999775	-0.221051	0.965838	0.99524	-0.190501	0.970557	NA	-0.0205274	0.996827	NA	0.68726	0.894068	NA
LOC691215	-0.0154454	0.997612	0.999775	-0.221051	0.965838	0.99524	-0.190501	0.970557	NA	-0.0205274	0.996827	NA	0.68726	0.894068	NA
Nkx3-1	-0.0154454	0.997612	0.999775	-0.221051	0.965838	0.99524	-0.190501	0.970557	NA	-0.0205274	0.996827	NA	0.68726	0.894068	NA
Opalin	-0.0154454	0.997612	0.999775	-0.221051	0.965838	0.99524	-0.190501	0.970557	NA	-0.0205274	0.996827	NA	0.68726	0.894068	NA
Otop2	-0.0154454	0.997612	0.999775	-0.221051	0.965838	0.99524	-0.190501	0.970557	NA	-0.0205274	0.996827	NA	0.68726	0.894068	NA
Otop3	-0.0154454	0.997612	0.999775	-0.221051	0.965838	0.99524	-0.190501	0.970557	NA	-0.0205274	0.996827	NA	0.68726	0.894068	NA
Oxgr1	-0.0154454	0.997612	0.999775	-0.221051	0.965838	0.99524	-0.190501	0.970557	NA	-0.0205274	0.996827	NA	0.68726	0.894068	NA
Sox2	-0.0154454	0.997612	0.999775	-0.221051	0.965838	0.99524	-0.190501	0.970557	NA	-0.0205274	0.996827	NA	0.68726	0.894068	NA
Stfa2l1	-0.0154454	0.997612	0.999775	-0.221051	0.965838	0.99524	-0.190501	0.970557	NA	-0.0205274	0.996827	NA	0.68726	0.894068	NA
Tctex1d1	-0.0154454	0.997612	0.999775	-0.221051	0.965838	0.99524	-0.190501	0.970557	NA	-0.0205274	0.996827	NA	0.68726	0.894068	NA
tGap1	-0.0154454	0.997612	0.999775	-0.221051	0.965838	0.99524	-0.190501	0.970557	NA	-0.0205274	0.996827	NA	0.68726	0.894068	NA
Vom2r12	-0.0154454	0.997612	0.999775	-0.221051	0.965838	0.99524	-0.190501	0.970557	NA	-0.0205274	0.996827	NA	0.68726	0.894068	NA
Zic4	-0.0154454	0.997612	0.999775	-0.221051	0.965838	0.99524	-0.190501	0.970557	NA	-0.0205274	0.996827	NA	0.68726	0.894068	NA
Defa11	-0.0154454	0.997612	0.999775	-0.221051	0.965838	0.99524	-0.190501	0.970557	NA	-0.0205274	0.996827	NA	0.68726	0.894068	NA
Klhl40	-0.0154454	0.997612	0.999775	-0.221051	0.965838	0.99524	-0.190501	0.970557	NA	-0.0205274	0.996827	NA	0.68726	0.894068	NA
Lingo2	-0.0154454	0.997612	0.999775	-0.221051	0.965838	0.99524	-0.190501	0.970557	NA	-0.0205274	0.996827	NA	0.68726	0.894068	NA
Lrrc74	-0.0154454	0.997612	0.999775	-0.221051	0.965838	0.99524	-0.190501	0.970557	NA	-0.0205274	0.996827	NA	0.68726	0.894068	NA
Oprm1	-0.0154454	0.997612	0.999775	-0.221051	0.965838	0.99524	-0.190501	0.970557	NA	-0.0205274	0.996827	NA	0.68726	0.894068	NA
Prss42	-0.0154454	0.997612	0.999775	-0.221051	0.965838	0.99524	-0.190501	0.970557	NA	-0.0205274	0.996827	NA	0.68726	0.894068	NA
Scgb2a2	-0.0154454	0.997612	0.999775	-0.221051	0.965838	0.99524	-0.190501	0.970557	NA	-0.0205274	0.996827	NA	0.68726	0.894068	NA
Six3	-0.0154454	0.997612	0.999775	-0.221051	0.965838	0.99524	-0.190501	0.970557	NA	-0.0205274	0.996827	NA	0.68726	0.894068	NA
St6galnac1	-0.0154454	0.997612	0.999775	-0.221051	0.965838	0.99524	-0.190501	0.970557	NA	-0.0205274	0.996827	NA	0.68726	0.894068	NA
Taar1	-0.0154454	0.997612	0.999775	-0.221051	0.965838	0.99524	-0.190501	0.970557	NA	-0.0205274	0.996827	NA	0.68726	0.894068	NA
Taar4	-0.0154454	0.997612	0.999775	-0.221051	0.965838	0.99524	-0.190501	0.970557	NA	-0.0205274	0.996827	NA	0.68726	0.894068	NA
Vom2r62	-0.0154454	0.997612	0.999775	-0.221051	0.965838	0.99524	-0.190501	0.970557	NA	-0.0205274	0.996827	NA	0.68726	0.894068	NA
Il17a	-0.0154454	0.997612	0.999775	-0.221051	0.965838	0.99524	-0.190501	0.970557	NA	-0.0205274	0.996827	NA	0.68726	0.894068	NA
Olr1768	-0.0154454	0.997612	0.999775	-0.221051	0.965838	0.99524	-0.190501	0.970557	NA	-0.0205274	0.996827	NA	0.68726	0.894068	NA
Pak7	-0.0154454	0.997612	0.999775	-0.221051	0.965838	0.99524	-0.190501	0.970557	NA	-0.0205274	0.996827	NA	0.68726	0.894068	NA
Vom2r6	-0.0154454	0.997612	0.999775	-0.221051	0.965838	0.99524	-0.190501	0.970557	NA	-0.0205274	0.996827	NA	0.68726	0.894068	NA
Olr308	-0.0154454	0.997612	0.999775	-0.221051	0.965838	0.99524	-0.190501	0.970557	NA	-0.0205274	0.996827	NA	0.68726	0.894068	NA
Otop1	-0.0154454	0.997612	0.999775	-0.221051	0.965838	0.99524	-0.190501	0.970557	NA	-0.0205274	0.996827	NA	0.68726	0.894068	NA
Smptb	-0.0154454	0.997612	0.999775	-0.221051	0.965838	0.99524	-0.190501	0.970557	NA	-0.0205274	0.996827	NA	0.68726	0.894068	NA
Snurf	-0.0154454	0.997612	0.999775	-0.221051	0.965838	0.99524	-0.190501	0.970557	NA	-0.0205274	0.996827	NA	0.68726	0.894068	NA
Lmntd1	0.561624	0.882155	0.999775	-0.221057	0.953472	0.99524	2.12881	0.569166	NA	-0.0205321	0.995676	NA	0.687259	0.856055	NA
Crhr2	1.80564	0.629904	0.999775	-0.221057	0.953281	0.99524	-0.190507	0.959732	NA	1.13362	0.763839	NA	0.687259	0.855469	NA
Gal3st3	-0.01545	0.996917	0.999775	0.93309	0.815452	0.99524	0.972356	0.807802	NA	-0.020532	0.995902	NA	0.687259	0.86351	NA
Cd209e	0.561623	0.888462	0.999775	0.93309	0.81575	0.99524	0.386567	0.923096	NA	-0.020532	0.995909	NA	0.687259	0.863733	NA
Bmp8a	1.73827	0.662383	0.999775	0.356017	0.929126	0.99524	-0.190507	0.962039	NA	-0.0205322	0.995907	NA	0.687259	0.863674	NA
Gdap1	1.65578	0.665401	0.999775	-0.221057	0.95418	0.99524	-0.190507	0.960507	NA	1.13361	0.768258	NA	0.687259	0.858224	NA
Grm2	0.561623	0.888907	0.999775	-0.221057	0.956153	0.99524	0.386567	0.923404	NA	1.13361	0.777979	NA	0.687259	0.864275	NA
Cyp11b2	-0.0154504	0.996935	0.999775	0.93309	0.81657	0.99524	-0.190507	0.962228	NA	1.13361	0.778091	NA	0.687259	0.864344	NA
Sag	-0.0154507	0.996947	0.999775	0.933089	0.817259	0.99524	0.386566	0.923735	NA	0.556541	0.89038	NA	0.687258	0.864858	NA
Barx1	1.1387	0.779632	0.999775	0.356015	0.93029	0.99524	-0.190508	0.962664	NA	0.55654	0.891227	NA	0.687257	0.865897	NA
Gabrb3	0.561622	0.877199	0.999775	-0.221059	0.951502	0.99524	0.9721	0.789075	NA	1.98452	0.581087	NA	0.687257	0.850024	NA
Slco4c1	1.13869	0.781391	0.999775	0.933088	0.820113	0.99524	-0.190508	0.962969	NA	-0.020534	0.996007	NA	0.687257	0.866985	NA
Adamts18	0.561621	0.89129	0.999775	1.5131	0.711473	0.99524	-0.190508	0.963023	NA	-0.0205341	0.996013	NA	0.687257	0.867176	NA
Fancd2os	0.561621	0.887044	0.999775	-0.221059	0.955413	0.99524	0.386565	0.922115	NA	1.59455	0.685281	NA	0.687256	0.862006	NA
Mir148a	-0.0154523	0.997015	0.999775	1.48368	0.718385	0.99524	0.386565	0.925444	NA	-0.0205343	0.996034	NA	0.687256	0.867867	NA
Olr1383	0.561621	0.891648	0.999775	-0.221059	0.95724	0.99524	0.386564	0.9253	NA	1.13361	0.783351	NA	0.687256	0.867612	NA
Sh3rf2	1.13869	0.773402	0.999775	0.933087	0.81348	0.99524	0.386564	0.922134	NA	-0.0205356	0.995857	NA	0.687256	0.86204	NA
Acbd7	-0.0154531	0.997611	0.999775	0.356012	0.945007	0.99524	-0.190508	0.970556	NA	-0.0205351	0.996825	NA	0.687252	0.89407	NA
Asz1	-0.0154531	0.997611	0.999775	-0.221058	0.965837	0.99524	-0.190508	0.970556	NA	0.556535	0.914131	NA	0.687252	0.89407	NA
Dmkn	-0.0154531	0.997611	0.999775	-0.221058	0.965837	0.99524	-0.190508	0.970556	NA	0.556535	0.914131	NA	0.687252	0.89407	NA
Gabrq	-0.0154531	0.997611	0.999775	-0.221058	0.965837	0.99524	0.386562	0.940297	NA	-0.0205351	0.996825	NA	0.687252	0.89407	NA
LOC498152	-0.0154531	0.997611	0.999775	0.356012	0.945007	0.99524	-0.190508	0.970556	NA	-0.0205351	0.996825	NA	0.687252	0.89407	NA
Ms4a15	-0.0154531	0.997611	0.999775	-0.221058	0.965837	0.99524	0.386562	0.940297	NA	-0.0205351	0.996825	NA	0.687252	0.89407	NA
Neurod6	0.561617	0.91335	0.999775	-0.221058	0.965837	0.99524	-0.190508	0.970556	NA	-0.0205351	0.996825	NA	0.687252	0.89407	NA
Oas1i	-0.0154531	0.997611	0.999775	-0.221058	0.965837	0.99524	0.386562	0.940297	NA	-0.0205351	0.996825	NA	0.687252	0.89407	NA
Olr1646	-0.0154531	0.997611	0.999775	-0.221058	0.965837	0.99524	0.386562	0.940297	NA	-0.0205351	0.996825	NA	0.687252	0.89407	NA
Olr202	-0.0154531	0.997611	0.999775	-0.221058	0.965837	0.99524	-0.190508	0.970556	NA	0.556535	0.914131	NA	0.687252	0.89407	NA
RGD1311343	-0.0154531	0.997611	0.999775	-0.221058	0.965837	0.99524	0.386562	0.940297	NA	-0.0205351	0.996825	NA	0.687252	0.89407	NA
Slc6a19	0.561617	0.91335	0.999775	-0.221058	0.965837	0.99524	-0.190508	0.970556	NA	-0.0205351	0.996825	NA	0.687252	0.89407	NA
Spock3	-0.0154531	0.997611	0.999775	-0.221058	0.965837	0.99524	-0.190508	0.970556	NA	0.556535	0.914131	NA	0.687252	0.89407	NA
Vpreb1	0.561617	0.91335	0.999775	-0.221058	0.965837	0.99524	-0.190508	0.970556	NA	-0.0205351	0.996825	NA	0.687252	0.89407	NA
Vwa5b1	-0.0154531	0.997611	0.999775	-0.221058	0.965837	0.99524	0.386562	0.940297	NA	-0.0205351	0.996825	NA	0.687252	0.89407	NA
Zic5	-0.0154531	0.997611	0.999775	-0.221058	0.965837	0.99524	0.386562	0.940297	NA	-0.0205351	0.996825	NA	0.687252	0.89407	NA
Calcr	0.561617	0.91335	0.999775	-0.221058	0.965837	0.99524	-0.190508	0.970556	NA	-0.0205351	0.996825	NA	0.687252	0.89407	NA
Capn8	0.561617	0.91335	0.999775	-0.221058	0.965837	0.99524	-0.190508	0.970556	NA	-0.0205351	0.996825	NA	0.687252	0.89407	NA
Glra1	-0.0154531	0.997611	0.999775	-0.221058	0.965837	0.99524	-0.190508	0.970556	NA	0.556535	0.914131	NA	0.687252	0.89407	NA
Glt6d1	0.561617	0.91335	0.999775	-0.221058	0.965837	0.99524	-0.190508	0.970556	NA	-0.0205351	0.996825	NA	0.687252	0.89407	NA
LOC683469	-0.0154531	0.997611	0.999775	-0.221058	0.965837	0.99524	-0.190508	0.970556	NA	0.556535	0.914131	NA	0.687252	0.89407	NA
Ly49i2	-0.0154531	0.997611	0.999775	0.356012	0.945007	0.99524	-0.190508	0.970556	NA	-0.0205351	0.996825	NA	0.687252	0.89407	NA
Mir222	-0.0154531	0.997611	0.999775	-0.221058	0.965837	0.99524	-0.190508	0.970556	NA	0.556535	0.914131	NA	0.687252	0.89407	NA
Sostdc1	0.561617	0.91335	0.999775	-0.221058	0.965837	0.99524	-0.190508	0.970556	NA	-0.0205351	0.996825	NA	0.687252	0.89407	NA
Alox12b	-0.0154531	0.997611	0.999775	-0.221058	0.965837	0.99524	0.386562	0.940297	NA	-0.0205351	0.996825	NA	0.687252	0.89407	NA
Crabp1	-0.0154531	0.997611	0.999775	0.356012	0.945007	0.99524	-0.190508	0.970556	NA	-0.0205351	0.996825	NA	0.687252	0.89407	NA
Hfm1	-0.0154531	0.997611	0.999775	0.356012	0.945007	0.99524	-0.190508	0.970556	NA	-0.0205351	0.996825	NA	0.687252	0.89407	NA
Il2	0.561617	0.91335	0.999775	-0.221058	0.965837	0.99524	-0.190508	0.970556	NA	-0.0205351	0.996825	NA	0.687252	0.89407	NA
Mir146b	-0.0154531	0.997611	0.999775	-0.221058	0.965837	0.99524	-0.190508	0.970556	NA	0.556535	0.914131	NA	0.687252	0.89407	NA
Prss34	-0.0154531	0.997611	0.999775	-0.221058	0.965837	0.99524	0.386562	0.940297	NA	-0.0205351	0.996825	NA	0.687252	0.89407	NA
Rps6	-0.0154531	0.997611	0.999775	0.356012	0.945007	0.99524	-0.190508	0.970556	NA	-0.0205351	0.996825	NA	0.687252	0.89407	NA
Tas2r126	-0.0154531	0.997611	0.999775	-0.221058	0.965837	0.99524	-0.190508	0.970556	NA	0.556535	0.914131	NA	0.687252	0.89407	NA
Fa2h	-0.0154531	0.997611	0.999775	0.356012	0.945007	0.99524	-0.190508	0.970556	NA	-0.0205351	0.996825	NA	0.687252	0.89407	NA
Hist3h3	-0.0154531	0.997611	0.999775	-0.221058	0.965837	0.99524	-0.190508	0.970556	NA	0.556535	0.914131	NA	0.687252	0.89407	NA
Isl2	-0.0154531	0.997611	0.999775	0.356012	0.945007	0.99524	-0.190508	0.970556	NA	-0.0205351	0.996825	NA	0.687252	0.89407	NA
LOC102550325	-0.0154531	0.997611	0.999775	0.356012	0.945007	0.99524	-0.190508	0.970556	NA	-0.0205351	0.996825	NA	0.687252	0.89407	NA
Dpp10	-0.0154531	0.997611	0.999775	0.356012	0.945007	0.99524	-0.190508	0.970556	NA	-0.0205351	0.996825	NA	0.687252	0.89407	NA
Fgf9	-0.0154531	0.997611	0.999775	-0.221058	0.965837	0.99524	-0.190508	0.970556	NA	0.556535	0.914131	NA	0.687252	0.89407	NA
Spata18	-0.0154531	0.997611	0.999775	-0.221058	0.965837	0.99524	-0.190508	0.970556	NA	0.556535	0.914131	NA	0.687252	0.89407	NA
Tma7	-0.0154531	0.997611	0.999775	-0.221058	0.965837	0.99524	0.386562	0.940297	NA	-0.0205351	0.996825	NA	0.687252	0.89407	NA
Scn10a	0.561617	0.91335	0.999775	-0.221058	0.965837	0.99524	-0.190508	0.970556	NA	-0.0205351	0.996825	NA	0.687252	0.89407	NA
Gfral	0.561617	0.91335	0.999775	-0.221058	0.965837	0.99524	-0.190508	0.970556	NA	-0.0205351	0.996825	NA	0.687252	0.89407	NA
LOC685157	-0.0154531	0.997611	0.999775	0.356012	0.945007	0.99524	-0.190508	0.970556	NA	-0.0205351	0.996825	NA	0.687252	0.89407	NA
Fam46b	-0.0154531	0.997611	0.999775	-0.221058	0.965837	0.99524	0.386562	0.940297	NA	-0.0205351	0.996825	NA	0.687252	0.89407	NA
St8sia5	0.561617	0.91335	0.999775	-0.221058	0.965837	0.99524	-0.190508	0.970556	NA	-0.0205351	0.996825	NA	0.687252	0.89407	NA
Hnmt	-0.0154531	0.997611	0.999775	-0.221058	0.965837	0.99524	-0.190508	0.970556	NA	0.556535	0.914131	NA	0.687252	0.89407	NA
Il36g	0.561613	0.904584	0.999775	-0.221064	0.962366	0.99524	-0.190514	0.967564	NA	1.1336	0.808812	NA	0.687249	0.883378	NA
Kcnk10	0.561611	0.906267	0.999775	0.356006	0.9405	0.99524	0.386556	0.935405	NA	-0.020542	0.996564	NA	0.687247	0.88543	NA
Slc5a7	0.561611	0.906273	0.999775	0.933077	0.844909	0.99524	-0.190516	0.96814	NA	-0.020542	0.996564	NA	0.687247	0.885437	NA
Htr1f	-0.0154606	0.997428	0.999775	-0.221066	0.963239	0.99524	0.972716	0.839272	NA	0.556529	0.907629	NA	0.687246	0.886066	NA
Slitrk1	-0.0154612	0.997446	0.999775	0.356004	0.941245	0.99524	0.386554	0.936214	NA	0.556528	0.908271	NA	0.687245	0.886857	NA
Slc35d3	-0.0154607	0.99761	0.999775	-0.221066	0.965835	0.99524	0.957444	0.852821	NA	-0.0205427	0.996824	NA	0.687245	0.894071	NA
Olr300	-0.0154607	0.99761	0.999775	-0.221066	0.965835	0.99524	0.386554	0.940298	NA	0.556528	0.914132	NA	0.687244	0.894071	NA
Olr334	-0.0154607	0.99761	0.999775	0.356004	0.945008	0.99524	-0.190516	0.970554	NA	0.556528	0.914132	NA	0.687244	0.894071	NA
Pddc1	0.56161	0.913351	0.999775	0.356004	0.945008	0.99524	-0.190516	0.970554	NA	-0.0205427	0.996824	NA	0.687244	0.894071	NA
Snip1	-0.0154607	0.99761	0.999775	0.933074	0.856536	0.99524	-0.190516	0.970554	NA	-0.0205427	0.996824	NA	0.687244	0.894071	NA
Arid3c	0.56161	0.913351	0.999775	-0.221066	0.965835	0.99524	0.386554	0.940298	NA	-0.0205427	0.996824	NA	0.687244	0.894071	NA
LOC500827	-0.0154607	0.99761	0.999775	-0.221066	0.965835	0.99524	0.386554	0.940298	NA	0.556528	0.914132	NA	0.687244	0.894071	NA
Rnase9	-0.0154607	0.99761	0.999775	0.356004	0.945008	0.99524	0.386554	0.940298	NA	-0.0205427	0.996824	NA	0.687244	0.894071	NA
Samd7	-0.0154607	0.99761	0.999775	-0.221066	0.965835	0.99524	0.386554	0.940298	NA	0.556528	0.914132	NA	0.687244	0.894071	NA
Olr1462	-0.0154607	0.99761	0.999775	-0.221066	0.965835	0.99524	0.386554	0.940298	NA	0.556528	0.914132	NA	0.687244	0.894071	NA
Cib3	-0.0154607	0.99761	0.999775	0.356004	0.945008	0.99524	-0.190516	0.970554	NA	0.556528	0.914132	NA	0.687244	0.894071	NA
LOC499136	-0.0154607	0.99761	0.999775	0.356004	0.945008	0.99524	0.386554	0.940298	NA	-0.0205427	0.996824	NA	0.687244	0.894071	NA
Serpina1f	-0.0154607	0.99761	0.999775	-0.221066	0.965835	0.99524	0.386554	0.940298	NA	0.556528	0.914132	NA	0.687244	0.894071	NA
Npy4r	-0.0154607	0.99761	0.999775	-0.221066	0.965835	0.99524	0.386554	0.940298	NA	0.556528	0.914132	NA	0.687244	0.894071	NA
LOC689927	-0.0154607	0.99761	0.999775	-0.221066	0.965835	0.99524	0.386554	0.940298	NA	0.556528	0.914132	NA	0.687244	0.894071	NA
Mill1	0.56161	0.913351	0.999775	0.356004	0.945008	0.99524	-0.190516	0.970554	NA	-0.0205427	0.996824	NA	0.687244	0.894071	NA
Mir10a	-0.0154607	0.99761	0.999775	-0.221066	0.965835	0.99524	-0.190516	0.970554	NA	1.1336	0.826154	NA	0.687244	0.894071	NA
Mir3573	0.56161	0.913351	0.999775	-0.221066	0.965835	0.99524	-0.190516	0.970554	NA	0.556528	0.914132	NA	0.687244	0.894071	NA
Npsr1	0.56161	0.913351	0.999775	-0.221066	0.965835	0.99524	-0.190516	0.970554	NA	0.556528	0.914132	NA	0.687244	0.894071	NA
Ccdc63	0.56161	0.913351	0.999775	-0.221066	0.965835	0.99524	0.386554	0.940298	NA	-0.0205427	0.996824	NA	0.687244	0.894071	NA
Gsc2	1.13868	0.825387	0.999775	-0.221066	0.965835	0.99524	-0.190516	0.970554	NA	-0.0205427	0.996824	NA	0.687244	0.894071	NA
Kremen2	-0.0154607	0.99761	0.999775	-0.221066	0.965835	0.99524	-0.190516	0.970554	NA	1.1336	0.826154	NA	0.687244	0.894071	NA
Mir342	1.13868	0.825387	0.999775	-0.221066	0.965835	0.99524	-0.190516	0.970554	NA	-0.0205427	0.996824	NA	0.687244	0.894071	NA
Olr1356	-0.0154607	0.99761	0.999775	-0.221066	0.965835	0.99524	-0.190516	0.970554	NA	1.1336	0.826154	NA	0.687244	0.894071	NA
Pom121l2	0.56161	0.913351	0.999775	-0.221066	0.965835	0.99524	0.386554	0.940298	NA	-0.0205427	0.996824	NA	0.687244	0.894071	NA
Vcsa1	1.13868	0.825387	0.999775	-0.221066	0.965835	0.99524	-0.190516	0.970554	NA	-0.0205427	0.996824	NA	0.687244	0.894071	NA
Cacng3	-0.0154607	0.99761	0.999775	-0.221066	0.965835	0.99524	0.386554	0.940298	NA	0.556528	0.914132	NA	0.687244	0.894071	NA
Lrit1	0.56161	0.913351	0.999775	-0.221066	0.965835	0.99524	-0.190516	0.970554	NA	0.556528	0.914132	NA	0.687244	0.894071	NA
Mir101a	0.56161	0.913351	0.999775	-0.221066	0.965835	0.99524	0.386554	0.940298	NA	-0.0205427	0.996824	NA	0.687244	0.894071	NA
Nutm1	0.56161	0.913351	0.999775	0.356004	0.945008	0.99524	-0.190516	0.970554	NA	-0.0205427	0.996824	NA	0.687244	0.894071	NA
Tmem255a	0.56161	0.913351	0.999775	0.356004	0.945008	0.99524	-0.190516	0.970554	NA	-0.0205427	0.996824	NA	0.687244	0.894071	NA
Gpr150	-0.0154607	0.99761	0.999775	-0.221066	0.965835	0.99524	0.386554	0.940298	NA	0.556528	0.914132	NA	0.687244	0.894071	NA
LOC500594	0.56161	0.913351	0.999775	-0.221066	0.965835	0.99524	0.386554	0.940298	NA	-0.0205427	0.996824	NA	0.687244	0.894071	NA
Tmem182	-0.0154609	0.99761	0.999775	-0.221066	0.965835	0.99524	0.972831	0.850479	NA	-0.0205429	0.996824	NA	0.687244	0.894071	NA
Ptges	-0.0154609	0.99761	0.999775	-0.221066	0.965835	0.99524	0.972831	0.850479	NA	-0.0205429	0.996824	NA	0.687244	0.894071	NA
Trim63	0.561609	0.903124	0.999775	0.933075	0.839742	0.99524	0.386553	0.933234	NA	-0.020545	0.996447	NA	0.687244	0.881597	NA
Sec1	0.561609	0.908221	0.999775	-0.221068	0.963805	0.99524	0.386553	0.936755	NA	0.556527	0.909048	NA	0.687244	0.887813	NA
Egr4	1.94989	0.665558	0.999775	0.356002	0.93747	0.99524	-0.19052	0.966512	NA	-0.0205457	0.996388	NA	0.687244	0.879626	NA
Hmgn5	1.70137	0.712904	0.999775	0.356002	0.938855	0.99524	-0.190519	0.967255	NA	-0.0205454	0.996468	NA	0.687244	0.882278	NA
LOC100361092	0.561608	0.908953	0.999775	0.356002	0.94221	0.99524	-0.190519	0.969054	NA	0.556526	0.909773	NA	0.687243	0.888705	NA
Slc9c1	0.561608	0.909056	0.999775	0.356002	0.942276	0.99524	0.386552	0.937332	NA	-0.0205451	0.996666	NA	0.687243	0.888831	NA
Txndc2	-0.0154651	0.997537	0.999775	0.356	0.943346	0.99524	0.38655	0.938494	NA	0.556524	0.911542	NA	0.687241	0.890883	NA
Mir6329	0.561605	0.901508	0.999775	-0.221073	0.961146	0.99524	0.386549	0.932118	NA	1.66125	0.713142	NA	0.687241	0.879628	NA
Insl6	0.561605	0.906057	0.999775	0.355999	0.940367	0.99524	-0.190522	0.968065	NA	1.13359	0.811719	NA	0.68724	0.885174	NA
Mdga2	-0.0154655	0.997547	0.999775	0.356	0.943581	0.99524	0.38655	0.938748	NA	0.556523	0.911907	NA	0.68724	0.891332	NA
RGD1565323	-0.0154662	0.997559	0.999775	-0.221072	0.96512	0.99524	0.972795	0.847393	NA	0.556522	0.912343	NA	0.687239	0.891868	NA
Gata5	-0.0154669	0.997609	0.999775	-0.221072	0.965834	0.99524	-0.190522	0.970553	NA	1.59223	0.757038	NA	0.687238	0.894072	NA
Rab9b	1.13867	0.805914	0.999775	0.355996	0.93877	0.99524	-0.190525	0.967207	NA	1.13359	0.806763	NA	0.687237	0.882114	NA
RT1-M1-4	-0.0154692	0.997468	0.999775	-0.221075	0.963829	0.99524	0.972735	0.841825	NA	1.13359	0.816124	NA	0.687237	0.887891	NA
Defal1	1.13867	0.815614	0.999775	-0.221075	0.963889	0.99524	-0.190525	0.968876	NA	1.13359	0.816422	NA	0.687237	0.888075	NA
Wisp1	-0.0154683	0.997607	0.999775	0.355997	0.944962	0.99524	0.386547	0.940248	NA	0.55652	0.91406	NA	0.687237	0.893982	NA
Clca1	0.561602	0.913352	0.999775	-0.221074	0.965834	0.99524	0.957435	0.852822	NA	-0.0205503	0.996823	NA	0.687237	0.894072	NA
LOC691277	0.561602	0.913352	0.999775	0.933067	0.856537	0.99524	-0.190524	0.970553	NA	-0.0205504	0.996823	NA	0.687237	0.894072	NA
Gstt4	0.561602	0.913352	0.999775	0.355996	0.945009	0.99524	-0.190524	0.970553	NA	0.55652	0.914133	NA	0.687237	0.894072	NA
Mln	1.13867	0.825388	0.999775	-0.221074	0.965834	0.99524	0.386546	0.940299	NA	-0.0205504	0.996823	NA	0.687237	0.894072	NA
Calca	0.561602	0.913352	0.999775	0.355996	0.945009	0.99524	-0.190524	0.970553	NA	0.55652	0.914133	NA	0.687237	0.894072	NA
RGD1310641	-0.0154684	0.997609	0.999775	0.933067	0.856537	0.99524	-0.190524	0.970553	NA	0.55652	0.914133	NA	0.687237	0.894072	NA
Trim71	0.561602	0.913352	0.999775	0.355996	0.945009	0.99524	0.386546	0.940299	NA	-0.0205504	0.996823	NA	0.687237	0.894072	NA
Tmem54	0.561602	0.913352	0.999775	-0.221074	0.965834	0.99524	-0.190524	0.970553	NA	1.13359	0.826155	NA	0.687237	0.894072	NA
Dapl1	1.62517	0.752262	0.999775	0.35599	0.94501	0.99524	-0.19053	0.970552	NA	-0.0205569	0.996822	NA	0.68723	0.894073	NA
Myf6	-0.0154762	0.997608	0.999775	-0.221082	0.965833	0.99524	0.972816	0.850481	NA	1.13358	0.826156	NA	0.687229	0.894073	NA
Usp26	1.13862	0.825395	0.999775	1.51489	0.768487	0.99524	-0.190572	0.970546	NA	2.45143	0.632188	NA	0.687188	0.894079	NA
Trim34	0.107061	0.691075	0.999775	-0.135523	0.614951	0.99524	0.159949	0.55243	0.858493	0.100191	0.710005	0.914211	0.686906	0.010683	0.15167
Ptprcap	0.145604	0.642488	0.999775	0.0618449	0.843157	0.99524	0.513088	0.0978623	0.45856	0.305419	0.328483	0.715303	0.686742	0.027146	0.251604
Smc2	0.432626	0.133995	0.999775	0.270913	0.34784	0.99524	0.664416	0.0210698	0.237687	0.702815	0.0147694	0.199527	0.686585	0.0173242	0.200654
Cldn15	0.509938	0.528355	0.999775	0.0935187	0.909912	0.99524	0.125267	0.879398	NA	-0.255472	0.771541	NA	0.686308	0.393633	0.760716
RGD1311447	0.339945	0.733268	0.999775	0.781502	0.409302	0.99524	0.764582	0.421006	NA	0.129252	0.898873	NA	0.686108	0.482938	0.809784
Elovl7	-0.177809	0.768006	0.999775	-0.12703	0.828231	0.99524	0.493948	0.371623	0.761387	0.403038	0.475832	0.80286	0.68608	0.218742	0.618861
Dscc1	0.483777	0.273341	0.999775	0.591795	0.177006	0.99524	0.594109	0.175765	0.585969	1.06986	0.0142319	0.197077	0.685211	0.120277	0.495976
Itpr3	0.0497939	0.836236	0.999775	0.0751111	0.752351	0.99524	0.313354	0.184309	0.595228	0.244518	0.305507	0.701365	0.685007	0.00362606	0.0794861
Frmd8	0.169368	0.438723	0.999775	0.244231	0.262549	0.99524	0.603137	0.00552907	0.123696	0.51315	0.0185518	0.224021	0.684993	0.00166457	0.0507148
Pou3f1	0.192862	0.781189	0.999775	-0.00101123	0.998837	0.999368	0.156699	0.819475	0.954022	0.229871	0.739666	0.926283	0.684727	0.310795	0.702148
Arhgef28	-0.276009	0.470773	0.999775	-0.288388	0.442535	0.99524	-0.210643	0.573063	0.868849	-0.433875	0.264277	0.664075	0.683246	0.0554983	0.351536
RGD1310212	0.317795	0.673385	0.999775	0.203521	0.785855	0.99524	0.402132	0.587464	0.874362	0.423012	0.571919	0.851379	0.683091	0.357545	0.737457
Ypel4	0.36679	0.488473	0.999775	0.671622	0.190734	0.99524	0.659192	0.200271	0.615895	0.74538	0.149498	0.541667	0.682968	0.191726	0.589571
Fcrla	0.493014	0.213939	0.999775	0.448713	0.255182	0.99524	0.247814	0.533273	0.84912	0.121021	0.763844	0.932655	0.682961	0.0846227	0.427072
Ddr1	-0.0375871	0.88643	0.999775	0.285149	0.267573	0.99524	0.287655	0.264152	0.681082	0.128934	0.621579	0.873756	0.682927	0.00784417	0.123944
Mdm1	0.0910196	0.712494	0.999775	-0.00870412	0.971816	0.995915	0.29408	0.230461	0.645932	0.363276	0.13937	0.530128	0.682676	0.0053199	0.0998917
Aspm	0.444408	0.143132	0.999775	0.394121	0.193044	0.99524	0.770737	0.0106231	0.169529	1.08379	0.000322206	0.0189464	0.682519	0.0243513	0.240825
Icos	0.697834	0.0840489	0.999775	0.0195642	0.961686	0.99524	0.902048	0.024782	0.254985	0.663778	0.100619	0.463374	0.681748	0.0923204	0.44197
Ttc9	-0.197244	0.713905	0.999775	0.54927	0.272441	0.99524	0.311192	0.54102	0.852078	0.406514	0.426951	0.778541	0.681326	0.178975	0.573594
Cdcp1	0.382857	0.436537	0.999775	0.365139	0.45153	0.99524	0.156779	0.751019	0.930098	0.56721	0.242107	0.646815	0.681073	0.160804	0.555454
Rbm43	0.228055	0.389707	0.999775	0.266886	0.312102	0.99524	0.373287	0.157114	0.558501	0.262321	0.322376	0.71211	0.680993	0.00985919	0.143407
RGD1563714	-0.0129564	0.994518	0.999775	-1.37272	0.466636	0.99524	-0.191839	0.918921	NA	0.454983	0.805013	NA	0.680721	0.711864	NA
Serpinb10	1.40066	0.441689	0.999775	1.667	0.34791	0.99524	0.391374	0.835932	NA	-0.0205032	0.99135	NA	0.680095	0.71761	NA
Faah	1.10259	0.649309	0.999775	-0.221031	0.928294	0.99524	-0.190481	0.938183	NA	1.18341	0.623808	NA	0.679022	0.781501	NA
Sim1	-0.0154202	0.994998	0.999775	-0.221028	0.928401	0.99524	0.393379	0.872885	NA	0.556574	0.820991	NA	0.67902	0.78182	NA
Sp7	1.12601	0.643089	0.999775	-0.798111	0.745906	0.99524	1.50848	0.527769	NA	1.08462	0.654919	NA	0.679009	0.782102	NA
Pdia5	0.346889	0.483174	0.999775	0.782975	0.113285	0.960622	0.310669	0.529955	0.847872	1.07772	0.0292741	0.272628	0.678342	0.170234	0.564599
Cnih3	1.14071	0.718734	0.999775	-0.798106	0.802643	0.99524	0.394626	0.901623	NA	-0.597581	0.851556	NA	0.678316	0.831468	NA
Rnase11	-0.141462	0.773353	0.999775	-0.204174	0.677114	0.99524	1.3856	0.00431818	0.108597	0.444966	0.362422	0.738557	0.678073	0.164816	0.558858
Igll1	-0.592499	0.877376	0.999775	-0.798106	0.835355	0.99524	0.395206	0.918013	NA	0.556566	0.884759	NA	0.677986	0.859674	NA
Asah2	0.474921	0.00806517	0.999775	0.122779	0.495401	0.99524	0.388524	0.0297554	0.277533	0.408335	0.023103	0.247105	0.677528	0.000152596	0.0138408
Styxl1	0.484536	0.127255	0.999775	0.43118	0.171891	0.99524	0.827323	0.00796611	0.147248	0.686483	0.0294523	0.27314	0.676617	0.0328301	0.276008
LOC100302465	-0.589933	0.76091	0.999775	-0.795541	0.681558	0.99524	1.3421	0.458796	NA	-0.0179379	0.992618	NA	0.676232	0.721619	NA
Fads3	0.141387	0.557463	0.999775	0.302457	0.205101	0.99524	0.454522	0.0563437	0.364584	0.645169	0.00675196	0.134561	0.6761	0.00461386	0.09246
Tigd3	0.298808	0.566837	0.999775	0.381952	0.456327	0.99524	0.139094	0.789592	0.944644	0.415783	0.422157	0.774174	0.676055	0.188646	0.585515
Tbx1	2.08323	0.139023	0.999775	0.912643	0.549012	0.99524	2.18373	0.115201	NA	1.05881	0.484059	NA	0.675963	0.663972	NA
Clec2d2	-0.927565	0.416946	0.999775	0.00502682	0.996049	0.9988	0.843888	0.382044	NA	1.17063	0.222046	NA	0.675894	0.495472	0.817547
Shd	-0.296273	0.580184	0.999775	0.190086	0.708397	0.99524	0.619697	0.212696	0.629581	0.181247	0.725155	0.921067	0.675573	0.180118	0.574508
Slc25a34	0.299486	0.498278	0.999775	0.512614	0.244514	0.99524	0.24744	0.575359	0.869583	0.0980692	0.824948	0.95313	0.675327	0.125913	0.505395
Nhej1	0.364791	0.0946486	0.999775	0.433742	0.044648	0.797139	0.672623	0.00173429	0.0649533	0.657533	0.00234136	0.0707173	0.675178	0.00185294	0.0536533
Sh3bp4	0.259381	0.333621	0.999775	0.207141	0.439575	0.99524	0.478576	0.0738299	0.410346	0.549209	0.040344	0.319488	0.674577	0.0117937	0.161136
Slc30a8	1.58421	0.258195	0.999775	-0.219452	0.888714	0.99524	1.10225	0.440495	NA	0.531545	0.724246	NA	0.674506	0.656031	NA
Parp14	-0.151898	0.616433	0.999775	-0.199396	0.510765	0.99524	0.0016851	0.995565	0.998153	-0.117528	0.698333	0.91115	0.67443	0.0260721	0.245927
Htr6	1.08319	0.51048	0.999775	1.63333	0.296256	0.99524	-0.190476	0.910295	NA	0.556577	0.741994	NA	0.674419	0.687913	NA
Mir6326	0.0107738	0.99075	0.999775	0.572218	0.513548	0.99524	0.927005	0.281153	0.694298	0.248932	0.784292	0.939329	0.673752	0.44889	0.790095
Klhl14	-1.63635	0.441794	0.999775	-0.687808	0.746465	0.99524	-1.81141	0.394518	NA	-0.487282	0.818833	NA	0.673299	0.742533	NA
Actrt3	-0.54583	0.596997	0.999775	-0.0170931	0.985844	0.997963	0.534145	0.565845	0.865725	0.976158	0.287121	0.685801	0.673223	0.473791	0.805739
Olr1387	2.18433	0.194446	0.999775	0.356045	0.845397	0.99524	1.30065	0.455915	NA	1.8709	0.273158	NA	0.673092	0.710793	NA
Cetn4	0.153647	0.692957	0.999775	0.626253	0.0927307	0.924703	0.0591535	0.878453	0.967562	0.980264	0.0080534	0.147629	0.672958	0.0757216	0.404387
Cep112	0.173336	0.510486	0.999775	0.158604	0.5424	0.99524	0.488497	0.0568605	0.366637	0.726056	0.00453806	0.105818	0.672811	0.0091384	0.137087
Kifc3	0.218676	0.440885	0.999775	0.259779	0.359404	0.99524	0.509013	0.0723503	0.408226	0.461751	0.103369	0.468779	0.672032	0.0177306	0.203094
Gapdh-ps1	0.561657	0.780257	0.999775	0.356049	0.859622	0.99524	1.81006	0.340341	NA	-0.597579	0.766599	NA	0.671731	0.737444	NA
Fank1	0.561659	0.782155	0.999775	0.356051	0.860853	0.99524	-0.190476	0.925289	NA	0.556577	0.784077	NA	0.671623	0.739749	NA
Rab27b	-0.280045	0.791087	0.999775	-0.180426	0.859552	0.99524	-0.190824	0.852066	NA	0.736167	0.438916	NA	0.671614	0.487269	NA
LOC100910620	1.50618	0.441899	0.999775	0.872704	0.663198	0.99524	0.392021	0.847071	NA	-0.0205034	0.991957	NA	0.671604	0.7401	NA
Itga4	-0.0208339	0.944756	0.999775	-0.0584749	0.845341	0.99524	0.419569	0.159314	0.561766	0.384062	0.198905	0.601734	0.671002	0.0245108	0.241634
Ocm2	0.561656	0.796413	0.999775	-0.798105	0.713915	0.99524	1.58033	0.448966	NA	0.556574	0.798215	NA	0.670838	0.757034	NA
Pabpn1l	-0.0154197	0.994362	0.999775	1.60553	0.441848	0.99524	-0.767554	0.725055	NA	0.556575	0.798695	NA	0.670814	0.75762	NA
Pdzk1ip1	0.468282	0.189529	0.999775	0.271556	0.446419	0.99524	0.447797	0.205077	0.621393	0.665011	0.0591506	0.379188	0.670561	0.0590917	0.360457
Cryl1	-0.273341	0.413899	0.999775	-0.52674	0.115474	0.963939	0.586212	0.0774999	0.416849	0.0139714	0.966608	0.990842	0.669882	0.0439294	0.315072
Arhgef9	0.141878	0.687736	0.999775	0.0848446	0.808676	0.99524	0.386823	0.264558	0.681082	0.449419	0.196988	0.600058	0.669816	0.0536532	0.346312
Mir1949	-0.0154201	0.995001	0.999775	0.356049	0.884966	0.99524	0.381608	0.876731	NA	-0.0205022	0.993353	NA	0.669719	0.784872	NA
Esrrb	0.561651	0.840971	0.999775	-0.798108	0.775546	0.99524	0.89083	0.748018	NA	0.556569	0.842391	NA	0.668821	0.810716	NA
Gap43	0.561657	0.841762	0.999775	-0.221026	0.93738	0.99524	-0.767551	0.784988	NA	-0.0205006	0.994186	NA	0.668797	0.811665	NA
MGC105649	0.571828	0.0918595	0.999775	0.326757	0.336623	0.99524	0.709796	0.0329911	0.288276	0.293154	0.39666	0.762524	0.668753	0.0491977	0.332061
Ccdc103	-2.16765	0.161639	0.999775	-2.37326	0.12544	0.973827	0.0522053	0.969438	NA	-0.443603	0.755253	NA	0.668716	0.618367	NA
Pak6	-0.487408	0.616517	0.999775	0.66244	0.438654	0.99524	0.958814	0.254636	0.67137	0.829683	0.333138	0.718262	0.668713	0.445092	0.788733
Tnfrsf8	-0.232841	0.7405	0.999775	0.826311	0.194505	0.99524	0.777823	0.224166	0.641559	1.47071	0.0184336	0.22348	0.668595	0.30882	0.700926
Atp12a	-0.0154208	0.996139	0.999775	0.356047	0.911034	0.99524	-0.190478	0.952334	NA	-0.597578	0.851244	NA	0.668143	0.833625	NA
Eya4	-0.592497	0.853004	0.999775	-0.221029	0.944893	0.99524	1.25061	0.69192	NA	-0.597579	0.851757	NA	0.668125	0.834205	NA
Cldn18	-0.592498	0.85444	0.999775	1.30335	0.682113	0.99524	-0.19048	0.952969	NA	-0.59758	0.853206	NA	0.66808	0.835837	NA
Krt71	-0.0154222	0.996197	0.999775	-0.798104	0.805176	0.99524	1.1811	0.711895	NA	-0.597579	0.853479	NA	0.668072	0.836144	NA
Dmrtc2	-0.592498	0.855165	0.999775	-0.798105	0.80578	0.99524	0.817639	0.800028	NA	0.55657	0.863859	NA	0.668057	0.83666	NA
Asb2	0.936086	0.00293836	0.999775	0.815242	0.00927534	0.536629	0.614804	0.0525674	0.352038	0.506251	0.116376	0.490771	0.668035	0.0379455	0.295052
Kcnj3	-0.0154185	0.996307	0.999775	-0.7981	0.810651	0.99524	0.380897	0.908949	NA	-0.597575	0.857632	NA	0.667951	0.840819	NA
Hoxc5	-0.592495	0.876944	0.999775	-0.798102	0.834778	0.99524	-0.190478	0.960298	NA	0.556571	0.884351	NA	0.667446	0.861356	NA
Igfbpl1	-0.592494	0.879961	0.999775	-0.798101	0.838803	0.99524	0.813455	0.835133	NA	-0.597576	0.878939	NA	0.66737	0.864771	NA
Ifnlr1	0.401303	0.543831	0.999775	1.09785	0.0778316	0.892231	0.216169	0.743872	0.928094	0.181144	0.787925	0.940073	0.666982	0.307584	0.699756
Aire	-0.592485	0.902429	0.999775	-0.798091	0.868837	0.99524	-0.19047	0.968563	NA	-0.597567	0.901596	NA	0.666872	0.890168	NA
Cryga	-0.592485	0.906355	0.999775	-0.79809	0.874094	0.99524	-0.19047	0.969833	NA	-0.597567	0.905556	NA	0.666795	0.8946	NA
RGD1359449	1.0653	0.285107	0.999775	-0.253048	0.818682	0.99524	0.446657	0.664726	NA	1.83372	0.0550736	NA	0.666533	0.520629	0.829794
Cxcr2	1.02023	0.195177	0.999775	0.993213	0.201739	0.99524	0.744003	0.348405	0.745699	1.04421	0.183817	0.583917	0.66578	0.416177	0.773059
Ccne1	0.325769	0.465091	0.999775	0.461115	0.298878	0.99524	0.501873	0.258282	0.67437	1.00108	0.0236904	0.24794	0.665449	0.134634	0.519456
Sema4d	0.630268	0.00416505	0.999775	0.556964	0.0109807	0.564957	0.785928	0.000310493	0.0248583	0.551264	0.0124645	0.185474	0.664766	0.00259948	0.0660534
Dynll1	0.243807	0.187001	0.999775	0.520876	0.00457244	0.385824	0.476839	0.00950631	0.160623	0.662801	0.00031301	0.0185851	0.664536	0.00030756	0.0204783
RGD1311517	0.186796	0.37625	0.999775	0.263903	0.204197	0.99524	0.350599	0.0909292	0.447103	0.527052	0.0110511	0.173791	0.662594	0.00139851	0.0449945
RGD1562618	0.240255	0.400651	0.999775	0.723838	0.00983307	0.555511	0.415966	0.141395	0.534159	0.462385	0.103482	0.468942	0.662573	0.0193901	0.213203
Sult5a1	0.198599	0.694809	0.999775	0.514076	0.289258	0.99524	-0.423878	0.424035	0.79483	0.265543	0.597259	0.863016	0.662313	0.178072	0.572397
Lad1	-0.272799	0.563463	0.999775	-0.0161749	0.97167	0.995915	0.473597	0.285195	0.697486	0.285695	0.527892	0.830985	0.662039	0.137771	0.523634
Thy1	-0.278586	0.67694	0.999775	0.671071	0.261435	0.99524	0.636146	0.289317	0.700576	0.106484	0.867522	0.964703	0.66181	0.280747	0.677733
Lalba	1.51877	0.32674	0.999775	0.356051	0.828685	0.99524	0.389907	0.812515	NA	1.12577	0.477525	NA	0.661372	0.685709	NA
Hspa12a	-0.0553466	0.905351	0.999775	0.142421	0.752889	0.99524	0.567665	0.199689	0.615191	0.478144	0.286902	0.685681	0.66076	0.140018	0.527334
Wee1	-0.00756329	0.982457	0.999775	-0.0668435	0.845705	0.99524	0.191519	0.576584	0.870261	0.681887	0.0464079	0.342765	0.660228	0.0540069	0.34771
Cdh19	2.34347	0.121923	0.999775	0.875732	0.594573	0.99524	-0.190478	0.909863	NA	1.44826	0.362706	NA	0.660169	0.692914	NA
Smyd1	1.47631	0.0633444	0.999775	0.903373	0.269232	0.99524	1.18299	0.139977	0.53213	0.728916	0.387849	0.756398	0.659837	0.44387	0.788733
Chrnb2	1.48906	0.319966	0.999775	-0.223164	0.892275	0.99524	0.999184	0.512598	NA	-0.0226386	0.989039	NA	0.659763	0.679843	NA
Ppp2r2c	1.16885	0.464273	0.999775	1.34313	0.390511	0.99524	2.15296	0.156196	NA	1.6114	0.301672	NA	0.659629	0.692285	NA
Asb11	0.561658	0.743148	0.999775	0.35605	0.83544	0.99524	1.3321	0.411762	NA	1.12467	0.497128	NA	0.659227	0.698769	NA
Klra22	0.532091	0.460898	0.999775	0.0376539	0.959619	0.99524	0.245638	0.736255	0.925468	0.215423	0.772121	0.935057	0.658752	0.360958	0.740654
Npas1	-0.0568386	0.926952	0.999775	0.31306	0.591926	0.99524	0.349534	0.54906	0.855847	0.0825162	0.892202	0.97049	0.658567	0.258454	0.656469
Cbln2	1.05577	0.539074	0.999775	0.947704	0.580139	0.99524	1.37586	0.408749	NA	1.44412	0.387796	NA	0.657996	0.706678	NA
Slc44a3	0.276679	0.431274	0.999775	0.0404655	0.908554	0.99524	0.468137	0.172657	0.581221	0.491423	0.156029	0.548659	0.655823	0.0578753	0.357975
Epb41l3	0.0167573	0.96249	0.999775	-0.0455228	0.897888	0.99524	0.461725	0.188368	0.599114	0.512236	0.145643	0.535901	0.655638	0.0624474	0.369199
B4galt2	0.288232	0.533963	0.999775	0.514326	0.254964	0.99524	0.434905	0.338772	0.74071	0.335148	0.468183	0.798956	0.655617	0.151293	0.540986
Dnajc5b	-2.43846	0.117679	0.999775	-2.06699	0.184759	0.99524	-1.45578	0.349768	NA	-0.705931	0.63633	NA	0.655585	0.633404	NA
Capns2	0.376539	0.716466	0.999775	-0.0612002	0.953761	0.99524	-0.432668	0.692629	NA	-0.6019	0.595758	NA	0.655409	0.523047	NA
Acsm2a	1.33755	0.0337136	0.999775	0.523613	0.405851	0.99524	0.333417	0.596621	0.877809	1.29597	0.0396438	0.316552	0.65537	0.298185	0.693834
Cenpn	0.227561	0.351734	0.999775	0.438623	0.0669623	0.86653	0.693751	0.00348156	0.0954988	0.90751	0.000130127	0.00990918	0.655322	0.00652017	0.110434
Epb41l1	0.312443	0.181958	0.999775	0.219052	0.348479	0.99524	0.384499	0.0993454	0.460484	0.408043	0.0809915	0.427136	0.655099	0.00501389	0.0961909
Dos	0.0677837	0.844134	0.999775	0.336113	0.316079	0.99524	0.606231	0.0675668	0.395776	0.73956	0.0260576	0.258902	0.654703	0.0512223	0.339419
Tap1	0.150051	0.534242	0.999775	-0.0198322	0.934523	0.99524	0.39489	0.101734	0.463676	0.163002	0.499565	0.816683	0.654609	0.00667444	0.111399
Scn8a	0.105278	0.801803	0.999775	0.189166	0.646933	0.99524	0.019156	0.963397	0.990082	0.0673066	0.872796	0.965785	0.654469	0.111233	0.481724
Arntl	0.16816	0.796905	0.999775	0.540906	0.407555	0.99524	0.78214	0.231035	0.646473	0.812766	0.213327	0.616048	0.654411	0.316436	0.707351
Tppp2	-0.136025	0.861999	0.999775	-0.209449	0.786372	0.99524	0.544607	0.455929	0.811318	0.473684	0.523464	0.828449	0.654075	0.376799	0.749997
Ada	0.266503	0.286224	0.999775	0.166366	0.50421	0.99524	0.576361	0.0196555	0.232278	0.605199	0.0146397	0.199238	0.653323	0.00852635	0.130847
Camkmt	-0.035165	0.925034	0.999775	0.0768302	0.833849	0.99524	0.605208	0.0905152	0.446234	0.267464	0.465836	0.797707	0.65328	0.0710445	0.392674
Galnt7	0.0198804	0.950963	0.999775	-0.0933843	0.770842	0.99524	0.509301	0.0967535	0.456438	0.35137	0.263065	0.662609	0.652742	0.0352858	0.287153
Pcdha6	1.01749	0.609331	0.999775	0.356049	0.860191	0.99524	-0.767554	0.704172	NA	1.39152	0.475829	NA	0.652644	0.745786	NA
Clec4a	0.208619	0.618558	0.999775	0.145873	0.726945	0.99524	0.98396	0.017259	0.215463	0.664061	0.110342	0.47991	0.652522	0.117444	0.493236
Cacna1g	0.385411	0.134375	0.999775	0.168371	0.513267	0.99524	0.204775	0.426561	0.796492	0.712853	0.00482277	0.108709	0.652459	0.0106574	0.151478
Cftr	0.134049	0.720859	0.999775	-0.0165927	0.964627	0.99524	0.268514	0.469044	0.817007	0.0763442	0.839195	0.957907	0.652182	0.077964	0.408461
Gp1ba	0.815656	0.109064	0.999775	0.473498	0.356784	0.99524	-0.140573	0.795651	0.945953	-0.236105	0.6721	0.901068	0.65183	0.209831	0.609994
Ten1	-0.259817	0.505985	0.999775	0.171452	0.65863	0.99524	0.505941	0.191429	0.603178	0.616775	0.111473	0.482493	0.651334	0.093012	0.443544
Zfp438	0.27281	0.306534	0.999775	0.371107	0.155666	0.99524	0.550746	0.0335959	0.291602	0.576849	0.0273474	0.265175	0.651322	0.0130585	0.169352
Sp110	0.126929	0.557951	0.999775	0.0396726	0.854609	0.99524	0.34849	0.107132	0.474949	0.176532	0.415112	0.771323	0.651206	0.00260724	0.0661156
Meox1	-0.0223593	0.98609	0.999775	-1.01214	0.466795	0.99524	-0.324982	0.802105	NA	-1.94483	0.177054	NA	0.651122	0.597437	NA
Fmo1	0.479508	0.10799	0.999775	0.207854	0.485998	0.99524	0.225165	0.450445	0.807365	0.592929	0.0468511	0.343744	0.650734	0.0291627	0.260403
Hist1h4m	-0.176323	0.854405	0.999775	-1.03446	0.308155	0.99524	0.0479687	0.959175	0.990082	-0.615134	0.536138	0.834091	0.650168	0.481248	0.809249
Gpr15	1.27203	0.367129	0.999775	1.01824	0.471971	0.99524	1.31356	0.344621	NA	1.71176	0.211866	NA	0.650098	0.664467	NA
Tmed3	-0.0535955	0.852084	0.999775	-0.131029	0.648216	0.99524	0.285992	0.318506	0.725844	0.523717	0.0676981	0.400011	0.650044	0.0233442	0.23516
F2rl1	-0.103378	0.903417	0.999775	-0.240577	0.776322	0.99524	-0.66767	0.451262	0.807996	0.20356	0.806116	0.946652	0.649843	0.422986	0.777702
Rcor2	-0.592499	0.793938	0.999775	0.891621	0.69052	0.99524	0.954727	0.66864	NA	1.02951	0.644814	NA	0.649455	0.773934	NA
Nmt2	0.292066	0.213071	0.999775	0.143439	0.539681	0.99524	0.521551	0.0239259	0.250625	0.61127	0.00833704	0.1513	0.64859	0.00527901	0.0995236
Serpinb9	0.151027	0.511583	0.999775	0.148869	0.517235	0.99524	0.196109	0.393614	0.776385	0.406591	0.0769334	0.419925	0.647954	0.00480211	0.0943076
Fgr	0.0955944	0.74397	0.999775	-0.110893	0.704725	0.99524	0.540671	0.0632181	0.382641	0.323076	0.268673	0.668028	0.647595	0.0263331	0.247711
Tapbp	0.109303	0.587383	0.999775	0.0654256	0.745241	0.99524	0.520405	0.00970665	0.161186	0.231857	0.249626	0.65357	0.647372	0.00129932	0.0429119
Pkia	0.122098	0.66796	0.999775	0.101726	0.717677	0.99524	0.300092	0.281906	0.694994	0.448841	0.108043	0.476832	0.644885	0.020532	0.219248
Lpcat4	0.316501	0.242057	0.999775	0.0498555	0.854377	0.99524	0.216058	0.422249	0.794008	0.234227	0.389213	0.757337	0.644614	0.0158409	0.188382
Cdh15	0.95769	0.489594	0.999775	0.302474	0.835145	0.99524	2.24962	0.0747919	NA	1.24151	0.35821	NA	0.643562	0.655303	NA
Wdr31	0.264985	0.529914	0.999775	0.245506	0.5589	0.99524	0.374248	0.372244	0.76189	0.144829	0.732209	0.924418	0.643359	0.125408	0.504715
Cacng1	-0.0154218	0.996355	0.999775	-0.798104	0.813091	0.99524	0.373173	0.911959	NA	-0.0205039	0.995153	NA	0.643258	0.84866	NA
Rad51ap1	0.185612	0.625607	0.999775	0.256476	0.496173	0.99524	0.639594	0.0868852	0.436615	0.825262	0.0271827	0.264694	0.642338	0.0881232	0.433545
Lpxn	0.4016	0.114175	0.999775	0.135293	0.594786	0.99524	0.60166	0.0175018	0.216716	0.439807	0.083585	0.432307	0.642222	0.0114428	0.158797
Fen1	0.138789	0.659087	0.999775	0.278723	0.374113	0.99524	0.745822	0.0170899	0.214452	0.849833	0.00661092	0.132786	0.641996	0.0406593	0.303325
Vom2r37	-0.592495	0.880412	0.999775	-0.221028	0.955243	0.99524	-0.767551	0.845473	NA	0.55657	0.887613	NA	0.641992	0.870378	NA
Tbc1d19	0.219144	0.486822	0.999775	0.18168	0.561649	0.99524	0.249675	0.424752	0.795274	0.160045	0.612554	0.86934	0.641939	0.0396241	0.30028
Dnah1	-0.139348	0.56408	0.999775	-0.212358	0.37582	0.99524	0.34858	0.13695	0.527683	0.0876749	0.713552	0.915245	0.641904	0.00620765	0.108582
Mir19b1	-0.592495	0.88213	0.999775	-0.221028	0.95589	0.99524	0.395311	0.921185	NA	-0.597577	0.881127	NA	0.641892	0.872262	NA
RGD1308065	0.641036	0.655697	0.999775	-0.228782	0.880688	0.99524	0.515738	0.718847	NA	-0.577535	0.71277	NA	0.641362	0.658599	NA
Plek	0.342369	0.186452	0.999775	0.305365	0.237063	0.99524	0.580988	0.0239778	0.250736	0.659044	0.0105797	0.169442	0.641186	0.0130982	0.169352
Scgb1c1	0.313636	0.556555	0.999775	-0.404584	0.46449	0.99524	0.750903	0.146282	0.541859	0.97343	0.0591984	0.379244	0.641115	0.224248	0.623658
Tgm1	-0.454146	0.302324	0.999775	-0.295967	0.500266	0.99524	0.298528	0.495346	0.831447	0.742524	0.0895862	0.441475	0.640798	0.143273	0.531989
Nr4a1	1.00997	0.363066	0.999775	0.316829	0.775465	0.99524	0.53041	0.632957	0.889237	2.29337	0.0387998	0.313593	0.640028	0.564497	0.852611
Fam101a	-0.484836	0.56149	0.999775	-0.0103878	0.98931	0.998631	0.200156	0.793003	0.945647	1.21728	0.0910785	0.445211	0.640009	0.396145	0.761879
Ppap2c	0.146191	0.492531	0.999775	0.490829	0.020869	0.66672	0.696673	0.00103439	0.0493155	0.624574	0.00329869	0.0878591	0.639417	0.00263937	0.0665239
Lrriq3	0.309171	0.506659	0.999775	-0.385123	0.422646	0.99524	0.0508077	0.91352	0.978129	-0.0565602	0.905455	0.974468	0.639154	0.165518	0.558952
Cbr1	0.676998	0.269336	0.999775	0.961678	0.105587	0.950678	0.334356	0.590059	0.874856	0.135097	0.832899	0.956254	0.638875	0.303197	0.697029
Sesn3	0.181565	0.471352	0.999775	0.210161	0.402943	0.99524	0.436324	0.0819225	0.4263	0.415691	0.0982396	0.459577	0.638635	0.0109874	0.154407
Chac1	0.395954	NA	NA	-0.158453	NA	NA	0.188453	NA	NA	2.66369	NA	NA	0.637737	NA	NA
Ticam2	0.381789	0.140405	0.999775	0.423221	0.0988069	0.932988	0.679698	0.00759478	0.143023	0.428451	0.097524	0.458622	0.637076	0.0134618	0.170935
Lrrc16b	0.449304	0.147912	0.999775	0.24731	0.425746	0.99524	0.496433	0.10358	0.467343	0.59669	0.0515927	0.35859	0.63685	0.0392271	0.298917
Enpp4	-0.0929853	0.743369	0.999775	-0.307055	0.279614	0.99524	0.290289	0.305801	0.714637	-0.0113603	0.968087	0.99133	0.636455	0.0247404	0.242362
Pip5k1b	0.447599	0.327658	0.999775	0.556165	0.214041	0.99524	0.434867	0.336116	0.739954	0.681245	0.129957	0.513417	0.635309	0.162972	0.556409
Hmgn3	0.193482	0.472421	0.999775	-0.107966	0.688821	0.99524	0.483041	0.0710482	0.404973	0.35853	0.182095	0.581835	0.635245	0.0178317	0.203317
Ube2q2l	0.238126	0.694374	0.999775	0.33642	0.568864	0.99524	0.124125	0.836807	0.957743	0.983334	0.0856971	0.435518	0.635242	0.283223	0.679965
Acsbg1	0.20744	0.619178	0.999775	0.6662	0.108581	0.958674	1.27879	0.00201056	0.0701217	0.404722	0.331455	0.71665	0.634508	0.127526	0.508594
RGD1565785	0.290119	0.484711	0.999775	-0.234942	0.575276	0.99524	0.680831	0.0964068	0.456423	0.153385	0.713087	0.915245	0.634199	0.124589	0.503191
Cdr2	0.247994	0.366304	0.999775	0.507499	0.0616148	0.858538	0.819503	0.0024293	0.0782399	0.503251	0.0652011	0.39438	0.63391	0.0201913	0.217393
Stat1	0.215349	0.476679	0.999775	-0.156298	0.605518	0.99524	0.351287	0.245644	0.661732	0.0149806	0.96052	0.989543	0.633849	0.0361858	0.290921
Cmah	0.828295	0.102397	0.999775	1.01185	0.0408308	0.791489	1.08525	0.0279205	0.268231	0.8078	0.111506	0.482493	0.633409	0.222903	0.622112
Capn6	-0.427996	0.604776	0.999775	0.464478	0.535427	0.99524	0.248274	0.744819	0.928163	-0.368512	0.653161	0.891086	0.63319	0.403688	0.76652
Egfl6	-0.328125	0.628602	0.999775	0.575247	0.342799	0.99524	-0.5073	0.454653	0.810651	0.254361	0.688196	0.906277	0.633078	0.307045	0.699756
Setd7	-0.0202107	0.953535	0.999775	0.0240068	0.944214	0.99524	0.636228	0.0588934	0.372122	0.245298	0.474738	0.802091	0.631825	0.0631695	0.371352
Tomm40l	0.0816175	0.642676	0.999775	0.407669	0.0181581	0.634918	0.518982	0.00258793	0.0809777	0.304931	0.0805197	0.425569	0.6312	0.000270658	0.0190393
Gngt1	0.0116291	0.990551	0.999775	0.142248	0.881481	0.99524	0.450282	0.630103	NA	0.606752	0.516774	NA	0.631194	0.503316	0.822197
Dio3	0.275865	0.362535	0.999775	0.265675	0.374908	0.99524	0.342803	0.251252	0.66876	0.462188	0.123043	0.502524	0.631011	0.0349074	0.286319
Cdh23	0.78131	0.0294498	0.999775	0.638263	0.0740023	0.88064	0.704535	0.0480548	0.340174	0.772521	0.0313417	0.280921	0.630955	0.0851413	0.427439
Rnf144a	0.259202	0.513519	0.999775	0.38922	0.321396	0.99524	0.319052	0.417887	0.79073	0.018227	0.96369	0.990318	0.630705	0.109332	0.477146
Csrp2	0.222241	0.330461	0.999775	0.453875	0.0459211	0.798936	0.648942	0.00427629	0.108597	0.612981	0.00706578	0.138328	0.630426	0.00564379	0.103128
Rhbdf2	-0.0440481	0.887917	0.999775	0.100213	0.747896	0.99524	0.414851	0.182759	0.594054	0.40288	0.196189	0.599551	0.630217	0.0430802	0.311132
Evl	0.336026	0.200636	0.999775	0.068606	0.793984	0.99524	0.724968	0.00547909	0.123503	0.414769	0.11395	0.486667	0.630174	0.0162079	0.191069
Apobec3b	0.304884	0.477093	0.999775	-0.0904774	0.834265	0.99524	0.665681	0.113281	0.485684	0.204033	0.635873	0.881934	0.630014	0.138764	0.525214
Arl5c	0.505601	0.133941	0.999775	0.346789	0.302969	0.99524	0.689979	0.0386237	0.310315	0.510481	0.130331	0.513997	0.629465	0.0622304	0.368153
Gng13	0.361399	0.662921	0.999775	0.470313	0.560194	0.99524	-0.368881	0.674763	NA	0.101443	0.904922	NA	0.629396	0.441933	0.787871
Glrx	0.505817	0.00764898	0.999775	0.276654	0.144621	0.99524	0.425834	0.0247102	0.254892	0.541439	0.00430299	0.102522	0.629096	0.000909909	0.0363118
Slc35c2	1.07853	0.182753	0.999775	1.70556	0.035114	0.764076	0.478175	0.554743	0.859344	0.46187	0.568332	0.850111	0.628901	0.437256	0.785174
Kcnj11	0.436765	0.655588	0.999775	0.752225	0.429538	0.99524	1.32337	0.156048	0.556518	1.19012	0.207188	0.611122	0.628413	0.51962	0.829712
Hist3h2ba	-0.387657	0.830547	0.999775	-2.27064	0.22017	0.99524	-0.516871	0.774605	NA	-0.435618	0.809583	NA	0.627728	0.716394	NA
Srsf12	0.524276	0.389319	0.999775	0.962258	0.0993993	0.932988	1.15238	0.0467024	0.33616	1.06132	0.0708394	0.408112	0.626886	0.304236	0.697614
Erich2	0.381062	0.664695	0.999775	0.624739	0.461223	0.99524	0.377168	0.663231	NA	-0.199907	0.830237	NA	0.626695	0.471217	0.805149
Lrrn2	-1.00111	0.539439	0.999775	-1.20672	0.459485	0.99524	0.019423	0.989724	NA	0.161643	0.914814	NA	0.626686	0.672085	NA
Abhd12b	0.549884	0.656381	0.999775	-1.73656	0.219702	0.99524	0.155376	0.901794	NA	-1.53603	0.277657	NA	0.626353	0.613709	NA
Pi16	0.0861984	0.83555	0.999775	0.18107	0.654475	0.99524	0.42308	0.287912	0.700192	0.429662	0.286263	0.68469	0.625883	0.118627	0.494032
Milr1	0.815847	0.212062	0.999775	0.700261	0.281359	0.99524	1.00457	0.116725	0.490983	0.314246	0.642785	0.885896	0.625708	0.349129	0.732448
Mir219-1	-0.95091	0.505132	0.999775	0.802424	0.507356	0.99524	1.22156	0.302592	NA	-0.955992	0.502859	NA	0.62519	0.618365	NA
Ubash3a	0.581763	0.334115	0.999775	0.121664	0.843497	0.99524	0.232763	0.70341	0.915272	-0.141282	0.826865	0.953716	0.625048	0.302663	0.696185
Ildr1	0.195522	0.700297	0.999775	0.383954	0.435808	0.99524	0.737909	0.126399	0.510295	0.285892	0.570399	0.850937	0.625019	0.207666	0.608437
Orc6	0.207172	0.534744	0.999775	0.245589	0.456505	0.99524	0.672587	0.0385138	0.309891	1.20113	0.000188235	0.0125676	0.624877	0.057904	0.357975
Tmem154	0.669131	0.291161	0.999775	0.617426	0.324037	0.99524	0.587896	0.349866	0.746112	0.36097	0.57943	0.85511	0.6244	0.331755	0.71843
Fbxo43	0.312755	0.750896	0.999775	-0.431714	0.677948	0.99524	0.988113	0.287593	NA	0.164685	0.868832	NA	0.624132	0.520129	0.829794
RGD1564450	0.438473	0.01375	0.999775	0.431439	0.0142483	0.592347	0.626202	0.000338727	0.0260583	0.609387	0.000550315	0.0288725	0.623651	0.000441839	0.0241287
Trafd1	0.0936624	0.681284	0.999775	0.106504	0.640376	0.99524	0.434363	0.0566676	0.36592	0.222798	0.328517	0.715303	0.623541	0.00622764	0.108752
LOC500077	-0.383454	0.224155	0.999775	0.00180776	0.995278	0.998631	0.303901	0.314611	0.723005	0.216738	0.478162	0.804794	0.623461	0.0390704	0.298445
Pdgfc	0.200322	0.512113	0.999775	0.386135	0.200425	0.99524	0.604887	0.0439197	0.329182	0.47317	0.118281	0.495513	0.623421	0.0394605	0.29977
Ccsap	-0.0121967	0.975601	0.999775	0.0277225	0.943217	0.99524	0.537258	0.150539	0.549762	0.420697	0.270975	0.670165	0.623064	0.101109	0.45998
Aqp5	0.287072	0.425814	0.999775	0.21906	0.541778	0.99524	0.441605	0.216868	0.634259	0.326597	0.364634	0.740461	0.622915	0.0824808	0.42158
Cotl1	-0.00182916	0.995073	0.999775	0.0192196	0.948226	0.99524	0.614129	0.0377559	0.307813	0.585179	0.0478594	0.346501	0.621551	0.0356252	0.28897
Foxp3	-0.287092	0.538225	0.999775	0.387609	0.36611	0.99524	0.036406	0.934464	0.98475	0.368304	0.398579	0.763655	0.621477	0.150387	0.5401
Sult2b1	0.563561	0.164775	0.999775	0.376046	0.353579	0.99524	1.00662	0.0120986	0.180775	0.680446	0.0928027	0.448786	0.621322	0.126394	0.506157
Trim43a	0.613316	0.0528336	0.999775	0.622814	0.0459396	0.798936	0.521861	0.0974303	0.458061	0.699035	0.026323	0.260279	0.621231	0.0519358	0.341365
Tsku	-0.649684	0.374638	0.999775	-0.0688697	0.925016	0.99524	-0.0883333	0.903916	0.975396	0.0278094	0.969685	0.99168	0.620474	0.396468	0.762257
Gpr183	0.448427	0.291846	0.999775	0.172924	0.685601	0.99524	0.593282	0.155775	0.555912	0.525331	0.214807	0.617034	0.620444	0.143824	0.532961
LOC100910237	0.849803	0.467784	0.999775	0.0288981	0.980388	0.996174	-0.228199	0.846566	0.960367	1.14986	0.325145	0.713577	0.620355	0.597045	0.869045
Zc2hc1a	0.227579	0.400027	0.999775	0.223453	0.402536	0.99524	0.399451	0.13149	0.520067	0.494389	0.0631111	0.387974	0.620185	0.0197974	0.216124
RT1-T24-1	-0.0217737	0.941423	0.999775	-0.241714	0.414627	0.99524	0.509277	0.0818944	0.4263	0.355588	0.226927	0.632563	0.618992	0.0350191	0.286379
Mir186	0.308367	0.538886	0.999775	0.271998	0.582594	0.99524	0.285443	0.56458	0.865717	-0.121418	0.816147	0.950653	0.618713	0.210692	0.611425
Crym	-0.205501	0.709193	0.999775	0.40145	0.465567	0.99524	0.895979	0.103213	0.466337	0.541356	0.325193	0.713577	0.61869	0.260882	0.658444
Clic1	0.110401	0.659016	0.999775	0.117435	0.638359	0.99524	0.442599	0.0761392	0.415022	0.393822	0.114958	0.487784	0.618605	0.0132407	0.169959
Rfc4	0.40528	0.134338	0.999775	0.394347	0.143654	0.99524	0.4261	0.114226	0.487163	0.83212	0.00196968	0.065188	0.618081	0.0222485	0.229318
Ogfrl1	0.266266	0.336142	0.999775	0.154219	0.576505	0.99524	0.706105	0.00983491	0.161454	0.654069	0.0172567	0.215656	0.617325	0.0250815	0.242363
Gimap4	0.24737	0.406365	0.999775	0.548392	0.0629157	0.858538	0.365552	0.21702	0.634259	0.409815	0.167618	0.560508	0.617016	0.0374343	0.293902
Meiob	-0.12095	0.810724	0.999775	0.168403	0.725768	0.99524	0.490818	0.294517	0.705682	0.580526	0.217798	0.619495	0.616952	0.193908	0.590963
Tax1bp3	0.0287798	0.886438	0.999775	0.174308	0.385357	0.99524	0.388453	0.0527503	0.352209	0.462109	0.0213359	0.23812	0.61687	0.00211406	0.0581263
Vcan	0.364401	0.284413	0.999775	0.508996	0.128669	0.978673	0.220929	0.51574	0.839811	-0.135118	0.699685	0.911784	0.616778	0.0685127	0.385647
Ccser1	0.706353	0.493493	0.999775	-0.527974	0.647029	0.99524	0.915889	0.360908	NA	0.932456	0.357282	NA	0.616167	0.557544	0.8499
Adam4l1	0.250695	0.445066	0.999775	0.426568	0.183785	0.99524	0.632095	0.047045	0.336992	0.440064	0.175042	0.572898	0.615954	0.057071	0.354949
Snx22	0.60816	0.263304	0.999775	0.714632	0.178691	0.99524	-0.20683	0.720092	0.919857	-0.164401	0.778651	0.937281	0.615944	0.261783	0.658956
Wnt6	-0.222583	0.785887	0.999775	-1.11564	0.213766	0.99524	0.26189	0.733602	NA	-0.359347	0.665344	NA	0.615851	0.421643	0.776797
Olr336	-0.0154228	0.995004	0.999775	1.28836	0.591633	0.99524	-0.19048	0.938357	NA	0.556571	0.821225	NA	0.615822	0.802159	NA
Wdr19	0.312664	0.175661	0.999775	0.152636	0.507726	0.99524	0.488237	0.0326379	0.286427	0.278355	0.228703	0.634985	0.615773	0.00735387	0.118384
Ly6i	0.561654	0.820128	0.999775	-0.22103	0.928699	0.99524	1.21791	0.614459	NA	-0.0205046	0.993377	NA	0.615715	0.802749	NA
Olr1	-0.0228945	0.95927	0.999775	-0.322589	0.47292	0.99524	0.290947	0.510848	0.837802	0.342162	0.440877	0.78751	0.615484	0.16417	0.557729
Acaa1b	0.112761	0.663718	0.999775	0.407485	0.115933	0.964833	0.567937	0.0284305	0.271417	0.696084	0.00724078	0.140259	0.615293	0.0176245	0.202292
Cxcr4	0.446071	0.311841	0.999775	0.381858	0.385456	0.99524	0.343654	0.435405	0.800108	0.469591	0.287012	0.685801	0.614993	0.163074	0.556409
LOC688452	0.433951	0.180777	0.999775	0.412302	0.199035	0.99524	0.309799	0.338063	0.74051	0.575598	0.0737594	0.412754	0.614807	0.0573472	0.356074
Myom1	0.333459	0.368459	0.999775	0.778654	0.0334676	0.753335	0.69407	0.0585789	0.371889	0.876329	0.0169588	0.213909	0.614663	0.0963768	0.450615
Il12a	-1.21073	0.301444	0.999775	-0.393184	0.700242	0.99524	-0.167936	0.866519	NA	0.606937	0.521481	NA	0.613886	0.520872	NA
Padi2	0.614969	0.299957	0.999775	0.841176	0.143127	0.99524	0.904077	0.114769	0.487487	0.430334	0.474894	0.802091	0.613537	0.306239	0.699616
Tp53inp1	-0.104815	0.844005	0.999775	-0.0482852	0.927747	0.99524	0.133518	0.801984	0.947369	0.257705	0.628389	0.876919	0.612842	0.24963	0.647928
Abcc5	0.17498	0.483854	0.999775	0.226224	0.364805	0.99524	0.366465	0.141967	0.535382	0.425216	0.0885678	0.440559	0.612419	0.0141512	0.17602
Vom2r60	0.561653	0.839464	0.999775	0.907285	0.741235	0.99524	-0.767555	0.7819	NA	-0.0205045	0.994099	NA	0.611934	0.825039	NA
Aanat	-0.0154229	0.99564	0.999775	0.356045	0.899616	0.99524	-0.19048	0.946194	NA	0.556571	0.843677	NA	0.611433	0.828236	NA
Fabp3	0.0668164	0.841757	0.999775	0.296814	0.366843	0.99524	0.988457	0.0022198	0.0746394	0.81158	0.0128156	0.187715	0.611231	0.063552	0.372295
Tmem120a	0.30096	0.185778	0.999775	0.849733	0.000183021	0.13183	0.921828	4.93098e-05	0.00882646	0.759551	0.000830569	0.0380064	0.610966	0.00720744	0.117315
Cep290	0.255157	0.388093	0.999775	0.0588275	0.842226	0.99524	0.187379	0.52578	0.845974	0.530945	0.0718274	0.410654	0.610333	0.0385859	0.296672
Ptk2b	0.249078	0.264209	0.999775	0.0997771	0.654406	0.99524	0.618938	0.00528083	0.12128	0.436103	0.0501838	0.354898	0.610287	0.00610573	0.107833
Psmb9	0.317938	0.206078	0.999775	-0.0292616	0.907378	0.99524	0.514493	0.0406315	0.317147	0.254884	0.310827	0.705028	0.610121	0.0152247	0.183558
Pcdhb2	-0.770088	0.382187	0.999775	0.574189	0.436364	0.99524	-0.719452	0.398089	NA	-0.546602	0.519938	NA	0.609403	0.420036	0.775715
Cchcr1	0.0427644	0.837773	0.999775	0.230083	0.266337	0.99524	0.588578	0.00425603	0.108597	0.636863	0.00203051	0.0653846	0.609071	0.00325173	0.0751156
Tlr10	0.82838	0.0566454	0.999775	0.107628	0.808355	0.99524	0.110232	0.804175	0.947744	0.140816	0.753229	0.930278	0.608855	0.167191	0.561111
Zbtb8b	-0.0759184	0.891468	0.999775	-0.310268	0.577274	0.99524	-0.33516	0.548088	0.85528	0.287469	0.601775	0.864212	0.608775	0.266864	0.664677
Me2	0.167966	0.539119	0.999775	0.053832	0.843764	0.99524	0.487697	0.0731232	0.409338	0.355086	0.193367	0.595564	0.608326	0.0256645	0.244479
Tmem138	0.0514187	0.88553	0.999775	0.304096	0.387965	0.99524	0.287753	0.414778	0.787702	0.548127	0.119639	0.496348	0.608207	0.0847285	0.427072
Phex	-0.592496	0.857258	0.999775	-0.221028	0.946504	0.99524	0.380914	0.907926	NA	-0.0205032	0.995034	NA	0.607843	0.853444	NA
Iqgap1	0.0127406	0.960349	0.999775	-0.018119	0.943597	0.99524	0.466751	0.0680559	0.397657	0.377444	0.140368	0.530728	0.607601	0.0175871	0.202292
Igsf21	-0.0154216	0.996339	0.999775	-0.798103	0.812278	0.99524	0.38088	0.909748	NA	-0.0205036	0.995132	NA	0.607461	0.856408	NA
Chn1	0.297332	0.6314	0.999775	0.956055	0.11704	0.967292	0.894913	0.142994	0.536618	0.355067	0.566354	0.849182	0.607385	0.3253	0.714079
Pcp4l1	-0.217201	0.519682	0.999775	0.689198	0.0370167	0.776219	0.399711	0.228664	0.644557	0.16771	0.616156	0.871589	0.606867	0.0680844	0.384105
Fabp4	-0.631258	0.284055	0.999775	-0.267742	0.648953	0.99524	-0.165161	0.778834	0.940305	-0.11791	0.841158	0.958201	0.605676	0.302594	0.696183
Mapk15	-0.870035	0.141837	0.999775	0.0539254	0.91642	0.99524	-0.0322769	0.950458	0.988063	0.0811719	0.876448	0.966928	0.605517	0.228928	0.629761
Trim69	0.262596	0.291917	0.999775	0.258669	0.293764	0.99524	0.228147	0.356194	0.750383	0.291638	0.241104	0.645429	0.605348	0.0140327	0.175423
Lig1	-0.233786	0.400885	0.999775	-0.0790312	0.769241	0.99524	0.645482	0.0119783	0.180445	0.708552	0.0061287	0.126653	0.605196	0.0211126	0.222963
Cdh3	-0.119927	0.721817	0.999775	-0.0198493	0.951716	0.99524	-0.22143	0.50797	0.836274	0.168903	0.606623	0.86659	0.605151	0.059116	0.360457
Fbxo5	0.268261	0.33292	0.999775	0.355108	0.19483	0.99524	0.588441	0.0306853	0.281076	0.866868	0.0014115	0.0540276	0.605024	0.0277944	0.254837
Arl11	0.302705	0.399722	0.999775	0.382109	0.286529	0.99524	0.498838	0.163937	0.566724	0.724894	0.0430563	0.328166	0.604391	0.0922472	0.44197
Gfra2	1.03378	0.17167	0.999775	0.924652	0.218366	0.99524	0.0946398	0.907043	0.976174	0.886485	0.246023	0.650807	0.603935	0.446135	0.788733
Hcn2	0.264078	0.575375	0.999775	0.2223	0.632624	0.99524	0.913524	0.039924	0.314941	0.469068	0.311167	0.70509	0.603443	0.192636	0.590622
LOC497938	0.853461	0.394092	0.999775	0.859049	0.383353	0.99524	0.700477	0.483431	NA	0.847001	0.397417	NA	0.60294	0.560279	0.851728
Dpysl3	0.174052	0.600753	0.999775	0.248428	0.449089	0.99524	0.475055	0.144856	0.539986	0.279768	0.398002	0.763058	0.60282	0.0662813	0.380608
Evi2b	0.388616	0.25027	0.999775	0.105486	0.755128	0.99524	0.68456	0.0420016	0.322618	0.471264	0.163021	0.555855	0.602699	0.074394	0.402031
Cspg5	-0.295183	0.672112	0.999775	-0.222797	0.745509	0.99524	0.0295146	0.965358	0.990252	0.830526	0.21107	0.614698	0.602625	0.370053	0.747457
Mid1	0.218728	0.536126	0.999775	-0.0169909	0.961746	0.99524	0.260289	0.455066	0.810651	0.80988	0.0175867	0.2175	0.602325	0.0832184	0.423893
Nrip3	0.119239	0.71954	0.999775	-0.218889	0.510852	0.99524	0.200037	0.544986	0.854401	0.513753	0.119291	0.495904	0.602258	0.0680008	0.383807
Lrtomt	-0.0383542	0.946543	0.999775	-0.638283	0.285411	0.99524	0.275031	0.615844	0.883465	0.0206452	0.971013	0.991856	0.601876	0.271339	0.667942
Eln	0.386302	0.188892	0.999775	0.756481	0.00982639	0.555511	0.234489	0.425088	0.795315	0.475251	0.105863	0.472677	0.601834	0.0405761	0.302992
Serhl2	0.76867	0.0950592	0.999775	0.527612	0.251948	0.99524	0.682147	0.138196	0.529478	1.04775	0.0225813	0.243922	0.601711	0.192821	0.590751
Syce3	0.293016	0.738644	0.999775	-0.931087	0.348539	0.99524	0.424452	0.6197	NA	0.783021	0.352996	NA	0.600234	0.487254	0.812789
Scn4a	-0.0969843	0.957644	0.999775	-0.269529	0.882824	0.99524	0.764992	0.658528	NA	-0.607384	0.7446	NA	0.600185	0.734513	NA
Rbbp8	0.222845	0.183562	0.999775	-0.00144226	0.993133	0.998631	0.310418	0.0631285	0.382479	0.416307	0.0127875	0.187715	0.600154	0.000328684	0.0208798
Slc27a3	0.161343	0.61718	0.999775	0.161214	0.613486	0.99524	0.515065	0.101705	0.463676	0.225369	0.483603	0.807797	0.600147	0.0590104	0.360166
Btnl2	-0.676008	0.739734	0.999775	-0.881616	0.664837	0.99524	-1.42814	0.482791	NA	-0.189475	0.924294	NA	0.599683	0.757591	NA
Nxpe3	0.13163	0.760596	0.999775	0.429292	0.304619	0.99524	0.293652	0.486928	0.826391	0.434264	0.304876	0.700575	0.599604	0.155801	0.547881
Afap1l1	-0.0124726	0.956041	0.999775	0.307526	0.170495	0.99524	0.281486	0.210133	0.625982	0.343369	0.127045	0.508012	0.599593	0.00759816	0.121182
Ppp1r18	0.271881	0.226919	0.999775	0.306894	0.171562	0.99524	0.657182	0.00334402	0.0939611	0.278279	0.216265	0.618386	0.598251	0.00773942	0.122756
Prokr1	0.12956	0.827189	0.999775	0.267484	0.64475	0.99524	0.777512	0.169667	0.576708	0.131189	0.82499	0.95313	0.59823	0.302881	0.696559
Coch	0.0760624	0.909408	0.999775	-0.0188389	0.977331	0.996174	-0.594403	0.394046	0.77656	0.497428	0.444018	0.788866	0.598163	0.35831	0.738017
Fxyd3	0.21112	0.694159	0.999775	0.414649	0.424333	0.99524	0.329043	0.529739	0.847805	0.15482	0.773981	0.935448	0.598057	0.254624	0.65233
Rab7b	0.176185	0.614887	0.999775	-0.0187752	0.95722	0.99524	0.00881943	0.979907	0.993506	0.58379	0.0933693	0.449561	0.597505	0.0864602	0.429233
Appl2	0.153537	0.454554	0.999775	0.216346	0.291343	0.99524	0.430722	0.03555	0.300276	0.173029	0.399373	0.764007	0.597402	0.0035715	0.0789853
Zfp93	0.24517	0.721901	0.999775	-0.0315018	0.963795	0.99524	0.246863	0.715645	0.918573	-0.223686	0.757053	0.930897	0.596834	0.3764	0.749997
Paqr5	0.739775	0.131756	0.999775	-0.201985	0.695777	0.99524	0.574062	0.241954	0.658686	0.629286	0.202674	0.605979	0.596736	0.231848	0.632356
Fam110a	-0.0469562	0.872424	0.999775	0.133656	0.645257	0.99524	0.475719	0.099929	0.460755	0.256954	0.377082	0.747563	0.596416	0.0396819	0.300535
Pwwp2b	0.292899	0.365355	0.999775	0.121092	0.707755	0.99524	0.624593	0.0497969	0.34466	0.468155	0.145616	0.535901	0.596347	0.0638059	0.372693
Lrrc1	0.0254484	0.954085	0.999775	0.223583	0.603005	0.99524	0.0857725	0.843573	0.959261	0.0464391	0.916162	0.976662	0.595824	0.165074	0.558952
Dok4	0.301152	0.188829	0.999775	0.308165	0.171509	0.99524	0.558806	0.0118049	0.178717	0.493439	0.0287265	0.270634	0.5958	0.00842711	0.130181
Hip1r	0.086722	0.654035	0.999775	0.143549	0.45728	0.99524	0.390669	0.0428376	0.325876	0.28252	0.143791	0.535236	0.595528	0.00203398	0.0564032
Actl7b	0.00140325	0.997304	0.999775	0.200297	0.619715	0.99524	0.310542	0.439597	0.801982	0.362496	0.37053	0.743234	0.595471	0.138891	0.525214
Grid2ip	0.44108	0.61451	0.999775	0.422638	0.623553	0.99524	1.05392	0.199989	0.615547	1.38511	0.0889195	0.440934	0.59525	0.495249	0.817547
Tbx6	0.486436	0.42374	0.999775	0.949522	0.098611	0.932988	1.28041	0.0231273	0.247085	1.1845	0.0387848	0.313593	0.594978	0.328261	0.716016
Mmd	0.340798	0.246989	0.999775	0.483015	0.0964237	0.932988	0.547053	0.0595851	0.374244	0.474804	0.105095	0.471482	0.594795	0.0424211	0.309342
Mir92a1	-0.29217	0.784315	0.999775	0.516584	0.598883	0.99524	-0.491604	0.645941	NA	-0.317102	0.766714	NA	0.594334	0.551992	0.847738
Clec12a	0.258164	0.384332	0.999775	0.128232	0.664881	0.99524	0.574218	0.0502445	0.345645	0.467376	0.113437	0.486012	0.59294	0.0446356	0.317701
Clic2	0.368658	0.122678	0.999775	0.259361	0.277201	0.99524	0.431422	0.0705368	0.403465	0.434744	0.0686544	0.401954	0.592403	0.0130866	0.169352
Rab3d	0.0365055	0.900002	0.999775	0.138662	0.63071	0.99524	0.546451	0.0566015	0.365687	0.208577	0.471215	0.800337	0.592308	0.0397111	0.300573
Cyp3a2	0.401928	0.365578	0.999775	-0.371449	0.404702	0.99524	0.163618	0.712735	0.917639	-0.155867	0.726682	0.92175	0.592239	0.182378	0.577536
[truncated: 12,411 more rows]
