# Supplementary material for: A toxicogenomic approach for the risk assessment of the food contaminant acetamide
Source: Toxicol Appl Pharmacol. 2020 Feb 1;388:114872. doi: 10.1016/j.taap.2019.114872 (PMC7014822; doi:10.1016/j.taap.2019.114872)
Supplement: Supplementary Table S8 — RNA-seq fold changes for female rats treated with acetamide for 28 days in experiment B. [file mmc9.xlsx]

## Sheet: Exp B - Females - Day 29
Gene	300			500			750			1000			1500
	Log2FC 300mg/kg-d	P value 300mg/kg-d	FDR 300mg/kg-d	Log2FC 500mg/kg-d	P value 500mg/kg-d	FDR 500mg/kg-d	Log2FC 750mg/kg-d	P value 750mg/kg-d	FDR 750mg/kg-d	Log2FC 1000mg/kg-d	P value 1000mg/kg-d	FDR 1000mg/kg-d	Log2FC 1500mg/kg-d	P value 1500mg/kg-d	FDR 1500mg/kg-d
Ifit1	5.4858	0.00493081	0.999641	6.035	0.00197865	0.130684	6.27498	0.00129738	0.0570899	-1.47254	0.470608	0.727855	7.60289	9.7032e-05	0.00154748
Iqcf3	-0.602135	0.700919	0.999641	1.52411	0.277316	0.709158	0.9195	0.530252	NA	0.373879	0.806177	NA	5.22364	4.68493e-05	0.000874265
Slc5a9	1.17377	0.516493	0.999641	1.48222	0.402833	0.792898	0.536376	0.772503	NA	1.3082	0.461539	NA	5.03462	0.00197627	0.0147781
Adgrg2	-0.221121	0.826904	0.999641	0.337509	0.725545	0.926242	0.689722	0.462553	0.760014	1.86889	0.0352347	0.202978	4.99973	4.94491e-09	6.30102e-07
Dupd1	-0.0250634	0.987943	0.999641	-0.0445038	0.978593	0.994508	2.11746	0.173892	NA	2.73834	0.0660755	NA	4.57205	0.00119997	0.0101731
Acot1	1.83438	0.071937	0.999641	3.02878	0.00295274	0.153287	1.88034	0.065087	0.333091	2.57151	0.0116163	0.113694	4.5518	7.87592e-06	0.000230521
Pinlyp	-0.0251461	0.996113	0.999641	-0.0445862	0.993107	NA	-0.0427942	0.993384	NA	0.983548	0.848867	NA	4.22377	0.406578	NA
Cd300lb	2.86274	0.0516397	0.999641	2.0496	0.184692	0.63015	1.64506	0.303208	NA	1.93649	0.209665	NA	4.14721	0.00303231	0.0201861
Capn9	-0.025077	0.992693	0.999641	-0.0445173	0.987029	NA	0.534351	0.845286	NA	0.983626	0.719442	NA	4.14084	0.11142	NA
Gbp4	0.492473	0.417349	0.999641	0.454953	0.453784	0.820951	0.655805	0.279389	0.624799	1.10826	0.0664389	0.280834	4.04699	1.46812e-11	4.51716e-09
Mmp20	-0.0251268	0.996116	0.999641	-0.0445669	0.99311	NA	-0.0427749	0.993387	NA	-0.170574	0.973635	NA	3.93157	0.439997	NA
Wfdc6a	2.75816	0.0570449	0.999641	3.4996	0.0152582	0.295457	3.40074	0.0184544	NA	-0.793324	0.620704	0.824597	3.85382	0.00739158	0.0389331
Fam25a	1.6798	0.133056	0.999641	1.14875	0.320981	0.739764	1.66719	0.135862	NA	3.11465	0.00312151	NA	3.82822	0.000226441	0.00292743
Lrr1	0.749416	0.55552	0.999641	2.10556	0.0716067	0.476698	2.04704	0.0806145	NA	1.27898	0.290503	NA	3.82278	0.00061808	0.00618816
Sct	-0.0250571	0.98768	0.999641	-0.0444974	0.978123	NA	0.533169	0.742391	NA	1.36995	0.368639	NA	3.81787	0.00541698	NA
Sgol2	1.56293	0.0106908	0.999641	2.16164	0.000275712	0.0511486	2.92163	4.77908e-07	0.000581827	2.41554	3.79538e-05	0.00431327	3.74973	4.30812e-11	1.15632e-08
Prr11	1.18852	0.0516722	0.999641	2.10231	0.000398532	0.0603331	2.62116	8.27676e-06	0.00283401	2.56695	1.23501e-05	0.00218691	3.69442	1.83197e-10	3.72748e-08
Psrc1	1.47869	0.229158	0.999641	2.6126	0.0227371	0.337048	3.13739	0.00531039	NA	2.09393	0.0731862	NA	3.68993	0.000816929	0.00762245
Exo1	1.22102	0.0531213	0.999641	0.862404	0.180807	0.624948	2.55898	2.0182e-05	0.00514265	2.44475	4.61027e-05	0.00463385	3.64198	5.61451e-10	9.19832e-08
Atp4a	1.12909	0.491193	0.999641	1.10965	0.498685	NA	1.11288	0.497262	NA	0.983644	0.548685	NA	3.63855	0.0100652	NA
LOC100363294	1.80557	0.13986	0.999641	1.82356	0.13456	0.576701	3.04137	0.00650841	NA	3.28636	0.0028001	NA	3.61822	0.000805295	0.0075474
Btnl2	1.80723	0.475623	0.999641	0.532562	0.835932	NA	-0.0427223	0.986745	NA	-0.170523	0.94713	NA	3.60009	0.139191	NA
Efcab11	0.526738	0.694491	0.999641	2.80735	0.0119957	0.271679	1.86507	0.112087	NA	2.77661	0.0126395	NA	3.59164	0.000912934	0.00831528
Rrm2	0.704249	0.314114	0.999641	1.47716	0.0309578	0.37229	1.95463	0.00398551	0.0959763	1.88287	0.00549756	0.0744434	3.59012	7.53257e-08	5.58961e-06
Epha10	0.55201	0.787833	0.999641	0.532569	0.795135	NA	0.534361	0.794461	NA	1.87733	0.343185	NA	3.579	0.0565349	NA
Meox1	0.552011	0.769589	0.999641	0.532571	0.777485	NA	1.50894	0.417896	NA	1.91261	0.288985	NA	3.56956	0.0350457	NA
Xkr5	0.769411	0.222375	0.999641	1.12263	0.0692778	0.470314	2.02525	0.000703228	0.0425706	2.31455	9.13457e-05	0.00691703	3.52962	1.1797e-09	1.75081e-07
Rtkn2	1.65716	0.23462	0.999641	2.87142	0.0207126	0.324384	3.24216	0.00756152	NA	2.5251	0.045254	NA	3.51259	0.00292895	0.0196326
Got1l1	0.552016	0.742516	0.999641	-0.0445017	0.978871	NA	0.534367	0.75047	NA	3.08289	0.0389069	NA	3.48481	0.0174223	NA
Ndc80	0.944395	0.0979113	0.999641	1.64098	0.00329704	0.163107	2.46611	7.35241e-06	0.00277794	2.46688	7.02676e-06	0.001526	3.48318	1.44991e-10	3.10011e-08
Pbk	1.15063	0.0273078	0.999641	1.94997	0.000134497	0.0332027	2.29193	6.38183e-06	0.0027407	2.31644	4.82406e-06	0.0014732	3.48185	3.47813e-12	1.56702e-09
Melk	0.881957	0.144322	0.999641	1.32102	0.0261933	0.353778	2.14133	0.00023673	0.0235804	2.16584	0.000192351	0.0113536	3.44772	1.64637e-09	2.36011e-07
Kcnq3	2.11252	0.106697	0.999641	2.08443	0.111656	0.55105	1.10143	0.44183	NA	3.09495	0.0122931	NA	3.44172	0.00464748	0.0279314
Car13	2.04893	0.106026	0.999641	1.83046	0.155415	0.598612	2.46912	0.0447038	NA	2.69286	0.0256216	NA	3.43971	0.00313072	0.0206427
Mlf1	-0.0250576	0.988099	0.999641	-0.621575	0.711383	NA	0.53593	0.749619	NA	2.1779	0.149898	NA	3.42205	0.0182053	NA
Ube2c	0.796212	0.119924	0.999641	1.52581	0.00225764	0.138253	2.22111	6.50345e-06	0.0027407	2.356	1.56524e-06	0.000783298	3.41	2.04106e-12	1.07283e-09
Slc41a3	0.291477	0.637114	0.999641	0.718395	0.238505	0.683162	0.840442	0.166655	0.49861	1.104	0.0668617	0.281615	3.38445	8.98783e-09	9.96987e-07
Fam83d	1.30934	0.0248031	0.999641	2.15261	0.000155609	0.0370378	2.56673	5.5186e-06	0.0027407	2.79715	6.40835e-07	0.000433883	3.37884	1.35906e-09	1.99354e-07
Myt1l	2.92149	0.0805528	0.999641	3.49192	0.0334532	0.382951	1.11338	0.541827	NA	0.983634	0.590038	NA	3.37366	0.0389834	0.130896
Racgap1	1.23102	0.10461	0.999641	1.31354	0.0817182	0.497172	1.70877	0.0212094	NA	1.78117	0.0155135	0.132267	3.34605	2.4066e-06	9.17197e-05
Ttk	0.635205	0.241917	0.999641	1.08289	0.0434558	0.414671	1.78608	0.00074577	0.0435825	1.95795	0.00020623	0.0119884	3.26448	3.98179e-10	7.17575e-08
Zdhhc19	-0.0250674	0.989867	0.999641	1.71049	0.37609	NA	1.10965	0.573885	NA	1.91865	0.311605	NA	3.26089	0.0703655	NA
Anxa8	-0.706271	0.502142	0.999641	0.465694	0.62434	0.891786	-0.0687998	0.944472	NA	1.34635	0.138148	NA	3.24441	0.000205935	0.0027346
Pdpn	1.12909	0.474927	0.999641	3.12241	0.0241261	NA	2.44029	0.0898335	NA	1.53657	0.316934	NA	3.24425	0.0170591	NA
Cdca3	0.9211	0.0869532	0.999641	1.60122	0.00255632	0.145261	2.03498	0.000115408	0.0159593	1.76705	0.000829501	0.0268104	3.24141	5.30462e-10	8.80496e-08
H19	-0.135072	0.856691	0.999641	-0.122329	0.87002	0.969734	1.32048	0.0733585	0.350733	0.567998	0.443134	0.708891	3.2387	9.86357e-06	0.000274678
Fgf23	-0.0250582	0.990282	0.999641	-0.621575	0.762544	0.939409	-0.0402906	0.98437	NA	1.39899	0.469602	NA	3.22355	0.0842087	0.220484
Cdk1	0.680868	0.13414	0.999641	1.4935	0.000903902	0.0954056	2.08814	3.15618e-06	0.00216139	2.03375	5.59243e-06	0.00152362	3.21863	5.07036e-13	3.99766e-10
Cthrc1	0.552014	0.743458	0.999641	2.07654	0.191968	NA	1.11302	0.509163	NA	2.20567	0.15866	NA	3.20965	0.030558	NA
Ccna2	1.12134	0.0145097	0.999641	1.56793	0.000558486	0.0733885	1.75409	0.000107855	0.0159593	2.04117	5.83695e-06	0.00152362	3.19344	7.77724e-13	5.16368e-10
Depdc1b	1.54422	0.0273488	0.999641	2.01907	0.00312602	0.159011	2.14809	0.00157906	NA	2.28127	0.000705512	0.0243127	3.18363	1.22703e-06	5.39336e-05
Celf5	1.10248	0.250629	0.999641	0.224638	0.826531	0.957777	-1.02115	0.395233	NA	0.948484	0.323209	NA	3.17061	0.000364281	0.00416112
Ckap2	0.60946	0.22676	0.999641	1.44102	0.00362061	0.169281	2.34317	1.74382e-06	0.00144651	2.12031	1.53866e-05	0.00246396	3.15959	8.52175e-11	2.03686e-08
Defb1	-1.17921	0.603378	0.999641	-1.19865	0.597421	NA	-1.19685	0.597969	NA	1.09739	0.614298	NA	3.1314	0.13592	NA
Prc1	0.457173	0.290976	0.999641	1.35261	0.00158053	0.117285	1.69276	7.35728e-05	0.0126015	1.973	3.60942e-06	0.00120138	3.12351	1.72754e-13	1.67638e-10
Ltk	-0.0449799	0.961265	0.999641	0.514194	0.56526	0.871485	1.17919	0.175115	NA	1.02989	0.236545	0.530521	3.10877	0.000196531	0.00266556
Aurkb	0.94035	0.0328507	0.999641	1.39299	0.00143793	0.115809	1.86576	1.75774e-05	0.00484764	2.00651	3.6532e-06	0.00120138	3.09991	5.67524e-13	4.06388e-10
Kntc1	0.73971	0.10849	0.999641	1.29538	0.00439296	0.185413	2.14239	1.84823e-06	0.00144651	2.16767	1.33933e-06	0.000700715	3.0893	3.86824e-12	1.6266e-09
Knstrn	0.511789	0.317309	0.999641	1.61424	0.00119474	0.112475	2.16202	1.23234e-05	0.00375077	2.11814	1.8068e-05	0.00284881	3.08344	3.07458e-10	5.87664e-08
Espnl	-0.896887	0.355795	0.999641	-1.25353	0.222419	0.669485	0.924715	0.246637	NA	1.82454	0.0162325	NA	3.06362	3.02587e-05	0.000630931
Cenpt	0.916402	0.0724079	0.999641	1.6468	0.00100765	0.100885	2.15938	1.37844e-05	0.00408203	1.88655	0.000150241	0.00944905	3.05593	4.89264e-10	8.45489e-08
Rims2	0.438577	0.660685	0.999641	1.14305	0.223239	0.670833	1.1522	0.219279	NA	2.02826	0.0224624	NA	3.05478	0.000377951	0.00426844
Kif18b	0.925297	0.0205737	0.999641	1.24693	0.00162628	0.117905	1.96599	4.63286e-07	0.000581827	1.62194	3.41298e-05	0.00409202	3.04983	2.10309e-15	8.84349e-12
Nefl	0.15172	0.861046	0.999641	2.0405	0.00629834	0.211016	0.966703	0.225304	NA	2.87918	6.91098e-05	0.00580623	3.04489	2.22613e-05	0.000505992
Rbm20	1.9802	0.101592	0.999641	0.92612	0.481038	0.831902	2.38356	0.0438877	NA	2.81654	0.0149013	NA	3.03774	0.00784787	0.040842
Cep55	0.686246	0.121372	0.999641	1.22398	0.00457395	0.186529	1.48002	0.000540067	0.0371589	1.49122	0.000460783	0.0194359	3.02024	2.42154e-13	2.18198e-10
Hrk	1.06786	0.0663162	0.999641	1.73205	0.00267849	0.148288	0.757665	0.194761	0.530846	1.48073	0.0103547	0.106601	3.01393	1.35177e-07	9.02256e-06
Sidt1	-0.809434	0.280968	0.999641	-0.221041	0.76179	0.939392	0.39594	0.579552	0.828146	1.08144	0.123644	0.38453	3.01182	1.26712e-05	0.000334408
Ccnb1	0.653354	0.137758	0.999641	1.29399	0.00305324	0.155938	1.9656	6.11878e-06	0.0027407	1.77407	4.49783e-05	0.00458142	3.00805	3.47291e-12	1.56702e-09
Neil3	-0.782592	0.526334	0.999641	0.548219	0.602202	0.884038	0.938718	0.357814	NA	0.939922	0.35306	NA	3.00733	0.00129744	0.010775
Kl	1.12908	0.589707	0.999641	-0.0445118	0.983039	NA	1.88667	0.354264	NA	2.69857	0.169674	NA	2.99727	0.122794	NA
Ect2	0.615564	0.22844	0.999641	1.52179	0.00249145	0.144168	1.75484	0.000471527	0.0358786	1.78511	0.00036706	0.0177744	2.99689	1.61894e-09	2.34746e-07
Top2a	0.628035	0.150316	0.999641	1.19898	0.00581851	0.210154	1.50664	0.000518521	0.036788	1.64401	0.000149407	0.00944905	2.97517	5.6536e-12	2.30065e-09
Troap	0.725292	0.110599	0.999641	1.42361	0.00146741	0.115809	1.72722	0.00010567	0.0158607	1.88425	2.18009e-05	0.0031366	2.97243	1.34405e-11	4.3475e-09
RGD1565410	2.16362	0.470325	0.999641	1.10962	0.716184	NA	-0.0427345	0.988829	NA	-0.170535	0.955441	NA	2.96642	0.314824	NA
Ube2t	0.0555775	0.923119	0.999641	1.2457	0.0211032	0.327467	2.18956	3.20539e-05	0.00780477	2.00335	0.000144188	0.00924052	2.9643	1.07845e-08	1.16051e-06
Mybl2	0.333118	0.470292	0.999641	0.686428	0.133402	0.575534	1.73154	0.000120527	0.0163038	2.55511	1.09206e-08	2.51392e-05	2.95879	3.21964e-11	9.02572e-09
MGC109340	2.53576	0.00714741	0.999641	2.05239	0.0325869	0.378138	1.98059	0.0398558	NA	1.91241	0.0465765	NA	2.95503	0.00136917	0.0111794
Klra17	0.676243	0.237171	0.999641	1.71603	0.00236997	0.14163	1.35915	0.0164468	0.176501	1.70408	0.00251762	0.0471951	2.94447	1.45655e-07	9.57002e-06
Cd300e	0.182009	0.789552	0.999641	1.19935	0.0627852	0.457808	0.483164	0.469378	NA	1.05044	0.103457	0.351653	2.94089	1.80958e-06	7.43579e-05
Fsd2	-0.0250588	0.98678	0.999641	2.32655	0.0784401	NA	1.08178	0.459929	NA	1.9442	0.147831	NA	2.93592	0.0205907	NA
Nuf2	0.33861	0.420443	0.999641	1.46033	0.000287626	0.0525855	1.79493	7.09222e-06	0.00277534	1.8893	2.05316e-06	0.000815457	2.93413	7.12569e-14	8.98906e-11
B3galnt1	-0.453102	0.458691	0.999641	-0.018233	0.97569	0.993665	0.524733	0.371457	0.702243	0.353528	0.547509	0.780316	2.93268	2.1255e-07	1.27076e-05
Sapcd2	1.00809	0.0767652	0.999641	1.76377	0.00132694	0.115114	1.8663	0.000653545	0.0403249	2.20913	4.27877e-05	0.00456907	2.93172	3.2753e-08	2.90971e-06
Slc4a5	0.560188	0.512069	0.999641	1.62141	0.0423478	0.410305	1.65332	0.0382081	NA	2.42925	0.00168689	0.0382207	2.91258	0.000134917	0.00199061
Kif22	0.483396	0.268334	0.999641	0.943086	0.0296453	0.369176	1.47037	0.000651358	0.0403249	1.66281	0.000110847	0.00775486	2.90883	1.00574e-11	3.52428e-09
Ppl	0.0203379	0.963363	0.999641	0.628155	0.154176	0.597545	0.0754266	0.864656	0.950591	0.771639	0.079628	0.31028	2.89454	3.83185e-11	1.05084e-08
Nusap1	0.534349	0.228659	0.999641	1.27814	0.00335273	0.163933	1.60543	0.000211823	0.0221042	1.76399	4.36899e-05	0.00456907	2.89425	1.20812e-11	4.01064e-09
Abcb1b	0.485075	0.352696	0.999641	0.950596	0.068303	0.467809	1.71483	0.000995593	0.0502706	3.33609	1.45287e-10	1.67225e-06	2.89383	2.69814e-08	2.48445e-06
Mcm5	1.05468	0.0244504	0.999641	0.62536	0.183925	0.628955	2.03777	1.21957e-05	0.00375077	1.95921	2.59333e-05	0.00347084	2.8919	4.68943e-10	8.21627e-08
Cenpw	0.702955	0.250348	0.999641	0.96303	0.108545	0.543361	1.53677	0.00830319	NA	1.90202	0.000868385	0.0272346	2.88949	2.00677e-07	1.21126e-05
Dclk3	1.23115	0.345161	0.999641	1.73459	0.171879	0.618247	0.926034	0.485799	NA	2.69969	0.0277024	NA	2.88276	0.017882	0.0748199
Hmmr	0.363066	0.471361	0.999641	1.26726	0.010765	0.26011	1.60003	0.00123618	0.0554254	1.57469	0.0014608	0.0355471	2.87992	4.47085e-09	5.87497e-07
Hif3a	-0.54134	0.742367	0.999641	-0.56078	0.73346	0.928971	-1.13607	0.490282	NA	-0.18697	0.90766	NA	2.87976	0.0394338	0.132197
Rnase10	0.739798	0.439536	0.999641	0.669768	0.485192	0.834029	1.59182	0.0850922	NA	1.11271	0.234179	NA	2.87691	0.00133825	0.0109981
Serpinb10	1.53685	0.294227	0.999641	1.10511	0.467763	NA	1.08425	0.476732	NA	-0.170506	0.913536	NA	2.87491	0.0318262	NA
Lgals5	-0.456433	0.520215	0.999641	-0.215482	0.759981	0.938537	0.470228	0.499747	0.781873	-0.698744	0.326161	0.617148	2.86764	2.79006e-05	0.000594928
Gpnmb	0.474534	0.207015	0.999641	0.697254	0.0636546	0.457937	0.866788	0.0211155	0.196972	1.70795	5.44457e-06	0.00152362	2.85799	2.70186e-14	4.2605e-11
Pla2g7	-0.20585	0.661851	0.999641	0.996926	0.0280161	0.363185	0.709816	0.120109	0.433658	1.11967	0.0131789	0.120692	2.83792	1.58167e-10	3.32546e-08
Kif2c	0.473495	0.27625	0.999641	1.28472	0.00261864	0.148135	1.68613	7.11212e-05	0.012569	1.80495	1.99524e-05	0.00298249	2.83309	1.42222e-11	4.48534e-09
Depdc1	0.348913	0.568761	0.999641	0.960143	0.104738	0.535478	1.26922	0.0299256	0.230959	1.20704	0.0384479	0.212451	2.83134	4.5828e-07	2.42907e-05
RGD1624210	1.12909	0.559869	0.999641	2.46086	0.176657	NA	1.10969	0.566536	NA	0.983637	0.611503	NA	2.82947	0.111772	NA
Btc	1.26452	0.361327	0.999641	2.26002	0.0838802	0.50412	-0.0436665	0.977197	NA	2.57194	0.0456062	NA	2.8128	0.026901	0.10074
RT1-M5	0.552019	0.70356	0.999641	2.68361	0.0284895	0.364338	-0.0427066	0.976515	NA	2.55413	0.0371223	NA	2.81064	0.0191037	0.0783973
Gria3	0.412811	0.263149	0.999641	0.734627	0.0445565	0.41806	1.61127	7.70245e-06	0.00280386	2.05159	9.97505e-09	2.51392e-05	2.80141	3.45066e-15	1.08825e-11
Plk1	0.688023	0.0905747	0.999641	1.12317	0.00521258	0.198411	1.48991	0.000190941	0.0215347	1.71953	1.49777e-05	0.00246396	2.80062	1.00864e-12	6.362e-10
Diaph3	0.22831	0.667647	0.999641	1.0998	0.0320366	0.376646	1.3792	0.00674927	0.121832	1.60462	0.00148482	0.0359038	2.78883	1.86963e-08	1.85711e-06
Chaf1b	1.18686	0.0164526	0.999641	1.02347	0.0395618	0.400932	2.14624	8.88633e-06	0.00295053	2.14243	8.79956e-06	0.0017179	2.78288	5.43818e-09	6.53358e-07
Asf1b	0.577177	0.199175	0.999641	0.697076	0.118857	0.558329	1.43316	0.00103252	0.0516591	1.482	0.000654099	0.023436	2.7825	6.36713e-11	1.60643e-08
Gdf3	-0.0250531	0.987296	0.999641	-0.621571	0.692808	NA	1.52657	0.278705	NA	-0.170502	0.913706	NA	2.77754	0.0362057	NA
Pbx4	0.926247	0.445161	0.999641	1.55431	0.179641	0.623261	1.71729	0.134607	NA	2.25312	0.0431604	NA	2.76013	0.0114403	0.054296
Cysrt1	0.552012	0.760256	0.999641	1.10965	0.539612	NA	2.06603	0.230272	NA	2.30152	0.172657	NA	2.74509	0.0949306	NA
Mis18a	0.0256315	0.97039	0.999641	0.536712	0.416339	0.801773	1.35567	0.0312957	NA	2.04054	0.000844153	0.0270436	2.7347	5.18065e-06	0.000168873
Spag5	0.246485	0.584666	0.999641	1.17043	0.00778027	0.231482	1.39429	0.00145829	0.0598446	1.60959	0.000220941	0.0125272	2.73165	2.27332e-10	4.55205e-08
Lif	-1.17921	0.492219	0.999641	-1.19865	0.485111	NA	-0.0410347	0.980926	NA	0.786717	0.628213	NA	2.7313	0.0677045	NA
Clspn	0.157436	0.813827	0.999641	1.0901	0.0799306	0.495823	1.31785	0.0321618	NA	1.31757	0.0311284	0.188772	2.72591	2.96373e-06	0.000108755
Bub1b	0.484184	0.350034	0.999641	1.12214	0.027725	0.362436	1.47185	0.00367708	0.0926201	1.74521	0.000532914	0.0209392	2.72193	4.91019e-08	4.02221e-06
Hist1h1a	0.552014	0.776779	0.999641	-0.0445033	0.981764	NA	1.70355	0.371524	NA	0.983642	0.613414	NA	2.71599	0.130519	NA
Uhrf1	0.689049	0.287149	0.999641	0.318571	0.625856	0.892405	1.10026	0.0864289	0.377777	1.65268	0.00929304	0.100847	2.71066	1.65418e-05	0.000410036
Espl1	0.528066	0.167969	0.999641	1.12306	0.00265419	0.148153	1.58121	1.81866e-05	0.00486027	1.48222	5.78655e-05	0.00524435	2.70081	6.80927e-14	8.98906e-11
Tyrp1	0.552014	0.740782	0.999641	1.53423	0.327963	0.740284	1.84098	0.231126	NA	3.24912	0.0247409	NA	2.69669	0.0648616	0.184967
LOC300308	-0.0250659	0.988431	0.999641	2.09257	0.200395	NA	2.38725	0.136983	NA	2.94518	0.0581891	NA	2.69188	0.0840271	NA
LOC681766	1.20876	0.272123	0.999641	1.19952	0.275418	0.707708	1.92746	0.0653364	NA	1.56484	0.140194	NA	2.68565	0.00724062	0.0384106
Rp1	1.38265	0.288102	0.999641	1.00773	0.445929	0.816496	-0.508222	0.731835	NA	1.79867	0.159084	NA	2.68548	0.0316988	0.113249
Clec4b2	1.77662	0.180083	0.999641	0.9076	0.519946	0.850976	-0.619781	0.682605	NA	1.38511	0.303311	NA	2.67728	0.0336249	0.11809
Olr337	1.12909	0.49044	0.999641	2.37094	0.115782	NA	2.36232	0.117372	NA	0.983642	0.547991	NA	2.6769	0.066093	NA
Cenpf	0.468776	0.324604	0.999641	1.42274	0.00247635	0.144168	1.68305	0.000334211	0.0281688	1.55344	0.000928965	0.028513	2.66883	1.03325e-08	1.12366e-06
Pttg1	0.293326	0.492107	0.999641	1.49988	0.000245058	0.0475601	1.64978	5.19445e-05	0.0104916	1.6951	3.00578e-05	0.00380181	2.66057	2.92603e-11	8.38906e-09
Iqgap3	0.524009	0.271558	0.999641	1.05071	0.0268335	0.356696	0.890375	0.0609381	0.322748	1.62672	0.000582005	0.0219635	2.66011	1.66803e-08	1.67797e-06
Ska1	0.797285	0.0568571	0.999641	0.897566	0.0308014	0.37173	1.57131	9.39731e-05	0.0149226	1.56225	9.56177e-05	0.00699298	2.64419	9.22612e-12	3.32536e-09
Svop	-1.29631	0.279925	0.999641	1.47167	0.0901021	0.516133	0.822349	0.368745	NA	1.58615	0.0636574	NA	2.6417	0.00113717	0.00978542
Doc2a	0.0911909	0.894968	0.999641	0.831066	0.212245	0.659964	0.972182	0.142561	0.464167	0.783539	0.23818	0.531908	2.64019	3.48311e-05	0.000706452
Cxcl17	0.955457	0.392415	0.999641	1.48817	0.175458	0.619481	0.805317	0.473278	NA	1.8005	0.0978358	NA	2.63338	0.0140479	0.0623337
Kifc1	0.506172	0.19073	0.999641	1.10534	0.00384086	0.173073	1.77319	2.92921e-06	0.00213969	1.76719	3.07527e-06	0.00110614	2.62831	2.82196e-12	1.36919e-09
Hhatl	1.12909	0.500319	0.999641	1.62764	0.320435	NA	2.73335	0.0718193	NA	1.59618	0.325805	NA	2.61907	0.0813932	NA
Mastl	0.364301	0.498011	0.999641	0.697431	0.189537	0.63772	1.3942	0.00771007	0.128388	1.67852	0.00124015	0.0329656	2.61798	3.53985e-07	1.95856e-05
Gucy2c	-0.723858	0.260981	0.999641	-0.616178	0.335632	0.74499	-0.667775	0.298053	0.642333	-0.356637	0.571132	0.795291	2.60747	1.34334e-05	0.000350129
Mki67	0.477307	0.156256	0.999641	1.07516	0.00134935	0.115114	1.4376	1.76969e-05	0.00484764	1.65079	8.04066e-07	0.00046274	2.59208	8.11993e-15	2.04866e-11
Myh3	-0.0250562	0.987071	0.999641	1.07561	0.473826	NA	1.07617	0.473046	NA	0.95754	0.523401	NA	2.58583	0.0508513	NA
Hmx1	0.55202	0.744886	0.999641	1.13099	0.492624	NA	-0.0427057	0.979917	NA	0.945573	0.568205	NA	2.58544	0.0842097	NA
Ramp3	0.0492587	0.949625	0.999641	-0.660888	0.422558	0.80402	0.745842	0.320093	NA	0.416145	0.582518	0.800571	2.58237	0.000289212	0.00349464
Dlgap5	0.378507	0.319138	0.999641	0.831603	0.0262955	0.354778	1.36002	0.00023549	0.0235804	1.45037	8.21854e-05	0.00656912	2.56866	1.47755e-12	8.87586e-10
Ns5atp9	-0.32467	0.619522	0.999641	0.537898	0.375844	0.775688	1.09238	0.0636162	NA	1.44739	0.0121573	0.116512	2.56453	4.54661e-06	0.000155015
Eppin	-1.14313	0.435316	0.999641	0.680713	0.605516	0.885192	0.291147	0.831282	NA	-0.711506	0.627276	NA	2.56301	0.0306873	0.110606
Ly6c	0.202846	0.742298	0.999641	-0.0592954	0.923573	0.982934	0.358611	0.560583	0.819744	1.10961	0.0705199	0.290406	2.56289	2.76731e-05	0.000593319
Tectb	2.50381	0.0343501	0.999641	3.31172	0.00349608	0.168332	2.92231	0.0113341	NA	3.17443	0.0051409	NA	2.56286	0.0265002	0.0998158
Cdca2	0.543276	0.210869	0.999641	0.70547	0.102426	0.532036	1.47609	0.000514544	0.036788	1.58389	0.000183601	0.0111704	2.55793	1.00149e-09	1.50402e-07
Casc5	-0.291646	0.596476	0.999641	0.730808	0.155137	0.598178	1.35321	0.00695644	0.124141	1.19645	0.0171034	0.138927	2.54075	1.66348e-07	1.04402e-05
Creb5	0.473742	0.633796	0.999641	1.29233	0.162597	0.609262	1.57525	0.0831745	NA	1.33613	0.144365	NA	2.53934	0.00325133	0.0212736
Pdcd1lg2	2.58833	0.171902	0.999641	2.01879	0.294257	NA	-0.619788	0.761592	NA	-0.747589	0.714402	NA	2.53617	0.177976	NA
Il22ra1	0.956637	0.40955	0.999641	0.236683	0.847153	0.96363	-1.02636	0.458366	NA	0.624291	0.595318	NA	2.5318	0.0184561	0.0766119
Fshr	0.552016	0.747356	0.999641	2.35631	0.138744	NA	1.73412	0.296954	NA	-0.17051	0.920741	NA	2.53043	0.1029	NA
Col17a1	1.83948	0.0286236	0.999641	1.24416	0.15431	0.597785	2.04159	0.0139865	NA	2.01683	0.0146953	NA	2.5262	0.00168983	0.0130666
Fam89a	-0.0282814	0.957558	0.999641	0.23864	0.652625	0.903476	0.030128	0.954762	0.98293	1.55187	0.00320783	0.0539797	2.52438	1.55129e-06	6.54498e-05
Cpeb1	0.934075	0.404701	0.999641	1.38138	0.204251	0.653813	-0.121523	0.921791	NA	1.59941	0.134723	NA	2.50358	0.0151865	0.0661524
Wnt7a	-0.0167259	0.987304	0.999641	0.665279	0.507451	0.844786	1.86399	0.0519488	NA	1.32406	0.172484	NA	2.50357	0.00783699	0.0408022
Birc5	0.248401	0.551519	0.999641	0.745394	0.0692893	0.470314	1.24416	0.00216575	0.0726143	1.42505	0.000412194	0.0186561	2.50174	3.26987e-10	6.15664e-08
Ercc6l	0.488485	0.312779	0.999641	0.962725	0.0422871	0.410032	1.23453	0.00862043	0.13482	1.54413	0.000886942	0.0276659	2.501	4.17493e-08	3.55856e-06
Sec14l5	1.46064	0.345462	0.999641	1.121	0.481063	NA	1.91338	0.201795	NA	0.96022	0.547464	NA	2.48891	0.0832583	NA
Cdkn3	0.522225	0.20961	0.999641	1.77022	8.24698e-06	0.00743112	2.00838	3.67471e-07	0.000581827	1.75973	8.80592e-06	0.0017179	2.48571	1.80985e-10	3.72748e-08
Dsg3	0.0207526	0.985819	0.999641	0.818361	0.452	0.819258	0.75902	0.487332	NA	1.53946	0.138354	NA	2.4815	0.0134307	0.060424
Rhcg	0.950173	0.188857	0.999641	0.137098	0.856047	0.96541	0.820307	0.259105	NA	1.24857	0.0790324	0.308779	2.47742	0.000325249	0.00381321
Fignl1	1.21562	0.0116753	0.999641	0.806297	0.0999348	0.528779	1.74046	0.00023932	0.0236237	1.66321	0.00043851	0.0191184	2.46939	1.03723e-07	7.30984e-06
Ddias	0.414365	0.406833	0.999641	0.488274	0.326006	0.739764	1.64873	0.00054455	0.0371589	1.62762	0.000619647	0.0226417	2.46831	1.28786e-07	8.6879e-06
Polq	0.379088	0.410996	0.999641	1.03431	0.0198168	0.320088	1.35446	0.00199326	0.0708905	1.39789	0.0013244	0.0342559	2.46831	5.28217e-09	6.46938e-07
Aloxe3	0.247996	0.707992	0.999641	1.05629	0.0927505	0.518451	0.739986	0.247114	NA	1.39867	0.0231193	0.163154	2.46765	3.48886e-05	0.000706452
Odf3b	0.533712	0.295986	0.999641	0.0604971	0.907213	0.978947	0.862956	0.0880119	0.381439	1.07745	0.0318126	0.190852	2.46441	5.54395e-07	2.77528e-05
Slc36a3	0.415938	0.774829	0.999641	0.603892	0.672862	0.908364	0.666389	0.639777	NA	0.198815	0.891902	NA	2.45827	0.0593695	0.174525
Rsad2	-0.0869044	0.853406	0.999641	-0.326178	0.488458	0.836593	0.687405	0.142748	0.464203	1.01804	0.0297853	0.185013	2.45412	1.53717e-07	9.89357e-06
Lgals3bp	0.270233	0.436782	0.999641	0.302232	0.384434	0.781411	0.511495	0.140971	0.462183	0.97706	0.00490611	0.0696691	2.45088	1.66867e-12	9.56832e-10
Irf7	0.205615	0.694746	0.999641	-0.162297	0.756783	0.937758	0.415799	0.427415	0.741622	0.676031	0.196894	0.48507	2.44756	2.96565e-06	0.000108755
Traip	0.657757	0.135001	0.999641	0.811411	0.0617339	0.455956	1.3113	0.00183592	0.0686558	1.44103	0.000521924	0.020715	2.44099	9.66821e-10	1.46945e-07
LOC316124	-0.0250669	0.991675	0.999641	-0.0445073	0.98522	NA	1.11434	0.642707	NA	0.983637	0.682231	NA	2.44089	0.28743	NA
Kif23	0.399752	0.386958	0.999641	0.531017	0.248117	0.690339	1.10836	0.014415	0.166202	1.06775	0.0181839	0.143497	2.43956	3.71432e-08	3.20932e-06
Tuba8	1.10379	0.445324	0.999641	1.10728	0.442732	NA	1.10252	0.44459	NA	1.94256	0.142012	NA	2.43581	0.0553091	NA
Cib2	0.436395	0.467883	0.999641	0.146401	0.811776	0.954741	0.725409	0.217519	NA	0.587429	0.318263	0.610161	2.43538	7.81995e-06	0.000229796
Adh6a	1.55265	0.079277	0.999641	1.0674	0.242873	0.686505	1.72758	0.0483252	NA	1.64701	0.0591343	NA	2.43385	0.00371163	0.0235643
Tnfrsf8	0.842732	0.247323	0.999641	0.971958	0.178772	0.622813	0.573905	0.437504	NA	1.49045	0.0342708	0.200001	2.43324	0.000385632	0.00434352
Irg1	0.294031	0.740627	0.999641	-1.99343	0.0678198	0.46711	-0.973231	0.314056	NA	0.249186	0.778064	NA	2.43085	0.00371886	0.0235847
Hist1h2bd	-0.602132	0.753439	0.999641	0.510938	0.785808	NA	1.20239	0.506301	NA	-0.74758	0.696549	NA	2.42966	0.159963	NA
Aire	-0.0251068	0.996119	0.999641	-0.0445469	0.993113	NA	-0.0427549	0.993391	NA	-0.170554	0.973639	NA	2.42863	0.634748	NA
Lgals12	2.41672	0.154456	0.999641	1.6227	0.362529	NA	1.11336	0.53954	NA	0.98364	0.587926	NA	2.42359	0.146783	NA
Cdc20	0.470978	0.167666	0.999641	1.21818	0.000319485	0.0543321	1.64481	1.09202e-06	0.00108775	1.52761	5.966e-06	0.00152362	2.4195	5.79864e-13	4.06388e-10
Kif20b	0.535183	0.145683	0.999641	1.01058	0.00554926	0.205194	1.36777	0.000161744	0.0201389	1.33943	0.000216361	0.0123283	2.41292	1.68603e-11	5.06412e-09
Alpk3	1.99679	0.0759535	0.999641	1.35123	0.246443	0.689072	0.699616	0.569087	NA	1.91701	0.0874584	NA	2.41278	0.0273266	0.101719
Pde6b	1.811	0.0530124	0.999641	1.80315	0.0539228	0.439594	0.774035	0.437459	NA	1.90703	0.039548	NA	2.41247	0.00774943	0.0404297
Abca13	0.886849	0.324823	0.999641	0.603935	0.508742	0.845459	1.02671	0.250738	NA	1.06159	0.231524	NA	2.40856	0.00465258	0.0279487
Hsd3b5	3.51902	0.030624	0.999641	0.53246	0.767515	0.940479	0.900166	0.60872	NA	2.03277	0.223031	NA	2.40452	0.144244	0.312789
Atg9b	-1.15666	0.314502	0.999641	0.035779	0.972552	0.992215	-0.511978	0.635471	NA	-1.28714	0.262246	NA	2.38998	0.0130195	0.0594431
Plk4	0.60204	0.166992	0.999641	1.10864	0.00982736	0.249971	1.04577	0.0150415	0.169356	1.50163	0.000410981	0.0186561	2.38667	1.29943e-08	1.35474e-06
Tmem171	0.236036	0.694982	0.999641	0.84759	0.146295	0.592081	1.37119	0.0167128	0.178468	1.28969	0.0241814	0.166368	2.38427	1.93249e-05	0.000460538
Il20rb	1.53041	0.264264	0.999641	1.4649	0.287408	NA	2.28044	0.0773708	NA	1.3516	0.325783	NA	2.3837	0.0585227	NA
Htr1b	0.492987	0.743023	0.999641	0.830688	0.567063	NA	0.904301	0.530527	NA	1.12973	0.420318	NA	2.37502	0.0688723	NA
Oas2	0.465265	0.283797	0.999641	0.512909	0.237089	0.681869	0.439258	0.311641	0.653522	1.24637	0.00386361	0.0604214	2.37426	3.27122e-08	2.90971e-06
Lama5	-0.0158705	0.960855	0.999641	0.0638104	0.843403	0.962694	0.577606	0.0725458	0.348986	1.21376	0.000151053	0.00944905	2.36445	1.27848e-13	1.34401e-10
Dntt	1.12908	0.591277	0.999641	0.532565	0.800048	NA	2.33636	0.244264	NA	2.19323	0.274533	NA	2.3596	0.234049	NA
Mcm3	0.666445	0.0872403	0.999641	0.397293	0.309475	0.734164	1.58963	3.92858e-05	0.00827797	1.58901	3.8998e-05	0.00435358	2.35757	8.97947e-10	1.38141e-07
Bard1	0.0920268	0.862148	0.999641	0.491285	0.344503	0.751757	0.921436	0.0718101	0.34723	1.18801	0.0189087	0.146657	2.35591	1.95186e-06	7.86668e-05
Parpbp	0.2906	0.522276	0.999641	0.917969	0.0371445	0.395759	0.807201	0.0681321	0.339329	1.42124	0.000991836	0.029311	2.35127	2.6714e-08	2.47792e-06
Cenpq	0.125824	0.794104	0.999641	0.619337	0.184845	0.630154	1.29358	0.00434775	0.0994538	1.31435	0.00358234	0.057749	2.34487	9.28451e-08	6.69281e-06
Dhrs9	0.477288	0.640871	0.999641	1.12323	0.246187	0.689072	1.30143	0.174074	NA	-0.904071	0.452268	NA	2.34234	0.00950783	0.047221
Mrgprx2	-0.0250731	0.991975	0.999641	1.10964	0.656229	NA	1.11443	0.654779	NA	1.45319	0.556836	NA	2.32582	0.331423	NA
Nrg4	1.30886	0.0581804	0.999641	1.44837	0.0357261	0.390203	0.60286	0.387885	0.714505	1.06544	0.123495	0.384509	2.32519	0.000671766	0.00662057
Tnfsf15	1.74186	0.156338	0.999641	1.89821	0.118179	0.557932	0.908207	0.4905	NA	1.94908	0.104995	NA	2.32117	0.0472015	0.14931
Rasl11b	-0.0843147	0.892978	0.999641	0.268841	0.65909	0.905072	0.296818	0.625624	NA	0.979562	0.0926226	0.335315	2.3134	3.51716e-05	0.000711041
Glyatl3	1.12908	0.643408	0.999641	0.532565	0.827149	NA	0.534357	0.826577	NA	0.983633	0.686725	NA	2.30994	0.323417	NA
Klra22	1.32904	0.280823	0.999641	1.63674	0.179246	0.623087	0.0785352	0.95254	NA	1.77857	0.141387	NA	2.30895	0.052646	0.16151
Thegl	0.00250301	0.996875	0.999641	0.769216	0.199377	0.648398	0.769973	0.198989	NA	1.60291	0.00501246	0.0702859	2.30314	3.54115e-05	0.000714247
Syce3	1.71335	0.113841	0.999641	1.54406	0.158179	0.60194	1.38991	0.20884	NA	2.22589	0.0336191	NA	2.2996	0.0264874	0.0998158
Cdc6	0.0231913	0.966096	0.999641	0.809926	0.123877	0.563047	1.50887	0.00347293	0.091571	1.05182	0.0432661	0.224827	2.29849	5.88388e-06	0.000187437
Rbp7	-0.229718	0.710182	0.999641	0.0860242	0.887324	0.975306	-0.0994432	0.871149	0.953078	-0.124069	0.83873	0.933003	2.29481	5.81415e-05	0.00104332
Trem1	0.279023	0.729014	0.999641	0.115546	0.886491	0.975121	-0.228703	0.780603	NA	0.988562	0.209513	0.501224	2.28817	0.00309481	0.020491
Wnt6	-0.00178365	0.998711	0.99981	-0.323906	0.777747	0.945039	0.651277	0.527417	NA	0.532014	0.605494	NA	2.28016	0.0142669	0.0630394
Pou2f3	-0.0250689	0.991616	0.999641	-0.0445092	0.985114	NA	0.534359	0.82276	NA	2.49248	0.275139	NA	2.27995	0.318416	NA
Vsx2	0.868568	0.533429	0.999641	2.77371	0.0255662	0.350976	1.9657	0.126143	NA	1.12769	0.40219	NA	2.27965	0.0680231	0.191474
Pou5f1	1.79794	0.059895	0.999641	1.27478	0.196628	0.64478	1.62495	0.0919404	NA	0.63164	0.540507	NA	2.27754	0.0134122	0.0603903
Sema3b	-0.652965	0.313853	0.999641	0.0539647	0.92986	0.983334	0.0584999	0.92398	NA	0.511378	0.38954	0.670095	2.27634	5.64823e-05	0.00101789
Oasl2	0.463701	0.199686	0.999641	0.425533	0.239293	0.683424	0.859005	0.0172665	0.181564	1.56599	1.33819e-05	0.00229888	2.27252	2.46489e-10	4.85852e-08
Nat3	1.53169	0.229242	0.999641	1.87964	0.130556	0.570746	1.27366	0.326465	NA	0.36903	0.792935	NA	2.27208	0.0582938	0.172288
Itga10	-0.0250556	0.988096	0.999641	1.48869	0.347602	NA	-0.042704	0.979713	NA	0.406573	0.808706	NA	2.26923	0.128751	NA
Vom1r100	2.12564	0.3868	0.999641	0.532559	0.832667	NA	1.11446	0.65833	NA	0.983627	0.696364	NA	2.26809	0.349932	NA
Tspan1	1.10535	0.496842	0.999641	1.11111	0.493635	NA	-0.619783	0.710423	NA	1.36232	0.386832	NA	2.26258	0.127046	NA
Pcdha12	1.21535	0.349278	0.999641	1.91577	0.119935	0.55912	1.68093	0.178891	NA	2.5796	0.0296946	NA	2.25749	0.0581842	0.172138
Trim59	-0.458729	0.260013	0.999641	0.599493	0.123122	0.561902	1.02787	0.00751154	0.127827	0.747006	0.0528686	0.250525	2.25726	1.91936e-09	2.72052e-07
Tm4sf19	0.92002	0.288993	0.999641	1.06583	0.214745	0.662086	0.583929	0.510276	NA	0.431228	0.627446	NA	2.25175	0.00553987	0.0316342
RGD1311946	-0.124479	0.813914	0.999641	-0.15963	0.762802	0.939409	-0.407339	0.442522	0.749633	0.0540238	0.918393	0.967671	2.24056	1.7884e-05	0.000435533
Mst1r	-0.427809	0.527921	0.999641	-0.148805	0.823133	0.957609	0.310475	0.633591	NA	0.0566831	0.931011	0.972611	2.23397	0.000309826	0.00368028
Aqp7	0.375857	0.403924	0.999641	0.610852	0.170499	0.617923	0.206815	0.648381	0.861977	0.549465	0.216497	0.507592	2.23373	1.73389e-07	1.07221e-05
RGD1306626	1.51217	0.223904	0.999641	1.73829	0.154621	0.597785	1.88975	0.118086	NA	2.35731	0.0442089	NA	2.23131	0.0559342	0.168122
Gfi1b	-0.594871	0.71162	0.999641	0.349058	0.817121	0.956265	1.23541	0.387092	NA	0.794335	0.584308	NA	2.22612	0.103631	0.252961
Mir143	0.552016	0.734669	0.999641	2.3385	0.107549	NA	1.18526	0.450473	NA	2.55241	0.0746589	NA	2.22403	0.12227	NA
Stk32c	2.38653	0.0222185	0.999641	1.19768	0.265684	0.702057	1.20328	0.26346	NA	3.28784	0.0014121	0.0351779	2.22159	0.032789	0.116091
Fam83b	0.545309	0.621867	0.999641	0.777692	0.471536	0.829047	0.501936	0.650605	NA	-0.185837	0.875096	NA	2.21926	0.0234737	0.0915649
Mcm6	0.872581	0.0277461	0.999641	0.534648	0.178478	0.622774	1.76341	7.93279e-06	0.00280386	1.6266	3.78105e-05	0.00431327	2.21461	1.89192e-08	1.86458e-06
Cacng6	-0.025055	0.990228	0.999641	-0.621572	0.761255	NA	-0.0427034	0.983346	NA	0.406573	0.842467	NA	2.21385	0.243785	NA
Wnt11	1.12909	0.516911	0.999641	1.10965	0.524154	NA	1.11318	0.522685	NA	1.96366	0.233637	NA	2.20545	0.169858	NA
Rad51	0.162209	0.804459	0.999641	0.0444286	0.946356	0.98687	0.762066	0.225831	NA	0.790708	0.205056	0.494772	2.20422	0.000201065	0.00269546
Trim9	-0.0251037	0.996119	0.999641	-0.0445438	0.993114	NA	-0.0427519	0.993391	NA	-0.170551	0.973639	NA	2.1992	0.667407	NA
Sp6	2.90077	0.0318901	0.999641	3.08245	0.021183	NA	2.63558	0.0547766	NA	2.25884	0.105709	NA	2.19746	0.111609	NA
Rad54l	0.548246	0.128608	0.999641	0.613942	0.0871127	0.511636	1.34696	9.94146e-05	0.015342	1.2114	0.0004653	0.019546	2.19321	5.76752e-11	1.48484e-08
Snap91	1.26799	0.419443	0.999641	0.535525	0.745897	NA	0.843062	0.601191	NA	0.740244	0.645661	NA	2.19237	0.141527	NA
Cdkn1a	-0.400691	0.453902	0.999641	0.465288	0.384075	0.781354	0.407263	0.446163	0.751746	1.36538	0.0106024	0.107803	2.18867	4.17644e-05	0.000798485
Lekr1	0.741306	0.334149	0.999641	1.63028	0.0235092	0.341626	1.83651	0.00992805	NA	2.24613	0.00126344	NA	2.18754	0.00160486	0.0125591
Wdr93	0.970266	0.203578	0.999641	0.631103	0.420854	0.803585	1.27092	0.0884611	NA	1.06691	0.154787	NA	2.18607	0.00191086	0.0143656
Nek2	-0.0614207	0.913452	0.999641	1.01827	0.0528809	0.438013	1.17464	0.0245525	0.210997	1.17276	0.0240135	0.165933	2.18379	1.39204e-05	0.000362073
Bmp3	1.19407	0.540229	0.999641	-0.621576	0.75539	NA	1.36586	0.478946	NA	-0.170507	0.931896	NA	2.18348	0.236923	NA
Spc25	0.266471	0.441636	0.999641	0.980967	0.00332662	0.163719	1.27446	0.000116523	0.0159593	1.29182	8.6997e-05	0.00672037	2.18138	1.19855e-11	4.01064e-09
Fut7	0.717877	0.0708202	0.999641	1.08647	0.00563387	0.205547	0.883817	0.0252307	0.213807	0.559068	0.159595	0.434985	2.17746	1.23962e-08	1.3141e-06
Pkmyt1	0.604911	0.0780268	0.999641	0.948991	0.00544164	0.203471	1.7085	4.57842e-07	0.000581827	1.69742	5.29432e-07	0.00040625	2.17511	1.1062e-10	2.49192e-08
Alpl	0.273459	0.698629	0.999641	0.464114	0.510862	0.846849	-0.487129	0.491664	0.777557	-0.0591568	0.933289	0.973638	2.16711	0.00207851	0.0152978
Ccnb2	0.217559	0.598079	0.999641	0.919679	0.0230245	0.337737	1.07129	0.00791718	0.130058	1.18951	0.00305393	0.0527788	2.16344	4.7514e-08	3.94335e-06
Cdh19	-0.0250618	0.991826	0.999641	1.7274	0.465324	NA	-0.619786	0.799993	NA	-0.17051	0.944432	NA	2.16106	0.353148	NA
LOC499469	1.10176	0.448556	0.999641	0.53258	0.722746	NA	2.0611	0.121682	NA	1.33768	0.338549	NA	2.15649	0.0963745	NA
Dmrtc2	-0.0251019	0.995818	0.999641	-0.0445421	0.992579	NA	-0.0427501	0.992878	NA	0.406522	0.932354	NA	2.14725	0.650811	NA
Lrtm2	2.03899	0.0700806	0.999641	1.70698	0.135495	0.579019	1.19823	0.310413	NA	0.852249	0.478223	NA	2.14433	0.0523712	0.160863
Radil	-0.595456	0.677434	0.999641	-0.614896	0.667525	0.907006	-0.110757	0.936332	NA	1.38506	0.249993	NA	2.1367	0.0646365	0.184633
Rrlt	-0.0250577	0.988562	0.999641	1.45371	0.381547	NA	0.530621	0.761384	NA	0.935438	0.584551	NA	2.13434	0.17622	NA
Mpz	-0.0251105	0.996118	0.999641	-0.0445506	0.993113	NA	0.534312	0.917547	NA	-0.170558	0.973638	NA	2.13344	0.676885	NA
Lgals4	-0.225329	0.848397	0.999641	-0.0819952	0.943655	0.986265	1.62471	0.120234	NA	0.0604677	0.957443	NA	2.13033	0.0370809	0.126221
Insl6	0.552006	0.822509	0.999641	0.532566	0.828661	NA	0.534357	0.828094	NA	1.55992	0.520952	NA	2.12806	0.369658	NA
Arhgap11a	0.184681	0.581899	0.999641	0.681417	0.040135	0.40434	1.1047	0.000816289	0.045633	1.25995	0.000127946	0.00852523	2.1277	7.08718e-11	1.75303e-08
Mns1	0.154422	0.820849	0.999641	0.744634	0.256123	0.695669	0.801365	0.22038	NA	0.699088	0.284291	0.578433	2.12478	0.00060375	0.00608818
Slc4a3	0.156023	0.807598	0.999641	0.503561	0.416734	0.801998	0.54803	0.375148	NA	0.940648	0.114604	0.371054	2.12013	0.000169996	0.00238014
Wfdc11	-0.0250545	0.987782	0.999641	0.532582	0.744787	NA	0.5358	0.743199	NA	0.406574	0.803746	NA	2.11988	0.144838	NA
Kcnc4	1.56491	0.409368	0.999641	2.08702	0.255188	NA	2.14332	0.241314	NA	0.406561	0.832144	NA	2.11672	0.240432	NA
Tpx2	0.378883	0.229001	0.999641	0.762163	0.0149787	0.292955	1.28539	3.72613e-05	0.00816544	1.20565	0.000108894	0.0076894	2.11146	9.19596e-12	3.32536e-09
Eme1	0.536307	0.228783	0.999641	0.807115	0.0655757	0.461886	1.00239	0.020978	0.196972	1.05427	0.014379	0.127509	2.10901	3.85216e-07	2.11282e-05
Prss22	0.975091	0.195377	0.999641	-0.272154	0.751472	0.935447	1.51343	0.0369552	NA	1.44441	0.0457423	NA	2.10676	0.00248634	0.0174445
Tubb6	-0.37221	0.353558	0.999641	0.330399	0.40803	0.797289	0.56042	0.160078	0.488756	0.813659	0.0410884	0.218943	2.10601	1.13823e-07	7.93306e-06
Clstn2	1.50245	0.311831	0.999641	1.53584	0.299134	NA	-0.0427068	0.978509	NA	1.93294	0.175317	NA	2.10413	0.132162	NA
Kif11	0.390253	0.304281	0.999641	0.682488	0.0708654	0.476168	1.00212	0.00772256	0.128401	1.38581	0.000211717	0.0121237	2.09947	1.63996e-08	1.67797e-06
Trip13	0.217782	0.7008	0.999641	0.0564262	0.921362	0.982032	0.900844	0.100542	0.404363	1.37374	0.0106936	0.108539	2.09579	7.37685e-05	0.00126264
Lrguk	0.598688	0.604151	0.999641	-1.02633	0.448322	0.817371	0.714493	0.531512	NA	0.795428	0.479127	NA	2.08579	0.0461093	0.146724
Hs6st2	1.90679	0.122937	0.999641	1.50093	0.23679	0.681739	2.06905	0.0908027	NA	1.13309	0.38105	NA	2.08396	0.0830889	0.218505
Cenpi	-0.130284	0.802709	0.999641	0.619174	0.211472	0.659179	1.21645	0.0117193	0.153164	0.849288	0.0812611	0.314064	2.07378	9.35683e-06	0.000263474
Dsn1	0.258012	0.499209	0.999641	0.576967	0.124111	0.563047	1.46021	5.89702e-05	0.0111403	1.34622	0.000211016	0.0121237	2.07252	6.21471e-09	7.32697e-07
Nol3	-0.30455	0.529921	0.999641	0.496392	0.288911	0.718316	0.707628	0.128157	0.446776	0.996346	0.0303546	0.186536	2.06505	4.78901e-06	0.000159111
Ankef1	-0.235152	0.730197	0.999641	1.5175	0.0142252	0.290074	0.656031	0.306194	NA	0.255356	0.694839	0.863589	2.06473	0.00066337	0.00654805
Dok7	-0.025055	0.987212	0.999641	0.960743	0.509101	NA	0.982463	0.498829	NA	1.11664	0.432952	NA	2.06139	0.124386	NA
Lef1	0.0205038	0.988413	0.999641	0.382154	0.777956	0.945046	0.405527	0.764237	NA	1.01745	0.424567	NA	2.06048	0.0866184	0.224603
Cebpe	0.443386	0.604727	0.999641	0.891682	0.282082	0.713405	0.47283	0.579559	NA	1.38311	0.0849672	NA	2.0604	0.00826812	0.0424511
Cd27	1.067	0.0540176	0.999641	0.801209	0.15459	0.597785	1.02003	0.0659931	NA	1.07411	0.0503365	0.244516	2.05923	8.32406e-05	0.00138899
Pmfbp1	1.1489	0.452266	0.999641	-0.0444986	0.977537	NA	2.11558	0.135181	NA	1.66345	0.249942	NA	2.05622	0.140497	NA
Tspan17	-0.280705	0.721647	0.999641	1.0394	0.13911	0.58275	1.22052	0.079422	NA	0.365051	0.616804	NA	2.0525	0.00205687	0.0151651
Slc25a18	1.81571	0.131627	0.999641	1.15432	0.354977	0.760664	1.57618	0.19544	NA	1.81444	0.129449	NA	2.04816	0.0820113	0.216438
Gpbar1	-0.0250642	0.990899	0.999641	1.10965	0.613567	NA	0.534364	0.807864	NA	0.98364	0.654411	NA	2.04767	0.330162	NA
Olr1738	0.552011	0.801066	0.999641	0.532571	0.807933	NA	0.534363	0.807299	NA	1.46101	0.500284	NA	2.04763	0.32859	NA
Pnpla1	1.38761	0.063667	0.999641	1.96647	0.00690428	0.219244	1.16809	0.122844	NA	1.58705	0.0309561	NA	2.04708	0.00435859	0.026575
Stmn1	0.349218	0.240941	0.999641	0.625209	0.034856	0.388866	1.04851	0.000373011	0.0302747	1.24891	2.10311e-05	0.00310343	2.04436	2.39133e-12	1.20667e-09
LOC361016	0.969627	0.44965	0.999641	-1.55567	0.295357	0.723419	-0.0380593	0.978015	NA	0.965086	0.448297	NA	2.04405	0.0926998	0.234984
Ropn1	-0.645938	0.556901	0.999641	1.28695	0.152962	0.597312	-0.310437	0.766378	NA	0.94037	0.303102	NA	2.04297	0.0173552	0.0734193
E2f7	0.529532	0.30985	0.999641	0.339356	0.52107	0.851028	0.193562	0.717921	NA	0.735833	0.147802	0.418763	2.04114	1.83724e-05	0.000445707
Mmp12	0.246086	0.646693	0.999641	0.404081	0.448825	0.817371	0.368057	0.490909	0.77695	1.15708	0.0265549	0.175156	2.04047	7.23533e-05	0.00124521
Lman1l	0.552019	0.737841	0.999641	1.76122	0.247724	NA	0.533107	0.746424	NA	1.41144	0.361668	NA	2.04041	0.166245	NA
Psca	0.282064	0.727137	0.999641	0.924875	0.228447	0.673555	0.664364	0.395571	NA	1.01704	0.179579	NA	2.03524	0.00479364	0.0284707
E2f1	0.451275	0.244802	0.999641	0.0872537	0.823473	0.957695	1.38765	0.000284052	0.0259363	1.24771	0.00110108	0.0306748	2.03248	8.40239e-08	6.16257e-06
Slc6a6	0.173169	0.706976	0.999641	0.721205	0.115838	0.554498	0.476055	0.300131	0.643927	1.42669	0.00178891	0.039439	2.02976	8.46607e-06	0.000243834
Mapk15	0.820972	0.19386	0.999641	1.56501	0.00877372	0.243179	1.41791	0.0186378	NA	1.53005	0.0100018	0.104465	2.02599	0.000426297	0.00467629
Clec7a	0.304836	0.379229	0.999641	1.23662	0.000295431	0.0532409	0.677297	0.0491393	0.291195	1.08659	0.00147551	0.0357748	2.02216	2.39128e-09	3.31495e-07
Tmem200a	0.375418	0.752097	0.999641	0.787377	0.498684	0.841293	0.583258	0.61959	NA	1.48941	0.188263	NA	2.02091	0.0700584	0.195658
Tuba3a	2.70115	0.0681469	0.999641	0.532572	0.745079	NA	2.72483	0.0651905	NA	2.61668	0.0762579	NA	2.01949	0.18104	NA
Oacyl	1.50546	0.309599	0.999641	1.55019	0.292939	NA	1.78269	0.218474	NA	1.35375	0.361158	NA	2.01461	0.150132	NA
Olig1	-0.602136	0.890721	0.999641	-0.0445041	0.991898	NA	-0.619785	0.887539	NA	-0.747584	0.864554	NA	1.99945	0.643572	NA
Kcnc2	0.528331	0.746837	0.999641	1.24441	0.422078	NA	1.45931	0.340714	NA	1.10507	0.476226	NA	1.98842	0.178565	NA
Ece2	0.347706	0.684268	0.999641	0.858715	0.290972	0.719963	1.42798	0.0675033	NA	1.34536	0.084135	NA	1.9856	0.00802725	0.0415356
Klrb1	-0.0250585	0.987309	0.999641	2.8142	0.0389982	NA	0.533283	0.734874	NA	1.91689	0.175941	NA	1.98348	0.154916	NA
Neurod4	1.07047	0.47468	0.999641	0.532579	0.729184	NA	2.42239	0.0716927	NA	1.36851	0.339824	NA	1.98141	0.142911	NA
Pdzd7	0.721453	0.548623	0.999641	0.383329	0.758133	0.938001	2.25035	0.0377391	NA	0.586252	0.625686	NA	1.98026	0.0667368	0.188891
Fcrl6	-0.0250737	0.991549	0.999641	0.532562	0.82201	NA	1.11429	0.637791	NA	3.48649	0.117162	NA	1.97946	0.386227	NA
Capg	0.403129	0.281921	0.999641	0.28279	0.450569	0.81891	0.546859	0.144124	0.465925	0.925825	0.013246	0.121001	1.97682	1.14945e-07	7.96719e-06
Zfp367	0.356182	0.342194	0.999641	0.650141	0.0804089	0.495843	1.36497	0.000198504	0.0215347	1.21334	0.000943535	0.028673	1.97625	5.20267e-08	4.20716e-06
Tbx4	-0.602134	0.764323	0.999641	-0.0444977	0.982324	NA	0.536699	0.789236	NA	1.33698	0.48908	NA	1.97269	0.291812	NA
Pqlc3	-0.373186	0.406934	0.999641	0.0867618	0.845239	0.963283	0.364786	0.40928	0.728966	0.459374	0.296837	0.590698	1.97074	5.42222e-06	0.000174493
Oas3	0.529549	0.199324	0.999641	0.403	0.329755	0.74188	0.249196	0.548209	0.810941	1.20301	0.00314464	0.053458	1.96653	1.13204e-06	5.01076e-05
Cdkn2c	0.662716	0.0141252	0.999641	0.860651	0.00127633	0.114867	1.37219	1.60959e-07	0.000533185	1.39381	8.85302e-08	0.000127373	1.96347	1.65555e-14	3.41502e-11
Fancd2	0.370556	0.289417	0.999641	0.395749	0.257188	0.695932	1.1174	0.00112546	0.0529256	1.19274	0.000482245	0.0197787	1.96342	6.0197e-09	7.16401e-07
Zdhhc11	-0.0250884	0.994987	0.999641	0.532545	0.8939	NA	-0.0427366	0.99146	NA	0.406537	0.918904	NA	1.95666	0.619962	NA
Klri2	1.81798	0.0256651	0.999641	0.821609	0.345296	0.752739	1.82838	0.0246317	NA	0.950944	0.264719	NA	1.95639	0.01415	0.0626531
Serpinb8	0.535132	0.10312	0.999641	0.566505	0.0837343	0.50412	0.696611	0.0325341	0.23989	0.811702	0.0119219	0.115777	1.95314	4.31064e-10	7.65897e-08
Vtcn1	1.06682	0.323609	0.999641	1.46908	0.162272	0.609262	1.81558	0.0786258	NA	0.870917	0.422129	NA	1.95127	0.0539443	0.164136
Rhov	1.23996	0.0731498	0.999641	1.2896	0.0612478	0.455298	0.824938	0.246507	NA	1.41282	0.0375191	NA	1.94579	0.00310826	0.0205317
Nme4	0.413166	0.662546	0.999641	1.20605	0.173791	0.618384	1.5847	0.0677852	NA	1.24084	0.157571	NA	1.94493	0.0209834	0.08406
LOC689770	1.12908	0.650546	0.999641	0.53256	0.830803	NA	2.13203	0.379452	NA	0.983628	0.693103	NA	1.94206	0.421564	NA
Coro6	0.209975	0.596419	0.999641	1.02065	0.00947563	0.24743	1.26067	0.00133044	0.0577674	1.26478	0.00127102	0.0333822	1.94006	7.03042e-07	3.38506e-05
LOC100360244	0.959504	0.49135	0.999641	1.76021	0.179818	0.623529	1.27316	0.347785	NA	1.10899	0.414836	NA	1.93836	0.129595	0.291989
RGD1563692	0.710524	0.482944	0.999641	1.26863	0.191216	0.638772	1.0292	0.296762	NA	0.531151	0.601053	NA	1.92913	0.0372598	0.126591
Clcnkb	1.09907	0.277122	0.999641	0.960516	0.346978	0.754157	1.71802	0.0761442	NA	1.71101	0.075433	NA	1.92748	0.0411017	0.13583
Kcnk10	-0.0250797	0.993818	0.999641	0.532555	0.869309	NA	-0.042728	0.989467	NA	1.45976	0.650426	NA	1.92724	0.544418	NA
Oasl	0.0805183	0.855548	0.999641	-0.0540387	0.9028	0.977556	0.311265	0.481249	0.770914	0.947023	0.0318198	0.190852	1.9271	1.21774e-05	0.000326154
Cdca5	-0.0372819	0.961235	0.999641	0.508811	0.483146	0.83252	0.474302	0.514581	NA	1.7659	0.0082338	NA	1.92364	0.00356825	0.0228843
Dram1	0.427552	0.25085	0.999641	0.394806	0.289073	0.718316	0.395902	0.287789	0.632436	0.664577	0.0728901	0.295827	1.91936	1.67451e-07	1.04574e-05
Tmem132d	-0.0250576	0.988305	0.999641	1.788	0.259646	NA	1.15651	0.485558	NA	0.406571	0.812004	NA	1.91764	0.215789	NA
Gbp5	0.55082	0.127777	0.999641	-0.118862	0.744039	0.932348	0.331489	0.360252	0.695478	0.881181	0.0145134	0.128105	1.91717	9.12444e-08	6.61522e-06
Zbp1	0.224337	0.58368	0.999641	0.0345038	0.933022	0.983617	0.556774	0.171651	0.504204	0.771473	0.0572078	0.261869	1.9161	1.88247e-06	7.63581e-05
Ctla4	1.11013	0.592283	0.999641	-0.0445029	0.983145	NA	1.74351	0.386137	NA	0.406565	0.846958	NA	1.91375	0.333663	NA
Kcnc1	0.552007	0.820306	0.999641	0.532567	0.826532	NA	0.534359	0.825958	NA	1.5773	0.5106	NA	1.91311	0.416381	NA
Slc24a2	-0.0914383	0.946484	0.999641	2.54267	0.0230964	0.338399	-0.60596	0.665811	NA	0.814122	0.504135	NA	1.91195	0.0909086	0.231866
Tnfrsf17	0.792289	0.579034	0.999641	-0.0180768	0.990546	NA	-0.587067	0.708981	NA	0.207729	0.888105	NA	1.90957	0.153261	NA
Olr1	-0.0166409	0.974943	0.999641	-0.383727	0.47347	0.830311	-0.500782	0.351579	0.687656	0.218256	0.677616	0.854444	1.90944	0.000199903	0.00269133
Isg15	-0.191776	0.735091	0.999641	-0.16982	0.764454	0.939913	0.53704	0.343054	0.678511	0.857504	0.129941	0.394447	1.9084	0.000747393	0.0071319
Ngfr	1.19808	0.0271218	0.999641	1.62655	0.00248113	0.144168	1.70265	0.00152116	0.0605993	1.62913	0.00239218	0.0456788	1.90838	0.00034565	0.00401139
Pla2g2d	-0.430508	0.627527	0.999641	0.72859	0.410522	0.799407	0.659868	0.456104	0.756392	1.09584	0.215558	0.507273	1.90685	0.0310614	0.111503
Efcab3	0.914603	0.615049	0.999641	0.543734	0.769844	NA	0.691351	0.707276	NA	-0.170505	0.928486	NA	1.90562	0.270288	NA
Abcg4	0.830495	0.170884	0.999641	1.27482	0.0291643	0.367816	0.563669	0.364028	NA	1.09333	0.0624267	NA	1.90535	0.000593321	0.00601184
Fam161a	1.15607	0.326555	0.999641	0.35405	0.779937	0.945197	1.51251	0.187944	NA	0.790353	0.509928	NA	1.90294	0.0858844	0.223624
Cd44	0.326014	0.310849	0.999641	0.233819	0.467662	0.827659	0.628502	0.0500484	0.294037	1.1515	0.000310433	0.0158804	1.90241	2.22485e-09	3.1185e-07
Lgals3	0.0936318	0.797757	0.999641	0.0692531	0.849677	0.963975	0.428942	0.240107	0.583648	0.872353	0.0168006	0.13783	1.90198	1.80776e-07	1.11243e-05
Rlbp1	-0.0250531	0.986594	0.999641	1.26183	0.347144	NA	0.498948	0.729444	NA	0.374598	0.795388	NA	1.89938	0.133258	NA
Dpysl4	-0.0250997	0.99612	0.999641	-0.0445398	0.993115	NA	-0.0427478	0.993392	NA	-0.170547	0.97364	NA	1.89613	0.711491	NA
Abhd16b	1.0678	0.487616	0.999641	1.10254	0.47113	NA	1.10387	0.470296	NA	1.3542	0.359451	NA	1.89249	0.177665	NA
Fbxo17	1.4781	0.29049	0.999641	-0.044496	0.977224	NA	1.23357	0.384969	NA	1.12332	0.428305	NA	1.88292	0.16158	NA
Foxn4	-0.15289	0.835053	0.999641	0.99034	0.127751	0.566797	1.60048	0.0104263	NA	0.571195	0.391361	NA	1.88053	0.00196412	0.0147046
Clca4	0.307911	0.713899	0.999641	0.498426	0.544927	0.861893	0.0631353	0.941478	NA	1.03585	0.185822	NA	1.8795	0.0116899	0.0552107
Liph	0.537326	0.40816	0.999641	-0.162941	0.812911	0.955006	0.847445	0.182736	NA	1.09267	0.0796887	0.31029	1.87615	0.00183468	0.0139257
Guca1a	1.12909	0.544981	0.999641	1.10965	0.551926	NA	2.80395	0.103341	NA	1.94923	0.273458	NA	1.87362	0.289143	NA
Hoxc4	5.31393	NA	NA	-0.621605	NA	NA	0.528664	NA	NA	0.968648	NA	NA	1.86976	NA	NA
Zfp365	0.878518	0.206449	0.999641	0.807944	0.247475	0.689769	1.79802	0.00577188	NA	1.66301	0.0107049	NA	1.86635	0.00349436	0.0225556
Irx3	-0.602135	0.724175	0.999641	1.12779	0.49661	NA	1.46749	0.363879	NA	1.69039	0.284725	NA	1.8642	0.228953	NA
Fbxo16	0.552012	0.837716	0.999641	0.532572	0.843355	NA	0.537553	0.841884	NA	-0.747588	0.781487	NA	1.86172	0.47389	NA
Slc6a11	0.552018	0.793345	0.999641	0.532578	0.800467	NA	-0.619784	0.76866	NA	1.00825	0.625943	NA	1.85877	0.348649	NA
RGD1563815	0.551984	0.886811	0.999641	-0.0445298	0.990838	NA	1.10535	0.775607	NA	-0.170537	0.964923	NA	1.85443	0.628573	NA
Cd163l1	0.494141	0.54607	0.999641	0.197885	0.812743	0.955006	1.06216	0.179582	NA	0.242962	0.768269	NA	1.85411	0.0148281	0.0647926
Kctd19	-0.320093	0.767873	0.999641	-0.312955	0.77229	0.942412	-0.592439	0.595496	NA	0.0253171	0.98049	NA	1.84969	0.0483198	0.151857
Pou2f2	0.902563	0.0509258	0.999641	0.886277	0.0552172	0.442388	0.459208	0.329799	0.668347	1.19046	0.00896705	0.0994323	1.84775	3.54434e-05	0.000714247
Vangl2	1.25786	0.359892	0.999641	-0.0444931	0.976608	NA	1.20059	0.383597	NA	-0.747579	0.622241	NA	1.84609	0.155325	NA
Pabpn1l	2.13627	0.25341	0.999641	2.76623	0.128688	NA	2.56182	0.162592	NA	-0.170518	0.930514	NA	1.84521	0.322538	NA
Sdcbp2	-0.0574248	0.955121	0.999641	0.478181	0.622995	0.890867	0.398183	0.684135	NA	0.196827	0.841531	NA	1.844	0.0399724	0.133329
Nlrp10	0.229737	0.802813	0.999641	0.182134	0.843612	0.962731	1.07383	0.203772	NA	1.5094	0.0635252	NA	1.84325	0.0199528	0.080986
Irgc	0.591101	0.706761	0.999641	0.911785	0.55028	NA	-0.619779	0.702787	NA	0.345773	0.827453	NA	1.84043	0.195977	NA
RGD1563482	1.3643	0.236819	0.999641	0.693078	0.568873	0.871857	1.18427	0.310044	NA	0.238082	0.85006	NA	1.83942	0.095195	0.23923
Tcf19	0.341742	0.292729	0.999641	0.535484	0.097269	0.526404	1.07638	0.000747788	0.0435825	0.952727	0.00283717	0.0505508	1.83919	5.18864e-09	6.45545e-07
Bend6	0.745031	0.17747	0.999641	1.02628	0.0566915	0.444727	0.722328	0.191166	NA	1.2607	0.0163135	0.136032	1.83875	0.000263941	0.00327718
Ptprt	-0.0250686	0.995404	0.999641	-0.621581	0.886429	NA	-1.19686	0.783308	NA	1.08779	0.80052	NA	1.83724	0.667842	NA
Actrt3	1.8017	0.105677	0.999641	1.31176	0.249106	0.691311	2.34342	0.03199	NA	1.1433	0.316215	NA	1.83681	0.0945037	0.238004
Fcrlb	-0.0735138	0.949617	0.999641	0.473993	0.662823	0.905957	1.75011	0.0758617	NA	0.809643	0.436779	NA	1.83597	0.0575192	0.171133
Olah	-7.02787e-05	0.999941	0.999941	-1.23479	0.279911	0.712199	0.894754	0.30946	NA	-0.365747	0.709421	NA	1.83445	0.0263978	0.099554
Myh10	0.233596	0.317791	0.999641	0.50968	0.0282393	0.363509	0.562463	0.0153816	0.170684	0.964136	2.78507e-05	0.00356179	1.83412	8.04726e-16	5.07581e-12
Pate4	-0.60213	0.729787	0.999641	-0.0444936	0.979637	NA	-0.619779	0.722191	NA	2.16259	0.163472	NA	1.83406	0.23917	NA
Rnf112	1.12909	0.614967	0.999641	0.532569	0.81246	NA	0.534361	0.81184	NA	1.4764	0.506078	NA	1.83344	0.397711	NA
Dscc1	0.984071	0.00370119	0.999641	0.623192	0.0709629	0.476168	1.72375	1.68548e-07	0.000533185	1.43145	1.54131e-05	0.00246396	1.8304	1.93882e-08	1.89598e-06
Bub1	0.326319	0.297813	0.999641	0.711071	0.022395	0.335128	1.07346	0.000534734	0.0371589	1.09067	0.000425032	0.0187438	1.83007	2.61858e-09	3.59058e-07
Tmsbl1	0.265896	0.81342	0.999641	0.499967	0.648304	0.902114	0.235071	0.834909	NA	1.28616	0.206304	NA	1.8277	0.0620572	0.179696
Fxyd5	0.0486835	0.895511	0.999641	0.254053	0.49199	0.837507	0.34651	0.348228	0.684279	0.472178	0.200073	0.488614	1.82523	5.94214e-07	2.93961e-05
Lrrc63	-0.0250583	0.991683	0.999641	-0.0444986	0.985231	NA	1.0318	0.66449	NA	-0.747583	0.755804	NA	1.82486	0.427107	NA
Exnef	0.267551	0.382157	0.999641	0.213862	0.48586	0.834234	1.08216	0.000216678	0.0221882	0.921247	0.001661	0.0380233	1.82365	1.17406e-10	2.59839e-08
Hist1h2bl	0.695103	0.610631	0.999641	0.279658	0.843065	0.962694	1.09618	0.408475	NA	1.68819	0.186826	NA	1.8213	0.149466	0.320231
Fancb	0.327977	0.342913	0.999641	0.68001	0.0444039	0.41806	0.973247	0.00352299	0.0917245	1.15335	0.000460991	0.0194359	1.81951	1.48853e-08	1.53917e-06
Mir1224	-0.602126	0.758714	0.999641	-0.0444896	0.981893	NA	-0.619774	0.751871	NA	-0.747575	0.70293	NA	1.81835	0.312011	NA
LOC681325	-0.544258	0.204016	0.999641	0.0694353	0.867825	0.969497	-0.0412264	0.921615	0.971348	-0.0552536	0.89463	0.957147	1.81472	6.07765e-06	0.000192758
Brinp1	1.13039	0.198445	0.999641	1.3518	0.11697	0.556192	1.36309	0.113616	NA	2.02904	0.0135357	NA	1.81308	0.0273613	0.101803
Ebi3	0.310802	0.570289	0.999641	1.01297	0.0593948	0.448375	0.308296	0.573265	0.826069	0.258588	0.635708	0.831666	1.81185	0.000610094	0.00614723
Rho	0.491073	0.759305	0.999641	0.421232	0.793683	NA	-1.19685	0.465637	NA	0.411791	0.79601	NA	1.81079	0.209599	NA
St8sia1	-0.149781	0.802803	0.999641	0.944784	0.0986572	0.527204	-0.393836	0.517366	0.794169	0.19501	0.738906	0.886656	1.80991	0.00118813	0.0100924
LOC502684	-0.602136	0.830464	0.999641	-0.0445006	0.987375	NA	-0.0427086	0.987884	NA	0.406567	0.885053	NA	1.80892	0.506507	NA
Spsb1	-0.0990699	0.835337	0.999641	-0.0689064	0.884899	0.974865	-0.343995	0.473329	0.764654	0.470277	0.316549	0.609179	1.79658	0.000101876	0.00160846
Cyp4x1	1.36241	0.323469	0.999641	-0.036493	0.980884	0.995204	1.19005	0.392117	NA	0.842946	0.549203	NA	1.7903	0.181603	0.364681
Hes2	0.87042	0.312074	0.999641	0.545649	0.538098	0.858294	1.17603	0.160985	NA	1.69943	0.0350139	NA	1.78974	0.0243727	0.0939673
LOC690326	3.91641	0.0502721	0.999641	-0.621583	0.775156	0.943698	0.532363	0.806701	NA	0.406562	0.851795	NA	1.78875	0.385299	0.581474
Crlf1	-0.602135	0.764159	0.999641	0.532578	0.790727	NA	0.532539	0.790696	NA	1.32238	0.493814	NA	1.78764	0.341842	NA
Cdc7	0.0692516	0.874929	0.999641	0.0626945	0.886548	0.975121	0.551584	0.190254	0.52647	0.793137	0.0533069	0.251536	1.78747	4.33393e-06	0.000149788
Elovl4	-0.0250854	0.995188	0.999641	-0.0445256	0.991459	NA	-0.0427336	0.991803	NA	0.40654	0.922138	NA	1.7843	0.665033	NA
Krt28	1.83985	0.0343055	0.999641	1.42963	0.105725	0.537861	1.14417	0.202113	NA	1.57876	0.0705835	NA	1.7827	0.0383561	0.129375
Bnipl	0.502128	0.713084	0.999641	1.91257	0.108926	0.543768	1.52128	0.214872	NA	2.68458	0.0186562	NA	1.78214	0.13034	0.293194
Fam72a	0.484861	0.299773	0.999641	0.535901	0.249341	0.691311	1.53247	0.000507833	0.036788	0.975864	0.0298958	0.18521	1.77731	3.94791e-05	0.000772138
LOC497796	1.62812	0.465883	0.999641	-0.0445102	0.98427	NA	1.69933	0.44466	NA	1.46202	0.512988	NA	1.77393	0.41706	NA
Setl1	0.990093	0.185863	0.999641	1.22054	0.0966159	0.52467	0.739934	0.332281	NA	1.0191	0.167644	NA	1.7735	0.0112748	0.0536725
Clec2d2	0.679436	0.520251	0.999641	1.34905	0.181327	0.625561	-0.766412	0.537699	NA	-0.495466	0.673856	NA	1.7711	0.0697162	0.194924
Tex15	1.87519	0.214484	0.999641	0.53258	0.746203	NA	0.531086	0.746816	NA	0.406572	0.80485	NA	1.76953	0.2348	NA
Dynlrb2	-0.602139	0.848826	0.999641	-0.0445041	0.988759	NA	-0.619787	0.844451	NA	1.05911	0.735048	NA	1.76787	0.566154	NA
Stxbp5l	0.00812377	0.988299	0.999641	0.330278	0.547065	0.863243	-0.105515	0.849421	0.944143	0.852621	0.11504	0.371627	1.76596	0.000941962	0.00851913
Semg1	-0.0251003	0.995928	0.999641	-0.0445404	0.992774	NA	0.534323	0.913483	NA	-0.170548	0.972336	NA	1.76425	0.718059	NA
Kctd4	-0.0515726	0.961925	0.999641	0.92292	0.346142	0.753428	1.79581	0.0534696	NA	0.803592	0.411822	NA	1.76018	0.0552757	0.166939
P2rx5	0.0354294	0.978958	0.999641	0.780312	0.537251	0.857901	-0.381104	0.785558	NA	-0.171087	0.899252	NA	1.75983	0.140391	0.307365
Slamf9	-0.203762	0.590921	0.999641	0.137911	0.714121	0.922921	0.361419	0.335402	0.673195	0.675934	0.069992	0.289427	1.75879	1.94906e-06	7.86668e-05
Cdkn2a	0.552017	0.742403	0.999641	1.80024	0.246299	NA	1.78503	0.250833	NA	1.34534	0.396614	NA	1.75797	0.249901	NA
Ly6al	2.86979	0.402223	0.999641	0.532542	0.879132	NA	-0.0427402	0.990262	NA	-0.17054	0.96116	NA	1.75788	0.611164	NA
Amn	0.552019	0.747165	0.999641	1.01567	0.545783	NA	2.16964	0.163803	NA	0.40657	0.812317	NA	1.75653	0.261421	NA
Mycn	-0.0250538	0.987126	0.999641	1.72749	0.207245	NA	1.50132	0.279482	NA	-0.74758	0.630176	NA	1.75451	0.192286	NA
Mboat1	0.271947	0.353999	0.999641	0.345597	0.237209	0.68195	0.573458	0.0481562	0.287555	1.1427	6.11278e-05	0.00545411	1.74895	5.2526e-10	8.80496e-08
Gpr84	-0.556221	0.704648	0.999641	0.000912341	0.999485	NA	-0.572877	0.696094	NA	0.851647	0.509514	NA	1.74749	0.15125	NA
Ly49s7	0.876301	0.241378	0.999641	1.02245	0.167021	0.614052	1.08675	0.140401	NA	1.1904	0.101772	NA	1.74614	0.0132	0.0599919
Syn1	0.471312	0.216014	0.999641	0.874153	0.0195418	0.318591	0.157713	0.683468	0.87797	0.967625	0.00921057	0.100415	1.74592	1.535e-06	6.49799e-05
Plekha4	0.0999767	0.752703	0.999641	0.629777	0.0446795	0.418435	0.174034	0.582581	0.82976	0.703511	0.0244421	0.166862	1.74196	1.67597e-08	1.67797e-06
Kif18a	0.446185	0.222108	0.999641	0.741956	0.0393318	0.40035	0.748037	0.0377423	0.255982	0.842555	0.0181981	0.143497	1.74077	5.05756e-07	2.59354e-05
Sost	0.521345	0.425333	0.999641	0.3425	0.602595	0.884038	0.876254	0.175275	0.508604	0.957044	0.136546	0.402422	1.74076	0.00585949	0.0330136
Cdhr5	0.251596	0.61845	0.999641	0.90897	0.0611694	0.454984	0.854728	0.0791727	0.362211	0.657267	0.178471	0.46245	1.7389	0.000194438	0.00264885
Capn11	0.552022	0.779762	0.999641	-0.044495	0.982018	NA	-0.61978	0.753557	NA	0.406573	0.836829	NA	1.73856	0.347007	NA
Ly6g6d	1.95132	0.0628297	0.999641	1.92493	0.0665477	0.464068	1.01294	0.358739	NA	2.14802	0.0380245	NA	1.73568	0.0961687	0.240613
Vsig1	0.551999	0.871626	0.999641	0.532558	0.876109	NA	-0.0427244	0.990021	NA	-0.170524	0.960186	NA	1.73387	0.607088	NA
Ankrd13d	0.0686602	0.854854	0.999641	0.663636	0.0691834	0.470314	0.898417	0.0131594	0.159282	1.1145	0.00189102	0.0405318	1.73329	9.11398e-07	4.21146e-05
Slc7a3	0.966124	0.513305	0.999641	0.493969	0.748426	NA	0.956676	0.517133	NA	-0.170503	0.914221	NA	1.7287	0.21099	NA
Mir349	2.08009	0.165989	0.999641	1.49907	0.33546	NA	1.12111	0.484957	NA	0.962663	0.549974	NA	1.72648	0.250291	NA
Prokr1	0.123903	0.856323	0.999641	0.746723	0.254088	0.693991	0.0226926	0.97373	NA	0.711043	0.275041	0.568191	1.72642	0.00549444	0.031477
Adgrg5	0.185282	0.71136	0.999641	0.668436	0.180637	0.62489	0.445868	0.372422	0.702744	0.677387	0.174597	0.456625	1.7254	0.000519539	0.005439
Apod	1.12908	0.684558	0.999641	1.70257	0.535993	NA	0.534352	0.847535	NA	-0.170524	0.951076	NA	1.72293	0.52724	NA
Hist1h2bo	-2.11431	0.109841	0.999641	1.15269	0.281986	0.713401	1.55137	0.137711	NA	0.688897	0.530972	NA	1.72203	0.0913557	0.232624
RGD1559578	0.551982	0.884837	0.999641	-0.0445316	0.990677	NA	0.534334	0.888495	NA	0.983608	0.796331	NA	1.72112	0.64819	NA
Plvap	0.54119	0.207821	0.999641	0.416168	0.33285	0.743464	0.486792	0.257268	0.602163	0.885482	0.0391472	0.214156	1.7187	6.13057e-05	0.00109233
Bex2	0.223973	0.730095	0.999641	-0.162812	0.805766	0.952991	0.195832	0.763066	NA	1.25614	0.0439211	0.226798	1.71629	0.00532446	0.030811
Folr1	0.219651	0.820092	0.999641	0.907603	0.316385	0.736914	0.922717	0.307883	NA	1.0429	0.240999	NA	1.71506	0.0437885	0.141748
Sp7	1.10757	0.482192	0.999641	-0.0444962	0.978091	NA	0.986569	0.534288	NA	0.950523	0.546903	NA	1.71438	0.24216	NA
Map6d1	-0.0251116	0.995525	0.999641	-0.0445518	0.99206	NA	0.534312	0.904998	NA	1.92024	0.665617	NA	1.71363	0.6998	NA
Fam50b	1.15073	0.443188	0.999641	2.50441	0.0649372	NA	0.533343	0.731303	NA	-0.170505	0.912618	NA	1.71264	0.218481	NA
Pgbd5	-0.148297	0.924167	0.999641	0.294312	0.84524	0.963283	0.666235	0.651953	NA	0.655538	0.655285	NA	1.71242	0.224503	0.416537
Slc34a2	0.425342	0.567007	0.999641	0.866979	0.243199	0.686505	0.971544	0.190936	0.526841	1.701	0.0220142	0.158961	1.71014	0.0213076	0.0850888
Klre1	1.16525	0.072729	0.999641	0.255802	0.703681	0.920148	0.909057	0.164781	NA	0.508895	0.441325	0.707768	1.70983	0.00722665	0.0383526
Sgca	1.08244	0.229539	0.999641	0.114528	0.90692	0.978947	0.769405	0.403308	NA	1.14198	0.19898	NA	1.70082	0.0470787	0.149033
Cldn6	1.11431	0.0388149	0.999641	1.0089	0.0628501	0.457808	1.24988	0.0193278	NA	0.681187	0.215623	0.507323	1.70028	0.000965756	0.00866501
Cuzd1	-0.0250717	0.992958	0.999641	0.532564	0.851279	NA	0.534356	0.850784	NA	0.983631	0.729129	NA	1.6998	0.542249	NA
Cdh16	0.55201	0.802751	0.999641	-0.0445074	0.983932	NA	1.61162	0.460239	NA	1.92051	0.369668	NA	1.69758	0.428293	NA
Pcdh8	-0.602138	0.771418	0.999641	1.77724	0.367754	NA	0.968455	0.636556	NA	0.885213	0.665544	NA	1.6949	0.386313	NA
Kif19	0.552021	0.726019	0.999641	1.05958	0.489784	NA	0.535597	0.733744	NA	1.92975	0.172702	NA	1.69403	0.232041	NA
Ccdc34	0.169001	0.489486	0.999641	0.465089	0.0527357	0.437963	0.880014	0.00018681	0.0215347	0.901976	0.000116679	0.00804175	1.69328	1.04486e-13	1.19826e-10
Il2rg	0.332467	0.335206	0.999641	0.000801648	0.998157	0.999424	0.353735	0.304944	0.647853	0.635725	0.0636428	0.275504	1.69232	6.08978e-07	2.99085e-05
LOC500354	0.551987	0.889633	0.999641	0.532547	0.893497	NA	-0.0427342	0.991428	NA	-0.170534	0.965804	NA	1.69213	0.66773	NA
Col6a4	0.995761	0.396088	0.999641	0.681745	0.572071	0.872096	1.56684	0.162727	NA	1.07656	0.349939	NA	1.69142	0.121965	0.281057
Trim54	2.14305	0.31658	0.999641	0.53257	0.809989	NA	0.534362	0.809362	NA	0.406562	0.854365	NA	1.69109	0.431306	NA
RGD1559714	-0.0250872	0.995048	0.999641	0.532546	0.895189	NA	0.534338	0.894838	NA	-0.170535	0.96635	NA	1.68808	0.673571	NA
Wscd2	1.27305	0.18031	0.999641	0.813808	0.407023	0.796422	0.810376	0.409142	NA	1.17464	0.214984	NA	1.68784	0.0643871	0.18414
Npc1l1	0.551982	0.88617	0.999641	-0.0445324	0.990785	NA	1.11518	0.772399	NA	0.406534	0.916033	NA	1.68756	0.658582	NA
Spert	0.552002	0.844389	0.999641	1.73468	0.532892	NA	-0.042722	0.98788	NA	0.406554	0.885055	NA	1.68589	0.541516	NA
Nefm	-0.0250562	0.990791	0.999641	-0.0444965	0.983647	NA	-0.619781	0.77526	NA	1.0073	0.636811	NA	1.6821	0.414431	NA
Lrrcc1	0.182761	0.553785	0.999641	0.400944	0.187797	0.635003	0.551086	0.0681298	0.339329	0.588699	0.0494741	0.242142	1.68143	5.21866e-09	6.45545e-07
Tk1	0.23191	0.465868	0.999641	0.163319	0.607717	0.886386	0.839636	0.00802239	0.131196	0.499975	0.114835	0.37128	1.67928	1.00827e-07	7.1457e-06
Ptprcap	0.430408	0.222702	0.999641	0.0509422	0.886064	0.975121	0.264811	0.454414	0.755875	0.706155	0.0440239	0.227226	1.67865	1.3024e-06	5.64597e-05
Chtf18	0.588803	0.0555646	0.999641	0.592981	0.0535991	0.438412	1.02073	0.000734556	0.0432716	0.925992	0.002162	0.0430529	1.67864	1.26923e-08	1.33428e-06
Ly6g6c	-0.0457066	0.975622	0.999641	-0.00818971	0.995604	NA	-0.577452	0.706792	NA	0.244896	0.864268	NA	1.67777	0.197639	NA
Gipr	0.202452	0.827829	0.999641	0.394238	0.664557	0.906215	0.360406	0.692812	NA	1.04359	0.219022	NA	1.67589	0.0384057	0.129473
Rhox10	-0.0250594	0.990463	0.999641	0.767222	0.706225	NA	1.56647	0.427535	NA	0.312865	0.87994	NA	1.67573	0.390662	NA
Zmynd15	0.302876	0.4899	0.999641	0.829751	0.0554116	0.442416	0.886505	0.0405065	0.264555	1.13213	0.00847109	0.0959439	1.67439	8.62738e-05	0.00142827
Srrm3	-0.60213	0.851833	0.999641	-0.62157	0.847108	NA	-0.619778	0.847543	NA	-0.170503	0.95782	NA	1.67402	0.595299	NA
Mx1	0.229435	0.655845	0.999641	-0.279632	0.587235	0.877335	0.271286	0.59821	0.83829	0.857243	0.0956911	0.338702	1.67181	0.00115145	0.00986546
Stc1	1.22089	0.252551	0.999641	0.97441	0.36902	0.770849	1.08277	0.314292	NA	2.19379	0.0296929	NA	1.671	0.101872	0.249973
Kcnab2	0.45596	0.324233	0.999641	0.618904	0.176683	0.621756	0.435059	0.347049	0.682876	0.903197	0.044651	0.228581	1.67078	0.000133389	0.00197733
Flrt2	1.62096	0.0182712	0.999641	1.35757	0.0505598	0.432389	1.09487	0.119904	NA	1.41189	0.040333	0.217382	1.66907	0.0136774	0.0611923
Bai1	0.552018	0.745532	0.999641	1.12934	0.49452	NA	1.17047	0.477463	NA	1.94817	0.209527	NA	1.66899	0.284207	NA
Hrasls5	0.834056	0.446147	0.999641	0.676553	0.539783	0.85921	0.591123	0.594152	NA	-0.785361	0.526222	NA	1.66869	0.110395	0.264173
Gbp2	0.243257	0.547857	0.999641	-0.38667	0.340078	0.748183	0.129752	0.748592	0.902596	0.506417	0.210604	0.502267	1.66335	3.84393e-05	0.000761243
Gpr174	0.632959	0.264658	0.999641	0.532479	0.350895	0.757191	0.474253	0.408189	NA	0.816979	0.141289	0.410043	1.66178	0.00173014	0.0133328
Cd40lg	2.13996	0.242435	0.999641	2.07654	0.257771	NA	1.10972	0.562754	NA	0.406563	0.832119	NA	1.66091	0.367622	NA
Txlnb	-0.556867	0.746383	0.999641	-0.576307	0.737849	NA	0.427899	0.792307	NA	-0.702316	0.683358	NA	1.65746	0.275045	NA
Tyms	0.170116	0.527306	0.999641	-0.0170422	0.9497	0.987109	0.288619	0.282199	0.627686	0.549342	0.0392803	0.214374	1.65683	2.97377e-10	5.7714e-08
Fxyd2	0.0286764	0.947014	0.999641	0.530464	0.215618	0.662555	0.349761	0.415335	0.733135	0.856274	0.0446544	0.228581	1.65535	9.40506e-05	0.0015172
Stc2	0.658599	0.486018	0.999641	1.23705	0.168015	0.614822	0.652407	0.489501	NA	0.998062	0.270201	NA	1.65464	0.053562	0.163525
Gucy2f	-0.0250896	0.994933	0.999641	0.532544	0.892776	NA	0.534336	0.892417	NA	0.406536	0.918043	NA	1.65398	0.672805	NA
Ddi1	-0.602136	0.788078	0.999641	-0.0444994	0.984151	NA	0.537069	0.810473	NA	1.38593	0.522714	NA	1.65352	0.438777	NA
Atp6v1g2	-0.346208	0.803808	0.999641	1.47373	0.222896	0.670283	0.965195	0.436903	NA	1.13849	0.351128	NA	1.65247	0.16356	0.33964
Pcdha6	2.07957	0.173049	0.999641	1.65113	0.296517	NA	1.58152	0.319493	NA	0.983645	0.544623	NA	1.65245	0.281572	NA
Cd84	0.139703	0.697997	0.999641	0.671297	0.0579144	0.445814	0.431992	0.225502	0.566637	0.955209	0.00645881	0.0812907	1.65101	1.84634e-06	7.53773e-05
Cd209e	-0.0251041	0.996119	0.999641	-0.0445442	0.993114	NA	-0.0427523	0.993391	NA	0.406519	0.93722	NA	1.65075	0.747868	NA
Sowahd	0.721068	0.558393	0.999641	-0.0332466	0.980198	0.995204	0.926662	0.442837	NA	1.97561	0.0783941	NA	1.64964	0.143745	0.312288
Ggt6	0.552018	0.787318	0.999641	1.15304	0.565062	NA	0.536766	0.793004	NA	-0.170508	0.933586	NA	1.64842	0.393369	NA
Milr1	1.00548	0.137258	0.999641	-0.783385	0.328485	0.740742	0.164493	0.819015	NA	0.404921	0.56146	NA	1.64828	0.0109439	0.0526041
Ifit3	-0.0850908	0.84235	0.999641	-0.518864	0.226067	0.672921	-0.00798972	0.985096	0.993528	0.68753	0.107126	0.359168	1.64557	0.000112165	0.0017319
Tmigd1	0.552005	0.849029	0.999641	-0.0445104	0.987754	NA	-0.0427184	0.988247	NA	0.983633	0.734457	NA	1.64396	0.564517	NA
Pole2	-0.0742949	0.859204	0.999641	0.226823	0.578254	0.873603	0.980321	0.0118861	0.153175	1.19619	0.00182692	0.0397427	1.64093	1.26358e-05	0.000334172
Klhl31	2.07737	0.154964	0.999641	1.63282	0.283046	NA	2.88211	0.0368073	NA	0.406568	0.794631	NA	1.64081	0.264395	NA
Nsl1	0.136424	0.720163	0.999641	0.157959	0.677505	0.9099	0.772058	0.0358372	0.250829	0.923818	0.0110793	0.1106	1.64018	3.73217e-06	0.000132499
Fam186b	-1.17921	0.475046	0.999641	1.15797	0.448569	NA	1.2252	0.420739	NA	1.34981	0.367926	NA	1.63953	0.262988	NA
Dusp26	-0.860562	0.45605	0.999641	-1.23803	0.309819	0.734241	-0.846879	0.461121	NA	0.381429	0.702561	NA	1.63877	0.0781615	0.20961
Msh5	1.23762	0.106816	0.999641	1.81179	0.0154259	0.295457	0.80291	0.307184	NA	0.967475	0.210425	NA	1.63873	0.0276438	0.102567
LOC100912312	0.33158	0.435818	0.999641	0.330287	0.4372	0.813329	0.523982	0.213843	0.556125	0.816509	0.0490351	0.240988	1.63792	5.21027e-05	0.000958247
Itga6	-0.0387568	0.881743	0.999641	0.235724	0.363051	0.765707	0.43736	0.0905396	0.384364	0.247986	0.337572	0.626485	1.63686	1.3521e-10	2.94081e-08
Piwil2	0.743504	0.328079	0.999641	0.738892	0.330461	0.742122	1.12873	0.12489	NA	1.76891	0.0118253	NA	1.63405	0.0196338	0.0798968
Tuba1c	0.670874	0.328725	0.999641	0.509322	0.46255	0.825212	0.271996	0.699812	NA	0.612085	0.370308	NA	1.63355	0.0118087	0.0555637
Rbp2	-0.321916	0.595912	0.999641	1.90666	0.00119298	0.112475	0.989977	0.094981	0.39197	-0.2965	0.623732	0.826143	1.63283	0.00550707	0.031535
Blnk	0.10543	0.813361	0.999641	0.866427	0.0483811	0.424428	0.467058	0.291092	0.634599	0.971369	0.0263344	0.174301	1.63238	0.000164592	0.00232251
Usp13	-1.03526	0.360814	0.999641	0.95132	0.276243	0.708265	1.59907	0.0561559	NA	1.96866	0.0160663	NA	1.63152	0.0472414	0.149361
Cd5	0.989228	0.0713287	0.999641	0.536573	0.343686	0.751169	0.931573	0.0903229	NA	1.37906	0.00952952	0.101843	1.63139	0.00176735	0.013545
Gal	-0.0250896	0.99494	0.999641	0.532544	0.89292	NA	0.534336	0.892562	NA	0.406536	0.918154	NA	1.63003	0.677788	NA
Saxo2	1.29579	0.0695092	0.999641	0.106658	0.892612	0.975404	0.238308	0.759525	NA	0.671714	0.363226	NA	1.63002	0.0180182	0.0752529
Tonsl	0.59157	0.113353	0.999641	0.573858	0.124536	0.563679	1.03397	0.00514664	0.106199	1.12912	0.00214943	0.0428768	1.62869	7.8222e-06	0.000229796
Etv4	0.607968	0.188693	0.999641	0.968572	0.0310922	0.372886	1.34678	0.00215124	0.0726143	1.47235	0.000675728	0.0239312	1.6279	0.000135171	0.00199203
Slc16a6	0.146216	0.652716	0.999641	0.440926	0.171884	0.618247	0.569855	0.0767935	0.357008	0.814419	0.0109493	0.109779	1.62729	2.8184e-07	1.61609e-05
RGD1559482	0.649376	0.323728	0.999641	1.15371	0.0766289	0.487071	1.36238	0.0359936	0.251039	1.36317	0.0355497	0.20418	1.62609	0.0117462	0.0553454
Cenpk	0.294664	0.37466	0.999641	0.690642	0.0321306	0.37675	1.14885	0.00025715	0.0244303	0.88755	0.00502588	0.0702859	1.62475	9.81174e-08	6.99295e-06
Tacc3	0.186334	0.357631	0.999641	0.793486	7.66484e-05	0.0231046	1.04143	1.94646e-07	0.000533185	1.05933	1.14561e-07	0.00013123	1.62404	3.00558e-16	3.79154e-12
Htra4	1.00194	0.0127697	0.999641	1.12633	0.00495781	0.193033	0.708102	0.0809318	0.365799	1.2475	0.00174903	0.0388636	1.62119	3.99696e-05	0.000778362
Unc13c	1.12906	0.764032	0.999641	0.532544	0.887403	NA	0.534336	0.887026	NA	-0.170538	0.963835	NA	1.62114	0.663572	NA
Dnajc5b	-0.0250526	0.987867	0.999641	-0.62157	0.705945	NA	0.935859	0.545566	NA	0.794518	0.608218	NA	1.62089	0.267527	NA
Qrfpr	1.19505	0.54334	0.999641	-0.621576	0.75732	NA	1.34079	0.491429	NA	0.406569	0.839826	NA	1.61903	0.393324	NA
Cdca8	0.15543	0.568808	0.999641	0.420655	0.119163	0.558329	0.829183	0.00188177	0.0691899	0.842622	0.00152252	0.0365089	1.61795	5.98524e-10	9.55744e-08
Tnc	1.1168	0.0948293	0.999641	1.41941	0.0315558	0.374132	0.612596	0.3712	NA	1.3964	0.0337755	0.198751	1.6161	0.0129035	0.0591274
Tlr1	0.277938	0.459472	0.999641	0.219091	0.559983	0.869449	0.317261	0.39822	0.721563	0.867499	0.020197	0.151346	1.61309	1.44128e-05	0.000370483
Lctl	0.49333	0.379822	0.999641	0.0896328	0.87782	0.971121	0.641646	0.246721	NA	1.08688	0.0412203	0.219245	1.61106	0.001734	0.0133462
Ly49i3	-0.0250515	0.988723	0.999641	-0.621569	0.725832	NA	-0.619777	0.726591	NA	1.14921	0.485674	NA	1.61078	0.314778	NA
Fst	0.240653	0.817565	0.999641	0.185069	0.85976	0.967026	1.48703	0.114421	NA	1.12124	0.240629	NA	1.60709	0.0810327	0.215098
Rgs1	-0.588964	0.521466	0.999641	-0.126244	0.890376	0.975327	-0.658901	0.473434	0.764654	1.32891	0.144792	0.415157	1.60685	0.0776699	0.208965
Ncs1	-1.58213	0.193331	0.999641	0.348988	0.714414	0.922921	0.499541	0.595109	NA	0.0358961	0.97056	NA	1.6048	0.0611406	0.177757
Mybl1	-0.136207	0.756705	0.999641	-0.433139	0.325441	0.739764	0.599433	0.171177	0.504204	1.52797	0.000468642	0.0195943	1.60472	0.000237552	0.00300574
Klrc1	-0.100913	0.916548	0.999641	0.210473	0.822747	0.957609	0.624413	0.495641	NA	0.688903	0.447674	NA	1.60406	0.066103	0.187604
Slc47a1	0.552017	0.759922	0.999641	1.02242	0.564882	NA	1.74646	0.302673	NA	0.938703	0.59594	NA	1.60262	0.33966	NA
Tmem106a	-0.0721053	0.767438	0.999641	0.142484	0.557785	0.869284	0.563411	0.0199345	0.193623	0.790881	0.00104982	0.0301333	1.60252	2.5012e-11	7.33783e-09
Cd276	-0.0228446	0.931203	0.999641	0.0194799	0.941241	0.985293	0.383652	0.144053	0.465925	0.710538	0.00647659	0.0813816	1.60187	5.92654e-10	9.55744e-08
Gpr85	-0.0250628	0.991237	0.999641	1.08636	0.629465	NA	1.1219	0.617769	NA	0.406565	0.858601	NA	1.59991	0.463614	NA
RGD1565533	-0.602134	0.747099	0.999641	1.76785	0.314324	NA	1.54332	0.385374	NA	-0.747582	0.688891	NA	1.59975	0.359017	NA
Cotl1	0.345361	0.278673	0.999641	0.260431	0.414053	0.800946	0.37927	0.234129	0.577145	0.914328	0.00408276	0.0618198	1.59931	4.9666e-07	2.55729e-05
Wnt4	-0.615141	0.149502	0.999641	0.281414	0.498237	0.841293	-0.234827	0.577094	0.827779	0.606653	0.140913	0.409367	1.59748	8.5664e-05	0.00142378
Apbb1ip	0.422123	0.112504	0.999641	0.640145	0.0154821	0.295457	0.647329	0.0143637	0.165841	0.942655	0.000323599	0.0162647	1.5956	7.5605e-10	1.17748e-07
Ccne1	0.215214	0.68293	0.999641	0.471135	0.369877	0.770986	0.439119	0.403466	0.725789	0.607702	0.246366	0.539736	1.59473	0.00220638	0.0159856
Cysltr2	-0.324953	0.79006	0.999641	-0.404412	0.742214	0.932348	0.139647	0.904122	NA	1.16293	0.276559	NA	1.59392	0.12574	0.286267
Trem2	-0.781484	0.347222	0.999641	0.862492	0.2001	0.649264	0.779358	0.250323	NA	0.584557	0.391538	NA	1.59052	0.0114601	0.0543299
Olr1589	1.12909	0.526087	0.999641	1.10965	0.533235	NA	1.10993	0.533015	NA	2.2825	0.168916	NA	1.5901	0.351897	NA
Angpt4	-0.517319	0.733248	0.999641	0.0456266	0.975174	NA	0.453897	0.747207	NA	1.26474	0.337518	NA	1.5892	0.217038	NA
Ptk2b	0.292328	0.357312	0.999641	0.465828	0.141933	0.586218	0.4006	0.206801	0.548503	0.758276	0.0165832	0.137084	1.58855	4.76883e-07	2.4984e-05
Stkld1	1.43195	0.11082	0.999641	0.583438	0.540101	0.85921	1.15733	0.204429	NA	0.421874	0.658786	NA	1.58757	0.07009	0.195703
RGD1304810	-1.2935	0.301573	0.999641	0.794285	0.420201	0.803585	-0.0219286	0.98368	NA	1.21011	0.201432	NA	1.58726	0.0839339	0.219947
Musk	0.529861	0.271817	0.999641	0.868896	0.063409	0.457937	0.884613	0.0584955	NA	1.11031	0.0150044	0.130144	1.58725	0.000319272	0.00376413
Lilrc2	-0.778133	0.394768	0.999641	0.665305	0.395764	0.788491	-0.381571	0.659224	NA	0.543724	0.48752	NA	1.58653	0.0308957	0.111135
Unc5b	-0.286553	0.509833	0.999641	-0.142015	0.743278	0.932348	-0.280778	0.518272	0.795003	0.206199	0.632288	0.830192	1.58649	0.000198288	0.00268391
Mthfd2	-0.481398	0.271864	0.999641	0.428817	0.303119	0.730182	0.105239	0.803373	0.926566	0.742601	0.0700155	0.289427	1.58646	7.40584e-05	0.0012642
Spats2l	-0.0178996	0.960219	0.999641	0.410512	0.249235	0.691311	0.496258	0.163221	0.492812	0.467464	0.188432	0.473342	1.58301	6.76078e-06	0.000209551
Atp1a3	0.741457	0.186274	0.999641	0.170759	0.770261	0.941646	0.755919	0.176971	NA	0.687656	0.217605	0.508039	1.58258	0.00287705	0.0194189
Kif20a	0.315288	0.218447	0.999641	0.629859	0.0135447	0.284304	0.879648	0.000546058	0.0371589	0.812872	0.00138952	0.0350733	1.5825	3.74793e-10	6.95295e-08
Epb41l3	-0.16344	0.69612	0.999641	0.561927	0.17138	0.618247	0.30202	0.464767	0.760588	0.922398	0.0236139	0.164825	1.58157	9.01041e-05	0.00147427
Ntsr2	-0.0250572	0.990135	0.999641	0.532579	0.792701	NA	0.536732	0.791065	NA	0.406571	0.840992	NA	1.57731	0.410251	NA
Ikzf2	0.248312	0.829931	0.999641	1.12738	0.290071	0.719475	0.521642	0.641712	NA	1.73037	0.0902011	NA	1.57717	0.121586	0.280694
Akr1b8	-1.34524	0.0354356	0.999641	0.367761	0.541997	0.86047	1.23406	0.0383292	0.257022	0.489838	0.414658	0.688207	1.57572	0.00782022	0.0407485
Cdc45	0.245037	0.450326	0.999641	0.0628122	0.847739	0.96363	0.843261	0.0078371	0.129763	1.04973	0.000831564	0.0268104	1.57228	3.81184e-07	2.09984e-05
Cd72	0.545132	0.142921	0.999641	0.830274	0.0245553	0.348638	0.633651	0.0877332	0.381068	0.919779	0.0123443	0.117328	1.57099	1.50653e-05	0.000382393
Gipc2	-0.103728	0.857551	0.999641	0.478883	0.391322	0.784926	0.266122	0.637489	NA	0.235175	0.675505	0.85345	1.56742	0.00336524	0.021849
Fam24a	0.955622	0.494375	0.999641	2.01953	0.119695	0.558623	1.65288	0.212142	NA	2.33731	0.0663022	NA	1.56681	0.230146	0.423158
Csf2rb	0.268095	0.533637	0.999641	0.252912	0.557056	0.869074	-0.177728	0.680194	0.876295	0.704543	0.101523	0.349311	1.56291	0.000276436	0.00338239
Il12rb1	0.778123	0.213338	0.999641	0.505391	0.427293	0.806256	0.520087	0.413522	NA	0.908571	0.139418	0.406974	1.56138	0.00834244	0.0427283
Incenp	-0.00645381	0.982499	0.999641	0.356524	0.220388	0.66745	0.537372	0.0635986	0.329569	0.67364	0.0193417	0.148021	1.56132	3.74851e-08	3.21684e-06
Lat2	0.569386	0.102716	0.999641	0.250591	0.48034	0.831548	0.493667	0.158481	0.487015	1.13689	0.000775754	0.0257318	1.56123	2.62175e-06	9.85455e-05
Cenpu	0.36942	0.379753	0.999641	0.635655	0.124773	0.564257	0.696582	0.0916387	0.386671	0.734994	0.0728355	0.295827	1.56074	8.26164e-05	0.00138591
Fgf7	0.532327	0.626414	0.999641	1.10248	0.2885	0.718292	0.915358	0.385157	NA	1.71638	0.0838369	NA	1.55991	0.115207	0.270994
Aanat	-0.025079	0.993913	0.999641	-0.0445193	0.989194	NA	0.534348	0.870865	NA	1.52607	0.640397	NA	1.55608	0.63226	NA
Cxcr4	0.306449	0.534531	0.999641	0.592574	0.22791	0.673347	0.150299	0.761151	0.907995	1.37902	0.00467936	0.0672402	1.55505	0.00139499	0.0113461
Aard	0.552017	0.789597	0.999641	0.532577	0.796842	NA	0.536804	0.795211	NA	0.919448	0.652156	NA	1.55473	0.428058	NA
Irx4	1.44384	0.0286484	0.999641	2.26141	0.000443042	0.063698	1.20858	0.0694515	NA	1.66081	0.0108199	0.109147	1.55368	0.0168405	0.0717873
Cd3g	0.141457	0.81659	0.999641	0.590879	0.310836	0.735097	0.0214954	0.972194	NA	1.09098	0.0502231	NA	1.55294	0.00395373	0.0246303
Lilrb4	-0.322634	0.48122	0.999641	-0.45943	0.317235	0.736914	-0.137864	0.762442	0.908843	-0.30893	0.498491	0.748353	1.55246	0.000496793	0.00525123
Hpca	0.55202	0.771419	0.999641	-0.0444969	0.981317	NA	-0.0427049	0.982069	NA	1.34277	0.460466	NA	1.55224	0.383958	NA
Ntf4	-0.0465518	0.968147	0.999641	0.485886	0.6603	0.905072	1.01821	0.338531	NA	0.721633	0.502286	NA	1.55156	0.128144	0.289702
Marco	0.0312898	0.957677	0.999641	0.0791657	0.893188	0.975439	-0.0329842	0.955389	0.983196	0.582078	0.323416	0.615089	1.55145	0.00847605	0.0432371
Il11	1.06738	0.509337	0.999641	1.80053	0.237997	NA	1.82691	0.230504	NA	2.13381	0.151468	NA	1.54997	0.307247	NA
Spn	0.176504	0.58258	0.999641	0.114865	0.720825	0.924587	0.26529	0.407749	0.72873	0.476793	0.134297	0.399323	1.54821	8.23249e-07	3.8464e-05
Maml3	0.752768	0.0361386	0.999641	1.44249	2.8322e-05	0.0139944	0.693366	0.0543306	0.306856	1.39535	4.80647e-05	0.00472841	1.5479	4.76902e-06	0.000159111
Il1r2	0.43538	0.575405	0.999641	0.330215	0.673336	0.908364	1.47226	0.0422511	NA	1.18713	0.104183	NA	1.54724	0.0298492	0.108421
Clec4d	0.88052	0.402088	0.999641	-0.0771198	0.945546	0.986777	0.561244	0.600364	NA	0.521145	0.624566	NA	1.5468	0.123839	0.28332
Rnf150	0.581823	0.161938	0.999641	0.824448	0.0445313	0.41806	0.398593	0.342746	0.678511	0.939849	0.0205942	0.152766	1.54399	9.44507e-05	0.00152053
Adam2	-0.0250532	0.987763	0.999641	1.22506	0.414898	NA	-0.619779	0.704375	NA	1.11206	0.458851	NA	1.5423	0.287829	NA
Cyp4a2	2.81655	0.0914794	0.999641	2.66796	0.111166	0.55016	1.94707	0.257472	NA	0.406562	0.825626	NA	1.54221	0.371333	0.569422
Tnfsf14	0.342341	0.717282	0.999641	0.167691	0.861532	0.967159	0.981506	0.271328	NA	0.915544	0.302719	NA	1.54138	0.068876	0.193254
Tmem30c	0.956874	0.515153	0.999641	0.880532	0.551136	NA	1.51418	0.283467	NA	0.371746	0.808185	NA	1.53895	0.266329	NA
Ptger2	0.441515	0.365934	0.999641	-0.0282931	0.954983	0.988668	-0.125933	0.80293	0.926566	0.482643	0.318617	0.610452	1.53755	0.000952145	0.00857951
Csdc2	1.50033	0.184108	0.999641	0.973887	0.402187	0.792376	1.15705	0.314175	NA	1.16538	0.306921	NA	1.536	0.166748	0.344163
LOC680663	-2.56137	0.04936	0.999641	-0.26143	0.808996	0.953694	-1.11282	0.349194	NA	0.50544	0.618393	NA	1.53473	0.112673	0.267474
Abcc3	0.532542	0.138599	0.999641	0.568259	0.113979	0.552121	0.799552	0.0260904	0.216243	1.10208	0.00214871	0.0428768	1.5332	1.93488e-05	0.000460538
Matn4	0.0994434	0.903552	0.999641	1.43885	0.051209	0.4333	0.362797	0.649156	NA	0.74454	0.330093	NA	1.53064	0.0344179	0.119907
Cx3cr1	0.536856	0.268984	0.999641	0.449823	0.356113	0.760865	0.47072	0.333764	0.672005	0.61322	0.20162	0.490416	1.53049	0.000932708	0.00846483
Tmsb10	0.0810946	0.771166	0.999641	0.14411	0.605134	0.885192	0.443861	0.110913	0.421518	0.476237	0.0870313	0.323688	1.5292	3.63111e-08	3.18101e-06
Tmprss11c	0.552007	0.824036	0.999641	0.532567	0.830137	NA	0.534359	0.829574	NA	1.54228	0.529683	NA	1.52816	0.530558	NA
Dennd2d	0.0857538	0.799437	0.999641	0.0966527	0.774338	0.942998	0.45955	0.167695	0.499982	0.591137	0.0737956	0.297613	1.52778	2.41457e-06	9.17463e-05
Baiap2l2	0.870562	0.0484679	0.999641	0.731386	0.1007	0.529304	1.12515	0.00925659	NA	0.976575	0.0241071	0.166363	1.52497	0.00023704	0.00300574
Gpr65	0.391209	0.40304	0.999641	0.33002	0.481162	0.831902	0.433448	0.353307	0.689558	1.19427	0.00893265	0.0994323	1.52264	0.000779132	0.00736788
Ttc29	0.425543	0.785472	0.999641	-0.0650566	0.968035	NA	0.377334	0.809691	NA	-0.207581	0.898408	NA	1.51944	0.297936	NA
Phgdh	0.0181369	0.962768	0.999641	-0.350849	0.382695	0.780833	0.384371	0.307652	0.65085	0.420726	0.258688	0.551648	1.51943	1.48472e-05	0.000379144
Cdca7	0.447499	0.131292	0.999641	0.256	0.390682	0.784573	0.87822	0.0027208	0.0799245	0.918547	0.00164559	0.037806	1.51819	1.36064e-07	9.03391e-06
Olr854	0.551997	0.870739	0.999641	0.532557	0.875253	NA	0.534349	0.874837	NA	-0.170526	0.959909	NA	1.51656	0.651721	NA
Stx11	0.344844	0.50271	0.999641	0.689617	0.172241	0.618247	0.431622	0.398933	0.722202	0.182376	0.72322	0.877248	1.51442	0.00187063	0.0141221
Trps1	0.417985	0.271623	0.999641	0.748197	0.0451027	0.418977	0.181955	0.636783	0.856943	1.17032	0.00135998	0.034708	1.51426	2.58437e-05	0.000564045
Dusp27	-0.126534	0.931599	0.999641	0.371751	0.790292	NA	-0.623098	0.679539	NA	1.0507	0.425265	NA	1.5142	0.235453	NA
Recql4	0.327983	0.285867	0.999641	0.398128	0.193279	0.641296	1.00611	0.000769161	0.0442983	0.932361	0.00179032	0.039439	1.5123	2.47934e-07	1.45474e-05
Hmgb2	0.321065	0.491937	0.999641	0.143196	0.761533	0.939259	1.00996	0.0252114	0.213807	0.539233	0.239059	0.532798	1.51088	0.000592066	0.00600395
Pacsin1	-0.284471	0.617459	0.999641	-0.493879	0.398924	0.79076	-0.141063	0.800122	NA	0.749748	0.135094	NA	1.5074	0.00143457	0.0115563
Prss12	2.10354	0.117754	0.999641	1.24054	0.372584	0.772862	1.09178	0.436377	NA	1.52547	0.263875	NA	1.50706	0.266388	0.462559
Cyp2a2	3.20606	0.00071747	0.999641	1.62654	0.0863756	0.509995	0.540307	0.569458	0.824504	1.03042	0.277544	0.571268	1.5029	0.113032	0.267724
Cd80	0.323515	0.672948	0.999641	0.411605	0.587881	0.877647	-0.0810051	0.918856	NA	0.154503	0.840567	NA	1.50074	0.0323454	0.115037
Cd244	0.32138	0.489478	0.999641	0.368813	0.426803	0.805884	0.320821	0.490075	0.776102	0.910157	0.0464789	0.234457	1.50038	0.000905784	0.00826208
Tlr5	0.512827	0.185433	0.999641	0.405819	0.29641	0.723655	0.231222	0.555068	0.815703	0.674459	0.0781815	0.306496	1.50032	5.92189e-05	0.00106112
Atp1a4	-0.0250675	0.991066	0.999641	1.71814	0.435188	NA	2.11852	0.327861	NA	0.40656	0.855892	NA	1.50018	0.493228	NA
Cyp4f37	0.552004	0.822762	0.999641	0.532563	0.828905	NA	1.10923	0.652587	NA	2.26811	0.340358	NA	1.49937	0.535547	NA
Rad18	0.40007	0.241328	0.999641	0.528301	0.117966	0.557932	0.719728	0.0311108	0.234704	0.864755	0.00852888	0.0962425	1.49896	2.4016e-06	9.17197e-05
Snx10	0.480091	0.217275	0.999641	0.607299	0.117738	0.557744	0.453446	0.243999	0.588486	0.571394	0.140527	0.40876	1.49871	9.2921e-05	0.00151056
Cmklr1	0.344849	0.368383	0.999641	0.462413	0.227318	0.673347	0.152354	0.691474	0.881744	0.775794	0.0423041	0.221933	1.49787	8.38475e-05	0.00139727
Gmnn	0.159852	0.556133	0.999641	0.293494	0.276029	0.708088	0.66645	0.0119358	0.153319	0.662542	0.0120155	0.116102	1.49754	5.35429e-09	6.49465e-07
Hdgfrp3	0.542818	0.255916	0.999641	0.765292	0.105771	0.537861	0.621431	0.191638	0.527053	0.72641	0.123481	0.384509	1.49728	0.00112585	0.00970765
Cd8b	0.375617	0.632817	0.999641	0.794004	0.295611	0.723419	0.645542	0.400368	NA	0.312646	0.688761	NA	1.49654	0.0372277	0.126568
Epha5	-0.0251097	0.996118	0.999641	-0.0445498	0.993113	NA	0.534312	0.917547	NA	0.406514	0.937221	NA	1.49594	0.771055	NA
Pcdhac1	1.49898	0.351874	0.999641	0.96321	0.560954	NA	-0.61978	0.723576	NA	-0.170503	0.922489	NA	1.49417	0.346393	NA
Cpa5	0.299153	0.811273	0.999641	0.277435	0.824784	0.957777	0.299511	0.810722	NA	0.690799	0.564553	NA	1.4937	0.188664	0.37397
Pask	0.564538	0.0348552	0.999641	0.257615	0.342156	0.749684	0.63107	0.0179437	0.185255	1.04212	6.78632e-05	0.00578179	1.49317	6.7649e-09	7.90178e-07
Gabrr2	0.228327	0.479169	0.999641	0.357249	0.266825	0.703141	0.490498	0.126528	0.444858	0.8008	0.0120385	0.116102	1.49199	2.38722e-06	9.15343e-05
Sgcb	-0.149485	0.597609	0.999641	0.46874	0.0907983	0.516133	0.441048	0.111892	0.423049	0.367985	0.183952	0.46853	1.49122	3.51113e-08	3.09741e-06
Rbpjl	0.754398	0.147749	0.999641	0.895989	0.0826161	0.500553	1.17048	0.0214641	NA	1.44093	0.00397245	0.0612087	1.48707	0.00271743	0.0186302
Gnaz	0.777612	0.435438	0.999641	2.25379	0.0118652	0.270525	0.947508	0.332837	NA	1.15053	0.226439	NA	1.48661	0.104449	0.254176
Adrb2	0.294013	0.147298	0.999641	0.47364	0.0185158	0.316387	0.674755	0.000722636	0.0432555	1.06235	6.26976e-08	0.000103093	1.48348	1.89498e-14	3.41502e-11
Cd200r1	-0.030484	0.920422	0.999641	0.679335	0.0229042	0.337443	0.453625	0.130973	0.451138	0.925043	0.00179646	0.0394568	1.48347	4.17856e-07	2.25645e-05
Cdt1	0.517242	0.300417	0.999641	0.243521	0.626632	0.8926	1.37778	0.00555759	0.109523	1.05498	0.0338937	0.198786	1.48149	0.00282356	0.0191604
Ptpn7	0.25949	0.471216	0.999641	0.198691	0.58172	0.874823	0.409402	0.253001	0.597388	0.740379	0.0362252	0.206261	1.47955	2.08221e-05	0.000484631
Slc15a1	-0.606071	0.595166	0.999641	-0.65088	0.569617	0.871857	-0.674956	0.556658	NA	-0.771792	0.49994	NA	1.4773	0.115713	0.271676
Syt1	-1.23876	0.447049	0.999641	0.0637675	0.965932	0.991037	0.641553	0.657662	NA	-1.38421	0.395536	NA	1.47604	0.289855	0.487657
Ly6e	0.318943	0.334826	0.999641	0.160606	0.627262	0.8926	0.444183	0.179171	0.513528	0.610365	0.0648459	0.276971	1.47581	7.94988e-06	0.000232148
Was	0.182174	0.559948	0.999641	0.727553	0.018539	0.316387	0.526173	0.0897778	0.383741	0.832052	0.00688029	0.0844157	1.47416	1.35351e-06	5.8275e-05
RGD1308065	-1.14773	0.449748	0.999641	0.373811	0.791235	NA	0.720201	0.599761	NA	0.218259	0.877503	NA	1.47401	0.253632	NA
Serpine1	0.351363	0.515235	0.999641	-0.616661	0.257432	0.695993	-0.573147	0.292341	0.636435	0.773301	0.150883	0.422444	1.47344	0.00605675	0.0338829
Slc25a53	-0.00567916	0.99703	0.999641	1.15993	0.40527	NA	-0.583641	0.710325	NA	0.22091	0.880841	NA	1.47304	0.276694	NA
RT1-T24-3	0.262351	0.476154	0.999641	-0.273133	0.459194	0.822331	0.625853	0.0888147	0.382718	0.241455	0.511802	0.756692	1.4725	6.00927e-05	0.00107375
Kctd8	1.33467	0.358061	0.999641	1.89479	0.177904	NA	0.458833	0.768033	NA	1.07949	0.460567	NA	1.47216	0.297301	NA
Fezf1	-0.025094	0.996121	0.999641	-0.0445341	0.993115	NA	-0.0427422	0.993392	NA	-0.170541	0.973641	NA	1.47212	0.774633	NA
Rln3	-0.602131	0.806748	0.999641	0.532581	0.8287	NA	-0.619779	0.8012	NA	-0.170503	0.944775	NA	1.47201	0.535829	NA
Olr298	1.12909	0.614612	0.999641	-0.0445069	0.984165	NA	0.534362	0.811655	NA	2.21685	0.302857	NA	1.47193	0.502574	NA
Cmpk2	-0.0853166	0.816448	0.999641	-0.350612	0.341109	0.749014	0.367309	0.316191	0.656653	0.591547	0.105862	0.35659	1.47103	5.47646e-05	0.000992609
Tssk4	0.131662	0.862897	0.999641	0.69318	0.33309	0.743464	0.221281	0.76868	NA	0.89239	0.200072	NA	1.46538	0.0269384	0.100749
Gpx2	-0.16985	0.756175	0.999641	-0.475162	0.397245	0.789886	0.655068	0.205147	NA	0.293576	0.575103	0.797127	1.46387	0.003118	0.020572
Lrrc75b	0.231742	0.623814	0.999641	0.0902884	0.849727	0.963975	-0.342675	0.487574	0.773805	0.71268	0.118069	0.376006	1.46074	0.000923857	0.00840264
Chrdl2	-1.24546	0.67681	0.999641	-1.84197	0.537593	NA	-1.26311	0.672495	NA	-1.39091	0.641576	NA	1.46056	0.611774	NA
Rnase1l2	-1.75769	0.269232	0.999641	-0.622972	0.695366	NA	0.64574	0.657515	NA	1.04052	0.461072	NA	1.46041	0.288148	NA
Pglyrp1	0.159984	0.846515	0.999641	0.502898	0.531622	0.855341	1.05581	0.174847	NA	1.25601	0.101256	NA	1.45847	0.0534801	0.163385
Tmem169	-1.5568	0.278916	0.999641	0.595714	0.634637	NA	-0.998362	0.487253	NA	-1.12517	0.433887	NA	1.45707	0.215315	NA
Parvg	0.392998	0.290667	0.999641	0.584447	0.115567	0.554498	0.341812	0.358218	0.692895	0.76184	0.0398924	0.216113	1.45555	8.17813e-05	0.0013774
LOC252890	-0.30596	0.732522	0.999641	1.39246	0.094633	0.520058	0.801677	0.344133	NA	0.981055	0.242373	0.536586	1.45318	0.07873	0.21079
Dcn	-0.0733661	0.856061	0.999641	0.610301	0.130411	0.570634	0.260129	0.519589	0.795572	0.0689968	0.864397	0.943225	1.45173	0.000311872	0.00369949
Tacr1	-0.403658	0.49132	0.999641	0.120395	0.834799	0.959893	0.869611	0.126477	0.444858	1.16982	0.038689	0.212736	1.45106	0.00999314	0.0490328
Cxcl6	0.316099	0.794842	0.999641	-1.27078	0.364915	0.766723	-0.780408	0.565771	NA	-0.136232	0.913115	NA	1.45073	0.195864	0.38337
Ptprn2	0.071361	0.919358	0.999641	0.99809	0.120266	0.559372	0.939483	0.145458	NA	0.895975	0.162356	NA	1.44801	0.0179752	0.07511
Rhbdl2	-0.602135	0.740459	0.999641	-0.621575	0.732396	NA	2.25029	0.177361	NA	2.24831	0.175632	NA	1.44669	0.395749	NA
Tmem14a	1.50859	0.301342	0.999641	2.67196	0.0487449	NA	0.535548	0.731571	NA	1.98339	0.155286	NA	1.44617	0.310524	NA
C3ar1	-0.0191445	0.951292	0.999641	0.29674	0.339541	0.74782	0.0346721	0.911745	0.96653	0.342516	0.268457	0.561014	1.44587	1.97557e-06	7.87572e-05
Foxh1	2.08915	0.135506	0.999641	-0.044497	0.977278	NA	1.42813	0.330569	NA	0.925423	0.543239	NA	1.44317	0.311782	NA
Rgr	0.537982	0.735152	0.999641	1.22786	0.414349	NA	-0.04128	0.979852	NA	0.815891	0.594942	NA	1.44305	0.322819	NA
Rsb66	-0.456725	0.723951	0.999641	0.510742	0.657146	0.904277	0.552154	0.630032	NA	0.797364	0.473198	NA	1.4419	0.172396	0.351745
Haus4	0.285408	0.230034	0.999641	0.738415	0.00164564	0.1181	0.845331	0.000303908	0.0266394	1.04892	6.37916e-06	0.001526	1.44089	3.97111e-10	7.17575e-08
Gins1	0.380656	0.233685	0.999641	0.0947729	0.770136	0.941646	0.69678	0.0268649	0.21918	0.727238	0.0200537	0.150566	1.4389	2.33383e-06	8.98523e-05
Ybx2	0.552331	0.386749	0.999641	0.911381	0.139533	0.583098	0.817117	0.188724	NA	0.837596	0.172709	NA	1.43749	0.0137274	0.061343
Shank1	0.828356	0.449202	0.999641	0.559947	0.617072	0.889235	1.51778	0.144773	NA	0.670256	0.540813	NA	1.43505	0.162149	0.337766
Hist1h1b	-0.333146	0.684335	0.999641	0.664182	0.381227	0.779698	0.5313	0.487155	NA	0.222884	0.773222	NA	1.43478	0.047749	0.150589
Ccnf	0.17908	0.583705	0.999641	0.478459	0.14095	0.584099	0.476161	0.142936	0.46432	0.651181	0.0441826	0.227535	1.43432	7.70823e-06	0.000228799
Mir101a	-0.0250671	0.991985	0.999641	1.10964	0.656557	NA	0.534361	0.830441	NA	0.983637	0.693451	NA	1.43421	0.559261	NA
Hrh3	0.853015	0.415455	0.999641	1.0877	0.29076	0.719627	1.19533	0.242599	NA	1.5474	0.120892	NA	1.43359	0.149135	0.319815
Trpv2	-0.354387	0.325242	0.999641	-0.0676606	0.849675	0.963975	0.394785	0.263725	0.609119	0.724164	0.0387684	0.212736	1.43204	3.6689e-05	0.00073349
Foxm1	0.522154	0.0148835	0.999641	0.479355	0.0254966	0.350976	0.748404	0.000434799	0.0337879	0.885951	2.71038e-05	0.00356179	1.43087	5.99233e-12	2.36229e-09
Ffar2	0.988037	0.490346	0.999641	1.25917	0.371943	0.772789	0.331572	0.824807	NA	0.821229	0.566897	NA	1.42984	0.300443	0.498892
Gpr37l1	-0.0343987	0.982271	0.999641	0.310424	0.835789	0.960332	1.17479	0.406436	NA	1.54225	0.265231	NA	1.42947	0.300248	0.498634
Klhl14	-0.0250557	0.988985	0.999641	1.28695	0.447165	NA	1.34994	0.423947	NA	-0.170504	0.925153	NA	1.42925	0.389143	NA
Adgrf3	1.2353	0.0312467	0.999641	0.208982	0.716538	0.923856	1.07089	0.0619707	0.325583	0.461014	0.422379	0.694057	1.42723	0.0127282	0.0585795
Ocm2	-0.0250786	0.9927	0.999641	2.49267	0.348577	NA	1.11465	0.684205	NA	0.983625	0.719697	NA	1.42586	0.598228	NA
Lilrb3l	-0.40791	0.521176	0.999641	0.866145	0.171047	0.618247	0.173144	0.784807	0.919737	1.08845	0.0851747	0.320904	1.42539	0.0240645	0.0932158
Mms22l	0.314197	0.34748	0.999641	0.268005	0.423135	0.804316	0.879624	0.00797567	0.130808	0.802628	0.0154079	0.131883	1.4241	1.48944e-05	0.000379583
Tmem154	0.570948	0.462871	0.999641	0.649254	0.400278	0.791458	0.988188	0.190157	NA	0.761219	0.315916	NA	1.42368	0.0497978	0.154958
Lefty1	0.334733	0.79619	0.999641	0.935079	0.444273	0.815415	0.894373	0.465827	NA	0.785013	0.521558	NA	1.4218	0.219955	0.411498
Arsj	-0.574351	0.521928	0.999641	0.871935	0.264384	0.701031	0.792889	0.312682	NA	0.961527	0.21255	NA	1.41834	0.0580837	0.172017
Trem3	-0.244525	0.580583	0.999641	0.23469	0.587722	0.877514	0.360149	0.403395	0.72578	0.99768	0.0180299	0.143022	1.4181	0.000678717	0.00666337
Ptpre	0.285677	0.344381	0.999641	0.693038	0.0195524	0.318591	0.589829	0.0478168	0.287049	0.836139	0.00447538	0.0654473	1.41698	9.21737e-07	4.24369e-05
Mesp2	1.18403	0.279564	0.999641	0.210405	0.855807	0.96541	1.34501	0.215976	NA	1.63753	0.126327	NA	1.41662	0.186345	0.371307
Lancl3	1.49946	0.398557	0.999641	-0.044501	0.980911	NA	1.1625	0.52131	NA	1.94296	0.260178	NA	1.41464	0.419206	NA
Gzmm	0.597418	0.0817306	0.999641	0.468001	0.173865	0.618384	0.551097	0.108618	0.416856	1.11042	0.00104431	0.0301252	1.41457	2.62218e-05	0.000569342
Tcp11l1	0.304959	0.429888	0.999641	-0.0199348	0.95901	0.988958	-0.288056	0.459657	0.758681	0.143372	0.710589	0.870578	1.41334	0.000216922	0.00284161
Best2	0.552021	0.727987	0.999641	1.05295	0.496224	NA	0.533255	0.73679	NA	2.14346	0.128815	NA	1.41248	0.332411	NA
Nox1	1.29261	0.404316	0.999641	0.42261	0.794999	NA	-0.469756	0.783716	NA	-0.075253	0.964167	NA	1.41146	0.354021	NA
Tnp2	1.5238	0.636453	0.999641	-0.0445228	0.989015	NA	0.534344	0.86876	NA	0.983619	0.761005	NA	1.41083	0.659815	NA
Lhx4	0.193736	0.62722	0.999641	0.712756	0.0615874	0.455942	0.977474	0.00907338	0.136562	0.759349	0.0438591	0.226681	1.41078	9.06033e-05	0.00147669
Icos	0.363715	0.37535	0.999641	0.533075	0.192029	0.639167	0.18178	0.659028	0.867279	0.947383	0.0192806	0.148021	1.4081	0.0004585	0.00493514
Cyp2b1	0.809077	0.181352	0.999641	-1.02112	0.112144	0.551376	0.695085	0.25173	0.596399	0.619691	0.306306	0.599494	1.40656	0.018654	0.0772809
Arhgap25	0.207155	0.441041	0.999641	0.438207	0.102469	0.532036	0.539424	0.0442737	0.278158	0.829622	0.00192548	0.0407385	1.40456	1.3889e-07	9.17332e-06
Ly9	0.757755	0.0926673	0.999641	0.495521	0.279887	0.712199	0.477587	0.298391	0.642333	1.03437	0.0185702	0.14491	1.40421	0.00104477	0.00915264
MGC108823	0.550292	0.440637	0.999641	1.4844	0.0370275	0.394845	1.68155	0.0181162	0.185255	0.633818	0.374073	0.658346	1.40402	0.0484572	0.152062
Tuba3b	0.641701	0.464553	0.999641	0.521981	0.554886	0.86768	0.169285	0.852572	NA	0.54745	0.531138	NA	1.40371	0.0893343	0.229662
Ewsr1	1.80848	0.187423	0.999641	2.53296	0.0528263	NA	0.533457	0.724304	NA	1.33211	0.345234	NA	1.4014	0.308752	NA
Kcnj2	0.88205	0.0397918	0.999641	0.773777	0.0730057	0.479446	0.946794	0.0265276	0.218289	1.50261	0.000264417	0.0142477	1.40075	0.000639497	0.00636344
Wdr77	-0.0251007	0.99612	0.999641	-0.0445409	0.993114	NA	0.534321	0.917546	NA	-0.170548	0.973639	NA	1.3983	0.785748	NA
Ccr1l1	1.88222	0.234767	0.999641	0.532579	0.75598	NA	1.00481	0.549985	NA	0.406571	0.812473	NA	1.39811	0.381091	NA
Fam131b	1.16106	0.298233	0.999641	-0.461618	0.724276	0.926089	0.242709	0.839922	NA	0.826878	0.464486	NA	1.39807	0.195981	0.383541
Ptprc	0.211372	0.409609	0.999641	0.632085	0.0134928	0.284085	0.359999	0.159889	0.488675	0.865185	0.000710391	0.0244078	1.39409	4.65677e-08	3.89041e-06
Gpr83	-0.0251006	0.99612	0.999641	-0.0445407	0.993114	NA	0.534322	0.917546	NA	-0.170548	0.97364	NA	1.39064	0.786903	NA
Runx3	0.581805	0.17638	0.999641	0.325017	0.456037	0.821707	-0.236675	0.601807	0.839927	1.08667	0.009407	0.101086	1.3905	0.000744029	0.00711116
Evl	0.272781	0.317378	0.999641	0.345658	0.204604	0.653813	0.432371	0.112218	0.423245	0.634436	0.0193281	0.148021	1.38864	2.5491e-07	1.48684e-05
Epsti1	0.255093	0.43809	0.999641	0.415933	0.204831	0.653813	0.505156	0.123157	0.438271	1.01904	0.00173146	0.0388636	1.38624	1.8753e-05	0.000452441
RT1-T24-1	0.508984	0.0429962	0.999641	0.409188	0.104347	0.534913	0.423996	0.0923414	0.387776	0.957771	0.000118845	0.00814233	1.38522	2.0656e-08	1.98913e-06
Ngp	-0.0081424	0.98859	0.999641	0.82012	0.122638	0.561706	0.560373	0.300275	NA	1.28605	0.0123945	0.117545	1.38393	0.00643493	0.0354642
Rxfp3	0.552002	0.844674	0.999641	-0.0445142	0.987395	NA	0.534354	0.84958	NA	1.93676	0.483269	NA	1.38307	0.6196	NA
Tnfsf13b	-0.0950256	0.829164	0.999641	0.508334	0.228882	0.673673	0.278746	0.515239	0.793238	0.684586	0.0998167	0.346073	1.38195	0.000603338	0.00608818
Rdh16	0.166991	0.614028	0.999641	0.290459	0.37946	0.778616	0.480511	0.145095	0.467041	0.395853	0.229726	0.521569	1.38193	2.34271e-05	0.000523995
Batf	-0.205509	0.615626	0.999641	0.512274	0.183287	0.627842	0.60813	0.111961	0.423165	0.519204	0.173651	0.455601	1.38007	0.000144218	0.00209839
Slc7a1	0.0457519	0.908556	0.999641	-0.0548081	0.890891	0.975327	-0.262738	0.514538	0.792718	0.14731	0.709144	0.869897	1.37966	0.000320731	0.0037778
Rgs4	0.240949	0.58413	0.999641	0.0499942	0.910056	0.979485	0.39713	0.364702	0.697363	0.833726	0.0539412	0.253414	1.37884	0.00127543	0.0106342
Ttll10	0.093358	0.865828	0.999641	0.559116	0.302266	0.729636	0.122762	0.823834	0.93436	0.747229	0.163861	0.442317	1.37781	0.00897482	0.045287
Kif15	0.0975632	0.815428	0.999641	0.0502131	0.904453	0.978374	0.321568	0.438536	0.747749	0.528404	0.199323	0.487404	1.37647	0.00067947	0.00666525
Krt72	0.764552	0.252769	0.999641	0.538601	0.429179	0.808036	1.26738	0.0486277	NA	1.19443	0.0622033	NA	1.37552	0.0281157	0.10392
Syt2	-0.0683716	0.934683	0.999641	0.834821	0.308285	0.732959	0.0403575	0.961301	0.985395	1.00603	0.217755	0.508182	1.37384	0.0906185	0.231405
Phactr1	0.329637	0.414654	0.999641	0.632929	0.109911	0.546094	0.0976823	0.811921	0.930346	0.906559	0.0194183	0.148212	1.37333	0.000283678	0.00344759
Camk2b	0.381256	0.551636	0.999641	-0.492446	0.476498	0.830442	1.00035	0.104649	NA	0.5014	0.425506	0.69647	1.37053	0.022185	0.0878477
St18	1.12254	0.503246	0.999641	1.50509	0.35484	NA	1.08972	0.516051	NA	1.70316	0.285391	NA	1.36988	0.393722	NA
Mcm10	0.275266	0.471724	0.999641	0.483822	0.205238	0.654041	0.281386	0.461875	0.75984	1.32094	0.000515056	0.0205844	1.36956	0.000314666	0.00372026
Odf3	0.304717	0.836976	0.999641	0.905011	0.526304	0.852373	0.386338	0.792852	NA	-1.62911	0.311031	NA	1.36951	0.322927	0.521408
Cd180	0.442663	0.130863	0.999641	0.170483	0.56241	0.870409	0.556127	0.0572223	0.313963	0.671628	0.0211956	0.155093	1.3689	2.17827e-06	8.45505e-05
Bcl2a1	0.172132	0.645289	0.999641	-0.079695	0.831488	0.959146	0.141707	0.704756	0.88769	0.647285	0.0824981	0.316026	1.36872	0.00023184	0.00296319
Nkr-p1c	0.465268	0.434081	0.999641	0.0332718	0.956188	0.988958	0.790193	0.178873	0.513218	0.46296	0.433891	0.702997	1.36862	0.0173769	0.0734617
Olr1593	0.552008	0.806426	0.999641	2.07406	0.342034	NA	0.53436	0.812497	NA	1.55828	0.482611	NA	1.36721	0.536898	NA
Pcdhb3	1.09758	0.130209	0.999641	0.898482	0.222373	0.669485	0.892378	0.22574	NA	1.80749	0.00850757	NA	1.36674	0.0493084	0.154196
Siglec1	0.445614	0.169931	0.999641	0.459473	0.157014	0.60004	0.233665	0.471886	0.763977	0.966576	0.00288822	0.0507532	1.36651	2.50739e-05	0.000549145
Syna	0.298567	0.70792	0.999641	0.926327	0.216239	0.662976	0.962031	0.197775	NA	1.12904	0.122512	NA	1.36637	0.0549112	0.166316
Slc19a3	3.77303	0.0292789	0.999641	2.597	0.146344	NA	2.36717	0.189881	NA	0.406557	0.83183	NA	1.36547	0.464883	NA
Tgfb2	0.230251	0.536692	0.999641	0.517945	0.16209	0.609262	0.101166	0.786579	0.920195	0.433347	0.241753	0.535831	1.36487	0.000186618	0.00255612
RGD1559747	0.127404	0.869215	0.999641	0.705956	0.334389	0.743819	1.04916	0.141247	NA	0.0924131	0.903829	NA	1.36226	0.0476252	0.150278
Kcnj3	0.969059	0.662639	0.999641	1.43274	0.509614	NA	-0.0427075	0.984772	NA	-0.747584	0.738298	NA	1.36197	0.526898	NA
Grik2	-0.0251055	0.996038	0.999641	0.532525	0.916119	NA	-0.0427537	0.993253	NA	0.406518	0.935918	NA	1.36147	0.787044	NA
Clec4a	0.331856	0.316164	0.999641	0.386435	0.241723	0.686505	0.599489	0.0672768	0.338143	0.54959	0.0925204	0.335315	1.36101	1.98427e-05	0.000467881
Meiob	0.401012	0.505967	0.999641	-0.367622	0.577054	0.873306	0.935737	0.103482	NA	0.582066	0.319884	NA	1.35989	0.0132125	0.0599919
Cd38	0.230794	0.439271	0.999641	0.443668	0.136665	0.581524	0.193953	0.515767	0.793718	0.763099	0.01035	0.106601	1.35831	4.83214e-06	0.000159933
Dkkl1	0.916485	0.541565	0.999641	-0.627894	0.704064	NA	-0.62747	0.704159	NA	0.780062	0.603151	NA	1.35695	0.349733	NA
Stxbp1	0.376895	0.151797	0.999641	0.579879	0.0267655	0.356544	0.393576	0.134245	0.454441	0.719524	0.00576515	0.0769801	1.35606	1.48468e-07	9.70425e-06
Shisa3	0.302226	0.393776	0.999641	1.49002	2.21435e-05	0.0127278	0.991692	0.0048746	0.104233	1.42282	5.07879e-05	0.00487141	1.35553	0.000112329	0.00173231
E230034O05Rik	0.822593	0.238554	0.999641	0.868437	0.211542	0.659179	0.376021	0.601258	NA	0.0270475	0.97057	NA	1.35523	0.04259	0.139118
Runx2	0.581371	0.148184	0.999641	0.760174	0.0558039	0.444423	0.516755	0.200048	0.538821	1.22441	0.00154635	0.0367737	1.35495	0.000395198	0.00443149
Dbf4	-0.237957	0.739401	0.999641	0.201368	0.769788	0.941586	0.296236	0.664699	NA	0.882974	0.177881	NA	1.35465	0.0339006	0.118686
Tlr7	0.200803	0.510496	0.999641	0.621144	0.0407699	0.405005	0.40434	0.183982	0.519564	0.848426	0.00506061	0.0705181	1.35443	6.99139e-06	0.000214069
Riiad1	-0.0250548	0.988526	0.999641	0.532582	0.759836	NA	-0.0427032	0.980445	NA	1.35159	0.413436	NA	1.35108	0.407536	NA
Gpr31	0.407851	0.267282	0.999641	0.648057	0.0761757	0.485948	0.237756	0.519562	0.795572	0.903202	0.0127987	0.11859	1.35063	0.000173849	0.00241979
Tspy26	0.147011	0.862245	0.999641	0.245426	0.769248	0.941417	1.02487	0.190088	NA	0.405625	0.618094	NA	1.35045	0.0727595	0.20045
Ppef1	0.796876	0.51209	0.999641	-0.326116	0.802846	0.952244	-1.04629	0.456691	NA	0.0431573	0.972626	NA	1.34994	0.251399	0.447305
Fbln1	-0.0481882	0.910221	0.999641	0.417118	0.317841	0.737364	0.30249	0.471097	0.763921	0.815185	0.0467477	0.235083	1.34887	0.00081593	0.00761877
Sult6b1	0.577597	0.350372	0.999641	0.561235	0.364103	0.766296	1.06181	0.0794803	NA	0.179325	0.774816	0.903654	1.34872	0.0232412	0.0909109
Pdlim4	0.191353	0.597681	0.999641	0.202181	0.576657	0.873031	0.559272	0.118011	0.430792	0.600449	0.0916043	0.333977	1.3487	0.000111609	0.00173072
C4b	0.445975	0.394261	0.999641	-0.470982	0.368923	0.770849	-0.381791	0.466336	0.761381	-0.215822	0.68034	0.855628	1.34844	0.00993379	0.0488176
Ly6i	-1.02881	0.499021	0.999641	-1.04825	0.490946	NA	-1.04507	0.49206	NA	0.08504	0.950914	NA	1.34822	0.292177	NA
Hs3st3a1	1.40828	0.0549527	0.999641	1.51501	0.0373011	0.396679	1.56902	0.0304476	NA	1.41565	0.051274	NA	1.34331	0.0620092	0.17962
RGD1560672	-0.0272841	0.979614	0.999641	1.58906	0.0863376	0.509995	0.649134	0.512278	NA	0.067888	0.947838	NA	1.34276	0.145384	0.314475
Dgkg	0.487144	0.280672	0.999641	0.622787	0.1634	0.609838	0.110796	0.811399	0.930346	1.08122	0.0124632	0.117776	1.3427	0.00157355	0.0123601
Fam170a	1.2671	0.322204	0.999641	0.943059	0.470248	0.828401	1.52721	0.225587	NA	-1.27828	0.386984	NA	1.34257	0.283145	0.480543
Dgkb	1.16738	0.321918	0.999641	0.713733	0.559556	0.86931	0.990255	0.40666	NA	1.05963	0.367277	NA	1.34211	0.238192	0.431786
Bpifc	0.551983	0.892359	0.999641	-0.04453	0.99129	NA	1.1053	0.786409	NA	-0.170538	0.966652	NA	1.34197	0.740964	NA
RGD1561415	2.0708	0.0875418	0.999641	0.523158	0.70542	0.920193	1.92817	0.114237	NA	1.12853	0.378796	NA	1.34175	0.279222	0.477352
Fam184b	1.12909	0.576802	0.999641	0.532571	0.792375	NA	1.10959	0.583317	NA	2.55653	0.178044	NA	1.34154	0.4985	NA
Ly86	0.31151	0.337357	0.999641	0.0813264	0.802467	0.952187	0.383452	0.237401	0.581405	0.586327	0.0703669	0.289983	1.34002	3.35934e-05	0.000689075
Hacd4	0.0983273	0.822566	0.999641	0.388676	0.365522	0.766975	0.304993	0.480057	0.769779	0.646105	0.124487	0.385486	1.33996	0.000986857	0.00881636
Spata22	-0.0250923	0.996121	0.999641	-0.0445324	0.993116	NA	-0.0427404	0.993393	NA	-0.170539	0.973641	NA	1.3398	0.794582	NA
Fcgr3a	0.391899	0.167182	0.999641	0.359671	0.204927	0.653813	0.707786	0.0124574	0.155718	0.700314	0.0133623	0.121678	1.33932	2.09705e-06	8.2156e-05
Tdrd1	-0.0250681	0.991988	0.999641	-0.0445084	0.985775	NA	1.57792	0.523741	NA	1.49312	0.545952	NA	1.33763	0.587195	NA
Ankra2	0.551988	0.892688	0.999641	-0.0445254	0.991318	NA	0.53434	0.896099	NA	-0.170533	0.966756	NA	1.33762	0.742562	NA
Hopx	0.331615	0.396669	0.999641	0.108353	0.782963	0.945637	0.488015	0.21046	0.55181	0.479321	0.217443	0.507868	1.33678	0.00047718	0.00509274
Hsh2d	0.541832	0.1328	0.999641	0.581728	0.105796	0.537861	0.68266	0.0568772	0.313672	1.13757	0.00125304	0.0332315	1.33588	0.000133848	0.00197947
LOC100363112	0.985096	0.236742	0.999641	1.07692	0.19226	0.639767	0.496732	0.566423	NA	1.29296	0.10954	NA	1.33398	0.0942424	0.237536
Gpr63	-0.602132	0.685166	0.999641	1.49423	0.254982	0.694881	2.67998	0.0301424	NA	0.80221	0.559639	NA	1.33279	0.304175	0.503368
Vav1	0.347207	0.237879	0.999641	0.560531	0.0563133	0.444569	0.296228	0.314078	0.655247	0.847664	0.0038153	0.0601563	1.33121	5.2341e-06	0.000170176
Klhl4	0.654984	0.251769	0.999641	0.934068	0.0953723	0.521825	1.3033	0.0175442	NA	1.02087	0.0649481	0.277179	1.32997	0.0137634	0.0614603
Brca2	0.297486	0.119309	0.999641	0.410846	0.0304906	0.371273	0.664147	0.000414042	0.0324047	0.841566	6.19653e-06	0.00152362	1.3298	3.94996e-13	3.32192e-10
Gnb3	0.285402	0.636719	0.999641	1.06043	0.0665338	0.464068	1.30179	0.0229463	NA	1.10548	0.054025	0.253704	1.32888	0.01877	0.0776085
Cd53	0.0905296	0.720639	0.999641	0.609949	0.0155859	0.295457	0.429172	0.0891887	0.382781	0.788653	0.00173587	0.0388636	1.32862	1.21963e-07	8.36174e-06
Csf3r	-0.284565	0.561258	0.999641	-0.184206	0.705226	0.920193	0.342847	0.472221	0.763977	-0.0159381	0.973558	0.989095	1.32834	0.00409992	0.0252912
Lingo3	0.362884	0.790667	0.999641	1.1463	0.371512	NA	-0.0175218	0.990156	NA	0.529519	0.690393	NA	1.32687	0.287369	NA
Cd69	0.298437	0.53412	0.999641	-0.213647	0.665047	0.906242	-0.0959324	0.844775	0.9422	0.785221	0.0933099	0.335816	1.32608	0.00386268	0.0242185
Klrb1c	0.717585	0.203418	0.999641	0.546161	0.337349	0.746481	0.393135	0.494161	NA	0.93289	0.0921335	0.334951	1.32556	0.0143762	0.0633225
Rsph6a	0.552012	0.80247	0.999641	0.532572	0.80929	NA	1.96044	0.360924	NA	0.406563	0.853826	NA	1.32412	0.54187	NA
Ebf2	0.478714	0.809958	0.999641	-0.621567	0.758205	NA	-0.619775	0.75888	NA	-0.747575	0.711199	NA	1.32393	0.482903	NA
Akap3	-0.285845	0.700554	0.999641	1.24339	0.0535303	0.438412	0.787612	0.23586	NA	1.37321	0.0305518	NA	1.32377	0.0356332	0.123087
Acta1	-0.054356	0.965226	0.999641	-0.396923	0.758265	0.938071	0.0396804	0.974342	NA	-0.882097	0.512876	NA	1.32299	0.23704	0.430489
Trim55	0.958415	0.288278	0.999641	0.340599	0.720018	0.924491	0.122334	0.899868	NA	-0.807536	0.455657	NA	1.32257	0.126012	0.286525
Cxcl16	0.18838	0.464109	0.999641	0.512139	0.0459666	0.420805	0.540862	0.0350392	0.248334	0.716716	0.00513081	0.0708713	1.32198	2.22276e-07	1.32265e-05
Rab15	1.12905	0.758082	0.999641	1.10961	0.76212	NA	1.77012	0.626826	NA	-0.170546	0.962892	NA	1.32145	0.716938	NA
Hspb9	0.408795	0.750369	0.999641	1.22599	0.304351	0.73088	1.18378	0.322769	NA	1.41208	0.227405	NA	1.31954	0.256107	0.452356
Stap1	0.0995449	0.831365	0.999641	0.0579527	0.901544	0.977246	0.383858	0.399094	NA	0.564448	0.204483	0.494143	1.31864	0.00182283	0.0138775
Ccr1	0.0590104	0.932636	0.999641	0.481339	0.482077	0.831908	-0.0705453	0.919981	NA	0.0863693	0.900723	0.959938	1.31688	0.0472218	0.149336
Hspb1	-0.902821	0.0274502	0.999641	-0.0785006	0.847787	0.96363	-0.306436	0.453808	0.755775	0.917456	0.0247704	0.168175	1.3165	0.00127259	0.0106176
Lpl	-0.223387	0.461775	0.999641	0.634032	0.0348638	0.388866	0.121522	0.687479	0.880092	0.582936	0.0522407	0.249219	1.31592	1.0534e-05	0.00029078
Il10ra	0.492154	0.148786	0.999641	0.815274	0.0162599	0.301064	0.401073	0.239926	0.583648	1.02998	0.00230967	0.0448314	1.31573	9.3152e-05	0.00151237
Sfxn4	0.236486	0.413785	0.999641	0.56743	0.0454042	0.420099	0.642469	0.0229897	0.205296	0.82285	0.00314078	0.053458	1.31569	1.34616e-06	5.8157e-05
Fgr	0.265037	0.336581	0.999641	-0.024121	0.930591	0.983437	0.141446	0.608636	0.844368	0.657559	0.0164335	0.13657	1.31232	1.45296e-06	6.21324e-05
Slc43a2	0.277925	0.228768	0.999641	0.363733	0.114915	0.552991	0.434847	0.0593505	0.320189	0.661912	0.00401305	0.0616506	1.31036	1.08554e-08	1.16051e-06
Gsta5	0.552015	0.843159	0.999641	0.532575	0.848614	NA	-0.0427087	0.987787	NA	-0.747585	0.788737	NA	1.30952	0.63092	NA
Emr4	0.257704	0.376884	0.999641	0.775056	0.00745753	0.227239	0.390764	0.179374	0.513729	0.892379	0.00201472	0.0413359	1.30876	5.3963e-06	0.000174103
Ccdc68	0.389073	0.189774	0.999641	0.624607	0.0345547	0.388311	0.525603	0.0757873	0.35522	0.811848	0.00580746	0.0772985	1.30826	7.69134e-06	0.000228799
Steap2	0.28503	0.519932	0.999641	0.787598	0.0640207	0.457937	0.54221	0.210429	0.55181	0.912015	0.0293414	0.183743	1.30819	0.00128492	0.0106992
Pla2g10	0.552021	0.786121	0.999641	-0.0444958	0.98255	NA	0.536748	0.791844	NA	-0.170504	0.933205	NA	1.30705	0.501488	NA
Acot11	0.319982	0.67448	0.999641	0.200439	0.794496	0.950124	-0.576786	0.495497	NA	0.578896	0.431119	NA	1.30658	0.0598444	0.175404
Scgb1c1	0.420752	0.514667	0.999641	0.987585	0.118333	0.558076	0.584854	0.361636	NA	0.788586	0.213338	0.504922	1.30544	0.0360277	0.123906
Susd3	0.177937	0.76889	0.999641	0.218088	0.717791	0.923921	0.068096	0.910987	NA	0.233133	0.696947	0.864168	1.3045	0.0223023	0.0881126
Pik3cd	0.438844	0.0612646	0.999641	0.570117	0.0149353	0.292575	0.613204	0.00883306	0.135173	0.925137	7.4918e-05	0.00620364	1.30382	2.23023e-08	2.13139e-06
Slc16a14	0.142067	0.887476	0.999641	-0.230493	0.823201	0.957609	0.319777	0.746996	NA	0.0747876	0.9403	NA	1.30254	0.164184	0.340256
Zp3	2.21559	0.283071	0.999641	2.07521	0.317045	NA	1.57307	0.458678	NA	1.48161	0.484924	NA	1.30241	0.537534	NA
Folh1	0.816996	0.405453	0.999641	-0.117781	0.911966	0.979485	1.25057	0.190566	NA	0.803342	0.409218	NA	1.30188	0.165161	0.341783
Stk32b	0.552017	0.824963	0.999641	0.532576	0.831033	NA	-0.0427079	0.986348	NA	-0.170508	0.945536	NA	1.30128	0.59142	NA
Ccdc77	0.643122	0.237394	0.999641	1.39786	0.0100927	0.253072	1.39219	0.0104033	0.144657	1.97111	0.000282207	0.0147877	1.30054	0.0166508	0.0712032
Scel	0.452524	0.690579	0.999641	0.668028	0.54981	0.864152	0.789933	0.475893	NA	1.05145	0.331537	NA	1.29644	0.221676	0.413217
Tnfrsf13b	1.21224	0.351584	0.999641	-0.627269	0.674989	NA	-0.0676401	0.962685	NA	-0.193961	0.893393	NA	1.29617	0.308316	NA
Ubd	0.111316	0.853005	0.999641	0.450962	0.452819	0.820028	0.835698	0.164122	0.494578	0.688767	0.251499	0.544353	1.29602	0.0309256	0.111211
Cdh5	0.129196	0.691719	0.999641	0.312497	0.337205	0.746418	0.0788299	0.808849	0.929113	0.582889	0.0731531	0.296038	1.29331	6.84805e-05	0.00119817
Iapp	0.551967	0.912676	0.999641	0.532526	0.91574	NA	-0.0427523	0.993223	NA	-0.170551	0.972969	NA	1.29314	0.796684	NA
Cela3b	0.551965	0.913535	0.999641	0.532525	0.916569	NA	-0.0427534	0.99329	NA	-0.170552	0.973236	NA	1.29313	0.79866	NA
Astl	-0.0250917	0.996121	0.999641	-0.0445318	0.993116	NA	-0.0427398	0.993393	NA	-0.170539	0.973641	NA	1.29313	0.801648	NA
Tubb2a	-0.0118213	0.978781	0.999641	0.988949	0.0257282	0.350976	0.606456	0.171712	0.504204	0.420578	0.343266	0.632261	1.29154	0.00355705	0.0228357
Npw	0.0522149	0.936286	0.999641	0.565036	0.363154	0.765707	-0.271099	0.688539	NA	0.177125	0.780562	NA	1.29132	0.0265017	0.0998158
Sema7a	0.0440132	0.924547	0.999641	0.683374	0.124817	0.564257	0.490731	0.275728	0.621637	0.746346	0.0905354	0.331377	1.28951	0.00262144	0.0181401
Bmpr1b	0.931659	0.518601	0.999641	1.48775	0.281886	NA	1.49644	0.278875	NA	1.80149	0.181656	NA	1.28872	0.347219	NA
Pfkfb3	0.225284	0.675521	0.999641	0.240054	0.655424	0.903809	-0.298813	0.581891	0.829208	1.16352	0.0289124	0.182747	1.2886	0.0153535	0.0667877
Elmo1	0.139541	0.607116	0.999641	0.280501	0.299175	0.727061	0.340584	0.206846	0.548503	0.69342	0.00939557	0.101086	1.28613	1.10751e-06	4.93087e-05
Wdr62	-0.510008	0.769326	0.999641	-0.529449	0.760797	NA	-0.525852	0.762288	NA	0.881612	0.58035	NA	1.28586	0.408814	NA
Hist3h2ba	0.113364	0.929312	0.999641	1.02638	0.392547	0.786153	-0.2838	0.830317	NA	-0.388981	0.76849	NA	1.28582	0.272045	0.469305
Bcl11b	0.916518	0.286558	0.999641	0.918999	0.28451	0.714247	0.81841	0.34411	NA	1.27524	0.125978	NA	1.28577	0.118838	0.276442
Sncg	0.0453608	0.936033	0.999641	0.368905	0.504487	0.844027	0.410294	0.456907	NA	0.2053	0.710909	0.870578	1.28548	0.0143243	0.063182
Cyp3a62	0.0934775	0.758754	0.999641	-0.476686	0.119282	0.558426	0.227417	0.454458	0.755875	0.588225	0.0522918	0.249328	1.28477	2.10581e-05	0.000489222
Kcnk12	-1.58567	0.384611	0.999641	-1.60512	0.37881	NA	-0.383005	0.829045	NA	1.43057	0.380731	NA	1.2847	0.430743	NA
Bst1	0.335468	0.509956	0.999641	-0.408769	0.444441	0.815415	0.360785	0.477592	0.767433	0.402652	0.423946	0.695202	1.28467	0.00806696	0.0417068
Emb	-0.350663	0.354044	0.999641	-0.320029	0.397243	0.789886	0.0648176	0.863103	0.949896	0.463493	0.214858	0.506508	1.28445	0.000539566	0.00560216
Apobr	0.367732	0.197661	0.999641	0.526715	0.0639704	0.457937	0.573356	0.0435927	0.276388	0.896187	0.00147637	0.0357748	1.28372	4.51599e-06	0.000154993
Plscr1	0.168802	0.577215	0.999641	0.165106	0.585469	0.876744	0.333371	0.269517	0.614078	0.45508	0.130294	0.395055	1.28263	1.66405e-05	0.000411373
Msn	0.096544	0.757845	0.999641	0.0261101	0.933559	0.983617	-0.0487058	0.876451	0.95566	0.570222	0.0681465	0.284397	1.28123	4.05553e-05	0.00078227
Hsd17b3	-0.056371	0.963173	0.999641	0.795282	0.477508	0.830794	0.966532	0.381874	NA	1.17021	0.279203	NA	1.27803	0.229197	0.422093
Cnksr1	-0.336118	0.532187	0.999641	-0.226696	0.670645	0.908364	0.623173	0.220567	0.561383	0.730256	0.147243	0.418038	1.27715	0.0095788	0.0474613
Dmbt1	-0.334583	0.241804	0.999641	-0.110533	0.698494	0.9187	-0.158374	0.579033	0.828138	0.151981	0.593481	0.808852	1.27658	6.69988e-06	0.000208689
Ptger4	0.576599	0.245464	0.999641	0.29441	0.559933	0.869449	0.0962186	0.85111	NA	0.941862	0.0513109	0.24655	1.27527	0.00708325	0.0377504
Ostn	-0.0250565	0.990097	0.999641	-0.0444968	0.982415	NA	0.536719	0.790286	NA	0.978321	0.621554	NA	1.27411	0.509387	NA
Tenm4	0.322971	0.799721	0.999641	-0.0496839	0.969919	NA	-0.381749	0.780284	NA	-0.130435	0.920771	NA	1.27369	0.27711	NA
Stk26	0.521199	0.439733	0.999641	0.344548	0.614465	0.888485	0.359367	0.59884	NA	0.297836	0.661001	NA	1.27248	0.0430307	0.140194
RSA-14-44	0.552011	0.803485	0.999641	1.6998	0.436188	NA	1.11411	0.615426	NA	0.406562	0.854584	NA	1.27223	0.560746	NA
Igsf6	0.0812911	0.746371	0.999641	0.422041	0.0917172	0.5168	0.336097	0.179725	0.514133	0.608065	0.0148087	0.129136	1.27167	2.97968e-07	1.68559e-05
Plaur	-0.130711	0.675826	0.999641	0.239371	0.435759	0.81318	0.217422	0.479496	0.769343	0.586052	0.0524018	0.24954	1.27163	1.75736e-05	0.000428802
Dbh	-1.25211	0.191118	0.999641	0.0407088	0.962234	0.990272	-0.0734238	0.932408	NA	0.525121	0.529493	NA	1.27162	0.117458	0.274747
Mnda	0.178059	0.534202	0.999641	0.402494	0.159131	0.603365	0.32022	0.26298	0.608652	0.628781	0.0274578	0.17818	1.27104	7.67023e-06	0.000228799
LOC303566	-0.0742579	0.857191	0.999641	-0.0882063	0.830687	0.958997	0.445455	0.268558	0.613103	0.465083	0.245321	0.539429	1.26887	0.0011383	0.00978846
Olr1389	-0.602131	0.854971	0.999641	-0.621571	0.850343	NA	-0.0427042	0.989657	NA	-0.170504	0.958722	NA	1.26794	0.695756	NA
Tsnaxip1	-0.348418	0.620443	0.999641	-0.514147	0.47378	0.830311	-0.504522	0.48139	NA	0.491	0.438672	NA	1.26766	0.0333465	0.117406
Mir10a	-0.0250762	0.994087	0.999641	-0.0445164	0.989503	NA	0.53435	0.874516	NA	0.983625	0.771276	NA	1.26757	0.706303	NA
Rassf2	0.11326	0.780386	0.999641	0.423661	0.295145	0.723392	-0.224842	0.58168	0.829157	0.813023	0.0435843	0.225869	1.26701	0.00159574	0.0125033
Slco1a6	1.60018	0.321069	0.999641	2.86075	0.0598911	NA	1.43068	0.379952	NA	2.19401	0.157001	NA	1.26698	0.431452	NA
LOC363337	0.552014	0.86383	0.999641	-0.0445017	0.988969	NA	-0.0427098	0.989413	NA	-0.747585	0.816335	NA	1.26696	0.688984	NA
Gabbr2	-0.492377	0.449248	0.999641	-0.50726	0.435422	0.81318	0.146429	0.808567	NA	0.917256	0.104123	NA	1.26618	0.0210764	0.0843524
Nog	0.286497	0.798957	0.999641	0.639988	0.55669	0.868709	1.96638	0.0518869	NA	0.715769	0.504524	NA	1.26616	0.217523	0.408759
Dlgap3	-0.617033	0.7017	0.999641	0.695519	0.636577	NA	-1.21176	0.451927	NA	-0.762482	0.635988	NA	1.26594	0.368302	NA
Slc12a1	0.29951	0.643787	0.999641	0.618753	0.324688	0.739764	0.33794	0.599827	NA	-0.076609	0.908081	NA	1.26513	0.0320826	0.114425
Map3k6	-0.529023	0.284346	0.999641	-0.163329	0.73992	0.931423	-0.281875	0.567216	0.82296	0.296908	0.544304	0.777867	1.26443	0.00944322	0.0469604
Gif	0.917598	0.57002	0.999641	-0.0444952	0.979201	NA	0.512193	0.758197	NA	1.339	0.391106	NA	1.26389	0.415324	NA
March1	-0.0527164	0.926682	0.999641	0.349388	0.534451	0.856979	-0.675158	0.255545	0.600216	0.366207	0.512724	0.757461	1.26332	0.0202798	0.0819442
Sorl1	0.798876	0.0062647	0.999641	0.59002	0.044475	0.41806	0.344671	0.24379	0.588307	0.151794	0.608372	0.818033	1.26124	1.19587e-05	0.000322347
Fam49a	0.0303538	0.918667	0.999641	0.261847	0.375966	0.775731	0.114836	0.698675	0.884197	0.655632	0.025415	0.170569	1.26124	1.46283e-05	0.000374951
LOC685964	0.552019	0.825069	0.999641	0.532578	0.831135	NA	-0.042706	0.986357	NA	-0.747582	0.764685	NA	1.26097	0.603611	NA
Spic	-0.10795	0.760372	0.999641	0.500303	0.146433	0.592081	0.558864	0.104126	0.409753	0.405306	0.238852	0.532684	1.26088	0.000168367	0.0023612
Brca1	0.41232	0.168386	0.999641	0.264423	0.378266	0.777609	0.711877	0.0168029	0.17892	0.905059	0.00225841	0.0442833	1.25999	1.9048e-05	0.000457697
Vwa7	-0.238288	0.629043	0.999641	0.588201	0.197777	0.645939	0.0346058	0.942351	NA	0.23733	0.609543	0.81822	1.25902	0.00357682	0.0229277
Map4k4	0.085052	0.717602	0.999641	0.621942	0.00785396	0.231841	0.541315	0.0207752	0.196372	0.850823	0.000267045	0.0142477	1.25895	6.31882e-08	4.81265e-06
Hcls1	0.240063	0.392909	0.999641	0.21085	0.453044	0.8202	0.347411	0.216006	0.55699	0.695114	0.0131001	0.120657	1.25796	6.78992e-06	0.000209938
Arhgef16	-0.020562	0.966582	0.999641	0.343917	0.467107	0.827496	0.360748	0.444961	NA	0.729934	0.108439	0.361254	1.25741	0.00401309	0.0248895
Tifab	0.479425	0.0707188	0.999641	0.603162	0.0226405	0.337048	0.797018	0.00252123	0.0775986	0.865825	0.000998772	0.029311	1.25737	1.52175e-06	6.4636e-05
Khdc3	1.0721	0.481828	0.999641	1.49782	0.305433	NA	0.535559	0.732017	NA	2.53734	0.0619614	NA	1.25689	0.385896	NA
Myo1f	0.287298	0.449996	0.999641	0.585077	0.123353	0.561902	0.23512	0.53652	0.805071	0.776097	0.0407024	0.2179	1.25684	0.00089831	0.00821768
Ckmt1b	0.2378	0.842279	0.999641	0.2733	0.81813	0.956419	1.08297	0.330364	NA	-0.600858	0.643945	NA	1.25616	0.245247	0.439772
PVR	-0.050413	0.894773	0.999641	-0.268964	0.481629	0.831908	-0.151861	0.690673	0.881708	0.428292	0.257883	0.550983	1.25508	0.000847635	0.00785667
Gbgt1	0.43697	0.558364	0.999641	-0.685033	0.412733	0.800597	0.217999	0.773917	NA	-0.460629	0.565447	NA	1.25419	0.0728131	0.200554
Apobec3b	-0.0496215	0.893516	0.999641	0.451755	0.20609	0.654537	0.573278	0.106162	0.413278	0.340418	0.340241	0.629206	1.25408	0.000223805	0.00290662
Clmp	0.16932	0.673481	0.999641	0.283401	0.475633	0.830311	0.422223	0.282651	0.627953	0.422623	0.277618	0.571318	1.25185	0.000674891	0.00664385
Itga4	0.254693	0.476451	0.999641	0.159666	0.655802	0.90398	0.0203404	0.954859	0.982938	0.865526	0.014389	0.127509	1.25151	0.000373435	0.00424787
Ccdc116	0.55202	0.805357	0.999641	-0.0444974	0.984152	NA	0.537071	0.810483	NA	-0.170506	0.939329	NA	1.2494	0.56365	NA
Trex2	-0.0250492	0.989381	0.999641	-1.19864	0.524205	NA	0.598133	0.744305	NA	-0.747575	0.691213	NA	1.24875	0.473987	NA
Ptgs2	-0.280201	0.786365	0.999641	-0.0944779	0.925271	0.982952	-0.0781813	0.938	NA	-0.18653	0.852511	NA	1.24873	0.154636	0.327579
Slc11a1	0.236555	0.408224	0.999641	0.463055	0.105259	0.536719	0.417258	0.144432	0.466231	0.708523	0.0131225	0.120692	1.24829	1.21772e-05	0.000326154
Clec4a1	0.163957	0.524259	0.999641	0.432878	0.0917892	0.5168	0.397602	0.121619	0.436339	0.675354	0.00833598	0.0953345	1.24703	1.00234e-06	4.54838e-05
Slc9a5	0.762249	0.16535	0.999641	0.1692	0.766649	0.940284	0.788705	0.150232	NA	1.06909	0.0467511	0.235083	1.2465	0.0187232	0.0775078
Il18	0.283593	0.309946	0.999641	0.44748	0.108571	0.543361	0.51159	0.0664544	0.336168	0.672972	0.0155448	0.132436	1.24581	6.93333e-06	0.000212808
Hck	0.304866	0.26193	0.999641	0.432168	0.111481	0.55064	0.44176	0.103759	0.40915	0.784438	0.00379086	0.0599705	1.2443	4.20228e-06	0.000146441
Slc10a2	0.371101	0.457979	0.999641	0.523485	0.28874	0.718292	0.60836	0.214886	NA	0.601567	0.216227	0.507461	1.24425	0.00752869	0.0394425
Cyp2b2	0.412165	0.507689	0.999641	-0.89376	0.152493	0.597312	1.04281	0.0934068	0.389148	0.835322	0.179022	0.462802	1.2439	0.0452518	0.144629
Ceacam16	0.158323	0.707976	0.999641	-0.348082	0.433058	0.810657	0.562544	0.168636	0.501069	1.08375	0.00582929	0.0772985	1.24374	0.0013038	0.0108207
Fcho1	0.900011	0.212919	0.999641	0.500033	0.491126	0.837507	1.0257	0.155107	0.481862	0.73841	0.306881	0.600107	1.24229	0.0835753	0.219418
Hrh1	-0.368026	0.761047	0.999641	0.764071	0.480134	0.831386	0.505676	0.646871	NA	0.821901	0.44185	NA	1.24189	0.229403	0.422408
Lgals7	1.12909	0.508978	0.999641	2.44605	0.121375	NA	1.11309	0.514844	NA	1.53804	0.356518	NA	1.24163	0.457462	NA
Myo16	0.964486	0.536613	0.999641	-0.62157	0.708116	NA	1.20111	0.433693	NA	-0.170501	0.918203	NA	1.24131	0.408526	NA
Slc25a54	-0.170666	0.782027	0.999641	-0.0217604	0.971473	0.991916	-0.0979074	0.872954	NA	0.500364	0.391011	0.67113	1.241	0.0270369	0.101013
Neurl3	0.0367123	0.918417	0.999641	-0.45298	0.2087	0.656251	-0.0195507	0.956518	0.983664	0.961978	0.00685701	0.0843208	1.24074	0.000476586	0.00509072
Egr3	0.739023	0.332485	0.999641	0.523931	0.498572	0.841293	-0.210172	0.800627	NA	0.967032	0.193626	NA	1.2406	0.0873536	0.225859
Cyp17a1	-0.131761	0.760761	0.999641	-0.129805	0.764204	0.939796	-0.124052	0.774365	0.914498	0.210851	0.626009	0.827228	1.2406	0.00412662	0.0254202
Spi1	0.39484	0.144054	0.999641	0.450491	0.0953886	0.521825	0.508772	0.0595681	0.320299	0.843167	0.00174584	0.0388636	1.23956	3.98296e-06	0.00013957
Soat1	0.180212	0.660894	0.999641	0.395276	0.335108	0.74451	-0.407133	0.324379	0.664699	0.878222	0.0316454	0.190501	1.23869	0.00238921	0.0169706
Ogfrl1	-0.0100663	0.973956	0.999641	0.162069	0.597637	0.882402	0.325985	0.286967	0.632345	0.44269	0.14645	0.417238	1.23805	4.01597e-05	0.000780609
Trpc6	-0.228747	0.792419	0.999641	0.302029	0.71031	0.921764	0.542719	0.494069	NA	1.42064	0.0539607	NA	1.23749	0.0927379	0.235012
Kcnip3	0.929463	0.493183	0.999641	1.49446	0.246916	NA	1.54376	0.230033	NA	1.38026	0.284499	NA	1.23694	0.334987	NA
Cryba4	1.41958	0.278716	0.999641	0.529384	0.698798	0.9187	0.740804	0.583557	NA	0.32666	0.81219	NA	1.23646	0.342648	0.542279
LOC501233	0.656241	0.401778	0.999641	0.475668	0.548451	0.863728	0.219042	0.787032	NA	0.921847	0.225926	NA	1.23595	0.09541	0.239365
LOC290595	0.763094	0.306764	0.999641	0.514781	0.500267	0.842236	0.761717	0.306809	NA	0.722201	0.328903	NA	1.23554	0.0781583	0.20961
Gjd4	0.552015	0.887496	0.999641	-0.621573	0.873433	NA	-0.619781	0.873794	NA	-0.747581	0.84806	NA	1.2342	0.749148	NA
Mir146a	-0.0250558	0.992939	0.999641	-0.0444961	0.987462	NA	-0.0427042	0.987967	NA	-0.74758	0.791758	NA	1.234	0.656287	NA
Krt12	1.10565	0.226855	0.999641	1.52767	0.0887993	0.514327	0.134796	0.889856	NA	2.20507	0.0118953	NA	1.23397	0.168753	0.346769
Samsn1	0.205999	0.553752	0.999641	0.0635452	0.855584	0.96541	0.19103	0.582945	0.829791	0.638157	0.0628749	0.274415	1.23357	0.000273605	0.00335965
Tekt5	0.551969	0.911352	0.999641	0.532529	0.914462	NA	-0.0427499	0.99312	NA	-0.170549	0.972558	NA	1.23344	0.803057	NA
B3gnt5	0.147039	0.877035	0.999641	-0.300734	0.761647	0.939308	0.774663	0.392219	NA	1.31604	0.132293	NA	1.23337	0.156394	0.330415
RGD1563302	0.616805	0.732367	0.999641	1.27037	0.464055	NA	1.31556	0.447461	NA	0.843099	0.63231	NA	1.23248	0.471993	NA
Ncf4	0.0761192	0.794831	0.999641	0.293727	0.31484	0.736592	0.251797	0.389047	0.714632	0.654115	0.0248099	0.168175	1.23241	2.23409e-05	0.00050689
Cyp1b1	0.0564559	0.960608	0.999641	-0.0883427	0.939065	0.985058	-1.63218	0.22603	NA	0.325738	0.768687	NA	1.23129	0.240135	0.433936
Tmem132b	1.50054	0.0244843	0.999641	1.00602	0.144879	0.590591	0.580286	0.41837	NA	1.83919	0.00464525	NA	1.2304	0.0636745	0.183053
Fam167a	0.20388	0.545116	0.999641	0.57536	0.0865566	0.509995	0.404544	0.228915	0.57096	1.13397	0.000691487	0.0241915	1.2301	0.000228429	0.00293193
Prss30	-0.0360103	0.977613	0.999641	0.707402	0.554494	0.867537	-0.0160537	0.989976	NA	1.39899	0.219657	NA	1.22997	0.27976	0.477883
Sez6l2	0.552014	0.772347	0.999641	1.65097	0.378036	NA	1.10973	0.560737	NA	1.8884	0.302318	NA	1.22971	0.511992	NA
Dnm3	1.23355	0.0797719	0.999641	1.05413	0.139396	0.582856	1.1331	0.109779	NA	1.24729	0.0730943	NA	1.22962	0.0733694	0.201339
Stmn4	0.55201	0.801952	0.999641	1.10965	0.614121	NA	1.11408	0.612621	NA	1.52748	0.481508	NA	1.2292	0.571606	NA
Cpne2	0.0213555	0.940416	0.999641	0.0720869	0.800153	0.951283	0.412314	0.142091	0.463497	0.552221	0.0471705	0.235444	1.2291	6.45995e-06	0.000203223
Adrb1	0.612506	0.304931	0.999641	0.625735	0.294248	0.722572	0.283917	0.637012	0.857041	1.37453	0.0194138	0.148212	1.22833	0.0366306	0.125263
Ldhc	0.880253	0.21853	0.999641	0.799428	0.266307	0.702083	1.0959	0.118664	NA	-0.010375	0.989275	NA	1.22787	0.0714487	0.198268
Pold1	0.396151	0.110334	0.999641	0.0688301	0.782679	0.945637	0.731938	0.00302039	0.085295	0.715983	0.00366569	0.0587634	1.22545	5.51611e-07	2.77234e-05
Rnft2	0.179084	0.765756	0.999641	0.602192	0.301059	0.728829	0.969639	0.0890999	NA	0.355708	0.544453	0.777886	1.22343	0.0277983	0.103017
Fbn2	0.0172043	0.979021	0.999641	0.371978	0.557985	0.869284	0.449821	0.476332	NA	0.693463	0.261033	0.553332	1.22328	0.0403985	0.13436
LOC690276	0.203449	0.720302	0.999641	0.24984	0.658089	0.904729	0.19653	0.729117	NA	0.171652	0.760032	NA	1.22208	0.0176922	0.0742988
Myo5a	0.126045	0.664503	0.999641	0.238326	0.410803	0.799487	0.0560852	0.847178	0.943216	0.655518	0.0223393	0.160303	1.22199	1.73529e-05	0.000424239
Cd68	0.11165	0.701713	0.999641	0.392138	0.178358	0.622774	0.422962	0.146597	0.468981	0.772147	0.00801131	0.0934247	1.22163	2.70197e-05	0.000582657
Mefv	0.216279	0.585988	0.999641	0.61271	0.11716	0.556883	0.288648	0.465719	0.760943	0.731405	0.0595419	0.267184	1.2201	0.00141785	0.0114729
Avpr2	0.972358	0.459563	0.999641	1.27648	0.321346	0.739764	1.60442	0.204536	NA	0.641021	0.630691	NA	1.22001	0.335824	0.534632
RGD1563222	-0.466113	0.579903	0.999641	1.12774	0.121337	0.560044	0.456372	0.549583	NA	0.945605	0.195382	NA	1.21976	0.0869514	0.225281
Pla2g2f	-0.602138	0.846143	0.999641	1.70556	0.574941	NA	-0.619787	0.841693	NA	-0.170511	0.95618	NA	1.21922	0.689404	NA
Tac4	-0.364519	0.659486	0.999641	-0.544143	0.517321	0.850406	0.229465	0.770755	NA	0.584956	0.444467	NA	1.21806	0.0995788	0.246488
P2ry13	0.0623811	0.820836	0.999641	0.449599	0.0982511	0.527204	0.216371	0.429526	0.742556	0.698613	0.0095102	0.101766	1.21758	4.75425e-06	0.000159085
Pcp4	1.04881	0.60167	0.999641	-0.621575	0.760209	NA	0.53675	0.792066	NA	0.935558	0.64079	NA	1.21736	0.533416	NA
Mir3593	1.75389	0.115504	0.999641	1.01671	0.38579	0.781967	0.980077	0.404572	NA	1.86573	0.0896221	NA	1.21555	0.280476	0.478394
Rtn4	0.274603	0.271854	0.999641	0.39213	0.116505	0.555606	0.636084	0.0108531	0.147907	0.40805	0.102288	0.350097	1.21531	1.09591e-06	4.90247e-05
Gpr88	0.325075	0.28894	0.999641	0.207124	0.501528	0.842784	0.515972	0.089044	0.382718	0.764114	0.0105091	0.107311	1.21528	3.32668e-05	0.000684601
Snx20	0.399503	0.28603	0.999641	0.360075	0.33641	0.745588	0.141567	0.706607	0.888123	0.787237	0.0341864	0.199813	1.21433	0.00101779	0.00900251
Hist1h2an	-0.55274	0.498419	0.999641	1.04186	0.145449	0.591075	-0.0868785	0.910794	NA	0.492914	0.501453	NA	1.21113	0.0837001	0.219569
Ccdc64b	0.5133	0.444192	0.999641	1.14513	0.0711771	0.476592	1.23947	0.0493284	NA	1.22437	0.0504526	NA	1.21048	0.0503353	0.155962
Ipcef1	0.345308	0.658231	0.999641	-0.909954	0.323464	0.739764	-0.65059	0.461367	NA	0.884472	0.229783	NA	1.21043	0.0895324	0.229984
Gpr68	0.235738	0.494617	0.999641	0.840114	0.0136874	0.285399	0.612539	0.0734629	0.350733	1.06787	0.00163097	0.0377715	1.21001	0.000339193	0.00395099
LOC100909941	-0.602139	0.772396	0.999641	1.75041	0.37784	NA	1.63298	0.412967	NA	0.937625	0.64752	NA	1.20989	0.545709	NA
Wfdc6b	-0.0251037	0.996042	0.999641	0.532527	0.916197	NA	-0.0427518	0.99326	NA	0.40652	0.935977	NA	1.20969	0.810673	NA
Tubb5	0.113655	0.607504	0.999641	0.328346	0.137682	0.582267	0.565482	0.0105455	0.14563	0.70426	0.00144206	0.0354807	1.20931	4.39531e-08	3.69646e-06
Smc4	0.107961	0.609948	0.999641	0.335092	0.112242	0.551376	0.521414	0.0132896	0.159282	0.599531	0.00433698	0.0641628	1.20865	7.42319e-09	8.59115e-07
Gucy2e	1.76681	0.247424	0.999641	2.82162	0.0517221	NA	2.16775	0.146028	NA	-0.747586	0.650792	NA	1.2086	0.435196	NA
Slc28a1	2.08057	0.243588	0.999641	-0.0444992	0.981449	NA	-0.0427073	0.982196	NA	1.35635	0.459125	NA	1.20795	0.508495	NA
Rnase12	-0.602127	0.745771	0.999641	-1.19864	0.518655	NA	1.22344	0.48294	NA	-0.170499	0.926852	NA	1.20638	0.483048	NA
Chrm5	0.830599	0.541151	0.999641	-1.5294	0.321518	0.739764	-1.52761	0.322086	NA	1.40108	0.286795	NA	1.20616	0.3591	0.557015
Itgam	0.169152	0.711457	0.999641	-0.108438	0.813049	0.955006	-0.403851	0.380271	0.708129	0.122836	0.788026	0.909383	1.20533	0.0078512	0.0408424
Plk5	-0.8054	0.251826	0.999641	0.15414	0.812917	0.955006	-0.372695	0.581044	NA	0.409862	0.520781	0.763105	1.20233	0.0511394	0.157848
Wt1	1.06084	0.0692732	0.999641	0.801741	0.177051	0.621972	0.0276741	0.965404	NA	0.0748577	0.904881	NA	1.20158	0.0342698	0.119592
Sit1	0.532324	0.536753	0.999641	0.0579157	0.948589	0.987061	0.80258	0.341296	NA	1.14021	0.164273	NA	1.20141	0.137638	0.304045
Mir30d	0.658036	0.617325	0.999641	1.08402	0.39466	NA	-1.77018	0.226448	NA	0.51711	0.694492	NA	1.20105	0.332837	NA
Mboat4	2.71374	0.455085	0.999641	-0.0445285	0.990398	NA	-0.0427365	0.990784	NA	-0.170536	0.963238	NA	1.20101	0.744492	NA
Dio3	0.461493	0.242785	0.999641	-0.430941	0.295944	0.723634	0.294033	0.459439	0.758496	0.822315	0.0343975	0.200293	1.20033	0.00176182	0.0135109
Gp2	0.551988	0.89435	0.999641	0.532548	0.89805	NA	-0.0427335	0.991797	NA	-0.170533	0.967273	NA	1.19912	0.772264	NA
Drp2	1.12906	0.788045	0.999641	-0.0445262	0.991541	NA	-0.0427343	0.991881	NA	-0.170534	0.967609	NA	1.19897	0.77458	NA
Stat4	0.281045	0.523336	0.999641	0.122185	0.782564	0.945637	0.178859	0.685624	0.87935	0.784795	0.0690839	0.286749	1.19885	0.00493665	0.0291145
Arhgap15	0.342241	0.32799	0.999641	0.501277	0.149047	0.596047	0.252402	0.472093	0.763977	0.869582	0.0109778	0.109969	1.19871	0.000387189	0.00435652
Lcp1	0.125007	0.629341	0.999641	0.255271	0.324164	0.739764	0.149972	0.562527	0.82061	0.570721	0.0273771	0.17818	1.19799	3.56469e-06	0.00012739
Dpysl2	0.275232	0.157573	0.999641	0.763616	8.06001e-05	0.0231084	0.449153	0.0208075	0.196372	0.738648	0.000134993	0.00887867	1.19786	5.05288e-10	8.6138e-08
Slc8a1	0.189107	0.474636	0.999641	0.522595	0.0474168	0.422833	0.235476	0.373028	0.702871	0.813806	0.00195483	0.0409081	1.19763	4.84299e-06	0.000159933
Ddr1	0.0127669	0.967134	0.999641	0.395418	0.194718	0.64421	0.168073	0.584821	0.831222	0.519487	0.0858633	0.322127	1.19753	5.36638e-05	0.000975459
Slfn13	0.198192	0.406506	0.999641	0.157698	0.509	0.845663	0.613872	0.00999604	0.143054	0.77276	0.00116989	0.0317581	1.19659	4.7928e-07	2.4984e-05
Gkn1	-0.0250517	0.987118	0.999641	-0.044492	0.977123	NA	0.484062	0.748096	NA	0.807591	0.576486	NA	1.19624	0.387416	NA
Ptprz1	-0.0360082	0.943952	0.999641	0.0934406	0.852498	0.964717	0.354845	0.466542	NA	0.699187	0.133064	0.39812	1.19623	0.0068151	0.0367615
Nlrc4	0.18941	0.514923	0.999641	0.434123	0.132942	0.574339	0.361904	0.211211	0.553117	0.87522	0.00219015	0.0434631	1.19619	2.492e-05	0.000547675
Tlr12	0.697262	0.213393	0.999641	0.352904	0.530806	0.85486	0.552433	0.3251	0.664793	0.547156	0.328859	0.61991	1.19574	0.0314078	0.112368
Mmd	0.618192	0.0506276	0.999641	0.738373	0.0189557	0.317728	0.709468	0.0243357	0.210685	1.03679	0.000845848	0.0270436	1.19517	0.000105002	0.00164546
Sp100	0.108308	0.663421	0.999641	0.345688	0.161064	0.607214	0.428851	0.0813661	0.366733	0.550667	0.0241873	0.166368	1.19505	6.555e-07	3.20509e-05
Sh3bgr	-0.250316	0.720211	0.999641	-0.308196	0.660221	0.905072	-0.85996	0.244674	NA	-0.173175	0.800982	NA	1.19492	0.0610272	0.17761
Cybb	0.179353	0.602722	0.999641	0.325739	0.344264	0.751624	-0.114482	0.739959	0.900259	0.812186	0.0182034	0.143497	1.19487	0.000506884	0.00534197
Ust	0.352568	0.373781	0.999641	0.494932	0.207053	0.65578	0.111106	0.782709	0.919496	0.856116	0.0250466	0.169055	1.19435	0.00140805	0.0114229
Fam19a4	0.321141	0.782496	0.999641	0.491173	0.670325	0.908364	-0.00270027	0.998176	NA	0.442589	0.700382	NA	1.19427	0.28583	0.483473
Setd7	0.000529998	0.99871	0.99981	0.580263	0.0646304	0.45965	0.0389159	0.905094	0.964113	0.899805	0.0033361	0.0550121	1.19327	7.17398e-05	0.00123803
Ctla2a	0.0673345	0.824504	0.999641	0.493711	0.103086	0.532249	0.471621	0.119495	0.433114	0.659295	0.0292884	0.183711	1.19301	7.72434e-05	0.00131147
Pstpip1	-0.0352613	0.927267	0.999641	0.203544	0.59754	0.882402	0.183169	0.63479	0.856304	0.31048	0.41996	0.692328	1.19189	0.0018742	0.0141321
Fam109b	0.821405	0.0983468	0.999641	0.780886	0.116638	0.555871	1.14427	0.0186141	NA	1.19863	0.0127723	0.11859	1.19132	0.0124573	0.0575848
Gab2	0.00162837	0.995995	0.999641	0.427008	0.18181	0.625561	0.141123	0.661857	0.868395	0.642352	0.0427783	0.223301	1.19128	0.000141071	0.00206212
Klri1	0.640706	0.152299	0.999641	0.495004	0.270245	0.705019	0.697055	0.118793	0.431141	0.662528	0.137296	0.403439	1.19091	0.00685637	0.0369313
Lamc2	0.380201	0.173878	0.999641	0.324631	0.246352	0.689072	0.533465	0.0546724	0.307993	0.438466	0.113713	0.369996	1.19081	1.00341e-05	0.000278197
Chrnb2	-1.56054	0.293441	0.999641	-1.57998	0.287469	NA	-2.15527	0.146783	NA	-1.12891	0.447245	NA	1.1908	0.339052	NA
Klrk1	0.137557	0.627511	0.999641	0.246441	0.383752	0.781338	0.226912	0.422751	0.737848	0.914603	0.00110919	0.0306748	1.19049	2.05255e-05	0.000478611
Slitrk4	-1.17921	0.472266	0.999641	1.91985	0.187302	NA	1.71858	0.242225	NA	1.33716	0.369116	NA	1.18885	0.423103	NA
RGD1562726	-0.30669	0.774654	0.999641	-1.59177	0.202249	0.652523	-0.636498	0.568848	NA	0.549508	0.570221	NA	1.18874	0.195529	0.383071
LOC308990	0.245608	0.487563	0.999641	0.17561	0.620625	0.890396	0.579782	0.0954644	0.393235	0.392291	0.260455	0.55261	1.1883	0.000420256	0.00462208
Tdh	0.346278	0.490953	0.999641	0.360176	0.472544	0.829434	1.05676	0.0273797	NA	1.07359	0.0239257	0.16575	1.18815	0.0112475	0.0535628
Ccna1	-0.0250594	0.989777	0.999641	0.532577	0.785392	NA	1.46594	0.435117	NA	1.38419	0.459995	NA	1.18734	0.526138	NA
Slc10a6	-0.41897	0.439065	0.999641	0.176467	0.739891	0.931423	-0.223587	0.677505	0.875592	0.426647	0.41832	0.691592	1.18711	0.0224558	0.0885802
Slfn3	0.468074	0.0635526	0.999641	0.478334	0.057959	0.445814	0.681741	0.00688088	0.123611	1.00746	6.48019e-05	0.00569366	1.18686	2.52038e-06	9.54268e-05
Gpr132	0.448044	0.342055	0.999641	0.0953407	0.843288	0.962694	0.609865	0.191309	0.526958	0.682883	0.139173	0.406727	1.18597	0.00825913	0.0424503
LOC688459	-0.602127	0.752745	0.999641	0.902718	0.621822	NA	-1.19685	0.531203	NA	-0.170498	0.928922	NA	1.18479	0.505633	NA
Cacna1e	-0.0250522	0.987056	0.999641	0.450812	0.764886	NA	1.4694	0.287509	NA	-0.170501	0.912082	NA	1.18407	0.389781	NA
Mad2l1	0.0728296	0.821232	0.999641	0.102078	0.751142	0.935447	0.149753	0.641401	0.859358	0.298537	0.349901	0.636771	1.18396	0.000163598	0.00231366
Bcl2	0.591368	0.287722	0.999641	0.491233	0.380558	0.779542	0.319439	0.574708	NA	0.334746	0.551267	NA	1.18362	0.0233802	0.0912849
RGD1560455	-0.195195	0.620581	0.999641	0.372055	0.326422	0.739764	0.259178	0.497156	0.78103	0.33173	0.3793	0.662781	1.18348	0.00107545	0.00936287
Ctgf	0.300666	0.44695	0.999641	0.757179	0.0547335	0.441242	0.465667	0.238275	0.582251	0.639833	0.104509	0.35348	1.18312	0.00260485	0.0180749
Tll2	1.0451	0.631929	0.999641	0.532578	0.809266	NA	0.537022	0.807661	NA	-0.747583	0.734748	NA	1.18226	0.579618	NA
Traf3ip3	0.605004	0.0698102	0.999641	0.392414	0.243645	0.686755	0.783145	0.0180265	0.185255	0.805244	0.0144665	0.127855	1.18124	0.000266169	0.00329512
Pik3r5	0.262716	0.438652	0.999641	0.263556	0.436944	0.813329	-0.0600692	0.860649	0.949087	0.625652	0.0621912	0.273206	1.18026	0.000376795	0.00425921
Ydjc	-0.366834	0.617691	0.999641	0.386253	0.569984	0.871857	0.565906	0.398651	NA	0.281566	0.678263	NA	1.17923	0.0631442	0.18204
Galnt7	0.265664	0.490088	0.999641	0.66418	0.0754885	0.484132	0.124379	0.749069	0.902596	0.551382	0.139698	0.407181	1.17899	0.00099986	0.00890136
Cd300a	0.219339	0.474975	0.999641	0.530974	0.0832485	0.502719	0.374755	0.22185	0.56321	0.878343	0.0041019	0.0618779	1.17875	0.000114947	0.00176405
Gpr18	0.0457324	0.926304	0.999641	0.556322	0.238301	0.683063	-0.0705871	0.887602	NA	1.00971	0.0261751	0.173446	1.17715	0.00827228	0.0424552
Itk	0.59999	0.118811	0.999641	0.418913	0.282013	0.713401	0.537752	0.163497	0.493004	0.904652	0.0154915	0.132177	1.17692	0.00126772	0.0106167
Tspo	-0.128716	0.697265	0.999641	-0.00959039	0.976848	0.993789	0.47771	0.146882	0.469481	0.631552	0.0547385	0.255692	1.17567	0.000335363	0.0039136
Znrf4	0.768993	0.487457	0.999641	1.28919	0.225265	0.672356	0.342751	0.766038	NA	1.47344	0.157972	NA	1.17444	0.26276	0.459103
Clec4m	1.12908	0.687735	0.999641	0.532562	0.849637	NA	1.52184	0.586	NA	-0.170521	0.951596	NA	1.17422	0.67391	NA
Spdl1	0.2091	0.408523	0.999641	0.280163	0.26612	0.702083	0.875207	0.000382611	0.0306005	0.688559	0.00527468	0.0723618	1.17403	1.28755e-06	5.60085e-05
LOC56764	0.481036	0.276072	0.999641	0.505103	0.250809	0.691726	-0.0346655	0.940712	NA	0.683371	0.110608	0.364889	1.17386	0.0040772	0.0252003
Mfi2	0.552004	0.846218	0.999641	1.10964	0.696632	NA	0.534355	0.851076	NA	0.406555	0.886414	NA	1.17366	0.678113	NA
Akna	0.129065	0.648146	0.999641	0.421689	0.134533	0.576701	0.250064	0.375822	0.704313	0.767311	0.00624441	0.0794424	1.17305	2.71376e-05	0.000584199
Mypn	0.272286	0.558232	0.999641	0.14347	0.759034	0.938537	0.887372	0.0501158	0.294119	1.30087	0.00352351	0.0572012	1.17275	0.0084266	0.0430197
Tlr6	0.185132	0.522356	0.999641	0.289721	0.314474	0.736275	0.241676	0.402379	0.725023	0.623662	0.0279985	0.179995	1.17269	2.68746e-05	0.000580858
Dmp1	0.536328	0.603824	0.999641	0.11189	0.916277	0.980144	0.070621	0.947284	NA	0.418838	0.68475	NA	1.17226	0.233889	0.427115
Trpm2	0.458642	0.058662	0.999641	0.344588	0.155607	0.59902	0.530621	0.0286595	0.227223	0.444228	0.0669173	0.281615	1.1716	1.27247e-06	5.55442e-05
Bcat1	0.38489	0.554229	0.999641	-1.11383	0.130573	0.570746	-0.827042	0.246549	NA	0.508229	0.428515	0.699207	1.1708	0.0599074	0.175547
Pax8	-0.914615	0.0734012	0.999641	0.274694	0.541584	0.860031	0.709986	0.104208	0.409753	0.89435	0.0372985	0.209555	1.16998	0.00541593	0.0311403
Fscn1	0.216205	0.525018	0.999641	-0.238195	0.487373	0.835581	0.280958	0.408222	0.728966	0.25878	0.445418	0.709882	1.16991	0.000484844	0.00515709
Fbxo48	0.54574	0.637934	0.999641	0.265817	0.823123	0.957609	-1.00588	0.456496	NA	0.651398	0.566162	NA	1.16925	0.280278	0.47825
Ano4	-0.0250788	0.99408	0.999641	0.532556	0.874804	NA	0.534348	0.874386	NA	0.983622	0.771044	NA	1.1677	0.728579	NA
Dusp15	1.08519	0.0837078	0.999641	0.388692	0.539119	0.858819	1.14374	0.0681288	0.339329	1.39088	0.0260401	0.172877	1.16729	0.0618639	0.179284
Hes7	0.104847	0.899303	0.999641	-0.0359792	0.96582	0.991037	0.637289	0.418315	NA	0.953844	0.211212	NA	1.1666	0.117533	0.274747
Gper1	1.185	0.33607	0.999641	-0.0416159	0.975993	0.993665	1.24833	0.308228	NA	1.23653	0.309257	NA	1.16631	0.333499	0.532515
Agpat9	0.478845	0.582861	0.999641	1.14236	0.189924	0.638075	-0.162808	0.851965	0.944358	1.13266	0.193685	0.479938	1.16604	0.180836	0.363661
Nell2	0.552018	0.725902	0.999641	2.07725	0.141427	NA	1.86248	0.193515	NA	2.17852	0.118236	NA	1.16578	0.42808	NA
Orc1	0.0124094	0.970604	0.999641	0.0590425	0.860162	0.967026	0.285374	0.387509	0.714359	0.502203	0.12093	0.381018	1.16575	0.000195416	0.00265643
Dnmt3l	2.57343	0.0771926	0.999641	1.11144	0.486408	NA	-0.0427064	0.979273	NA	1.31646	0.396501	NA	1.16557	0.450719	NA
Fkbp5	-0.539304	0.29317	0.999641	-0.162665	0.751129	0.935447	-0.521374	0.309502	0.652408	-0.238281	0.642221	0.835344	1.16433	0.0231166	0.090592
Klrc2	0.426818	0.643628	0.999641	-0.224921	0.818125	0.956419	-0.216228	0.824878	NA	-0.140839	0.883038	NA	1.16432	0.178691	0.360554
Clec4a3	-0.0952695	0.726114	0.999641	0.492735	0.068006	0.467773	0.447659	0.0974925	0.398443	0.582733	0.0305755	0.187142	1.16418	1.41285e-05	0.000365977
Actn1	0.152139	0.604693	0.999641	0.417853	0.154782	0.597785	0.137325	0.64032	0.858918	0.730506	0.0127844	0.11859	1.16395	7.1736e-05	0.00123803
Txndc2	-0.0250903	0.994934	0.999641	1.10962	0.778849	NA	-0.0427386	0.99137	NA	0.983609	0.803415	NA	1.16393	0.7676	NA
Cacna1i	-0.0250875	0.995042	0.999641	1.10962	0.783424	NA	-0.0427358	0.991554	NA	0.406538	0.919787	NA	1.16352	0.772506	NA
Mfap2	0.304726	0.604318	0.999641	0.397891	0.49468	0.839777	0.381039	0.513755	NA	0.517799	0.365412	0.651066	1.16219	0.0333049	0.117325
Ppp2r2b	0.0880587	0.885248	0.999641	-0.703071	0.255175	0.694898	0.607935	0.316379	0.656756	1.12365	0.0628219	0.27431	1.16118	0.0542549	0.164803
Trpm5	0.480309	0.574118	0.999641	-0.0413591	0.963306	0.990755	1.12814	0.165402	NA	0.675427	0.416544	NA	1.16068	0.145211	0.314263
Txk	0.380976	0.314405	0.999641	0.104617	0.78502	0.946248	0.273456	0.472165	0.763977	0.991834	0.00708571	0.08603	1.16047	0.00147457	0.0117956
Fam150b	-0.0250524	0.98628	0.999641	-0.0444928	0.975636	NA	1.73794	0.167506	NA	0.780449	0.562419	NA	1.16032	0.364497	NA
Tnn	0.639728	0.546882	0.999641	0.835444	0.42379	0.804316	0.480988	0.654424	NA	0.985065	0.336658	NA	1.16024	0.247677	0.442869
LOC100909970	-1.71983	0.249797	0.999641	-0.000167576	0.999907	NA	0.349539	0.801457	NA	-0.169903	0.906641	NA	1.15992	0.365334	NA
Olr1592	-0.0251052	0.996119	0.999641	-0.0445454	0.993114	NA	0.534317	0.917546	NA	0.406518	0.937221	NA	1.15982	0.821876	NA
Ezr	-0.152679	0.55251	0.999641	-0.0754514	0.768776	0.941198	0.0659222	0.79693	0.924311	0.456428	0.0731017	0.295955	1.15967	4.60824e-06	0.000155852
Ajuba	0.212844	0.2958	0.999641	0.541048	0.0076675	0.229695	0.669143	0.000964125	0.0491345	0.806387	6.73282e-05	0.00578179	1.15943	9.08867e-09	9.96987e-07
Sertad4	1.09206	0.0692112	0.999641	1.56636	0.00786586	0.231841	1.63159	0.00553867	NA	1.44799	0.0139818	0.125433	1.15915	0.0498561	0.155063
Impdh1	0.236056	0.357696	0.999641	0.448765	0.0781826	0.492153	0.447672	0.0789822	0.361968	0.618592	0.0144015	0.127509	1.15914	3.32615e-06	0.000120549
Cd247	0.768774	0.119272	0.999641	0.184269	0.715959	0.923856	0.785342	0.1111	0.421528	1.32453	0.00607883	0.078615	1.159	0.0162998	0.069868
Dos	-0.146779	0.722191	0.999641	0.526303	0.189005	0.636979	0.515833	0.198221	0.535876	0.632832	0.111518	0.366891	1.15728	0.00307083	0.020378
Ccl21	-0.0644967	0.877346	0.999641	-0.125462	0.764102	0.939796	0.462135	0.266701	0.611348	0.566154	0.172962	0.454851	1.15698	0.00519883	0.0302088
Nrxn1	0.287529	0.633007	0.999641	0.790445	0.177787	0.622774	-0.0287229	0.962672	NA	0.91893	0.113501	0.369996	1.15663	0.0434098	0.140847
Btk	-0.0759551	0.803945	0.999641	0.144328	0.634922	0.895922	0.109787	0.718259	0.89238	0.560872	0.0619517	0.272787	1.15624	0.00010034	0.00159018
Chst3	0.985508	0.185607	0.999641	0.467451	0.542799	0.860877	0.064175	0.935531	NA	0.408229	0.593335	NA	1.15616	0.111664	0.266033
Iqgap1	0.259489	0.318234	0.999641	0.456178	0.0790645	0.493915	0.179538	0.489966	0.776102	0.850214	0.00104425	0.0301252	1.15568	8.1629e-06	0.000236724
Lrrc8c	-0.0302215	0.928572	0.999641	0.180041	0.592394	0.87971	0.0371732	0.912123	0.96653	0.689746	0.0392329	0.214374	1.1556	0.000528196	0.00550222
Ptafr	0.338974	0.256349	0.999641	0.538325	0.0711316	0.476592	0.380066	0.203009	0.542266	0.88935	0.00281543	0.0504379	1.15474	0.000102859	0.00161819
Igfbpl1	0.551985	0.892257	0.999641	0.532545	0.89603	NA	0.534337	0.895682	NA	-0.170536	0.966621	NA	1.15304	0.776588	NA
Bpifb4	-0.0250882	0.995107	0.999641	-0.0445284	0.991315	NA	-0.0427364	0.991665	NA	1.51962	0.709213	NA	1.15296	0.777439	NA
Mef2b	0.788683	0.130928	0.999641	0.549791	0.301812	0.729535	0.453848	0.398344	NA	0.835506	0.104205	0.353075	1.15287	0.0202733	0.0819442
Wee1	0.703421	0.0718486	0.999641	0.351637	0.369201	0.770849	0.425118	0.277437	0.623692	0.848232	0.0297109	0.18475	1.15235	0.00308661	0.0204504
Fgd3	0.237887	0.503762	0.999641	0.486055	0.169719	0.616651	0.145239	0.683645	0.87797	1.00553	0.00414396	0.062349	1.15219	0.000979785	0.00877217
Gzmk	0.17245	0.733291	0.999641	0.0110785	0.982621	0.99589	-0.0170782	0.973246	0.990144	0.721091	0.146556	0.417332	1.1507	0.0191844	0.0786517
Sla	-0.0426361	0.899687	0.999641	0.186894	0.579229	0.873796	-0.0904282	0.789307	0.920886	0.373464	0.266079	0.559374	1.15069	0.000556425	0.0057345
Cd2	0.34735	0.45575	0.999641	0.242201	0.60498	0.885192	0.561275	0.221912	0.563236	0.879974	0.0503691	0.244516	1.15042	0.00927409	0.0463199
Kb15	0.924917	0.503381	0.999641	1.50749	0.251973	NA	1.2395	0.355849	NA	-0.170503	0.908844	NA	1.15008	0.38267	NA
Sass6	0.0530336	0.928755	0.999641	-0.541546	0.387039	0.782576	-0.284536	0.640902	NA	0.0432218	0.941291	0.976414	1.14748	0.036172	0.124233
Cygb	0.513651	0.0477386	0.999641	1.02082	7.69237e-05	0.0231046	0.753991	0.00357455	0.0917245	1.08579	2.53825e-05	0.00347084	1.14703	8.36294e-06	0.000241969
Spef2	0.552007	0.843481	0.999641	1.54734	0.571787	NA	1.18447	0.668196	NA	-0.747593	0.789161	NA	1.14593	0.676014	NA
Inpp5d	0.197828	0.440468	0.999641	0.345199	0.177764	0.622774	0.364327	0.154898	0.481576	0.756259	0.0030618	0.0528356	1.14586	6.89214e-06	0.000212059
Rps6ka2	0.105093	0.73794	0.999641	0.233366	0.454782	0.82107	0.0313542	0.92069	0.970747	0.648221	0.0345258	0.200476	1.14483	0.000149958	0.0021595
Degs2	0.741433	0.17461	0.999641	0.335111	0.553008	0.865749	0.968683	0.0709439	NA	0.233182	0.67907	0.855039	1.14475	0.0277975	0.103017
Il13	-0.0250549	0.989328	0.999641	0.532582	0.776156	NA	-0.0427033	0.981811	NA	0.959944	0.600988	NA	1.14467	0.522618	NA
LOC100910973	0.149672	0.60205	0.999641	-0.0387504	0.892629	0.975404	0.392229	0.171663	0.504204	0.580505	0.0430147	0.223995	1.14462	6.5586e-05	0.00115878
Kcna2	0.241991	0.660666	0.999641	0.674951	0.215017	0.662086	-0.390277	0.489415	0.775723	0.796829	0.141052	0.409562	1.14453	0.0328769	0.116305
Cpa4	0.460743	0.327735	0.999641	1.0495	0.0249934	0.348638	1.10377	0.0183661	0.186061	0.672726	0.151575	0.423556	1.14301	0.0143858	0.0633425
Nyap1	-0.670371	0.229975	0.999641	0.469972	0.370224	0.771198	-0.283426	0.602208	0.840173	-0.17037	0.750811	0.891279	1.14298	0.0250632	0.0958679
Fyb	0.306423	0.276592	0.999641	0.646393	0.0212082	0.327467	0.226381	0.421911	0.737348	0.922696	0.00096482	0.0288817	1.14278	4.15768e-05	0.000798312
Gca	0.253115	0.393329	0.999641	0.316173	0.284231	0.714149	0.532927	0.0682564	0.339639	0.506534	0.0816725	0.314498	1.14255	5.44966e-05	0.000989171
Tusc3	-0.0439388	0.867986	0.999641	0.0139353	0.957845	0.988958	0.206775	0.430127	0.743125	0.256026	0.326088	0.617112	1.14248	7.69814e-06	0.000228799
Prex1	0.278005	0.354774	0.999641	0.50434	0.0927942	0.518451	0.211389	0.481796	0.771031	0.846834	0.00469077	0.0673202	1.14244	0.000133594	0.00197803
Rag2	1.54961	0.32977	0.999641	0.532582	0.752451	NA	-0.0427033	0.979824	NA	0.406573	0.809723	NA	1.1412	0.474568	NA
Pkp1	1.12908	0.646481	0.999641	1.74242	0.472609	NA	0.534359	0.828156	NA	0.406558	0.868824	NA	1.14039	0.640545	NA
Gucy2g	0.825567	0.0935292	0.999641	1.27308	0.00791466	0.232194	1.02817	0.0342895	NA	1.16958	0.0145804	0.128401	1.13921	0.0164769	0.0705315
Fam105a	0.0305182	0.91214	0.999641	0.560809	0.04158	0.407527	0.342392	0.214307	0.556272	0.838918	0.00224104	0.0440177	1.13902	3.19376e-05	0.000662653
Ikzf3	0.748761	0.206883	0.999641	0.278	0.646262	0.901479	0.0474483	0.938382	NA	0.192219	0.75046	0.891138	1.13863	0.0493873	0.154329
Syk	0.281413	0.289735	0.999641	0.69837	0.00843647	0.242982	0.478175	0.0716545	0.34709	0.828821	0.0017489	0.0388636	1.13855	1.65444e-05	0.000410036
Eya2	0.197495	0.64103	0.999641	0.744084	0.0715026	0.476698	0.497028	0.233469	0.576498	0.685588	0.0959363	0.339032	1.13832	0.00483216	0.0286182
Tnfrsf14	0.538133	0.0552235	0.999641	0.522254	0.0627902	0.457808	0.846079	0.00247192	0.0771649	1.04167	0.000184372	0.0111704	1.13818	4.20873e-05	0.000802998
Tmem107	-1.44696	0.0278817	0.999641	0.228765	0.661072	0.905377	0.457482	0.371223	NA	0.0947555	0.856005	0.939025	1.13802	0.0178257	0.0746134
Ncf1	0.344034	0.236827	0.999641	0.48669	0.0938011	0.518991	0.506951	0.0808839	0.365799	0.792269	0.00622631	0.0794424	1.13757	8.22376e-05	0.00138324
Ikzf1	0.470082	0.114874	0.999641	0.493034	0.0977531	0.526522	0.0436817	0.885208	0.958537	0.824442	0.0050677	0.0705181	1.13708	9.4959e-05	0.001526
Vsig8	1.26709	0.227148	0.999641	0.558898	0.614382	0.888485	1.79969	0.0766746	NA	0.990473	0.349531	NA	1.13552	0.272306	0.469473
Myadm	0.24811	0.209304	0.999641	0.521249	0.00825453	0.239933	0.190099	0.336208	0.673584	0.539284	0.00624578	0.0794424	1.13307	8.43163e-09	9.66955e-07
Tssk2	0.531123	0.740232	0.999641	0.962051	0.533017	NA	-1.19685	0.467025	NA	0.332285	0.836503	NA	1.13287	0.448341	NA
Grb10	0.155183	0.478792	0.999641	0.267455	0.220787	0.667766	-0.0860596	0.696221	0.882781	0.887647	3.82236e-05	0.00431327	1.13268	1.28021e-07	8.68269e-06
Slc7a8	0.0655971	0.805645	0.999641	0.525239	0.047524	0.422833	0.387433	0.14446	0.466231	0.930041	0.000423491	0.0187438	1.13166	1.71159e-05	0.000419258
Bhlha15	0.560144	0.184261	0.999641	-0.322574	0.448755	0.817371	-0.0777177	0.854741	0.946095	-0.663713	0.120299	0.37998	1.13028	0.00706608	0.0376748
Dlgap1	-0.256217	0.539046	0.999641	-0.0884482	0.829591	0.958452	0.167009	0.6791	0.876018	0.348784	0.378641	0.662132	1.13026	0.00296262	0.0197953
Srgn	0.0541615	0.843301	0.999641	0.330254	0.226005	0.672921	0.41892	0.124198	0.439975	0.370479	0.173469	0.455332	1.12966	2.84279e-05	0.000603733
Ubxn11	0.118133	0.795894	0.999641	0.17228	0.703816	0.920162	0.641093	0.139422	NA	0.598116	0.165072	0.443635	1.12686	0.00607558	0.0339431
Rec8	0.542922	0.184133	0.999641	0.763645	0.0591286	0.447455	0.679543	0.094267	0.390948	0.749147	0.0629683	0.274415	1.12654	0.00443136	0.0269522
Rad51ap1	0.188108	0.554742	0.999641	0.0352976	0.91238	0.979485	0.671455	0.0310434	0.234694	0.546722	0.0789961	0.308742	1.12539	0.000213739	0.0028116
RGD1565785	0.0930113	0.782799	0.999641	0.394201	0.233601	0.67791	0.433125	0.18979	0.525665	0.445252	0.174478	0.456625	1.12501	0.000388367	0.00436265
Slit1	1.10614	0.467357	0.999641	1.06973	0.482928	NA	1.55245	0.28705	NA	1.38215	0.344965	NA	1.12488	0.443699	NA
Arpp21	0.97522	0.290316	0.999641	0.833598	0.3703	0.771229	1.18291	0.193014	NA	1.45024	0.102863	NA	1.12387	0.208962	0.397955
Rcan3	0.158051	0.631199	0.999641	0.454542	0.158016	0.6015	0.238684	0.465227	0.760588	0.722631	0.0216477	0.157301	1.12365	0.000247544	0.00310414
Ncam1	0.539421	0.514437	0.999641	1.26959	0.105097	0.536112	0.786993	0.330912	NA	0.382015	0.64467	NA	1.12308	0.147428	0.316945
Pi16	-0.116241	0.789142	0.999641	0.117174	0.782911	0.945637	0.465733	0.261245	0.606916	0.629793	0.121846	0.382766	1.12234	0.00441011	0.0268372
Ppp1r42	0.751671	0.505383	0.999641	1.10554	0.314023	0.736275	0.573404	0.61617	NA	0.988202	0.367865	NA	1.12157	0.296879	0.495083
T	-0.0250575	0.990074	0.999641	-0.0444978	0.982373	NA	0.536709	0.78981	NA	1.65463	0.386617	NA	1.1195	0.563937	NA
Map4k1	-0.003432	0.989695	0.999641	0.320158	0.225525	0.672356	0.387193	0.142375	0.463756	0.657164	0.0123195	0.117284	1.11707	1.87576e-05	0.000452441
Arl5c	0.0203559	0.957491	0.999641	0.235081	0.535222	0.857102	-0.0258414	0.94611	0.981029	0.508642	0.175318	0.457846	1.1151	0.00259336	0.0180249
Tcte3	2.03613	0.0179719	0.999641	1.2091	0.180567	0.62489	0.846904	0.362517	NA	2.06854	0.0153952	NA	1.11471	0.20917	0.398076
Abcg1	0.160402	0.512945	0.999641	0.569816	0.019691	0.31945	0.356094	0.145657	0.467682	0.760991	0.00180359	0.0394663	1.11358	4.69356e-06	0.000157472
Ptpn5	0.400815	0.757367	0.999641	-1.36153	0.359898	0.763815	-1.36291	0.359233	NA	1.2361	0.318131	NA	1.11333	0.367384	0.56598
Socs1	0.236423	0.581898	0.999641	-0.435939	0.330812	0.74256	0.0940322	0.827873	0.935734	0.2175	0.610067	0.81822	1.11315	0.00658143	0.0359259
Fcer1g	0.218531	0.389615	0.999641	0.214151	0.399167	0.790874	0.461425	0.0691252	0.34102	0.676707	0.00764461	0.0905242	1.11296	1.13058e-05	0.000307377
Pkd2l1	-0.0251037	0.995834	0.999641	-0.0445439	0.992608	NA	0.534319	0.911517	NA	0.983592	0.837914	NA	1.11192	0.816789	NA
Arl11	-0.48638	0.24439	0.999641	0.369095	0.374223	0.774496	-0.0912752	0.826536	0.935574	0.721786	0.0816496	0.314498	1.11175	0.00722246	0.0383465
Cplx3	-0.0250571	0.991884	0.999641	-0.0444974	0.985589	NA	-0.619782	0.801358	NA	1.04794	0.665863	NA	1.11146	0.643938	NA
Tnfrsf12a	-0.523068	0.0965009	0.999641	-0.186727	0.551765	0.865241	-0.195807	0.532646	0.803147	0.30572	0.328049	0.618905	1.11068	0.000362841	0.00416112
Far1	0.4952	0.134484	0.999641	0.79254	0.0153977	0.295457	0.308903	0.35397	0.690362	0.669587	0.040623	0.217576	1.1096	0.000559479	0.00574742
Rnd1	0.0605189	0.856906	0.999641	-0.349063	0.302168	0.729636	0.0403946	0.904216	0.963858	0.524503	0.11481	0.37128	1.10898	0.000784654	0.00740712
Gpr137c	-0.132893	0.931018	0.999641	0.884879	0.529599	NA	0.343333	0.814639	NA	-0.74761	0.633317	NA	1.10836	0.417356	NA
Prkar1b	0.650672	0.366259	0.999641	0.821157	0.246676	0.689072	0.792453	0.264699	NA	0.996804	0.150505	NA	1.10806	0.103055	0.251944
Tmem71	-0.301793	0.507463	0.999641	0.509779	0.215435	0.662555	0.173655	0.684039	NA	0.946553	0.0157212	0.133335	1.10803	0.00373442	0.0236021
Slc7a15	0.196941	0.857007	0.999641	-0.0700785	0.95024	0.987243	-0.378216	0.745743	NA	1.42221	0.150222	NA	1.10794	0.264952	0.461419
Tmem184c	0.224822	0.319549	0.999641	0.60518	0.00612479	0.210854	0.567398	0.0103372	0.144344	0.573117	0.00910721	0.100214	1.10509	2.31957e-07	1.37378e-05
Kcnt1	0.316226	0.477811	0.999641	0.718776	0.102725	0.532036	0.603774	0.171738	0.504204	0.295415	0.505663	0.752934	1.10486	0.0110408	0.0529379
Wif1	0.68351	0.289797	0.999641	0.584664	0.36812	0.770302	0.300233	0.651844	NA	1.31997	0.0320759	NA	1.10436	0.0730769	0.200886
Gnai1	0.0330156	0.907621	0.999641	0.572874	0.0393527	0.40035	0.528961	0.0575408	0.314608	0.531972	0.054985	0.256295	1.10359	4.89951e-05	0.000911613
Rab7b	-0.147494	0.589228	0.999641	0.240849	0.369098	0.770849	0.156255	0.561551	0.819951	0.460587	0.0819976	0.314955	1.1025	2.13338e-05	0.000492905
Ccdc151	0.814371	0.294792	0.999641	0.327189	0.68604	0.913586	0.95649	0.213151	NA	1.02087	0.178372	NA	1.10207	0.139592	0.306358
Itgal	0.415585	0.122996	0.999641	0.275726	0.306359	0.732329	0.149274	0.579905	0.828146	0.836521	0.00187785	0.0403247	1.10183	4.16555e-05	0.000798485
Aldh3b1	0.551123	0.143713	0.999641	0.0775567	0.839135	0.961287	0.298936	0.430797	0.743402	0.597846	0.111033	0.365663	1.10174	0.00294056	0.0196961
Itgb2	0.279159	0.385023	0.999641	0.340527	0.289244	0.718553	0.169387	0.598192	0.83829	0.658446	0.0403207	0.217382	1.10113	0.000601358	0.00607863
Gfra2	1.29623	0.107777	0.999641	1.1286	0.165014	0.61171	0.719306	0.389409	NA	1.24992	0.118958	NA	1.10074	0.168505	0.346372
Tshr	0.552021	0.84458	0.999641	-0.621571	0.825296	NA	-0.0427035	0.9879	NA	-0.747579	0.790634	NA	1.10029	0.690746	NA
Slc23a3	0.447753	0.36865	0.999641	0.320787	0.521433	0.851065	0.886142	0.07052	0.343749	0.968438	0.0466843	0.234953	1.10012	0.0227479	0.0894792
Elovl7	-0.0229333	0.968735	0.999641	1.07137	0.0400936	0.40434	0.400759	0.470146	NA	1.11066	0.0312445	NA	1.09917	0.0307368	0.110679
Vwa3a	0.879356	0.111999	0.999641	1.01571	0.0635504	0.457937	1.37901	0.0100792	NA	1.03913	0.0553646	0.257135	1.09751	0.0400054	0.13337
Tnfrsf21	0.150579	0.631396	0.999641	0.358664	0.251705	0.692684	0.0440144	0.888628	0.958537	0.91632	0.0031962	0.0539418	1.09739	0.00040074	0.00447098
Ccr6	-0.300373	0.701039	0.999641	-0.206914	0.788737	0.94831	-1.02478	0.23501	NA	0.326608	0.652038	NA	1.09732	0.107089	0.258997
AA926063	0.0853003	0.792733	0.999641	0.357133	0.264895	0.701304	0.194375	0.546958	0.810086	0.678282	0.0313581	0.189267	1.09655	0.000406414	0.00449982
Fabp4	-0.640981	0.229605	0.999641	-0.338471	0.524939	0.851767	0.172672	0.745069	0.901473	-0.516272	0.332329	0.622982	1.09641	0.0382767	0.129211
Aoah	-0.106412	0.781509	0.999641	0.667106	0.0700346	0.47372	0.148334	0.694378	0.882428	0.652787	0.0749598	0.300204	1.09557	0.00230106	0.0164931
Heph	-0.33726	0.165984	0.999641	0.172314	0.463782	0.825571	-0.137339	0.56677	0.82285	0.441106	0.0557465	0.257966	1.09532	1.00232e-06	4.54838e-05
Lrrc3	-0.707695	0.422908	0.999641	-0.275742	0.743386	0.932348	0.0551716	0.946275	NA	0.568732	0.468431	NA	1.09289	0.15011	0.321064
Chsy1	0.081934	0.695938	0.999641	0.480899	0.0203796	0.321764	0.37078	0.0745558	0.352724	0.663747	0.00127322	0.0333822	1.09284	8.5369e-08	6.22503e-06
Kctd15	-0.411633	0.284035	0.999641	0.657725	0.0559465	0.444569	0.430042	0.219868	0.560516	0.615977	0.0716396	0.292609	1.09284	0.000867494	0.0080113
Tpsab1	-2.19854	0.201258	0.999641	-2.21798	0.197302	NA	-1.06012	0.537589	NA	-0.213489	0.895546	NA	1.09274	0.472182	NA
Ctnna2	-0.153572	0.821689	0.999641	-0.262317	0.702988	0.919842	-0.749121	0.304835	NA	0.0649151	0.921422	NA	1.09215	0.0727513	0.20045
Optc	0.176019	0.677337	0.999641	0.75793	0.0625709	0.457583	0.64017	0.118225	0.430792	0.642084	0.114437	0.370928	1.09173	0.00574143	0.0324499
Lpxn	-0.0373294	0.872218	0.999641	0.312511	0.175011	0.61927	0.19937	0.387934	0.714505	0.384551	0.094061	0.336957	1.09086	1.60226e-06	6.71513e-05
P3h4	0.0122994	0.975772	0.999641	0.819483	0.0288097	0.36669	0.924572	0.0129507	0.158725	1.00302	0.00626663	0.0795247	1.08973	0.0025186	0.0176414
Trim17	1.24663	0.0376392	0.999641	1.11793	0.0643767	0.458662	0.598413	0.34345	NA	0.721034	0.243039	NA	1.08914	0.0657169	0.186758
Fen1	0.243244	0.321936	0.999641	0.0849213	0.730044	0.927816	0.672623	0.00588162	0.113459	0.570886	0.0193546	0.148021	1.0887	7.23997e-06	0.000219548
Dsel	0.489503	0.240838	0.999641	1.13639	0.0045348	0.186529	0.859762	0.0344908	0.246323	0.762439	0.0602973	0.269039	1.08433	0.00607184	0.0339372
Rdh12	1.89854	0.290224	0.999641	1.42684	0.436969	NA	-0.0427066	0.982175	NA	-0.170507	0.928923	NA	1.08411	0.555058	NA
Tspan13	0.215502	0.348272	0.999641	0.460804	0.0443878	0.41806	0.429876	0.0608139	0.322748	0.727609	0.00145487	0.0355471	1.08382	1.97907e-06	7.87572e-05
Slc9a7	0.0886115	0.806076	0.999641	0.68374	0.0477187	0.423524	0.0534846	0.882377	0.958007	0.61091	0.07595	0.302172	1.08373	0.00114508	0.00982663
Cspg4	0.0602265	0.894215	0.999641	0.294565	0.509454	0.845663	0.657132	0.134529	0.454962	0.813534	0.061006	0.270381	1.08371	0.0113716	0.0540921
Hormad1	-0.0250545	0.989964	0.999641	1.0133	0.606226	NA	-0.0427029	0.982895	NA	-0.170503	0.931782	NA	1.08364	0.572591	NA
Rfx2	0.558986	0.294994	0.999641	-0.0318544	0.953921	0.988152	1.09635	0.0357029	0.250286	0.595755	0.260404	0.55261	1.0835	0.0360902	0.124088
Ggt7	0.318211	0.346997	0.999641	0.893702	0.00595862	0.210364	0.869114	0.00758339	0.12813	0.539274	0.101732	0.349311	1.083	0.000629465	0.00628718
Zfyve28	0.760083	0.48639	0.999641	1.74861	0.0865725	0.509995	1.97239	0.0508051	NA	1.71537	0.0912543	NA	1.08287	0.297252	0.495419
Stk31	1.12615	0.683268	0.999641	-0.621576	0.823488	NA	-0.0427078	0.987772	NA	-0.170508	0.951208	NA	1.08211	0.692578	NA
Tnfaip8l2	0.116903	0.660513	0.999641	0.39203	0.139823	0.583098	0.538569	0.0423243	0.272012	0.652113	0.0138074	0.124548	1.08156	4.21391e-05	0.000802998
St8sia6	0.125044	0.787334	0.999641	0.219904	0.633816	0.89543	0.129763	0.779367	0.91734	0.870433	0.054161	0.254135	1.08152	0.0159534	0.0687336
Paqr8	0.256008	0.503914	0.999641	-0.0756746	0.845072	0.963283	-0.777511	0.0523019	0.301299	0.164941	0.666193	0.848407	1.08137	0.00376015	0.023729
Arhgap28	0.34441	0.393663	0.999641	0.822899	0.0351285	0.389196	0.288685	0.475924	0.766079	0.940284	0.0147138	0.128983	1.08127	0.00438879	0.0267462
Ppargc1a	0.0735187	0.851921	0.999641	-0.624482	0.116384	0.555606	-0.880856	0.0275738	0.222152	0.101976	0.795311	0.913343	1.07933	0.0056356	0.0320095
Rnf182	-0.0657947	0.949377	0.999641	-0.3359	0.753107	0.936342	-1.13812	0.342527	NA	1.2741	0.166719	NA	1.07928	0.241191	0.434909
Cd96	0.279839	0.536571	0.999641	0.264203	0.559485	0.86931	0.0331377	0.942421	0.980172	0.628582	0.155523	0.428887	1.07788	0.0128854	0.0590875
Lrrc36	0.331062	0.615903	0.999641	0.126644	0.850294	0.964087	-0.0545958	0.936296	NA	0.478602	0.457916	NA	1.07755	0.0797591	0.212584
Kcnj1	0.774248	0.317304	0.999641	0.67076	0.389393	0.784392	0.560427	0.476062	NA	-0.536089	0.539203	NA	1.07694	0.147051	0.316507
Relt	0.365552	0.19383	0.999641	0.253141	0.369752	0.770976	0.654301	0.0189227	0.188402	0.744656	0.00721621	0.0869724	1.07602	8.73872e-05	0.00144103
Sell	0.236382	0.564246	0.999641	0.111981	0.787009	0.947339	0.327865	0.41892	NA	0.461352	0.244509	0.538828	1.07564	0.00415765	0.0255723
Vpreb3	0.644365	0.341642	0.999641	1.11205	0.0882348	0.514219	0.625105	0.356273	NA	0.619119	0.355959	NA	1.07563	0.0928828	0.235237
Tagap	-0.071722	0.853083	0.999641	-0.0715902	0.853218	0.964717	0.207986	0.586709	0.832129	0.466524	0.216604	0.507604	1.07514	0.00372165	0.0235847
Ehd4	-0.110865	0.598784	0.999641	0.0858065	0.683319	0.912552	0.0924979	0.660124	0.867661	0.464212	0.0268275	0.175845	1.07484	2.70465e-07	1.5651e-05
Slc1a1	0.890989	0.534172	0.999641	1.72289	0.200942	NA	0.44657	0.76479	NA	-0.170502	0.911414	NA	1.07484	0.433837	NA
Gfi1	1.22628	0.0564237	0.999641	0.367961	0.592145	0.87971	0.482726	0.477389	NA	1.20201	0.0596008	NA	1.07374	0.0909454	0.231914
Sctr	0.0275753	0.92565	0.999641	0.475258	0.0997816	0.528779	0.581487	0.0431539	0.274586	0.464764	0.105792	0.356465	1.07367	0.000127374	0.00190157
Arhgap30	0.0406527	0.871953	0.999641	0.17913	0.476737	0.830442	0.148309	0.555955	0.816562	0.583576	0.0198107	0.149443	1.07258	1.7041e-05	0.000418233
Ace2	0.0515704	0.913694	0.999641	0.730832	0.111883	0.551376	0.553136	0.232468	0.575758	1.09547	0.0153708	0.131883	1.0721	0.0171759	0.0728562
H1foo	-0.0250964	0.99612	0.999641	-0.0445365	0.993115	NA	0.534326	0.917545	NA	-0.170543	0.97364	NA	1.0712	0.835361	NA
Hist3h2bb	0.551974	0.914832	0.999641	-0.0445365	0.993115	NA	-0.0427445	0.993392	NA	-0.170543	0.97364	NA	1.0712	0.835361	NA
Nppb	-0.0251041	0.996119	0.999641	0.532526	0.917822	NA	0.534318	0.917546	NA	-0.170551	0.973639	NA	1.07119	0.835362	NA
Hk3	0.504645	0.17834	0.999641	-0.150633	0.688741	0.914865	0.430084	0.251482	0.596399	0.630122	0.0925515	0.335315	1.07045	0.00421056	0.0258222
Plek2	-0.639035	0.149201	0.999641	0.261567	0.544806	0.861893	0.256204	0.55319	0.814489	-0.0808374	0.852222	0.938039	1.07044	0.0117929	0.0555104
F2rl1	0.213125	0.784954	0.999641	0.252793	0.744921	0.932537	0.792424	0.288201	NA	0.59693	0.425712	NA	1.07031	0.137989	0.304218
Pfkp	0.129944	0.567195	0.999641	0.110109	0.627779	0.892632	0.342864	0.128538	0.44726	0.638308	0.00424796	0.0634163	1.0702	1.26712e-06	5.55024e-05
Slc28a3	-0.0483176	0.956181	0.999641	-0.493587	0.595242	0.881798	-0.0726226	0.934214	NA	-0.600875	0.516805	NA	1.07015	0.169156	0.347314
Evi2a	-0.113496	0.778655	0.999641	-0.131111	0.745382	0.932756	0.0995494	0.803199	0.926566	-0.129071	0.74767	0.889936	1.06937	0.00535936	0.0309562
RGD1310371	-0.993077	0.475846	0.999641	0.901492	0.442398	NA	-0.0499092	0.9688	NA	0.12553	0.91918	NA	1.06933	0.348018	NA
Casc4	0.157656	0.690006	0.999641	0.838585	0.0241049	0.344766	0.927421	0.0120807	0.154455	1.05514	0.00369876	0.0591288	1.06925	0.00289879	0.0194865
Ccdc103	0.489662	0.746759	0.999641	1.47994	0.288318	NA	2.17456	0.105863	NA	1.11504	0.431133	NA	1.06899	0.445238	NA
Nkg7	0.416936	0.254611	0.999641	0.13758	0.708366	0.921027	0.224533	0.540908	0.807373	0.792635	0.0290501	0.183129	1.0684	0.00310865	0.0205317
Ly49si1	0.659881	0.552766	0.999641	-0.0248658	0.983153	0.99598	-0.370375	0.762093	NA	-0.210454	0.859028	NA	1.06734	0.31543	0.514634
Nipal4	-0.0250537	0.987483	0.999641	1.18147	0.420645	NA	-0.0414035	0.979307	NA	1.59259	0.262173	NA	1.06605	0.460981	NA
Izumo1	0.633929	0.239778	0.999641	0.817217	0.122494	0.561706	0.966583	0.0642827	NA	0.0121284	0.982982	NA	1.06592	0.0351058	0.121665
Fam102b	0.000521488	0.998368	0.999768	0.100615	0.692748	0.916872	0.157561	0.535897	0.805071	0.552587	0.0292879	0.183711	1.06419	2.53378e-05	0.000553963
Rps6ka3	0.3654	0.0971719	0.999641	0.414287	0.059488	0.448375	0.321185	0.145224	0.467044	0.598981	0.00600239	0.0783584	1.06362	7.73095e-07	3.66639e-05
Adrbk2	0.49025	0.131592	0.999641	0.489061	0.132269	0.572325	-0.0811449	0.807443	0.928373	0.735247	0.0220319	0.158989	1.06338	0.000800159	0.00751042
Atp6v1b1	0.552021	0.756098	0.999641	1.56625	0.35126	NA	-0.0427041	0.98083	NA	0.406573	0.819049	NA	1.06281	0.531494	NA
Dck	0.359089	0.361331	0.999641	0.646545	0.0956438	0.522656	0.484398	0.215158	0.556272	0.789232	0.0398895	0.216113	1.06279	0.00501729	0.0293704
Mcm2	0.335482	0.234936	0.999641	0.0120058	0.966181	0.991037	0.704425	0.0124116	0.155422	0.561137	0.0464157	0.234318	1.06263	0.000154645	0.00221435
Crmp1	0.770155	0.126986	0.999641	1.01011	0.0420167	0.409298	0.732549	0.147168	NA	1.24417	0.0107452	0.108775	1.06195	0.0293158	0.107163
Kif3c	0.142245	0.683559	0.999641	0.617111	0.0634863	0.457937	0.279093	0.416153	0.733385	0.923513	0.00409088	0.0618198	1.06195	0.000742743	0.00711116
Gpr75	0.639201	0.513527	0.999641	0.652642	0.503412	0.843333	0.674561	0.488275	NA	0.304809	0.759831	NA	1.06164	0.248848	0.444333
Plekhs1	0.0350868	0.918816	0.999641	-0.262461	0.455407	0.82153	0.331802	0.325301	0.664793	0.597709	0.0703518	0.289983	1.06094	0.000983644	0.00879424
Gja1	0.123595	0.595163	0.999641	0.886792	0.000129262	0.0327095	0.653066	0.00486109	0.104233	0.847113	0.000254378	0.0140764	1.06088	4.50547e-06	0.000154993
Erp27	-0.0250566	0.989427	0.999641	0.53258	0.778192	NA	0.536464	0.776549	NA	1.34498	0.457249	NA	1.06081	0.559475	NA
Syt11	0.430734	0.324414	0.999641	0.437174	0.316203	0.736914	0.173193	0.698066	NA	0.740867	0.0796047	0.31028	1.06066	0.00974995	0.0481203
Amz1	0.883207	0.0293189	0.999641	0.811673	0.0459067	0.420561	0.735455	0.0719136	0.347577	0.855769	0.0334752	0.197996	1.0599	0.00718172	0.0381945
Chrdl1	0.733616	0.5075	0.999641	2.36307	0.030646	0.371423	1.56343	0.154495	0.481036	-0.909451	0.426139	0.697208	1.05918	0.335413	0.534344
Fbxw17	0.327544	0.115398	0.999641	0.170882	0.414718	0.800946	0.498006	0.0157562	0.172468	0.69441	0.000645999	0.0233431	1.05895	1.21334e-07	8.36174e-06
Trpm8	-0.350594	0.678139	0.999641	-0.0542452	0.946879	0.987032	0.511858	0.507104	NA	2.0577	0.00356548	NA	1.05794	0.146588	0.316167
Gpr34	0.00921676	0.983236	0.999641	0.589923	0.158675	0.602918	0.169382	0.694923	0.882609	0.185706	0.663575	0.847301	1.05775	0.00837845	0.0428606
Slc25a24	-0.165456	0.457764	0.999641	0.588814	0.00622119	0.211016	0.333201	0.125316	0.442567	0.482846	0.0247517	0.168175	1.05771	5.08998e-07	2.5996e-05
Arhgap9	0.254655	0.28319	0.999641	0.509369	0.0313573	0.373182	0.6143	0.00937396	0.138555	0.956878	4.88336e-05	0.00476334	1.05682	7.0429e-06	0.000215124
Lcp2	0.0697641	0.719707	0.999641	0.371188	0.0547622	0.441242	0.395062	0.0408726	0.266097	0.552851	0.00405015	0.0616916	1.05657	3.12415e-08	2.81508e-06
Hsf2bp	0.827736	0.168247	0.999641	0.752464	0.212047	0.65972	-0.0599596	0.925996	NA	0.149641	0.810889	NA	1.05606	0.0695188	0.194582
Tuba1b	-0.088799	0.64995	0.999641	0.128272	0.511369	0.847014	0.438196	0.024607	0.211296	0.453483	0.0199234	0.149685	1.05538	5.52142e-08	4.38068e-06
Oas1k	0.228393	0.66854	0.999641	0.422932	0.421084	0.803585	0.581141	0.264384	NA	0.647259	0.20882	0.500213	1.05496	0.0353794	0.122354
Epx	0.905108	0.152035	0.999641	0.73192	0.253287	0.693991	1.68825	0.00472046	NA	1.22779	0.0440605	NA	1.05422	0.0829773	0.218302
Orai2	0.165277	0.56153	0.999641	0.157046	0.581024	0.874657	0.351468	0.213943	0.55615	0.54534	0.0516239	0.247298	1.05376	0.000136566	0.00201025
Mmp27	-1.52781	0.325105	0.999641	-0.367111	0.806537	NA	0.0630542	0.965091	NA	-0.129339	0.928853	NA	1.05361	0.429442	NA
Prkcb	0.360475	0.185164	0.999641	0.564782	0.0373948	0.396679	0.34319	0.207165	0.548816	0.834259	0.00202784	0.0415311	1.05317	9.33701e-05	0.00151297
Fbxo43	0.233318	0.842213	0.999641	1.57165	0.136224	0.580561	0.543581	0.631749	NA	0.970349	0.371282	NA	1.05282	0.323076	0.521578
Myof	0.105414	0.658705	0.999641	0.462635	0.0511324	0.4333	0.368026	0.121342	0.435711	0.832145	0.000416594	0.0187304	1.05256	7.45423e-06	0.000224428
Casp1	0.0626795	0.797059	0.999641	0.083999	0.730226	0.927861	0.425906	0.0791545	0.362211	0.448369	0.0641227	0.275804	1.0524	1.23219e-05	0.000328627
Tnfaip8	0.23356	0.265798	0.999641	0.401596	0.0543666	0.440768	0.600071	0.00386588	0.0947617	0.515656	0.0129342	0.119673	1.05194	2.75383e-07	1.58628e-05
Ripk3	0.189783	0.516878	0.999641	0.102402	0.726767	0.926826	0.344149	0.238906	0.582553	0.491003	0.0919402	0.334537	1.05147	0.000284754	0.00345734
Fut4	0.402526	0.1216	0.999641	0.540027	0.0369691	0.394556	0.290674	0.26503	0.609942	0.543804	0.035048	0.202308	1.05111	3.62481e-05	0.000725824
RGD1561161	0.421946	0.327312	0.999641	-0.0501247	0.90958	0.979485	0.0443201	0.919584	0.969954	0.468809	0.272305	0.565913	1.051	0.0115674	0.0547758
Twf2	0.368956	0.116627	0.999641	0.371296	0.114101	0.552121	0.719619	0.00201567	0.0708905	0.674929	0.00371017	0.059229	1.05061	5.09027e-06	0.000166789
Slc5a4	-1.34813	0.416629	0.999641	-0.790188	0.624344	NA	-0.516289	0.743391	NA	-1.49358	0.368163	NA	1.05032	0.465914	NA
Me2	-0.111824	0.654111	0.999641	0.0698826	0.778659	0.945055	0.258127	0.297755	0.642137	0.594075	0.0158825	0.133925	1.05001	1.80609e-05	0.000438995
Esrp1	0.765762	0.263135	0.999641	-0.794866	0.322497	0.739764	0.856886	0.207225	NA	0.898858	0.1812	NA	1.04941	0.111685	0.266033
Sftpc	0.733779	0.208293	0.999641	1.2662	0.0229051	0.337443	1.25494	0.0242617	NA	0.228692	0.705914	NA	1.04917	0.0571895	0.170595
Susd2	0.716452	0.00815932	0.999641	0.863161	0.00136524	0.115114	1.04351	0.000101248	0.015408	1.12668	2.46861e-05	0.00346508	1.04906	8.29644e-05	0.00138806
Epor	0.556236	0.190223	0.999641	0.973371	0.0179877	0.313418	1.15381	0.0045831	0.10104	1.21238	0.00261403	0.048063	1.04849	0.00909502	0.0456742
Map7d2	-1.17921	0.508278	0.999641	1.26505	0.446042	NA	-0.0408617	0.981705	NA	0.397088	0.819588	NA	1.04808	0.52551	NA
Mcm8	0.475609	0.104847	0.999641	-0.00992514	0.973612	0.992735	0.85486	0.00308902	0.0859046	0.446564	0.12596	0.388375	1.04806	0.000231823	0.00296319
Abcc1	0.112311	0.66437	0.999641	0.498453	0.0480258	0.423695	0.501545	0.0466673	0.284269	0.577797	0.0204578	0.152407	1.04791	1.53336e-05	0.000387643
App	0.335241	0.036403	0.999641	0.527728	0.000982656	0.0991696	0.446691	0.00528986	0.107594	0.845689	1.25415e-07	0.00013123	1.04784	5.66447e-11	1.48484e-08
Stac2	-0.0250576	0.993862	0.999641	-0.0444978	0.9891	NA	-0.0427059	0.989539	NA	-0.747581	0.818466	NA	1.04708	0.744831	NA
Rdh8	-0.0250577	0.993911	0.999641	-0.621573	0.849847	NA	-0.042706	0.989622	NA	-0.170506	0.958583	NA	1.04702	0.746857	NA
Prtfdc1	0.0524759	0.823392	0.999641	0.0247403	0.916232	0.980144	0.509731	0.0268364	0.21918	0.627878	0.00592929	0.0777724	1.047	3.07975e-06	0.000112286
Tnnc2	0.0463698	0.930578	0.999641	0.399075	0.444807	0.815944	0.388207	0.457639	0.757893	0.321761	0.536929	0.773765	1.04668	0.0383096	0.129253
S1pr2	0.0149326	0.970457	0.999641	-0.19254	0.633333	0.895394	0.243105	0.546088	0.809327	1.32704	0.00094276	0.028673	1.0464	0.00912891	0.0457982
Anxa3	0.189378	0.466572	0.999641	0.37299	0.151444	0.597312	0.499627	0.0546313	0.30792	0.772828	0.0029379	0.0514183	1.04632	5.61719e-05	0.00101404
Hpgd	0.265415	0.594936	0.999641	0.560873	0.259057	0.696707	0.4128	0.407154	0.728594	0.518644	0.29613	0.590208	1.0461	0.0338661	0.118639
Frmd4a	0.329171	0.242654	0.999641	0.460416	0.100148	0.528779	0.114764	0.686396	0.879888	0.672088	0.0151731	0.131015	1.04557	0.000126509	0.00189313
Spag6	-0.602128	0.900962	0.999641	-0.621568	0.897782	NA	-0.0427045	0.992958	NA	-0.747575	0.87721	NA	1.04506	0.828068	NA
Ica1	0.108614	0.758893	0.999641	-0.407132	0.252902	0.693991	-0.229024	0.519127	0.795535	0.0704676	0.841977	0.933855	1.04478	0.00288743	0.0194577
Mgarp	0.00111802	0.998171	0.999641	0.764294	0.0988696	0.527204	0.913022	0.047052	0.28485	0.7957	0.083294	0.31756	1.04448	0.0205487	0.0828184
Selplg	0.20474	0.489012	0.999641	-0.0162152	0.956434	0.988958	0.144528	0.625505	0.851804	0.678858	0.0208423	0.154075	1.04447	0.000356032	0.00410168
Pcdhga10	0.274005	0.532114	0.999641	0.657116	0.121496	0.560044	0.555371	0.194084	0.530319	1.08775	0.00792806	0.0925476	1.04417	0.0101777	0.0496296
Coro1a	0.0287039	0.926787	0.999641	-0.164654	0.598571	0.882432	0.0622695	0.841951	0.940853	0.294877	0.344024	0.632508	1.04402	0.000774542	0.00733547
Slc15a3	0.103694	0.695655	0.999641	0.334728	0.2055	0.654291	0.471224	0.0743682	0.35214	0.766935	0.00357381	0.0576923	1.04388	7.01849e-05	0.00121786
Mxd3	-0.593708	0.216531	0.999641	-0.473195	0.319129	0.738193	0.175676	0.699541	0.884492	0.324495	0.469643	0.72734	1.04386	0.016281	0.0698112
Il24	0.522819	0.567295	0.999641	1.70012	0.0424819	0.410658	1.41972	0.0953318	NA	1.8629	0.0242376	NA	1.0426	0.221662	0.413217
Mcoln2	0.131522	0.744205	0.999641	-0.0107446	0.979002	0.994613	0.18408	0.645591	NA	0.363646	0.350466	0.636994	1.04257	0.0045642	0.027549
Adcy7	0.167315	0.596751	0.999641	0.62512	0.0456244	0.420099	0.396499	0.207161	0.548816	0.677182	0.0298054	0.185017	1.04153	0.000754633	0.00718467
Ckm	1.49693	0.529693	0.999641	-0.0444962	0.985477	NA	-0.619781	0.799848	NA	-0.747581	0.759738	NA	1.04151	0.663115	NA
Spry4	0.385011	0.557516	0.999641	-0.173976	0.791368	0.949214	-0.0143524	0.982579	0.993528	1.13644	0.0827973	0.316295	1.0412	0.111946	0.266352
Cyp2a3	1.03117	0.293854	0.999641	-0.576648	0.614252	0.888485	-0.246485	0.822222	NA	0.579954	0.563013	NA	1.04087	0.279659	0.47784
Kif21b	0.145246	0.657358	0.999641	0.367162	0.257752	0.696107	0.0231405	0.943919	0.980635	0.949741	0.00281082	0.0504379	1.04079	0.000990776	0.00883296
Tmed6	0.552022	0.80275	0.999641	-0.0444952	0.983936	NA	-0.61978	0.779132	NA	0.406573	0.854034	NA	1.04076	0.628371	NA
Enc1	0.322269	0.394188	0.999641	-0.253789	0.502553	0.843022	0.0147837	0.968833	0.987856	0.800639	0.0341721	0.199813	1.04072	0.0058892	0.0331218
Lilra5	0.109622	0.637403	0.999641	0.512898	0.0267222	0.356544	0.440189	0.0574387	0.314608	0.692572	0.00270323	0.0493492	1.0366	6.63836e-06	0.00020757
Loxl1	0.139316	0.644082	0.999641	0.614725	0.0364551	0.392056	0.65438	0.025738	0.214795	0.88523	0.00220978	0.0436933	1.03511	0.000297284	0.00357165
RGD1311084	0.0372475	0.949893	0.999641	0.918672	0.0974793	0.526522	0.564929	0.319114	NA	0.615586	0.271893	0.565605	1.03479	0.0562593	0.168698
Klrd1	0.52198	0.192654	0.999641	0.393899	0.327413	0.740201	0.740252	0.0627039	0.327937	0.355004	0.375909	0.659743	1.0346	0.00826017	0.0424503
RGD1565367	0.215125	0.649328	0.999641	0.066947	0.888464	0.975327	0.723106	0.115193	0.427419	0.841563	0.0636562	0.275504	1.03438	0.020707	0.083316
Cacna2d3	0.704525	0.498599	0.999641	-0.125602	0.908756	0.979407	0.775092	0.454719	NA	1.16623	0.250571	NA	1.0337	0.30747	0.507157
Plxna3	0.0250263	0.942011	0.999641	0.668442	0.0496937	0.42908	0.228567	0.504857	0.7858	0.394711	0.247365	0.540718	1.03362	0.00225191	0.016261
C5ar1	0.046027	0.859137	0.999641	0.428987	0.0959944	0.522979	0.318028	0.217971	0.558799	0.596964	0.0200755	0.150632	1.03325	5.18796e-05	0.000958215
Evi2b	0.101166	0.686128	0.999641	0.194057	0.43687	0.813329	0.363784	0.143416	0.464915	0.201851	0.417139	0.690334	1.03231	2.42446e-05	0.000534696
Tm6sf1	0.120406	0.682923	0.999641	0.473338	0.104761	0.535478	0.276673	0.345562	0.680735	0.443085	0.128006	0.391849	1.03193	0.000325857	0.0038168
Aurka	0.125798	0.493701	0.999641	0.503483	0.00563767	0.205547	0.813177	6.82074e-06	0.00276796	0.616865	0.000651738	0.023436	1.03046	8.87987e-09	9.96987e-07
Lhb	0.565874	0.523089	0.999641	-0.312699	0.751337	0.935447	0.533344	0.547754	NA	1.34601	0.101501	NA	1.03022	0.213005	0.403644
Cks2	-0.175231	0.448415	0.999641	0.364005	0.107993	0.542328	0.465104	0.0394533	0.260823	0.416978	0.0641882	0.275944	1.02961	3.33929e-06	0.000120549
Bglap	-1.00371	0.436586	0.999641	-0.0568729	0.960974	0.989568	0.963879	0.355481	NA	1.29064	0.201135	NA	1.02859	0.309785	0.508978
Lig1	-0.170769	0.634297	0.999641	-0.228382	0.525851	0.85221	0.32166	0.354402	0.690958	0.525914	0.123485	0.384509	1.02799	0.00199844	0.0148997
Zfp286a	0.179578	0.868609	0.999641	-0.426259	0.714331	0.922921	0.241778	0.822304	NA	0.927021	0.357488	NA	1.02792	0.29865	0.496962
Zfp575	-0.725034	0.570003	0.999641	-1.90939	0.153186	0.597312	-0.065431	0.955525	NA	0.817977	0.448423	NA	1.02733	0.329975	0.528856
Cdkl1	-0.386222	0.363671	0.999641	0.00684337	0.986516	0.996514	0.202864	0.609236	NA	-0.0920622	0.81965	0.924647	1.02657	0.00487702	0.0288572
Fermt3	0.208554	0.447549	0.999641	0.416194	0.129047	0.569406	0.408928	0.135903	0.45611	0.686	0.0121777	0.116526	1.02527	0.00017398	0.00241979
Scn4a	-1.70911	0.257524	0.999641	-0.0800506	0.956629	NA	1.24789	0.343337	NA	-0.700408	0.64264	NA	1.02491	0.433514	NA
Ppp1r36	0.296047	0.472591	0.999641	-0.100368	0.815944	0.955658	0.480693	0.233501	NA	0.517641	0.192632	0.478669	1.02425	0.00646704	0.0355476
Cd46	-0.194072	0.616083	0.999641	0.208717	0.570145	0.871857	0.372775	0.301965	0.644832	0.646451	0.0632078	0.274574	1.02387	0.00214096	0.0156026
Nap1l3	0.466118	0.212543	0.999641	0.478368	0.200018	0.649264	0.445072	0.234063	0.577145	0.178994	0.634743	0.830876	1.02352	0.00452767	0.0273809
Nts	-0.0403773	0.974943	0.999641	1.00164	0.402443	0.792513	0.666352	0.58452	NA	-0.166061	0.897036	NA	1.02282	0.385216	0.581474
Ms4a14	-0.762079	0.523177	0.999641	1.11264	0.246121	0.689042	0.936058	0.335487	NA	0.521238	0.600601	NA	1.02268	0.27859	0.476565
Nrg1	0.0619678	0.832034	0.999641	0.332583	0.253036	0.693991	0.405163	0.163451	0.493004	0.55352	0.056142	0.258996	1.02124	0.000396116	0.00443783
Prr22	0.179562	0.469237	0.999641	0.534095	0.0283744	0.364144	0.533795	0.0285036	0.226808	0.568164	0.0188992	0.146657	1.02115	1.64839e-05	0.000410036
Ptpro	0.154931	0.590997	0.999641	0.288762	0.315662	0.736914	0.32592	0.257263	0.602163	0.671964	0.0189607	0.146773	1.02108	0.000346356	0.00401219
Kcnrg	0.818462	0.260431	0.999641	-0.0210819	0.978787	0.994508	0.10881	0.889071	NA	0.835837	0.244187	NA	1.01995	0.143886	0.312402
St14	0.0423152	0.876854	0.999641	0.290038	0.286092	0.71567	0.291985	0.282917	0.628267	0.656487	0.0151154	0.130778	1.01956	0.000149643	0.00215743
Map2	0.558964	0.24159	0.999641	0.613085	0.1963	0.644751	0.819501	0.0793586	NA	1.23803	0.00610509	0.078866	1.01929	0.0240625	0.0932158
Fam163b	-1.31497	0.30893	0.999641	-0.526937	0.651416	0.903106	0.328492	0.761906	NA	-0.680681	0.560648	NA	1.01928	0.321955	0.521034
Cep295nl	1.86026	0.215927	0.999641	0.874427	0.581901	NA	1.69878	0.261537	NA	1.7758	0.236284	NA	1.01922	0.50801	NA
Fhl4	-0.358406	0.48234	0.999641	-0.475419	0.356812	0.760883	-0.0145905	0.976314	NA	0.234539	0.622043	0.825531	1.01853	0.023168	0.0907371
Serinc2	-0.185691	0.677554	0.999641	0.0177566	0.967737	0.991082	0.336041	0.434471	0.74508	0.192585	0.654461	0.842318	1.01831	0.0131371	0.059843
Ly49i5	-0.025053	0.987426	0.999641	-0.0444934	0.977671	NA	0.414384	0.789939	NA	1.95597	0.158895	NA	1.01742	0.480575	NA
Def6	-0.166075	0.713748	0.999641	-0.227752	0.615905	0.888949	0.305527	0.487763	0.773839	0.322222	0.461133	0.720462	1.01691	0.0164425	0.0704082
Ms4a4c	0.191114	0.856298	0.999641	0.38342	0.711221	0.922196	-0.657262	0.571268	NA	0.788885	0.428345	NA	1.01679	0.295651	0.493583
Arhgap27	0.338876	0.250729	0.999641	0.565147	0.054507	0.441056	0.424718	0.149357	0.472297	0.816678	0.00524131	0.0722282	1.01657	0.000486479	0.00516985
Ednra	0.108621	0.718818	0.999641	0.954772	0.00118639	0.112475	0.666679	0.0245432	0.210997	0.740374	0.0120909	0.116359	1.01652	0.000508926	0.00535294
Prmt2	0.0365186	0.866282	0.999641	0.137631	0.522122	0.851199	0.476068	0.023754	0.208467	0.710092	0.00058915	0.0220883	1.0163	5.23714e-07	2.65327e-05
RGD1359449	-0.0581871	0.957761	0.999641	0.177788	0.868679	0.969734	-0.586092	0.612505	NA	-0.354003	0.75069	NA	1.01622	0.312174	0.511156
Ctrc	0.296268	0.476993	0.999641	0.349187	0.398985	0.79076	0.771546	0.0543134	0.306856	1.2246	0.00158338	0.0371944	1.01512	0.00884883	0.0447407
Arhgef6	0.110192	0.654888	0.999641	0.645693	0.0075103	0.227746	0.276812	0.257955	0.602648	0.870856	0.000271625	0.0144029	1.01436	1.93482e-05	0.000460538
Aspa	0.671558	0.0694948	0.999641	0.228821	0.538177	0.858294	0.581062	0.116566	0.429461	0.387223	0.295922	0.590102	1.01378	0.00587545	0.033074
Pycard	0.140462	0.60956	0.999641	0.248756	0.364715	0.766723	0.474962	0.082502	0.368338	0.547407	0.0447819	0.228779	1.01327	0.000185213	0.00254794
Ntng2	0.122049	0.703906	0.999641	0.511816	0.10774	0.541922	0.332318	0.298202	0.642333	0.866207	0.00606546	0.0785871	1.01306	0.00126828	0.0106167
Plcb2	0.0722359	0.777904	0.999641	0.588082	0.0209548	0.326351	0.384468	0.131939	0.452475	0.755338	0.00295693	0.051567	1.01235	6.49765e-05	0.00115006
Tmem86a	-0.132121	0.671061	0.999641	-0.0110113	0.971749	0.991916	0.0765514	0.805472	0.927601	0.166589	0.591735	0.807453	1.01233	0.00108986	0.0094362
Lpar4	-1.31533	0.308932	0.999641	1.07662	0.288739	0.718292	-0.399453	0.732759	NA	1.22333	0.220499	NA	1.01185	0.310973	0.510133
Mycbpap	0.372748	0.592054	0.999641	0.0783888	0.912722	0.979485	0.639873	0.345594	NA	0.993989	0.129398	NA	1.01027	0.118362	0.275997
Pcdh20	0.353377	0.595911	0.999641	0.713643	0.276047	0.708088	0.175004	0.794566	NA	-0.136789	0.840372	0.933462	1.00954	0.115832	0.271904
Mir3541	0.823689	0.554067	0.999641	1.26262	0.350594	0.757074	0.486598	0.733108	NA	1.12192	0.407222	NA	1.00933	0.45363	0.642045
Uba7	-0.0267241	0.928862	0.999641	-0.0956741	0.749306	0.934819	0.112802	0.706135	0.888123	0.179711	0.547763	0.780581	1.00885	0.000719035	0.00696135
Abi3	0.150105	0.511374	0.999641	0.301851	0.18606	0.630952	0.396554	0.0821686	0.368251	0.61365	0.00702452	0.0855579	1.00806	9.01213e-06	0.000255479
RGD1561778	0.172171	0.547776	0.999641	0.232744	0.414282	0.800946	0.27331	0.336742	0.674114	0.659724	0.0174466	0.140345	1.00784	0.000215192	0.00282775
Actg1	0.0567421	0.909177	0.999641	-0.130353	0.793529	0.94993	1.03323	0.0367891	0.252726	0.196107	0.692833	0.862565	1.00726	0.041587	0.136905
Dcbld2	0.168742	0.49887	0.999641	0.466624	0.0570407	0.444727	0.238099	0.337562	0.674938	0.667657	0.00571336	0.0766954	1.00702	2.16661e-05	0.00049805
Tas2r108	0.193427	0.832714	0.999641	1.38452	0.0906975	0.516133	1.34588	0.100966	NA	0.842931	0.318097	NA	1.00682	0.21972	0.411303
Tbx21	0.432834	0.274336	0.999641	0.39482	0.318852	0.738039	0.442803	0.263249	0.608652	0.807297	0.0398993	0.216113	1.00659	0.0100867	0.0493001
Lgi1	0.552012	0.786636	0.999641	0.911804	0.652639	NA	2.12599	0.266837	NA	2.24298	0.237898	NA	1.00643	0.610804	NA
Clhc1	-0.0141654	0.991529	0.999641	0.677487	0.581656	0.874823	1.58163	0.167946	NA	2.25693	0.0409656	NA	1.00572	0.38765	0.583487
Esm1	-0.033702	0.944378	0.999641	0.72423	0.132088	0.572325	0.510782	0.288696	0.632521	-0.189307	0.695148	0.863589	1.00569	0.0361206	0.124124
Bdkrb2	0.38158	0.436272	0.999641	0.887315	0.0585767	0.445814	1.08897	0.0186141	NA	0.884469	0.0572198	0.261869	1.00513	0.0274262	0.101939
Adora2b	0.406831	0.327847	0.999641	0.62093	0.128161	0.567043	0.742921	0.0663339	0.335869	0.609244	0.132268	0.39765	1.00485	0.0100818	0.0492953
Hbe1	0.421713	0.720969	0.999641	-0.0522053	0.965881	0.991037	-1.03945	0.442258	NA	-0.362785	0.769856	NA	1.00421	0.373209	0.570799
Hormad2	0.380762	0.453249	0.999641	0.658257	0.183644	0.628506	0.401324	0.427591	NA	1.05605	0.027062	0.176678	1.00412	0.0339869	0.118898
Prrx1	0.273	0.729481	0.999641	0.121176	0.879458	0.972167	-0.671233	0.442811	NA	0.506633	0.50831	NA	1.00321	0.1721	0.351301
Hmgb1-ps2	0.834844	0.422073	0.999641	1.28243	0.203358	0.653096	1.60794	0.104735	NA	0.147583	0.892317	NA	1.00314	0.318193	0.517269
S1pr3	0.0600993	0.819219	0.999641	0.762894	0.0034073	0.165319	0.601374	0.021211	0.197291	0.848885	0.00109457	0.0306748	1.00297	0.000109828	0.00171258
Mrap	0.801341	0.402369	0.999641	0.551988	0.569975	0.871857	0.242723	0.807313	NA	-0.0198481	0.984273	NA	1.00269	0.280601	0.478413
Layn	0.310076	0.321415	0.999641	0.145975	0.642385	0.89997	0.232442	0.458317	0.758119	0.465938	0.132488	0.39765	1.00228	0.00100124	0.00890713
Kcne5	-0.0460517	0.934763	0.999641	0.512727	0.335727	0.74499	0.0545488	0.921779	NA	0.864478	0.0930032	0.335359	1.00197	0.0471069	0.149085
Clec12a	-0.162809	0.516869	0.999641	0.462049	0.0576937	0.445414	0.27615	0.260481	0.605706	0.456889	0.0593373	0.266771	1.00154	2.39608e-05	0.000530291
Erbb2	1.06205	0.0535237	0.999641	1.24544	0.0214801	0.329164	0.5472	0.341854	NA	1.35092	0.0112859	0.111341	1.00139	0.0626415	0.181078
Orm1	-0.507206	0.167595	0.999641	0.538292	0.142989	0.587474	0.478092	0.193281	0.529316	-0.110698	0.763258	0.897997	0.998197	0.00660069	0.0359975
Disp2	1.23428	0.23467	0.999641	0.253273	0.822967	0.957609	0.930953	0.380165	NA	0.79832	0.451974	NA	0.997976	0.332666	0.531549
Faim2	-0.602126	0.745522	0.999641	-0.621567	0.737603	NA	0.963986	0.585063	NA	-0.747575	0.686986	NA	0.99765	0.564866	NA
Mmp7	-1.04262	0.254239	0.999641	0.541431	0.467373	0.827496	-0.213073	0.791515	NA	0.172342	0.821041	NA	0.996894	0.157207	0.331304
Sash3	0.265033	0.342154	0.999641	0.321032	0.249139	0.691311	0.188012	0.500993	0.782804	0.679078	0.0139603	0.125338	0.996609	0.000283082	0.00344759
Mrln	-0.0250545	0.989786	0.999641	0.864058	0.646092	NA	-0.61978	0.751492	NA	1.33961	0.464589	NA	0.996289	0.588619	NA
Jsrp1	0.0926888	0.960035	0.999641	-0.575066	0.761962	NA	1.36191	0.434693	NA	0.599248	0.737045	NA	0.996073	0.568211	NA
Hdac9	0.147576	0.639912	0.999641	0.362625	0.245244	0.68818	0.0202892	0.949008	0.981835	0.582948	0.0583398	0.264873	0.995599	0.00100344	0.00891436
Pdgfra	0.271937	0.232462	0.999641	1.21976	7.43482e-08	0.000312634	0.76401	0.000768532	0.0442983	1.07589	2.08036e-06	0.000815457	0.99528	1.12641e-05	0.000307377
Slc4a8	-2.20073	0.221869	0.999641	-0.0445456	0.979185	NA	-0.531585	0.763116	NA	-1.19202	0.508187	NA	0.995092	0.537849	NA
Lipg	-0.564094	0.65847	0.999641	-0.596066	0.640897	0.899371	-0.355411	0.775708	NA	-1.73226	0.216082	NA	0.994754	0.376009	0.573492
RGD1562284	0.444817	0.279654	0.999641	1.07219	0.00851263	0.243179	0.536657	0.191315	0.526958	0.331616	0.419957	0.692328	0.99447	0.0144198	0.0634482
Cldn20	0.877407	0.239215	0.999641	0.928499	0.210238	0.658412	0.765225	0.308622	NA	1.12736	0.118891	NA	0.993572	0.166946	0.344291
Gdf9	0.53021	0.717885	0.999641	2.04842	0.116374	NA	1.34397	0.323336	NA	1.62216	0.221017	NA	0.992677	0.466023	NA
C1ql3	0.516633	0.510654	0.999641	0.928325	0.224371	0.671198	0.781617	0.310581	NA	1.34731	0.0702386	NA	0.992301	0.1853	0.369867
Pla2g4a	0.134614	0.727367	0.999641	0.0382478	0.92115	0.982025	-0.167521	0.665323	0.870337	0.721876	0.0601669	0.268731	0.992199	0.00962448	0.0476315
Treml1	1.04232	0.186719	0.999641	1.47312	0.054247	0.440081	1.31193	0.0897575	NA	1.17656	0.128328	NA	0.992158	0.198807	0.387029
Chml	0.275187	0.376459	0.999641	0.395977	0.197139	0.645446	-0.103564	0.748797	0.902596	0.567315	0.0580535	0.264178	0.992077	0.000545977	0.00565476
Cand2	0.64712	0.10956	0.999641	1.05561	0.00704675	0.221131	1.0882	0.00537928	0.108546	1.50752	7.02587e-05	0.00585998	0.992008	0.0100339	0.0491754
Mal	0.240205	0.497776	0.999641	-0.10165	0.779043	0.945055	0.512931	0.140921	0.46216	0.798992	0.0193027	0.148021	0.991927	0.00320958	0.0210441
Ucp2	0.042436	0.880604	0.999641	0.324935	0.24982	0.691311	0.381344	0.176802	0.51087	0.518034	0.0664202	0.280834	0.990632	0.000443555	0.00480709
Dusp2	0.149941	0.685339	0.999641	0.20705	0.574037	0.872393	-0.194456	0.60728	0.843643	0.507051	0.159226	0.434082	0.990466	0.00479204	0.0284707
Stard6	-0.0214213	0.951067	0.999641	0.320077	0.341091	0.749014	0.560951	0.0882442	0.381718	0.492538	0.132567	0.39765	0.989793	0.00152182	0.0120665
Acap1	0.0983555	0.722997	0.999641	0.614355	0.0247971	0.348638	0.450739	0.100919	0.404816	0.842812	0.00193345	0.0407385	0.989761	0.000252924	0.00316115
Lax1	0.422583	0.282528	0.999641	0.283304	0.474409	0.830311	0.378724	0.336277	0.673599	0.446756	0.251422	0.544353	0.988711	0.0088268	0.0446472
Sri	-0.166012	0.52546	0.999641	0.0965016	0.710958	0.921951	0.130835	0.615264	0.848259	0.321239	0.215509	0.507273	0.987835	0.000126267	0.00189175
Dpf1	-1.04796	0.2484	0.999641	-0.00867124	0.991907	0.997658	-0.565674	0.519688	NA	-1.23528	0.17499	NA	0.987689	0.230754	0.423721
Col4a4	-0.0685674	0.908819	0.999641	0.576382	0.309204	0.734024	0.433445	0.449153	NA	0.71251	0.201131	0.490251	0.98766	0.0693423	0.194174
RT1-M6-1	-0.243906	0.809711	0.999641	1.67502	0.0553896	0.442416	0.52035	0.578669	NA	0.651006	0.478628	NA	0.987577	0.266599	0.462723
Mmp21	1.15749	0.407461	0.999641	0.64479	0.654357	NA	0.294588	0.84221	NA	0.508618	0.724147	NA	0.987286	0.475858	NA
Plscr2	-0.174929	0.620514	0.999641	0.211023	0.548483	0.863728	0.25291	0.471913	0.763977	0.604045	0.0845211	0.319907	0.985579	0.00474658	0.0283514
Vldlr	-0.187722	0.619458	0.999641	-0.447469	0.244379	0.687414	-0.0312725	0.933358	0.97612	-0.0404106	0.913349	0.965403	0.985131	0.00540132	0.0311131
Tes	-0.0211169	0.951893	0.999641	-0.165949	0.635915	0.896621	0.00559122	0.98725	0.994256	0.168954	0.628155	0.828281	0.98487	0.00449045	0.027208
Usp43	-0.0631815	0.909543	0.999641	-0.0404215	0.94186	0.985809	0.173504	0.750488	NA	0.168514	0.755438	0.893822	0.984851	0.0556312	0.167531
Itga8	-0.103384	0.735364	0.999641	0.188806	0.532625	0.855822	0.213565	0.480047	0.769779	0.200061	0.506696	0.753474	0.984708	0.000847209	0.00785667
Prss39	0.68689	0.273019	0.999641	0.599633	0.340593	0.748792	0.509277	0.421038	NA	0.315091	0.620099	0.824303	0.983655	0.105158	0.255257
Actl7b	0.258643	0.500582	0.999641	0.649759	0.0803822	0.495843	0.845989	0.0210812	0.196972	0.836516	0.0215785	0.157301	0.983469	0.00590209	0.03315
Atp10a	-0.0430112	0.932135	0.999641	-0.601331	0.247899	0.690289	0.0424649	0.932688	0.975861	0.206083	0.678212	0.854592	0.982325	0.0421912	0.137994
Mdc1	0.379166	0.15205	0.999641	0.181858	0.493024	0.838317	0.175933	0.5073	0.788214	0.370293	0.161225	0.437139	0.981569	0.000185837	0.00255374
Ckb	0.21976	0.388917	0.999641	0.27078	0.2882	0.71794	0.399166	0.11718	0.43013	0.748401	0.00323771	0.0542179	0.981132	0.000110949	0.00172579
Ccnd1	0.363132	0.162169	0.999641	0.201094	0.438928	0.814298	0.723322	0.0053546	0.108248	0.770663	0.00300315	0.0522528	0.980552	0.000159271	0.00226773
Ddit4	0.0263609	0.952806	0.999641	0.0978954	0.825936	0.957777	-0.602194	0.178533	0.513055	0.525592	0.236386	0.530267	0.979588	0.0269939	0.100927
Cd3e	0.422664	0.488711	0.999641	0.986511	0.0977789	0.526522	0.571638	0.345363	NA	0.68859	0.250739	0.543708	0.979314	0.0969303	0.24199
Cyba	0.0626024	0.796977	0.999641	0.098895	0.684346	0.912865	0.519294	0.0324256	0.239251	0.540586	0.0258602	0.172053	0.978931	5.27479e-05	0.00096437
Iqcf1	0.338749	0.73118	0.999641	0.387606	0.692589	0.916872	-0.0293378	0.97702	NA	0.757738	0.423176	NA	0.978072	0.289888	0.487657
Hoxb7	0.192385	0.844868	0.999641	0.292623	0.764142	0.939796	1.05399	0.260591	NA	1.38374	0.133036	NA	0.97758	0.291978	0.489809
Fmnl1	0.218362	0.427897	0.999641	0.652938	0.0172107	0.307525	0.583429	0.0334197	0.242342	0.89183	0.00110055	0.0306748	0.977568	0.000339028	0.00395099
Nlrp1a	0.0105584	0.962768	0.999641	0.321966	0.151424	0.597312	0.28102	0.211015	0.552972	0.556815	0.0124979	0.117866	0.977411	9.83761e-06	0.000274561
Adamts7	0.746326	0.051464	0.999641	0.520478	0.175153	0.61927	0.887812	0.0203675	0.194566	0.546272	0.15417	0.426973	0.977233	0.0104746	0.0508022
Pcdha4	0.372278	0.558785	0.999641	0.194097	0.763927	0.939796	0.0483926	0.941179	NA	0.226299	0.722322	NA	0.976657	0.10096	0.248596
Plac8	0.10679	0.771079	0.999641	-0.298545	0.41748	0.802364	-0.115985	0.75239	0.904023	0.404512	0.269035	0.561942	0.975989	0.0074656	0.0392247
Trim46	0.315371	0.599605	0.999641	0.273791	0.649179	0.902114	0.436148	0.462864	NA	0.812273	0.157128	0.431221	0.975699	0.0831633	0.218609
Nap1l2	-0.863711	0.240018	0.999641	0.242623	0.716664	0.923856	1.4141	0.0259135	NA	1.32415	0.0367406	0.207714	0.97558	0.125654	0.286208
Prdm11	0.480934	0.0965066	0.999641	0.653221	0.0219277	0.32996	0.683836	0.0162106	0.174994	0.514727	0.0712169	0.291814	0.975503	0.000363985	0.00416112
Efhb	-0.0250486	0.990823	0.999641	-1.19864	0.582057	NA	0.925331	0.660311	NA	-1.32465	0.543027	NA	0.97548	0.638557	NA
Fbxo5	0.0562239	0.7808	0.999641	0.299139	0.130325	0.570634	0.552074	0.00447726	0.0996033	0.442905	0.0224045	0.16047	0.975114	1.69648e-07	1.05424e-05
Tbx20	0.644857	0.118457	0.999641	1.40361	0.000427581	0.0634581	0.439185	0.293178	0.637623	1.09711	0.00624634	0.0794424	0.975068	0.0147843	0.0646459
Vip	-0.0250529	0.986672	0.999641	0.493721	0.734268	NA	1.48956	0.262599	NA	0.797721	0.566435	NA	0.974837	0.468979	NA
Fbxl8	0.00115553	0.996874	0.999641	0.361123	0.210495	0.658481	0.350981	0.223951	0.565769	0.553232	0.051386	0.246747	0.974112	0.000450941	0.00486207
Ptprv	-0.193272	0.761287	0.999641	-0.0916139	0.88459	0.974765	-0.0356099	0.954861	NA	0.478795	0.431431	0.700786	0.97356	0.10144	0.249157
Slc7a4	-0.517802	0.327312	0.999641	-0.766969	0.156733	0.60004	-0.102399	0.840418	NA	0.718117	0.134139	0.399323	0.972983	0.0387022	0.130159
Tnik	0.104948	0.716215	0.999641	0.68315	0.0137471	0.285859	0.429302	0.127478	0.445826	0.922328	0.00070047	0.0243127	0.972802	0.000302784	0.00361364
Il2ra	0.440803	0.353387	0.999641	-0.233138	0.645339	0.901271	0.154476	0.750807	NA	0.660786	0.152708	0.424925	0.972472	0.0300284	0.108947
Plcl1	0.220016	0.509588	0.999641	0.492399	0.133856	0.576377	0.923065	0.00420853	0.0979993	1.02411	0.001366	0.034708	0.971983	0.00227166	0.0163483
Rai2	0.197629	0.482681	0.999641	0.785475	0.00338729	0.164983	0.572278	0.0355609	0.24993	0.732074	0.00606233	0.0785871	0.971477	0.000186378	0.0025556
Ypel4	0.661933	0.174302	0.999641	1.22419	0.00856284	0.243179	0.81073	0.0913565	NA	0.87443	0.0645445	0.276229	0.97127	0.0359512	0.123711
RT1-M2	0.0557602	0.892031	0.999641	0.849563	0.0380408	0.397715	0.438976	0.28444	0.629109	0.681573	0.0961039	0.339297	0.97035	0.0177	0.0742988
Gramd1b	0.219094	0.498165	0.999641	0.408037	0.204665	0.653813	0.233109	0.47076	0.763713	0.569353	0.0748897	0.300028	0.969773	0.00218813	0.0158911
Camk2d	0.234268	0.405002	0.999641	0.359474	0.199647	0.649109	0.0596188	0.832924	0.937119	0.736739	0.00789511	0.0922566	0.969042	0.000436876	0.00475513
Ckap4	-0.315599	0.306532	0.999641	0.255906	0.405015	0.794598	0.202776	0.509531	0.789106	0.558922	0.0683461	0.284813	0.967786	0.00156249	0.0123115
Ugt1a2	0.102708	0.783815	0.999641	-0.374205	0.322561	0.739764	-0.465387	0.219839	0.560516	-0.402117	0.286546	0.580863	0.96718	0.00864464	0.0438665
Klhl6	0.43308	0.103919	0.999641	0.4042	0.129315	0.569628	0.586671	0.0260398	0.216243	0.609049	0.0197948	0.149443	0.966806	0.000149042	0.0021536
Tpm4	-0.219801	0.4963	0.999641	0.0836065	0.795591	0.950415	-0.292883	0.36477	0.697363	0.260253	0.419629	0.692328	0.966567	0.00268034	0.0184365
Slfn2	0.107384	0.571143	0.999641	0.289094	0.126775	0.565712	0.507402	0.0072865	0.126362	0.599606	0.00149844	0.0361574	0.966264	2.92872e-07	1.66423e-05
Atp6v1e2	-0.468873	0.63363	0.999641	0.21286	0.815655	0.955631	-0.0588404	0.949933	NA	0.466281	0.598447	NA	0.965361	0.255312	0.451466
Pcdh17	-0.365971	0.553698	0.999641	0.166831	0.774087	0.942998	-0.141354	0.813827	NA	0.619612	0.263085	NA	0.96369	0.0717537	0.198852
Etv1	-0.0355631	0.883811	0.999641	0.287939	0.225735	0.672407	0.519972	0.0266293	0.218416	0.650062	0.00497642	0.0702805	0.963035	2.1675e-05	0.00049805
Slc35c2	0.986875	0.224772	0.999641	1.23803	0.127781	0.566797	1.86916	0.0214853	0.197895	0.507114	0.532776	0.770879	0.963002	0.236176	0.429985
Tspan15	-0.193293	0.484666	0.999641	0.220181	0.422966	0.804316	0.217679	0.428325	0.742124	0.526391	0.0542107	0.254171	0.962935	0.000401356	0.00447098
Endou	-1.04545	0.252692	0.999641	-0.558087	0.507843	0.844786	0.421767	0.574174	NA	0.0959326	0.900266	NA	0.961009	0.171789	0.350893
Lrrc16a	0.18485	0.488459	0.999641	0.571581	0.0304763	0.371273	0.525513	0.0469135	0.28485	0.775386	0.00313179	0.0534027	0.958942	0.000237948	0.00300773
Elf4	0.347605	0.288283	0.999641	0.142133	0.665689	0.906242	0.000549889	0.998672	0.999493	0.679206	0.0360386	0.205654	0.958834	0.00286889	0.0193742
Abcc5	0.179273	0.439486	0.999641	0.681779	0.00319778	0.160342	0.646263	0.00520729	0.106565	0.760357	0.000999677	0.029311	0.958742	3.26089e-05	0.000674362
Tyrobp	0.1489	0.583977	0.999641	0.239555	0.378192	0.777609	0.39942	0.141603	0.463008	0.615	0.0235242	0.164498	0.958309	0.000412616	0.00455793
Cnr1	-0.132849	0.813602	0.999641	0.287001	0.597092	0.88232	0.682782	0.196633	NA	0.308772	0.565433	0.791539	0.957804	0.0617873	0.179183
Pde9a	0.582729	0.467871	0.999641	0.694952	0.382574	0.780833	0.619652	0.438527	NA	0.910552	0.243428	NA	0.95777	0.214419	0.405106
Sept6	0.188224	0.564443	0.999641	-0.0464413	0.887976	0.975327	0.0958209	0.769974	0.912822	0.30801	0.340845	0.630221	0.95765	0.00245749	0.0173191
LOC691141	0.198998	0.463612	0.999641	0.114058	0.674525	0.908439	0.372003	0.170305	0.50277	0.597953	0.0273083	0.177883	0.957572	0.000400591	0.00447098
Ptpn18	0.306006	0.26581	0.999641	0.433252	0.114524	0.552991	0.466617	0.089099	0.382718	0.765206	0.00511697	0.0708713	0.956426	0.000450596	0.00486207
Sobp	0.769221	0.19813	0.999641	1.72556	0.00188415	0.126429	1.16792	0.0427256	NA	1.50044	0.00721605	0.0869724	0.955994	0.0938966	0.237002
Rcn1	0.013835	0.941795	0.999641	0.323749	0.0857012	0.509995	0.372591	0.0478137	0.287049	0.511175	0.00641838	0.0810197	0.955865	2.89616e-07	1.65317e-05
Lnc001	0.0540025	0.933412	0.999641	0.355452	0.572226	0.872096	-0.24701	0.709973	NA	0.431901	0.486208	NA	0.955326	0.108763	0.261704
Dok1	0.403966	0.105766	0.999641	0.457087	0.0665368	0.464068	0.689688	0.00530587	0.107655	0.713349	0.00377831	0.0599013	0.954864	9.05148e-05	0.00147669
Timp1	-0.231345	0.370545	0.999641	0.277265	0.277405	0.709158	0.443624	0.0813607	0.366733	0.446698	0.0785831	0.307646	0.954765	0.000149207	0.0021536
Efs	0.386668	0.255103	0.999641	0.200494	0.561955	0.870337	0.254284	0.459405	0.758496	1.13917	0.000316395	0.0160428	0.954553	0.00250555	0.0175597
Mrgprx3	-0.412295	0.569155	0.999641	-0.548301	0.455849	0.821707	-0.2772	0.696499	NA	-0.836366	0.266063	NA	0.954536	0.127069	0.287838
Ccrl2	-0.0939765	0.788689	0.999641	-0.420199	0.236232	0.680896	-0.0393607	0.910416	0.966527	0.182949	0.597109	0.811037	0.954189	0.00496282	0.0291597
Themis2	0.320166	0.354344	0.999641	0.182931	0.597216	0.88232	0.203235	0.557104	0.817563	0.99483	0.0037283	0.059436	0.953119	0.00541408	0.0311403
Tlr8	-0.0350613	0.89833	0.999641	0.430207	0.113784	0.552121	0.22494	0.40994	0.728966	0.573933	0.0341991	0.199813	0.952938	0.000404618	0.00448923
Clic3	0.4592	0.653917	0.999641	1.54	0.10273	0.532036	0.99257	0.309727	NA	0.307568	0.76413	NA	0.952866	0.31967	0.518891
Itgb7	0.183318	0.55206	0.999641	0.0582677	0.850833	0.964354	0.10782	0.727278	0.895422	0.245742	0.42103	0.693145	0.952704	0.00132807	0.0109429
Vil1	0.236958	0.596957	0.999641	0.341781	0.439798	0.814387	0.512014	0.23941	NA	0.815335	0.0522473	0.249219	0.952574	0.0202684	0.0819442
Vopp1	0.190124	0.439103	0.999641	0.28661	0.242391	0.686505	0.223293	0.363077	0.696987	0.43144	0.0770458	0.304428	0.952235	8.24847e-05	0.00138555
Poc1a	0.383708	0.134682	0.999641	0.0888674	0.733156	0.928778	0.280127	0.277135	0.623406	0.417745	0.100224	0.346941	0.952185	0.00011565	0.00177269
Fgl2	0.0852228	0.776529	0.999641	0.197015	0.511561	0.847014	0.0603856	0.840609	0.940394	0.554751	0.0642848	0.275944	0.951836	0.00148687	0.011849
Has1	-0.0249306	0.985434	0.999641	0.697228	0.580119	NA	-0.0345665	0.979761	NA	1.38871	0.242235	NA	0.950739	0.429729	NA
Slc38a1	0.25532	0.519744	0.999641	0.326014	0.407362	0.796601	0.222655	0.575029	0.82707	0.388856	0.315504	0.607997	0.95043	0.00998846	0.0490289
Pkm	0.103882	0.785394	0.999641	-0.0352529	0.926761	0.982952	0.469276	0.212056	0.55388	0.413752	0.269957	0.563309	0.949479	0.00990248	0.0487017
Grin1	-0.602127	0.907127	0.999641	-0.0444964	0.993121	NA	-0.619775	0.904418	NA	-0.747574	0.884834	NA	0.948436	0.853601	NA
Il18r1	0.245126	0.607767	0.999641	-0.335279	0.507757	0.844786	-0.74651	0.161952	NA	0.401842	0.388215	0.668835	0.946726	0.0330929	0.116741
Cytip	0.0605759	0.80689	0.999641	0.137321	0.577564	0.873497	0.382982	0.116153	0.428619	0.350906	0.148229	0.419077	0.946129	6.32021e-05	0.00112295
Vim	0.0842142	0.745676	0.999641	0.140412	0.588586	0.878109	0.326849	0.207834	0.549385	0.489691	0.0590103	0.26585	0.945274	0.000264483	0.00328069
Hist1h2ak	-0.450645	0.766725	0.999641	-0.612914	0.691075	NA	-0.109274	0.940689	NA	-0.648689	0.671068	NA	0.945094	0.484527	NA
Capsl	-0.0247489	0.983357	0.999641	0.261625	0.819171	0.956647	1.20938	0.250891	NA	0.796806	0.458791	NA	0.945045	0.367195	0.565865
P2ry10	0.36123	0.324737	0.999641	0.260773	0.479149	0.831055	0.45698	0.210124	0.551457	0.814395	0.0224225	0.160499	0.944818	0.00738371	0.0389331
Cldn4	0.312273	0.40526	0.999641	0.510316	0.167758	0.614822	0.457416	0.217897	0.558799	0.284823	0.444177	0.709326	0.944751	0.00802006	0.0415356
Hip1	0.316036	0.137303	0.999641	0.394476	0.0634493	0.457937	0.439963	0.0384001	0.257243	0.730781	0.000565017	0.0215743	0.944669	8.01386e-06	0.000233475
Slco4a1	0.566141	0.231716	0.999641	-0.551804	0.298686	0.726391	0.322869	0.50324	NA	0.854552	0.0627716	0.27431	0.94458	0.0364706	0.12499
Mcoln3	0.0381369	0.956117	0.999641	0.164236	0.811303	0.954664	-0.109281	0.875612	NA	0.539182	0.423381	0.694967	0.944559	0.153351	0.325855
Plcg2	0.148105	0.575724	0.999641	0.261585	0.321751	0.739764	0.209955	0.426934	0.741622	0.744081	0.00446377	0.0654473	0.944177	0.000292051	0.00352221
Hk2	0.524367	0.0804397	0.999641	0.826201	0.00539898	0.202703	0.440674	0.14278	0.464203	0.784406	0.00810299	0.0939229	0.94405	0.00131237	0.0108775
Pdia5	0.899875	0.100842	0.999641	0.37611	0.492996	0.838317	1.10611	0.0436896	0.276388	1.84508	0.000763575	0.0254746	0.943638	0.0852693	0.222586
Nptx1	-0.322308	0.78985	0.999641	0.151938	0.894561	0.976158	0.471463	0.672277	NA	0.112978	0.920855	NA	0.943248	0.37214	0.569875
Nr1i3	0.377974	0.295673	0.999641	-0.166533	0.645177	0.901271	0.876059	0.015315	0.170684	0.253353	0.483314	0.735496	0.941519	0.00914376	0.0458278
Gpr171	0.000476454	0.99912	0.999814	-0.100196	0.817502	0.956265	0.217835	0.60961	0.844806	0.63006	0.130358	0.395055	0.941483	0.0216292	0.0861004
Hcst	0.117571	0.701107	0.999641	0.515428	0.0864848	0.509995	0.386763	0.200792	0.539594	0.62055	0.0373918	0.209555	0.940841	0.00136107	0.0111348
Itgb3	0.252901	0.346558	0.999641	1.06117	7.28842e-05	0.0231046	0.51259	0.0559985	0.311776	1.04439	9.40016e-05	0.00699298	0.940329	0.000435817	0.00474991
Cyp1a1	-0.128123	0.867264	0.999641	0.525755	0.490766	0.837507	-0.737074	0.339403	0.675898	0.117248	0.878073	0.949938	0.940324	0.216325	0.407559
Ccdc19	0.365964	0.459132	0.999641	0.292544	0.555407	0.867806	0.912316	0.0569592	0.313672	0.805833	0.0922861	0.335294	0.939874	0.0465037	0.147648
Sdc3	0.230132	0.314479	0.999641	0.56012	0.0143084	0.290074	0.397589	0.0821645	0.368251	0.870867	0.00013887	0.00897975	0.93975	3.91508e-05	0.000769295
Prkar2b	0.102403	0.787877	0.999641	0.439627	0.235641	0.67996	0.81995	0.0236596	0.208224	0.0617431	0.870058	0.945897	0.939694	0.0080747	0.0417297
Sh2d1a	0.281289	0.59043	0.999641	-0.116515	0.830459	0.958997	0.34009	0.51211	NA	0.813637	0.099823	0.346073	0.939345	0.0524198	0.160973
Arl4c	0.104325	0.738518	0.999641	0.444183	0.151532	0.597312	0.167888	0.590353	0.833494	0.834536	0.00650867	0.0816066	0.939304	0.00210208	0.0154442
RT1-M1-4	-0.0250543	0.994014	0.999641	-0.621569	0.85235	NA	-0.0427026	0.989798	NA	-0.747577	0.822873	NA	0.938434	0.776564	NA
Gnb4	0.214053	0.402765	0.999641	0.164984	0.519541	0.850976	0.443111	0.0801967	0.364915	0.712896	0.00432192	0.0641048	0.938419	0.000146118	0.00211628
RGD1306474	0.123124	0.781539	0.999641	0.330623	0.448771	0.817371	0.690509	0.105568	0.4126	0.25321	0.560497	0.788953	0.9384	0.0236602	0.0921085
Rnasel	0.176468	0.544645	0.999641	0.605249	0.0351981	0.389196	0.409705	0.156296	0.484726	0.936087	0.000997621	0.029311	0.937999	0.00093531	0.00848234
Pkia	0.26782	0.39233	0.999641	0.508001	0.0995944	0.528779	0.117827	0.709053	0.888932	0.73886	0.0148264	0.129136	0.937931	0.00169043	0.0130666
Tspan5	0.0623989	0.795944	0.999641	0.253646	0.289482	0.718778	0.261958	0.27394	0.619692	0.481775	0.0419674	0.221174	0.937743	5.93015e-05	0.00106112
Tff3	-0.0923319	0.860197	0.999641	0.257449	0.615324	0.888949	0.620868	0.217254	NA	-0.529503	0.322983	0.614963	0.937617	0.0563004	0.168734
Dclk1	0.0184826	0.945103	0.999641	0.326854	0.214957	0.662086	0.478851	0.0673103	0.338156	0.551341	0.0335503	0.198338	0.937581	0.000227149	0.00292743
Gpc1	0.147815	0.811219	0.999641	0.229563	0.707654	0.920635	-0.384526	0.559867	NA	0.572787	0.328122	NA	0.937551	0.0953072	0.23923
LOC100909539	0.0999628	0.77848	0.999641	0.384754	0.268374	0.704029	0.535427	0.119999	0.43365	0.582764	0.0872931	0.324425	0.9375	0.0047531	0.0283635
LOC498705	-0.0250574	0.99089	0.999641	1.14673	0.594872	NA	-0.0427057	0.984475	NA	0.406571	0.85303	NA	0.937259	0.661893	NA
Magee1	0.171424	0.570545	0.999641	0.424697	0.154096	0.597545	0.425401	0.153501	0.479999	0.449753	0.128567	0.39221	0.936563	0.00118824	0.0100924
Acsbg2	-0.0250587	0.990965	0.999641	0.532578	0.809805	NA	0.532339	0.809855	NA	0.916786	0.674938	NA	0.93605	0.665046	NA
Cd86	-0.173532	0.584366	0.999641	0.356472	0.255867	0.695488	0.00237965	0.993989	0.997219	0.517881	0.0973172	0.340773	0.935855	0.00255519	0.0178383
Chst15	0.288319	0.328412	0.999641	0.680146	0.0192593	0.317796	0.263344	0.372252	0.702744	0.748039	0.00961439	0.10237	0.935553	0.00107771	0.00937606
Lpar1	-0.642834	0.230595	0.999641	-0.212216	0.676916	0.909701	-0.104686	0.835419	NA	0.0203133	0.967093	0.986533	0.934754	0.0413884	0.136358
Nat8l	0.348999	0.78314	0.999641	0.379997	0.763137	NA	1.16935	0.318484	NA	0.808793	0.498312	NA	0.934636	0.421618	NA
Camk4	-1.02201	0.205183	0.999641	0.452637	0.489068	0.83701	0.361885	0.583645	NA	0.0361117	0.957335	NA	0.934617	0.126859	0.28757
Grn	0.219906	0.289349	0.999641	0.356292	0.0860026	0.509995	0.279888	0.177458	0.511419	0.71392	0.000579385	0.0219366	0.934432	6.64749e-06	0.00020757
Adam19	0.0404273	0.856477	0.999641	0.380225	0.0865292	0.509995	0.372378	0.0933245	0.389101	0.724641	0.000996437	0.029311	0.934334	2.00604e-05	0.00047133
Rasgrp1	0.178059	0.605339	0.999641	0.295718	0.3896	0.784392	-0.0268891	0.938042	0.978403	0.685011	0.0446311	0.228581	0.934221	0.00593503	0.0332884
Nrip3	0.237766	0.495491	0.999641	-0.164493	0.640017	0.899345	-0.201296	0.567537	0.823103	0.503908	0.145781	0.416665	0.934069	0.00660596	0.0359975
Acer2	-0.356244	0.421334	0.999641	0.103964	0.814362	0.955565	0.114305	0.796286	0.924172	0.331292	0.454183	0.716116	0.933924	0.034777	0.120724
Slc25a29	-0.116027	0.781931	0.999641	-0.182563	0.663273	0.905957	-0.192913	0.645502	0.860614	-0.0136254	0.974028	0.989121	0.933501	0.0250466	0.0958335
Wipf1	0.28406	0.166934	0.999641	0.568474	0.00552146	0.204871	0.385665	0.0602595	0.321296	0.671188	0.00102696	0.0299971	0.93332	4.65936e-06	0.000156741
Ccdc82	0.0528056	0.838154	0.999641	0.19811	0.441247	0.814387	0.349383	0.172758	0.505598	0.493247	0.052678	0.250237	0.932839	0.000211343	0.00278606
Etv5	0.370418	0.12933	0.999641	0.317163	0.194323	0.643239	0.51745	0.0336122	0.242845	0.789412	0.00111135	0.0306748	0.932714	0.000110195	0.00171618
Bank1	0.0554493	0.840948	0.999641	0.107042	0.697402	0.918343	0.0459718	0.86782	0.951648	0.492367	0.0674357	0.282454	0.932406	0.000414843	0.00457451
Tlr9	-0.0435775	0.938916	0.999641	0.168153	0.765484	0.940207	0.0814222	0.885538	0.958537	0.366035	0.511802	0.756692	0.93213	0.089271	0.22964
Rab39a	0.679048	0.248837	0.999641	0.829049	0.155152	0.598178	-0.550549	0.39843	NA	0.813402	0.16064	0.436488	0.932051	0.102813	0.251603
Sept8	0.156537	0.438719	0.999641	0.398601	0.0468796	0.422519	0.504457	0.0116756	0.153164	0.625862	0.00164383	0.037806	0.931853	2.23747e-06	8.65819e-05
Slc10a4	0.552016	0.889753	0.999641	-0.621571	0.875968	NA	-0.619779	0.876322	NA	-0.747578	0.851092	NA	0.931713	0.813766	NA
Cfap126	0.642843	0.273167	0.999641	0.49032	0.4033	0.79333	1.17203	0.0456774	0.281642	0.419066	0.475032	0.731037	0.931673	0.112152	0.266742
M6pr	-0.0281382	0.980824	0.999641	-0.0396974	0.972927	0.992518	0.444582	0.690722	NA	0.119688	0.916168	NA	0.931004	0.378571	0.575937
Erich6	0.164004	0.863908	0.999641	0.359194	0.701616	0.919733	-0.872992	0.422863	NA	0.221006	0.813843	NA	0.930817	0.289481	0.487167
Clec4a2	0.0811204	0.870446	0.999641	0.994801	0.0376209	0.396679	0.0979373	0.84364	0.941852	0.452539	0.35128	0.637733	0.930655	0.0501071	0.155534
Nckap1l	0.0384001	0.883741	0.999641	0.26057	0.320557	0.739445	0.176578	0.501031	0.782804	0.627344	0.0165958	0.137084	0.930266	0.00037589	0.00425921
Robo2	-0.0766645	0.747621	0.999641	0.820887	0.000401641	0.0603331	0.568108	0.014918	0.168338	0.669841	0.00389649	0.0606883	0.930264	5.28477e-05	0.000964796
Pcdhac2	0.551852	0.443341	0.999641	0.696058	0.33208	0.743464	0.298773	0.679722	0.876215	0.612524	0.392981	0.672397	0.930182	0.191195	0.376812
Zdhhc13	-0.00585424	0.973426	0.999641	0.33074	0.0552327	0.442388	0.201314	0.246341	0.590724	0.339199	0.0479192	0.237737	0.92942	2.60398e-08	2.43328e-06
Chst12	0.236099	0.513337	0.999641	0.364837	0.310961	0.735097	0.348065	0.33397	0.67206	0.66195	0.0640395	0.275725	0.928959	0.00894573	0.0451763
Mybpc1	1.24998	0.211052	0.999641	0.82334	0.417124	0.802137	0.499103	0.628096	NA	1.70264	0.0833231	NA	0.928591	0.352499	0.550548
Inhbb	-0.442764	0.4183	0.999641	-0.46234	0.398015	0.789886	-0.345156	0.527486	0.800194	0.417578	0.440733	0.707394	0.928191	0.0853986	0.222768
Aspm	-0.165943	0.498414	0.999641	0.170794	0.481754	0.831908	0.444373	0.065618	0.334252	0.386456	0.108812	0.362183	0.928079	9.87363e-05	0.00157226
Bmper	0.140077	0.623485	0.999641	1.04838	9.51341e-05	0.0266693	0.873209	0.00127987	0.0565465	0.998834	0.000189808	0.011277	0.927825	0.000488024	0.00517346
Bicc1	0.201485	0.479846	0.999641	0.578294	0.0398527	0.402838	0.27313	0.336639	0.674078	0.792524	0.0044751	0.0654473	0.927612	0.000806977	0.00755755
Mx2	-0.0657345	0.919682	0.999641	-0.211503	0.745613	0.932756	-0.0539023	0.934102	0.976489	0.616744	0.34406	0.632508	0.926918	0.155001	0.328187
Gimap7	0.0713444	0.863018	0.999641	-0.0769581	0.85318	0.964717	0.184097	0.654508	0.866012	0.601075	0.136726	0.402527	0.926832	0.0201977	0.081796
Tacc1	-0.0307202	0.897023	0.999641	0.460871	0.0514294	0.4333	0.309869	0.190702	0.526556	0.518463	0.0282851	0.180868	0.926454	8.56332e-05	0.00142378
Rpl3l	0.957531	0.137529	0.999641	0.544909	0.415937	0.801773	0.329447	0.631068	NA	-0.0381575	0.956981	NA	0.925941	0.140255	0.307258
Slc5a10	0.53958	0.654756	0.999641	-0.476499	0.722223	0.925279	0.236472	0.848416	NA	0.566953	0.633921	NA	0.925054	0.420529	0.614401
Pdgfrb	0.40915	0.0164222	0.999641	1.03944	9.42399e-10	1.18884e-05	0.862098	3.97333e-07	0.000581827	0.99635	4.4235e-09	1.71699e-05	0.925045	5.03248e-08	4.09579e-06
Dhrs7c	1.20042	0.404124	0.999641	0.966369	0.508864	NA	0.449956	0.76895	NA	1.13775	0.426392	NA	0.924996	0.517874	NA
Npas2	0.498672	0.518628	0.999641	1.02769	0.183231	0.627842	0.723316	0.349039	0.684418	0.89774	0.245	0.539186	0.924841	0.230975	0.423819
Atf7ip2	-1.18053	0.416869	0.999641	-0.0600814	0.965846	NA	1.16477	0.353626	NA	0.25105	0.851154	NA	0.924759	0.458677	NA
Vcam1	-0.0277081	0.907545	0.999641	0.595831	0.0121423	0.274507	0.369146	0.120727	0.434277	0.542461	0.0223584	0.16034	0.924689	9.50807e-05	0.00152601
Gdpd2	0.0759234	0.883215	0.999641	0.808995	0.110648	0.548379	0.268765	0.600834	0.83939	0.115642	0.821973	0.925362	0.924484	0.0662843	0.187947
Lck	0.185764	0.474575	0.999641	0.0820831	0.752675	0.936113	0.332586	0.198331	0.536011	0.621154	0.0151907	0.131037	0.924269	0.000267049	0.00330277
Cyb5r1	0.364282	0.0552353	0.999641	0.515976	0.00642535	0.212092	0.587872	0.00187803	0.0691899	0.829523	1.00916e-05	0.00190416	0.924221	7.88726e-07	3.6988e-05
Npdc1	-0.133144	0.549652	0.999641	0.0728941	0.742617	0.932348	0.122408	0.581168	0.828717	0.344341	0.119479	0.378843	0.924109	2.68903e-05	0.000580858
Pmf1	0.235993	0.299956	0.999641	0.177959	0.435615	0.81318	0.140953	0.538025	0.805567	0.568024	0.010306	0.106601	0.923595	1.94231e-05	0.000461436
Ifitm3	0.0817058	0.805823	0.999641	0.0758336	0.819528	0.956647	0.0937089	0.777995	0.916514	0.284686	0.391683	0.671379	0.923012	0.00547772	0.0314107
Creb3l4	0.954951	0.504932	0.999641	0.483958	0.746433	NA	0.453176	0.762333	NA	1.35774	0.323209	NA	0.921564	0.509016	NA
P2ry6	0.438358	0.224947	0.999641	0.433505	0.229999	0.674596	0.214998	0.553256	0.814489	0.741315	0.0388488	0.21303	0.921275	0.00994551	0.0488562
Gins4	0.10039	0.652695	0.999641	-0.000123106	0.999562	0.99972	0.486559	0.0260055	0.216243	0.291124	0.184128	0.468679	0.920298	1.50634e-05	0.000382393
Tmem72	-0.176343	0.828214	0.999641	0.424315	0.579963	0.874103	0.309188	0.689574	NA	0.982315	0.179919	NA	0.920025	0.205761	0.394779
Tfec	-0.104673	0.730005	0.999641	0.16299	0.58936	0.87837	0.0236886	0.937606	0.978134	0.392942	0.191199	0.476759	0.919724	0.00208308	0.0153225
Cyth4	0.231022	0.303319	0.999641	0.487796	0.0293513	0.367852	0.527437	0.0184552	0.186412	0.822654	0.000227716	0.0128481	0.919395	3.69614e-05	0.000737767
Edn1	0.348615	0.497173	0.999641	-0.281815	0.598061	0.882402	0.403049	0.430742	NA	0.344235	0.499353	0.74868	0.918776	0.0628595	0.181583
Inca1	0.639849	0.303301	0.999641	0.899388	0.137764	0.582267	0.71077	0.248725	NA	0.64171	0.295254	NA	0.91756	0.119497	0.277537
Tsga10ip	-0.0344933	0.965449	0.999641	0.864355	0.261778	0.698787	0.145486	0.853783	NA	0.504149	0.515582	0.759256	0.916889	0.229762	0.42287
Lgals2	-0.133817	0.644855	0.999641	-0.695882	0.0187483	0.316946	0.20157	0.483362	0.771807	-0.0397268	0.890418	0.954993	0.916514	0.00117089	0.00998703
Fam110a	0.0777445	0.734812	0.999641	0.593381	0.00877181	0.243179	0.689666	0.00227583	0.0739947	0.588876	0.00911933	0.100241	0.915689	4.32292e-05	0.000817596
Orc6	0.138243	0.592776	0.999641	-0.0323096	0.901704	0.977246	0.532828	0.0340282	0.24433	0.376806	0.134467	0.399323	0.91551	0.000161367	0.00228724
Mrap2	1.17109	0.251774	0.999641	0.639913	0.545472	0.862348	-0.0343765	0.975685	NA	0.46804	0.659532	NA	0.915155	0.36777	0.566404
Sspo	0.98689	0.0515539	0.999641	1.17396	0.0202894	0.321205	0.740829	0.145047	0.467031	0.937954	0.0639761	0.275725	0.915102	0.0702737	0.196055
LOC361346	-0.0844328	0.646569	0.999641	0.333831	0.0628556	0.457808	0.463134	0.0094114	0.138555	0.491808	0.00547022	0.0742479	0.914954	1.25764e-07	8.57575e-06
Gfra1	0.571957	0.363448	0.999641	-0.143502	0.827715	0.957978	-1.32865	0.0766697	NA	0.518476	0.407695	0.683549	0.914943	0.133781	0.298289
Ada	0.240556	0.245312	0.999641	0.415665	0.0433216	0.41433	0.616067	0.00259685	0.0789566	0.682325	0.000798653	0.0262808	0.914853	5.72275e-06	0.000182766
Hmgb1	-0.602139	0.829362	0.999641	1.58305	0.562347	NA	-0.619787	0.824441	NA	0.946929	0.732476	NA	0.914383	0.740019	NA
Tuba1a	-0.0584777	0.784176	0.999641	0.09094	0.66844	0.907878	0.645979	0.00202729	0.0709682	0.553965	0.00806949	0.0937727	0.913176	1.03501e-05	0.00028633
Zfp955a	-0.0791951	0.825646	0.999641	0.201694	0.572983	0.872112	0.251466	0.481956	0.771031	0.134739	0.70627	0.868407	0.91305	0.00992772	0.0488068
Zfp40	0.147854	0.618267	0.999641	0.923801	0.00124202	0.113536	0.777104	0.00691638	0.123828	0.518406	0.0730379	0.295919	0.912603	0.00127244	0.0106176
Bak1	0.112036	0.606668	0.999641	0.0818197	0.706971	0.920504	0.124282	0.567781	0.823342	0.399857	0.064553	0.276229	0.911692	2.21911e-05	0.000505899
Mrc2	0.382931	0.279603	0.999641	0.926124	0.00675855	0.218054	0.603012	0.0835714	0.371026	0.82393	0.0158298	0.133676	0.911453	0.00680403	0.0367423
Gng2	0.103411	0.613078	0.999641	0.32824	0.106411	0.539588	0.364463	0.0728425	0.349785	0.66914	0.000897522	0.0278167	0.911414	5.3502e-06	0.000173058
LOC689081	-0.0250547	0.992019	0.999641	1.0741	0.664726	NA	-0.619779	0.804569	NA	-0.747579	0.765351	NA	0.910897	0.711394	NA
Xcl1	0.401362	0.354643	0.999641	-0.181272	0.682437	0.9121	0.439337	0.310182	0.65256	0.871157	0.0411254	0.218943	0.910313	0.0320484	0.114368
Kcna3	-0.718463	0.429461	0.999641	0.130546	0.873517	0.970919	0.454357	0.568543	NA	0.318895	0.689208	NA	0.909429	0.229111	0.422056
Gsdma	0.392632	0.772309	0.999641	0.41494	0.758818	NA	-0.573492	0.695436	NA	-1.27936	0.382715	NA	0.909374	0.472609	NA
Apba1	0.291367	0.398128	0.999641	0.402353	0.240199	0.684839	-0.170811	0.629489	0.853514	0.828045	0.0134208	0.122114	0.909346	0.00616809	0.0343534
Camp	-0.602127	0.709733	0.999641	0.4404	0.781038	NA	-0.0413313	0.979608	NA	-0.170498	0.916061	NA	0.908425	0.540292	NA
Hapln3	0.243915	0.622276	0.999641	1.00265	0.0326779	0.378138	0.363303	0.458119	NA	0.870889	0.0636182	0.275504	0.907911	0.0502849	0.155962
Dctd	0.0649306	0.819764	0.999641	0.130105	0.645357	0.901271	0.624909	0.0213619	0.197688	0.627987	0.0195954	0.148873	0.907555	0.000521559	0.00545109
Egflam	-0.84447	0.26839	0.999641	-0.467208	0.521407	0.851065	-0.372181	0.606018	NA	0.695523	0.291677	NA	0.907244	0.160842	0.336103
Slc6a20	-0.0330246	0.958534	0.999641	0.662256	0.272136	0.706376	0.463171	0.448232	NA	0.327207	0.592285	0.807821	0.907071	0.121625	0.280699
Ldhal6b	1.61271	0.117842	0.999641	0.219581	0.848792	0.963821	-1.02168	0.437038	NA	1.2803	0.219295	NA	0.907063	0.388919	0.584146
Agtpbp1	-0.471936	0.068085	0.999641	0.211692	0.404823	0.794469	0.294046	0.246544	0.590724	0.305532	0.22732	0.518622	0.905824	0.000297736	0.00357369
Kcnd1	-0.241938	0.672872	0.999641	0.494479	0.351216	0.757754	0.213708	0.694486	NA	1.00297	0.0478748	0.237642	0.905775	0.0721594	0.199669
Prelp	0.368965	0.192771	0.999641	1.11477	7.93691e-05	0.0231084	0.631749	0.0255685	0.2143	1.0319	0.000258786	0.0141167	0.905642	0.00134183	0.0110132
Cd163	0.110519	0.712763	0.999641	0.580526	0.0530455	0.438412	0.183667	0.540631	0.807262	0.862563	0.00403883	0.0616893	0.905376	0.00254333	0.0177752
Got1	0.0255587	0.950064	0.999641	-0.0571233	0.888686	0.975327	-0.286621	0.482514	0.771223	0.705813	0.0836964	0.318251	0.905251	0.0265252	0.0998256
LOC100359977	-1.02339	0.261842	0.999641	0.0959335	0.901837	0.977246	0.313577	0.680124	NA	0.443135	0.550917	NA	0.904455	0.201462	0.389693
Cd300le	0.0355696	0.885827	0.999641	0.299604	0.225037	0.672076	0.457754	0.0634109	0.328974	0.708541	0.00394878	0.0611476	0.903889	0.000228335	0.00293193
Fabp2	0.108271	0.772799	0.999641	0.555617	0.137949	0.582267	0.529749	0.157277	0.48639	0.353024	0.345989	0.634042	0.903796	0.0156914	0.0678366
Atp6v1c2	-0.0271392	0.930522	0.999641	-0.163575	0.601489	0.883476	0.53818	0.0762373	0.356522	0.89104	0.00287889	0.050736	0.903278	0.00239237	0.0169835
Tnk2	-0.0166877	0.963703	0.999641	0.129699	0.723506	0.925944	0.0074746	0.983737	0.993528	0.354241	0.333709	0.624226	0.903113	0.0136641	0.0611878
Ptgs1	0.194459	0.363356	0.999641	0.279267	0.191619	0.638772	0.32954	0.123308	0.438508	0.675446	0.00156678	0.0371116	0.902171	2.37647e-05	0.000529031
Il22ra2	0.195343	0.767254	0.999641	1.38419	0.0258472	0.351361	0.986968	0.117729	NA	1.01642	0.104805	0.354184	0.902134	0.148673	0.319104
Ednrb	0.224794	0.456513	0.999641	0.949383	0.00154783	0.117001	0.453683	0.13193	0.452475	0.999319	0.000850218	0.027058	0.901644	0.00260088	0.0180573
Apoa1	0.196072	0.398889	0.999641	0.231125	0.320015	0.739015	0.358481	0.122979	0.438083	0.288574	0.214379	0.505764	0.900961	0.000105957	0.00165837
C1qb	0.0341357	0.888827	0.999641	0.347219	0.154965	0.598007	0.3308	0.175438	0.508941	0.670627	0.00600453	0.0783584	0.900772	0.000223366	0.00290491
Lgmn	0.023093	0.906007	0.999641	0.168082	0.389992	0.784392	0.20373	0.297419	0.641627	0.495891	0.0111627	0.111145	0.900702	4.00087e-06	0.000139809
Mfge8	0.074557	0.592643	0.999641	0.370996	0.00767613	0.229695	0.469906	0.000730333	0.0432555	0.491165	0.000411213	0.0186561	0.900505	8.71901e-11	2.03686e-08
Slc1a3	0.230071	0.453736	0.999641	0.675786	0.0264376	0.354798	0.166358	0.588422	0.832645	0.0515595	0.866747	0.944274	0.900224	0.00289941	0.0194865
Pcyox1l	-0.0837948	0.76278	0.999641	0.0849696	0.755972	0.937584	0.354359	0.186468	0.522406	0.575952	0.0282756	0.180868	0.90007	0.000443086	0.00480613
Taf9b	0.0442093	0.853405	0.999641	0.359542	0.129159	0.569542	0.506842	0.0318296	0.236516	0.0746805	0.753644	0.892826	0.899883	0.000111827	0.00173072
Tmem26	-0.172318	0.640693	0.999641	0.343049	0.348989	0.756054	-0.0854805	0.816602	0.931881	0.41023	0.26165	0.554519	0.898871	0.0133636	0.0603062
Ggt1	-0.139631	0.758112	0.999641	-0.200263	0.659265	0.905072	0.082571	0.854173	0.945658	0.476826	0.280653	0.574429	0.898547	0.0394159	0.132172
Emp3	-0.115935	0.595317	0.999641	0.120761	0.57647	0.873031	0.413627	0.0535692	0.30523	0.541985	0.0108668	0.109333	0.898262	1.97115e-05	0.000465657
Irf5	0.295162	0.168755	0.999641	0.501108	0.0189438	0.317728	0.495931	0.0202419	0.194105	0.756662	0.000364042	0.0177548	0.898039	2.1558e-05	0.000497173
Fam118a	0.0421413	0.880964	0.999641	0.186669	0.502486	0.843022	0.0761219	0.786062	0.920082	0.0289558	0.917315	0.967335	0.897817	0.000704315	0.00683457
Scin	0.194778	0.668767	0.999641	0.41062	0.360501	0.763937	0.156153	0.731965	0.896844	0.752297	0.086702	0.323131	0.89771	0.0384382	0.12953
Cpz	0.153488	0.58891	0.999641	0.910359	0.0011608	0.111783	0.484873	0.0856621	0.375803	0.532021	0.0585437	0.264873	0.897139	0.00131519	0.0108866
Gpsm3	0.214138	0.389966	0.999641	0.359373	0.147623	0.592512	0.583225	0.0182877	0.185707	0.692932	0.00487545	0.0694511	0.896369	0.000251439	0.00314673
Ankrd6	-0.33328	0.585653	0.999641	-0.282017	0.642219	0.89997	0.443537	0.437783	NA	1.01667	0.064283	0.275944	0.895038	0.102151	0.250463
Paqr5	0.279045	0.564466	0.999641	-0.00392343	0.993671	0.997865	-0.136707	0.784774	NA	0.610445	0.193328	0.479938	0.894618	0.0508269	0.157075
Fosl1	-1.29791	0.156264	0.999641	0.706656	0.327705	0.740268	-0.654319	0.428608	NA	-0.295755	0.704435	NA	0.893675	0.20172	0.389872
Mtbp	-0.141309	0.608041	0.999641	-0.0121141	0.964332	0.991037	0.317432	0.225579	0.566637	0.209712	0.422586	0.694257	0.893214	0.000262608	0.00326705
Reep1	0.063334	0.849317	0.999641	0.401591	0.220755	0.667766	0.633361	0.051427	0.298298	0.544085	0.0937406	0.336047	0.891969	0.00524912	0.0304729
Bgn	0.368194	0.0644055	0.999641	1.00451	4.48648e-07	0.00132089	0.900944	5.99656e-06	0.0027407	1.1673	4.47521e-09	1.71699e-05	0.891774	7.43047e-06	0.000224247
Myo1g	0.109518	0.685691	0.999641	0.112541	0.677372	0.9099	0.182387	0.499703	0.781873	0.475189	0.0768321	0.304105	0.891713	0.000835946	0.00775972
Timeless	0.450088	0.0835965	0.999641	0.193715	0.457485	0.82198	0.714768	0.00589195	0.113459	0.653023	0.0118282	0.115375	0.891712	0.000568886	0.00581563
Srpk3	0.223005	0.815529	0.999641	0.139123	0.884913	0.974865	1.03124	0.25394	NA	0.407944	0.661525	NA	0.891046	0.319559	0.51882
RGD1307461	0.380624	0.432178	0.999641	0.594452	0.213236	0.661046	1.01208	0.0303897	0.232194	0.68551	0.146322	0.417199	0.8909	0.0544795	0.165326
Zap70	-0.195982	0.694867	0.999641	0.0781632	0.875295	0.970966	0.106542	0.830582	0.936673	-0.146835	0.768349	0.899981	0.890883	0.0714942	0.198306
Mybpc2	0.303081	0.5923	0.999641	0.762396	0.159886	0.604583	0.196244	0.731099	NA	0.671844	0.214268	NA	0.890171	0.0901921	0.23109
Il17rd	0.540512	0.438663	0.999641	-0.164504	0.824267	0.957777	0.0604094	0.933577	NA	0.715676	0.294885	NA	0.888891	0.184244	0.3684
Igsf3	0.234542	0.54055	0.999641	0.102168	0.79249	0.949414	0.323267	0.393257	NA	0.621578	0.0871683	0.324066	0.888812	0.0111259	0.0531974
Gins3	-0.131046	0.632005	0.999641	0.000553312	0.998371	0.999532	0.362347	0.172722	0.505598	0.56641	0.0304763	0.186984	0.888753	0.000547397	0.00566018
Ciita	0.379826	0.202908	0.999641	0.501766	0.0921235	0.5168	0.324357	0.277085	0.623406	0.607959	0.0408887	0.218487	0.888394	0.00272943	0.0186622
Serpini1	-0.0333963	0.944484	0.999641	0.3901	0.399649	0.791222	0.300951	0.518584	NA	0.468268	0.305475	0.599494	0.887803	0.0447744	0.1438
Kif12	0.0790061	0.713214	0.999641	0.152177	0.477607	0.830794	0.456115	0.0317686	0.236516	0.612968	0.00365417	0.0586604	0.887457	2.17881e-05	0.00049974
Qsox1	0.327115	0.171248	0.999641	-0.176481	0.460924	0.823474	-0.129108	0.589571	0.833353	0.197622	0.408455	0.684027	0.88745	0.00020179	0.00270193
Ndrg1	-0.357495	0.218845	0.999641	-0.263357	0.364633	0.766723	-0.0898955	0.756722	0.906264	0.22787	0.431175	0.700667	0.884946	0.00216965	0.0157844
Enpp4	-0.156877	0.483906	0.999641	-0.0212716	0.924261	0.982952	0.0488353	0.827134	0.935734	0.522675	0.0188802	0.146657	0.884787	6.73897e-05	0.00118401
MGC105649	0.18191	0.640015	0.999641	0.0259737	0.94722	0.987032	0.432787	0.258622	0.603176	0.508621	0.179803	0.463605	0.884562	0.0170407	0.0724286
Arhgdib	0.134394	0.539805	0.999641	0.14859	0.497764	0.841293	0.288623	0.187525	0.523761	0.547561	0.0122465	0.11682	0.884505	5.04423e-05	0.000934404
Cd209b	-0.734077	0.0485038	0.999641	0.17305	0.638119	0.897822	0.37931	0.301803	0.644832	0.0995164	0.786697	0.909109	0.884424	0.0155531	0.0674236
Cabp4	0.250269	0.566308	0.999641	0.885344	0.0372722	0.396679	0.49994	0.246341	0.590724	0.69196	0.104309	0.353221	0.883339	0.0359372	0.123697
Prph	0.519975	0.502512	0.999641	1.30162	0.0746266	0.482035	1.14719	0.119719	NA	0.668214	0.376907	NA	0.883258	0.228684	0.421577
Slc12a6	0.301898	0.0936724	0.999641	0.575696	0.00128389	0.114867	0.293272	0.103393	0.408684	0.560508	0.00167687	0.0381517	0.88296	5.91629e-07	2.93834e-05
Cidea	0.506679	0.133464	0.999641	0.22051	0.514275	0.848288	0.308958	0.360622	0.695478	0.728129	0.0307987	0.187608	0.882958	0.00874969	0.0442927
RT1-T24-2	0.431255	0.283712	0.999641	0.396133	0.325239	0.739764	-0.151989	0.717083	0.891822	0.403972	0.311763	0.605126	0.882623	0.0223775	0.0883107
Marcks	0.11781	0.557917	0.999641	0.701556	0.000443009	0.063698	0.599393	0.00271489	0.0799245	0.558916	0.00513524	0.0708713	0.881795	9.31525e-06	0.00026289
Nrros	0.198625	0.280387	0.999641	0.374354	0.0414914	0.407326	0.522072	0.00441869	0.0994781	0.596361	0.00112469	0.0307488	0.881191	1.38123e-06	5.9266e-05
Mtl5	1.13232	0.0973941	0.999641	0.954389	0.167814	0.614822	1.34949	0.0444497	NA	0.770634	0.267822	NA	0.880975	0.193419	0.380119
Cxcr6	0.65103	0.171518	0.999641	0.204997	0.673225	0.908364	0.513899	0.283049	0.628267	0.774639	0.100086	0.34667	0.880862	0.0589595	0.17364
Nrxn2	0.404194	0.130136	0.999641	0.373357	0.162137	0.609262	0.511112	0.0552914	0.309886	0.781864	0.00324425	0.0542179	0.880381	0.000894627	0.00819588
Syde1	0.154056	0.517916	0.999641	0.488812	0.0382498	0.398055	0.488902	0.0382506	0.256651	0.893284	0.000128138	0.00852523	0.880199	0.000153738	0.00220637
Synpo	0.373306	0.272288	0.999641	0.277259	0.415202	0.801163	-0.259854	0.448001	0.753613	0.344181	0.310944	0.603841	0.879878	0.00924486	0.046206
Cd3d	0.256509	0.681569	0.999641	0.307011	0.621225	0.890642	0.376663	0.542043	NA	0.181657	0.769996	NA	0.879637	0.132211	0.296137
LOC24906	-0.1069	0.779246	0.999641	-0.34921	0.367288	0.769658	0.0245631	0.94817	0.981766	0.138784	0.709598	0.870082	0.879513	0.0142931	0.0631328
Mcpt2	-0.520762	0.325174	0.999641	-0.484439	0.358254	0.762294	0.070285	0.89064	0.959595	0.659891	0.184294	0.468791	0.878836	0.0737968	0.202204
Jph4	0.442389	0.376204	0.999641	0.956384	0.0510771	0.4333	0.863998	0.0789455	0.361968	0.533488	0.281307	0.57499	0.877765	0.0714069	0.198234
Slamf8	0.202802	0.387902	0.999641	0.181207	0.440442	0.814387	0.501059	0.0310627	0.234694	0.817274	0.000370229	0.0178299	0.877753	0.000120766	0.00183109
Lrrn4cl	-0.551081	0.478737	0.999641	-0.249325	0.742779	0.932348	-0.51988	0.502362	NA	0.87082	0.223554	NA	0.877584	0.217203	0.408408
Tlr2	0.156329	0.617843	0.999641	0.214579	0.493088	0.838317	-0.0292796	0.925705	0.972851	0.474626	0.128113	0.391862	0.87736	0.00474482	0.0283514
Oxct1	-0.120577	0.589349	0.999641	0.211727	0.335203	0.74451	0.17483	0.427024	0.741622	0.31268	0.150971	0.422588	0.876525	3.86006e-05	0.000762555
Adm	0.296223	0.328084	0.999641	0.777941	0.00865136	0.243179	0.396589	0.187918	0.524058	0.747583	0.011339	0.111644	0.875717	0.00272916	0.0186622
Cd4	0.238213	0.39458	0.999641	0.713209	0.0107207	0.260081	0.403443	0.149171	0.472252	0.877365	0.00168658	0.0382207	0.874709	0.0017375	0.013365
Mis18bp1	-0.110903	0.733668	0.999641	0.00971813	0.976093	0.993665	0.257519	0.423572	0.738672	0.394462	0.216857	0.507712	0.874498	0.00552016	0.0315568
Apex2l1	1.00658	0.333503	0.999641	0.795433	0.450818	0.81891	1.16258	0.258806	NA	0.708456	0.500618	NA	0.874312	0.394385	0.589684
Evpl	-1.00085	0.271756	0.999641	-0.44079	0.602595	0.884038	-0.221603	0.788835	NA	0.0526487	0.947404	NA	0.874289	0.243242	0.437481
Ska3	0.126738	0.590313	0.999641	0.195934	0.401763	0.792315	0.552277	0.0152661	0.170684	0.51714	0.0222712	0.160213	0.874125	6.81405e-05	0.00119388
Zfp710	0.164616	0.589602	0.999641	0.378629	0.213283	0.661046	0.194558	0.523534	0.797846	0.437741	0.149291	0.420749	0.873558	0.00380788	0.0239703
Piwil4	-1.71964	0.145501	0.999641	0.357843	0.720768	0.924587	0.607786	0.539985	NA	-0.114632	0.910277	NA	0.873241	0.370136	0.568065
Fgd2	0.181888	0.489512	0.999641	0.361259	0.168868	0.616353	0.353255	0.178588	0.513055	0.740272	0.00461516	0.0667343	0.873189	0.000811603	0.0075896
Slc16a3	-0.108455	0.78912	0.999641	0.318592	0.424993	0.805365	0.223144	0.577509	0.827779	0.478605	0.227087	0.518399	0.872653	0.0258198	0.0980484
Acp5	0.135945	0.573493	0.999641	0.452733	0.0606224	0.451957	0.072264	0.764801	0.91007	0.404606	0.0935263	0.335816	0.871521	0.000298719	0.00357867
Aldoart2	0.242906	0.680566	0.999641	0.00510771	0.993234	0.997865	-0.0959102	0.874767	NA	0.50337	0.378095	NA	0.871458	0.113957	0.269006
Olr1637	0.641099	0.274193	0.999641	0.89048	0.122902	0.561902	0.115823	0.848971	NA	0.936618	0.101616	0.349311	0.871385	0.125355	0.285907
Axl	0.180115	0.511778	0.999641	0.65583	0.0168131	0.305235	0.232976	0.396037	0.719871	0.827283	0.00255391	0.0476427	0.870871	0.00149037	0.0118693
Ecel1	0.915951	0.5924	0.999641	-0.621568	0.729431	NA	-1.19685	0.505405	NA	1.16242	0.487325	NA	0.870526	0.604603	NA
Loxl2	-0.0622718	0.858445	0.999641	0.786313	0.0229509	0.337443	0.257365	0.459066	0.758409	0.728367	0.0350423	0.202308	0.870292	0.0115893	0.0548588
Arrb2	0.206697	0.278055	0.999641	0.3871	0.041284	0.406238	0.558819	0.00312046	0.0863405	0.602682	0.00138388	0.0350077	0.870243	3.34459e-06	0.000120549
Pcolce	0.0359618	0.883476	0.999641	0.532592	0.0288352	0.36669	0.676024	0.005463	0.109052	0.611678	0.0118764	0.115554	0.869864	0.000329304	0.00385002
Wdhd1	0.339394	0.175804	0.999641	0.262519	0.295589	0.723419	0.548097	0.0281407	0.2249	0.473928	0.0573954	0.26236	0.869805	0.000438492	0.0047686
Fscn2	0.712155	0.21642	0.999641	1.2672	0.0226215	0.337048	0.777738	0.174481	NA	0.914733	0.10419	0.353075	0.868195	0.119612	0.277627
Tmbim1	-0.245315	0.234668	0.999641	-0.183103	0.373763	0.774134	-0.054478	0.790526	0.921182	0.238755	0.239118	0.532798	0.866545	1.46533e-05	0.000374951
Cetn1	-0.602135	0.788204	0.999641	1.07698	0.626243	NA	-0.619783	0.78215	NA	1.75059	0.413998	NA	0.866499	0.693219	NA
Tubb4a	0.537047	0.502955	0.999641	0.151013	0.856127	0.96541	1.35662	0.0711819	NA	0.630015	0.422175	NA	0.866437	0.253643	0.449763
Grpr	2.3226	0.129786	0.999641	-0.0444969	0.979097	NA	0.535984	0.752218	NA	0.947568	0.567762	NA	0.866356	0.596636	NA
Spats1	1.16195	0.00527532	0.999641	0.891097	0.0353592	0.389196	0.685574	0.110922	NA	0.888043	0.034451	0.200293	0.865916	0.0369451	0.126044
Krt77	1.42927	0.510664	0.999641	1.53926	0.47644	NA	0.529381	0.812794	NA	-0.747586	0.738084	NA	0.86588	0.692656	NA
Zfpm2	0.394122	0.136401	0.999641	0.86085	0.000804452	0.0898067	0.758168	0.00334217	0.0893174	0.898422	0.000420584	0.0187438	0.865515	0.000617649	0.00618816
Fus	0.253802	0.16526	0.999641	0.419615	0.021587	0.329164	0.523157	0.00415107	0.0973947	0.416329	0.0225112	0.160834	0.864996	1.96255e-06	7.87572e-05
Sfrp1	0.198669	0.632279	0.999641	0.886435	0.0292208	0.367816	0.170099	0.682185	0.87734	0.890251	0.0280609	0.179995	0.864896	0.0322724	0.114842
Fam84a	0.176994	0.746498	0.999641	0.356373	0.508133	0.844947	0.0496497	0.928452	NA	0.0538846	0.921452	0.969196	0.864519	0.0904995	0.231263
Mfsd10	-0.0624422	0.793775	0.999641	0.194897	0.410769	0.799487	0.456693	0.0524451	0.301807	0.455403	0.0524229	0.24954	0.864225	0.000200337	0.00269209
Upp1	-0.127315	0.694679	0.999641	-0.435749	0.181038	0.625355	0.0221679	0.945397	0.980867	0.175073	0.587361	0.804355	0.863987	0.00701613	0.0375036
Dync1i1	1.12612	0.180582	0.999641	1.79525	0.0256016	0.350976	1.70188	0.035274	NA	1.59434	0.0483431	NA	0.863842	0.300676	0.499148
Adamts4	-0.244552	0.542559	0.999641	0.301135	0.448365	0.817371	0.195065	0.624018	0.851521	0.506596	0.199992	0.488614	0.86297	0.0280998	0.10392
LOC498933	-0.324474	0.730056	0.999641	-0.921829	0.356977	0.760883	-0.697796	0.474164	NA	0.684922	0.42992	NA	0.862808	0.312037	0.511081
Gins2	-0.0079943	0.973242	0.999641	0.200789	0.397775	0.789886	0.488063	0.0390832	0.260009	0.298227	0.207692	0.498443	0.861813	0.000243706	0.00306516
Trerf1	0.601682	0.00849639	0.999641	0.939157	2.44555e-05	0.0130772	0.736064	0.00111912	0.0529256	1.11409	3.36877e-07	0.000298266	0.861542	8.31986e-05	0.00138899
Gas7	-0.10615	0.736295	0.999641	-0.11779	0.708459	0.921027	-0.0367988	0.906434	0.96472	0.304988	0.314581	0.607215	0.861479	0.00323509	0.0211783
Mirlet7a1	0.552019	0.773747	0.999641	0.532579	0.781509	NA	2.08929	0.243024	NA	-0.170506	0.929244	NA	0.86145	0.644574	NA
Car9	0.243135	0.575919	0.999641	-0.0114176	0.979422	0.994742	0.261082	0.547076	0.810141	0.610319	0.146934	0.417602	0.86076	0.0366145	0.125263
Adgre5	0.102558	0.60485	0.999641	0.248227	0.21006	0.658198	0.286688	0.147673	0.470536	0.434724	0.0279503	0.179926	0.860752	1.30044e-05	0.000341061
Plp2	-0.0189472	0.928847	0.999641	0.0220115	0.917096	0.980573	0.165866	0.429427	0.742556	0.305546	0.140387	0.408567	0.860403	2.03878e-05	0.000476281
RGD1563015	-0.816853	0.27202	0.999641	0.191783	0.776496	0.944522	1.0219	0.113011	NA	0.85103	0.187644	0.472703	0.859036	0.179726	0.362006
Srd5a3	-0.117974	0.550191	0.999641	0.128922	0.509671	0.845764	0.215005	0.270254	0.614809	0.365737	0.0585941	0.264997	0.858901	6.56042e-06	0.00020587
Ptpn22	0.171887	0.627726	0.999641	0.278874	0.42877	0.807873	-0.0932426	0.795057	0.923789	0.369513	0.290111	0.584181	0.858362	0.0120784	0.0564539
Pgm2	-0.0367206	0.847463	0.999641	0.264858	0.162597	0.609262	0.235272	0.215142	0.556272	0.432144	0.0220564	0.159066	0.858301	4.62989e-06	0.000156166
Tlr4	0.0740987	0.804559	0.999641	0.304857	0.306398	0.732329	0.236136	0.428839	0.742195	0.500443	0.0915298	0.333811	0.857989	0.00360191	0.0230066
Cenpn	0.0318596	0.885556	0.999641	0.142966	0.51487	0.848698	0.463019	0.0317967	0.236516	0.385881	0.0727728	0.295768	0.857965	4.14314e-05	0.000796734
Slitrk6	-0.133263	0.917893	0.999641	0.425156	0.727684	0.927238	1.24279	0.281668	NA	0.615112	0.605551	NA	0.855768	0.459748	0.648086
Cdcp1	-0.232556	0.618545	0.999641	-0.294919	0.529897	0.854237	0.40262	0.356891	NA	0.439002	0.308587	0.601598	0.854606	0.038778	0.130345
Gngt2	-0.0658064	0.799255	0.999641	-0.157435	0.54318	0.860997	0.276523	0.283847	0.62894	0.56298	0.0286878	0.181826	0.854463	0.000875611	0.00806854
Il1rl2	0.0187208	0.977393	0.999641	0.948123	0.126431	0.565336	0.542296	0.392995	NA	0.573031	0.362057	0.648199	0.854359	0.163837	0.339767
Pld4	0.257134	0.345271	0.999641	0.225459	0.407946	0.797249	0.17823	0.513074	0.791574	0.643671	0.0180004	0.142886	0.854298	0.00167891	0.0130082
Ncr1	-0.0233117	0.954789	0.999641	-0.0432679	0.916197	0.980144	0.336564	0.404388	0.726363	0.801675	0.0422994	0.221933	0.85332	0.0295336	0.107647
Igsf8	0.114565	0.573181	0.999641	0.171282	0.398362	0.790024	0.271428	0.179433	0.513729	0.544682	0.00641963	0.0810197	0.853179	1.59886e-05	0.000400987
Oaz3	-0.236688	0.813558	0.999641	-0.123926	0.90114	0.977126	0.504426	0.605132	NA	0.282877	0.772432	NA	0.852206	0.374731	0.571958
Mpped1	0.222222	0.849002	0.999641	0.394318	0.73543	0.929324	0.0229875	0.984291	0.993528	1.20634	0.300888	0.595793	0.851676	0.465203	0.652644
Plxdc2	0.266254	0.48115	0.999641	0.641185	0.0874379	0.511849	0.361586	0.337658	0.674938	0.93483	0.0121791	0.116526	0.850669	0.0223725	0.0883107
Rac2	0.105283	0.726181	0.999641	0.0635545	0.832581	0.959335	0.132999	0.658163	0.867272	0.518401	0.0842361	0.319228	0.85008	0.0046023	0.0277391
Mcm4	0.120494	0.621469	0.999641	0.00294817	0.990375	0.99731	0.505021	0.0375131	0.255982	0.303127	0.212166	0.504134	0.850003	0.000427673	0.00468609
Camkmt	0.265483	0.42234	0.999641	0.191209	0.56506	0.871485	0.373687	0.254153	0.598506	0.321724	0.323518	0.615144	0.849933	0.00649533	0.0356255
Nptxr	-0.413215	0.254243	0.999641	-0.419177	0.246896	0.689439	0.2345	0.496723	0.780983	0.0408038	0.906227	0.962371	0.849878	0.0100146	0.0491112
Cdc25c	0.0656668	0.823113	0.999641	0.232188	0.424821	0.805365	0.1912	0.512017	0.791007	0.4241	0.139227	0.406727	0.849828	0.00248483	0.0174436
Fmo2	-0.310215	0.492919	0.999641	0.722226	0.106001	0.538329	-0.114265	0.799979	0.925424	0.430021	0.33651	0.625663	0.849313	0.0565501	0.1693
Chit1	-0.782692	0.537093	0.999641	0.640824	0.552292	0.865241	0.633628	0.557026	NA	-0.923221	0.46643	NA	0.848923	0.414253	0.60843
Ace	-0.480976	0.312184	0.999641	-0.113798	0.807638	0.95343	0.267722	0.561382	0.819923	-0.203313	0.663069	0.84714	0.848801	0.0596397	0.175011
Chad	0.571116	0.125961	0.999641	1.17155	0.00152619	0.116735	0.227206	0.545514	0.80926	0.476011	0.201707	0.490449	0.848591	0.0216966	0.0862601
Efemp2	0.211022	0.363751	0.999641	0.551564	0.0163002	0.301064	0.520686	0.0235058	0.207537	0.752705	0.000944141	0.028673	0.848099	0.00017781	0.00246221
Ccl5	0.0868631	0.811802	0.999641	0.0699231	0.847999	0.96363	0.368163	0.312155	0.654098	0.849005	0.0194765	0.14846	0.847748	0.0195937	0.079811
Cntd1	0.644381	0.261273	0.999641	0.849366	0.131128	0.571575	0.782505	0.166622	NA	0.72224	0.199304	NA	0.847325	0.122498	0.281689
Gpr137b	0.0909266	0.735704	0.999641	0.209917	0.433648	0.811521	-0.0322236	0.905159	0.964113	0.367524	0.166816	0.446576	0.847209	0.00122037	0.0102976
Fblim1	-0.123408	0.753337	0.999641	-0.413515	0.302885	0.730182	0.0288371	0.940755	0.979795	0.241951	0.524114	0.765746	0.846932	0.0208253	0.0836528
Inha	0.898109	0.109831	0.999641	0.884918	0.114982	0.552991	1.24752	0.0227527	NA	1.19194	0.0288384	0.182379	0.846656	0.123616	0.283066
Rab31	0.00408287	0.983356	0.999641	0.473476	0.014768	0.292003	0.277497	0.154237	0.480604	0.462501	0.0170739	0.138808	0.846298	1.13465e-05	0.000307821
RT1-M3-1	0.0117121	0.966732	0.999641	0.0853205	0.760892	0.938743	0.440573	0.114289	0.425942	0.199898	0.47427	0.73028	0.846222	0.00224613	0.0162377
Stk10	0.0311813	0.891275	0.999641	0.259233	0.255143	0.694898	0.0610702	0.788868	0.920886	0.52792	0.0202646	0.151655	0.845918	0.000194776	0.00265059
Ppp1r18	0.0386161	0.839037	0.999641	0.231548	0.221832	0.669156	0.377733	0.0458883	0.282154	0.428983	0.023077	0.163133	0.84537	6.75919e-06	0.000209551
Mmp11	0.492095	0.290865	0.999641	0.406595	0.383946	0.781354	0.593709	0.200767	0.539594	0.784172	0.08795	0.32566	0.845314	0.0641886	0.183781
Rgs10	-0.0397371	0.87619	0.999641	0.448088	0.0749928	0.482795	0.302492	0.231044	0.574307	0.423112	0.0919837	0.334537	0.844501	0.000677708	0.00666337
Foxq1	-0.231503	0.626176	0.999641	0.237169	0.614115	0.888485	-0.268074	0.572934	0.82601	0.565117	0.226311	0.517654	0.844165	0.0692307	0.193904
Cdh11	-0.184819	0.726755	0.999641	0.165082	0.749725	0.934819	0.471716	0.355001	0.691245	0.328026	0.520295	0.762976	0.842433	0.0903094	0.231149
Lpin1	-0.525727	0.365567	0.999641	-0.806418	0.165208	0.61225	-1.44804	0.0127332	0.157115	-0.160316	0.782584	0.907393	0.842177	0.147085	0.316525
Slc5a8	1.36761	0.537088	0.999641	-0.0445002	0.984374	NA	-0.0427082	0.985003	NA	0.992583	0.65738	NA	0.841775	0.705789	NA
Sox10	0.317667	0.816757	0.999641	-0.0822584	0.954089	NA	0.676106	0.609914	NA	-0.744776	0.613492	NA	0.841493	0.510408	NA
Nup210	0.308449	0.0564422	0.999641	0.119392	0.461363	0.824025	0.3609	0.0254904	0.2143	0.399948	0.0131034	0.120657	0.841384	1.52131e-07	9.84172e-06
G6b	-2.17365	0.11966	0.999641	0.759634	0.522464	0.851454	0.78316	0.509013	NA	0.600289	0.61413	NA	0.84049	0.467448	0.654842
Cdh15	-0.0170584	0.986741	0.999641	-0.511159	0.63648	0.896816	-0.461523	0.66768	NA	0.219383	0.825005	NA	0.840155	0.371737	0.569594
Heyl	0.141803	0.559462	0.999641	0.695131	0.00371619	0.170841	0.670367	0.00517269	0.106344	0.797857	0.000824373	0.0268038	0.840116	0.000408441	0.00451577
Adam23	0.0623615	0.812112	0.999641	0.44867	0.085382	0.509988	0.18303	0.484481	0.77253	0.552319	0.0337168	0.19859	0.840017	0.00118023	0.0100463
Cass4	0.468502	0.457397	0.999641	-0.0343455	0.959019	0.988958	-0.0610186	0.927495	NA	0.42853	0.491973	NA	0.839993	0.154535	0.32742
Akr7a3	0.274872	0.28604	0.999641	0.290222	0.259939	0.697501	0.34317	0.182791	0.518065	0.784782	0.00228546	0.0446614	0.839816	0.00109254	0.00945293
Srgap3	0.219012	0.744644	0.999641	0.108024	0.873152	0.970854	-0.388707	0.580925	NA	0.780477	0.227658	NA	0.839727	0.189658	0.375359
Fcmr	0.0813799	0.851816	0.999641	-0.219123	0.622587	0.890867	0.697494	0.0963056	0.395362	0.255293	0.549543	0.781525	0.839594	0.0410247	0.135765
Zfp579	0.25497	0.486491	0.999641	0.659285	0.0674546	0.466269	0.721868	0.0448703	0.280311	0.575465	0.109939	0.363724	0.83873	0.0182944	0.0760909
Grin3b	-0.0878466	0.810955	0.999641	0.681155	0.052499	0.437434	0.186466	0.604934	0.842326	0.517144	0.141632	0.410313	0.838322	0.0150633	0.0657066
Fbxo41	0.899606	0.095314	0.999641	0.915241	0.0889296	0.514609	0.862426	0.110289	NA	0.724723	0.179916	0.463691	0.837613	0.113593	0.268519
Galntl5	0.420574	0.546086	0.999641	0.494488	0.473869	0.830311	-0.0395977	0.95684	NA	0.909424	0.168229	NA	0.83759	0.200002	0.388456
Nin	-0.217634	0.575319	0.999641	0.418161	0.24661	0.689072	0.372914	0.303586	0.646191	0.522047	0.139736	0.407181	0.836795	0.0138364	0.0616175
Sgcg	-1.71704	0.420205	0.999641	-1.15941	0.586246	NA	-1.15762	0.586825	NA	-1.86249	0.381929	NA	0.83666	0.676117	NA
Spp1	0.158291	0.726855	0.999641	-0.297067	0.514223	0.848288	0.675955	0.134055	0.454441	0.208739	0.644439	0.836107	0.835703	0.0632129	0.182145
Emp1	-0.392549	0.232023	0.999641	-0.0663773	0.838683	0.961188	-0.0485666	0.881569	0.957687	0.214231	0.508291	0.75431	0.835509	0.0092393	0.0461965
Ankrd33b	-0.708181	0.0380688	0.999641	-0.274091	0.416028	0.801773	-0.306165	0.364088	0.697237	-0.142765	0.669987	0.850226	0.835178	0.0112135	0.053461
Xirp2	0.789555	0.10914	0.999641	1.07421	0.0282774	0.363629	0.137439	0.784144	0.919737	0.74159	0.131529	0.396827	0.834987	0.0877582	0.226626
Sema4d	0.261505	0.28239	0.999641	0.0316191	0.897283	0.976252	0.42047	0.0823861	0.3683	0.598297	0.0127433	0.118573	0.834553	0.00045961	0.00494286
Kcng3	-2.4394	0.231635	0.999641	-1.88176	0.356153	NA	-2.45704	0.228276	NA	-0.542059	0.783073	NA	0.834111	0.656284	NA
Magi2	-0.0355246	0.984102	0.999641	-0.891374	0.630812	NA	-0.271585	0.880649	NA	-2.17154	0.241685	NA	0.833396	0.621831	NA
Tbxas1	-0.439012	0.124911	0.999641	-0.067241	0.812978	0.955006	-0.0113363	0.968162	0.987631	0.139885	0.621041	0.824854	0.832672	0.00301853	0.0201156
Hmgn3	0.363044	0.0569295	0.999641	0.420186	0.0271268	0.358329	0.574648	0.00238878	0.0760391	0.468536	0.0131912	0.120692	0.832537	7.83292e-06	0.000229796
Adcy4	0.0880417	0.699078	0.999641	0.548743	0.0155594	0.295457	0.572823	0.0115531	0.152703	0.73126	0.0012374	0.0329656	0.832478	0.000230825	0.0029592
Ccr9	-0.824829	0.252337	0.999641	-0.355409	0.603867	0.884862	0.22066	0.736054	NA	0.0534721	0.935062	NA	0.832372	0.181725	0.364867
Tgfb1	0.0786342	0.751423	0.999641	0.263636	0.287372	0.717387	0.367586	0.137678	0.459361	0.669118	0.00672754	0.0833519	0.832337	0.000732975	0.00704479
Olr1596	0.531283	0.775118	0.999641	-0.62157	0.74317	NA	-0.619779	0.743884	NA	1.93924	0.263042	NA	0.832293	0.642166	NA
Kirrel	0.422194	0.371814	0.999641	0.95928	0.0383067	0.398055	0.691258	0.139148	0.461619	0.935053	0.042809	0.22336	0.832084	0.070755	0.197036
Mmp13	-1.17921	0.471656	0.999641	0.931078	0.545188	NA	0.547586	0.730403	NA	1.6028	0.274246	NA	0.831865	0.582552	NA
Tnnt1	-0.179047	0.53291	0.999641	0.309872	0.271713	0.706005	0.488605	0.0815573	0.366849	0.639737	0.021624	0.157301	0.830755	0.00265009	0.018283
Myh14	0.928946	0.0462935	0.999641	0.751832	0.106848	0.540233	-0.151566	0.745449	0.901473	0.0923836	0.843036	0.934443	0.8305	0.0747675	0.203757
Art4	-0.24835	0.415044	0.999641	0.655817	0.0269319	0.357251	0.0374195	0.901212	0.962528	0.302147	0.310609	0.603598	0.829565	0.00473551	0.0283231
Dysf	0.132706	0.547065	0.999641	0.325591	0.138761	0.58275	0.463031	0.0350618	0.248334	0.60463	0.00581689	0.0772985	0.828911	0.000150622	0.00216658
Ptpn1	0.0982436	0.708022	0.999641	0.0938155	0.72058	0.924544	-0.112621	0.668251	0.87172	0.263091	0.314734	0.607308	0.828832	0.00147341	0.0117956
Id1	7.97987e-05	0.999881	0.999941	0.345841	0.519393	0.850976	0.586911	0.274151	0.619866	0.0443558	0.934153	0.973638	0.82878	0.122428	0.281676
Mthfd1l	0.457007	0.303561	0.999641	0.362484	0.415411	0.801163	0.318527	0.474842	0.765407	0.175129	0.694451	0.863462	0.828588	0.0583077	0.172288
Ak1	0.937709	0.0486643	0.999641	0.474745	0.32593	0.739764	1.49955	0.00137118	0.0581445	0.454312	0.345116	0.633622	0.828452	0.0795028	0.21208
Lrrn3	-0.0563989	0.886759	0.999641	1.27235	0.00105361	0.103838	0.886842	0.0229591	0.205277	1.19594	0.00206649	0.0420136	0.828372	0.0331595	0.116878
Gcnt1	0.046204	0.860548	0.999641	0.500672	0.0547798	0.441242	0.185046	0.480321	0.769779	0.453451	0.0815641	0.314498	0.828367	0.00135429	0.011101
Nhs	-1.20109	0.23674	0.999641	0.476932	0.558604	0.869284	0.113513	0.892958	NA	0.482057	0.550098	NA	0.828058	0.286271	0.484011
Adora2a	0.0407375	0.870485	0.999641	0.71491	0.00398422	0.175738	0.615955	0.01318	0.159282	0.875362	0.000412005	0.0186561	0.827798	0.000829178	0.00770824
Crot	0.490792	0.154288	0.999641	0.7319	0.0336257	0.383533	0.593577	0.0848985	0.374189	0.892437	0.00957778	0.102169	0.827626	0.0162779	0.0698112
Dusp18	0.0424834	0.873326	0.999641	0.460416	0.0806206	0.495843	0.338279	0.2006	0.539594	0.471028	0.0730413	0.295919	0.827334	0.00148636	0.011849
Emilin1	0.159407	0.374681	0.999641	0.850704	2.04573e-06	0.00322586	0.673601	0.000171088	0.0206001	0.85061	2.03573e-06	0.000815457	0.827142	3.8294e-06	0.000134938
Adap1	-0.217233	0.452306	0.999641	-0.114476	0.688572	0.914861	-0.201953	0.483265	0.771807	0.2812	0.303941	0.598424	0.82655	0.00159401	0.0124975
Efcc1	0.631192	0.224542	0.999641	0.909493	0.0725227	0.47856	0.0977137	0.858692	NA	1.02465	0.0393751	0.214505	0.825759	0.0964712	0.241274
Dcdc2	0.166108	0.454586	0.999641	0.288495	0.190072	0.638075	0.542907	0.0123955	0.155422	0.572222	0.00788578	0.0922412	0.824703	9.57598e-05	0.00153122
Dok3	0.163035	0.454565	0.999641	0.376462	0.0809975	0.496493	0.688743	0.0012393	0.0554254	0.889494	2.49938e-05	0.003466	0.824185	8.90584e-05	0.00146285
Samd5	0.362103	0.432508	0.999641	1.46359	0.000930233	0.0954056	1.05096	0.0188944	0.188402	1.41429	0.00134682	0.0346025	0.824132	0.0647262	0.184766
Dcakd	0.33644	0.0799824	0.999641	0.144144	0.454435	0.821045	0.357432	0.0627519	0.327937	0.509782	0.00770916	0.0906187	0.823591	1.51086e-05	0.000382722
LOC100362172	1.28137	0.013632	0.999641	0.905325	0.0884664	0.514327	1.10481	0.0351576	NA	0.903701	0.0863421	0.322756	0.823386	0.115141	0.270889
Fbn1	0.167447	0.505104	0.999641	0.844188	0.000727293	0.0873791	0.519524	0.0380236	0.256107	0.945427	0.000150996	0.00944905	0.823172	0.000965259	0.00866501
Mgat3	0.564112	0.26497	0.999641	0.745841	0.134312	0.576503	0.939383	0.0559297	NA	1.02821	0.0339007	0.198786	0.822707	0.0895879	0.230055
Hmgn2	0.163292	0.278755	0.999641	0.129424	0.390763	0.784573	0.385298	0.01025	0.144344	0.364207	0.0150322	0.130189	0.822618	3.02496e-08	2.74531e-06
Msr1	-0.217027	0.489724	0.999641	0.0175676	0.955356	0.988668	-0.322663	0.304681	0.647514	0.369889	0.237683	0.531363	0.822329	0.00855524	0.043553
Ddn	-0.0250564	0.989578	0.999641	1.43792	0.434897	NA	0.532649	0.781215	NA	0.406572	0.832151	NA	0.822293	0.659971	NA
LOC360231	-0.24857	0.408245	0.999641	0.0398874	0.894028	0.975873	0.810199	0.00645654	0.119299	0.518312	0.0817628	0.314535	0.822279	0.0056105	0.0319095
Itm2a	0.00038765	0.999229	0.999814	0.0830708	0.834699	0.959893	0.214755	0.586442	0.832077	0.335674	0.388163	0.668835	0.821988	0.0293512	0.107261
Dok2	0.0303547	0.896833	0.999641	-0.0415416	0.859423	0.967026	-0.0587822	0.802288	0.92644	0.70991	0.00190273	0.0406317	0.821689	0.000300183	0.0035894
Cpt1b	0.34318	0.112172	0.999641	0.812117	0.000136864	0.0332027	0.743928	0.000488929	0.0359543	0.787833	0.00020797	0.0120288	0.821277	0.000102132	0.0016105
Capn5	0.094724	0.716611	0.999641	0.402072	0.118126	0.557932	0.565947	0.026932	0.219564	0.55231	0.0301499	0.185873	0.821246	0.00108963	0.0094362
Clcf1	-0.11037	0.71929	0.999641	0.491178	0.10674	0.539907	0.457805	0.132912	0.453249	0.569567	0.0608726	0.270249	0.820719	0.00671504	0.0364816
Nrm	0.0610009	0.849586	0.999641	0.325956	0.304519	0.73088	0.558645	0.0757966	0.35522	0.537687	0.0861767	0.322672	0.820687	0.00790213	0.0410566
Pip4k2a	0.0820991	0.663566	0.999641	0.344557	0.0657833	0.462379	0.429523	0.0215641	0.198219	0.509371	0.00617476	0.0791782	0.819995	8.69258e-06	0.000247812
RT1-Da	0.351073	0.346976	0.999641	0.798653	0.0323726	0.377608	0.737443	0.0481838	0.287555	0.772411	0.0384969	0.212491	0.819547	0.0280969	0.10392
Ccdc64	0.0408771	0.898112	0.999641	0.025934	0.935245	0.983794	-0.0935951	0.770029	0.912822	0.136223	0.667975	0.848922	0.818823	0.00900851	0.0454206
Ms4a7	-0.977802	0.0193052	0.999641	0.185834	0.628518	0.893013	0.254043	0.507041	0.788086	0.148619	0.69754	0.864249	0.818498	0.0271137	0.101225
Kcna6	-0.0677869	0.958229	0.999641	-0.548862	0.688402	NA	-1.60965	0.252766	NA	0.120189	0.923506	NA	0.818419	0.484745	NA
Prf1	0.143094	0.693134	0.999641	-0.0885135	0.807559	0.95343	0.0157498	0.965395	0.986669	0.737765	0.0407955	0.218195	0.818193	0.0231065	0.0905808
Ddr2	0.129302	0.756972	0.999641	0.448144	0.273827	0.707628	0.333347	0.418739	0.734851	0.748062	0.0623082	0.273206	0.817356	0.0396265	0.132561
Hgf	-0.0538863	0.84488	0.999641	0.807168	0.00325731	0.161775	0.354659	0.196865	0.533792	0.909063	0.000912815	0.028165	0.817131	0.00286866	0.0193742
Dscam	1.73423	0.246404	0.999641	0.532578	0.742266	NA	2.33247	0.106106	NA	1.93866	0.185296	NA	0.816767	0.600627	NA
Ntn1	0.308818	0.336398	0.999641	0.936471	0.00303078	0.15542	0.45303	0.156502	0.484996	0.913023	0.00377304	0.0599002	0.816723	0.00944419	0.0469604
Cd6	0.109144	0.804244	0.999641	-0.0415842	0.925496	0.982952	-0.106878	0.811055	0.930346	0.286145	0.506786	0.753474	0.81601	0.0497742	0.154958
Arhgap10	0.0715125	0.768967	0.999641	0.609215	0.0101027	0.253072	0.363727	0.128881	0.44726	0.547347	0.0204861	0.152421	0.815781	0.000448324	0.00484627
Chst14	0.286863	0.208569	0.999641	0.344642	0.129513	0.569628	0.482155	0.0329585	0.240982	0.579935	0.00967093	0.102603	0.815684	0.000227043	0.00292743
Grem1	-0.41195	0.520884	0.999641	-0.0414933	0.946425	0.98687	0.00515124	0.993317	NA	1.34077	0.0173207	0.139903	0.815633	0.15323	0.325762
Pmepa1	-0.303786	0.472256	0.999641	0.173672	0.67316	0.908364	-0.0685509	0.869333	0.952338	0.266017	0.5143	0.758396	0.815523	0.0406807	0.134978
Col4a1	-0.0570734	0.845085	0.999641	0.683744	0.0191115	0.317728	0.428278	0.142281	0.463705	0.689095	0.0181759	0.143497	0.815343	0.00518176	0.0301264
Hlx	0.279102	0.288009	0.999641	0.471862	0.0717662	0.476864	0.422754	0.106916	0.413996	0.844161	0.00121405	0.0325204	0.815192	0.00176052	0.0135091
Exd1	0.975036	0.11466	0.999641	1.14657	0.0601376	0.450726	1.06056	0.0838841	NA	0.982897	0.107959	NA	0.814923	0.181349	0.364285
Usp11	-0.0969391	0.573862	0.999641	0.0547965	0.748576	0.934794	0.274891	0.104662	0.410885	0.458372	0.00619783	0.0791782	0.814813	7.81271e-07	3.67751e-05
Rspo3	0.29696	0.376014	0.999641	1.03359	0.00181133	0.124313	0.848536	0.0106383	0.146254	0.912834	0.00586282	0.0773417	0.814458	0.0138549	0.0616175
Rbl1	0.157517	0.641346	0.999641	-0.0776507	0.819056	0.956647	-0.0685727	0.839902	0.940021	0.549898	0.101318	0.349138	0.813666	0.0148801	0.0649748
Skap1	0.105032	0.838437	0.999641	0.31652	0.532614	0.855822	0.461122	0.359225	NA	0.978099	0.0448128	0.228836	0.813473	0.0947572	0.2385
Lyl1	0.112767	0.721348	0.999641	0.354139	0.25786	0.696107	0.618919	0.0461179	0.282614	0.513263	0.0978557	0.341736	0.811801	0.00802262	0.0415356
Mr1	0.270239	0.653373	0.999641	0.826065	0.151421	0.597312	1.09303	0.0537693	NA	1.31685	0.0179962	0.142886	0.811734	0.150823	0.322208
Hist1h1d	0.0048292	0.991491	0.999641	0.251959	0.569545	0.871857	0.754534	0.0782803	NA	0.332393	0.446316	0.710427	0.811351	0.0533891	0.163313
LOC365778	0.97304	0.0593351	0.999641	0.773499	0.138238	0.582454	1.27957	0.0116365	NA	0.908251	0.0769878	0.304349	0.809307	0.112994	0.267722
Prdm1	0.259085	0.439576	0.999641	0.503629	0.130873	0.571266	0.382935	0.251906	0.596399	0.658812	0.0470509	0.23527	0.808824	0.0143043	0.0631604
Ccdc69	0.191156	0.616656	0.999641	0.437474	0.241123	0.685901	0.386301	0.302705	0.645782	0.512422	0.163248	0.441076	0.808439	0.0231947	0.0907673
Clic1	-0.0751368	0.755593	0.999641	-0.0217622	0.928128	0.982985	0.12146	0.614364	0.847806	0.309059	0.199022	0.487281	0.80796	0.000761455	0.00724416
Celf3	0.342009	0.636496	0.999641	0.847006	0.223069	0.670484	-0.478998	0.543625	NA	0.218317	0.762467	NA	0.80719	0.237167	0.430607
Clic2	0.107933	0.672661	0.999641	0.481575	0.0589219	0.446722	0.641433	0.0118259	0.153164	0.51962	0.0414122	0.219859	0.807086	0.00151141	0.011999
Sowahc	-0.059761	0.739947	0.999641	0.414155	0.0199565	0.320294	0.0807392	0.652538	0.864634	0.220902	0.21511	0.506633	0.806968	4.52139e-06	0.000154993
Fam228a	-1.79429	0.333389	0.999641	-1.81373	0.328178	NA	0.407735	0.816746	NA	0.13535	0.93917	NA	0.806477	0.635988	NA
Fads3	0.159283	0.548542	0.999641	0.303258	0.251852	0.692935	0.20872	0.431211	0.743548	0.342153	0.194773	0.481431	0.806451	0.0020524	0.015141
Samd12	-1.00278	0.464332	0.999641	-0.100728	0.936158	NA	-0.437013	0.738952	NA	0.982778	0.384604	NA	0.806072	0.47487	NA
Drc1	-0.184057	0.888729	0.999641	0.925388	0.478734	0.831055	-0.380882	0.77256	0.913746	-0.746485	0.572022	0.795382	0.805475	0.537232	0.710993
Slc52a3	-0.150152	0.666742	0.999641	0.226485	0.50933	0.845663	0.522802	0.124181	0.439975	0.805552	0.0166373	0.137273	0.804721	0.0163208	0.0699345
Adamts14	0.309963	0.327409	0.999641	0.279736	0.377067	0.777374	0.00133195	0.996703	0.998648	0.766523	0.0126623	0.11829	0.804275	0.0083243	0.0426874
Phlda3	-0.379358	0.081414	0.999641	-0.296497	0.172799	0.618247	0.171105	0.42978	0.742643	0.47441	0.0281776	0.180536	0.803748	0.00019421	0.00264861
RT1-A1	0.113029	0.676202	0.999641	0.524084	0.0527708	0.437963	0.73121	0.00688466	0.123611	0.569273	0.035389	0.203562	0.803011	0.00299784	0.0199882
Adam11	-0.0757329	0.908344	0.999641	0.727303	0.258769	0.696707	0.690329	0.284196	0.629105	1.17359	0.0658592	0.279312	0.802778	0.20951	0.398469
Atg16l2	-0.205224	0.378723	0.999641	0.243515	0.294703	0.723003	0.340858	0.14225	0.463705	0.338173	0.145132	0.415643	0.802279	0.000529271	0.00550887
Sgk1	-0.0133155	0.954652	0.999641	0.452251	0.0526867	0.437963	0.326408	0.162331	0.491614	0.227741	0.329493	0.620412	0.80221	0.000567417	0.00581004
Slc7a6	-0.12763	0.560531	0.999641	0.176168	0.413314	0.800597	0.612675	0.00372562	0.0934133	0.456577	0.0308017	0.187608	0.802167	0.000111571	0.00173072
Ppp2r3b	0.392939	0.0543082	0.999641	0.45067	0.027011	0.357549	0.500887	0.0138842	0.163053	0.713866	0.000412278	0.0186561	0.801567	6.75837e-05	0.00118577
Sh3bgrl3	0.141034	0.523802	0.999641	0.12518	0.571496	0.872096	0.380101	0.0853237	0.375347	0.481704	0.029029	0.183129	0.801548	0.000273098	0.00335965
Gnpda2	-0.025828	0.898281	0.999641	0.437488	0.0233301	0.339849	0.234922	0.231709	0.574788	0.43165	0.023826	0.16575	0.80143	1.27313e-05	0.000334758
A3galt2	0.126372	0.731343	0.999641	-0.434308	0.252202	0.693153	-0.0485952	0.895787	0.9607	0.358561	0.322195	0.614176	0.800637	0.0241759	0.0934752
Atp1b1	0.09968	0.755804	0.999641	-0.263034	0.412021	0.800083	-0.226433	0.480055	0.769779	0.561675	0.0795621	0.31028	0.80056	0.0124377	0.0575848
Rab6b	0.596724	0.517714	0.999641	-0.670973	0.519781	0.850976	-0.0428778	0.964784	NA	0.169485	0.857259	NA	0.800194	0.369856	0.567922
Tnni2	-0.0317263	0.968822	0.999641	-1.2164	0.211228	0.65908	0.652953	0.386897	NA	0.563798	0.453581	NA	0.798424	0.272252	0.469444
Diras2	-0.0250851	0.996122	0.999641	-0.0445252	0.993117	NA	-0.0427332	0.993394	NA	-0.170532	0.973642	NA	0.798413	0.877027	NA
Mir3583	-0.0250851	0.996122	0.999641	-0.0445252	0.993117	NA	-0.0427332	0.993394	NA	-0.170532	0.973642	NA	0.798413	0.877027	NA
Otog	-0.0250851	0.996122	0.999641	-0.0445252	0.993117	NA	-0.0427332	0.993394	NA	-0.170532	0.973642	NA	0.798413	0.877027	NA
Zfp14	-0.0250851	0.996122	0.999641	-0.0445252	0.993117	NA	-0.0427332	0.993394	NA	-0.170532	0.973642	NA	0.798413	0.877027	NA
Cpa6	-0.0250851	0.996122	0.999641	-0.0445252	0.993117	NA	-0.0427332	0.993394	NA	-0.170532	0.973642	NA	0.798413	0.877027	NA
Cryga	-0.0250851	0.996122	0.999641	-0.0445252	0.993117	NA	-0.0427332	0.993394	NA	-0.170532	0.973642	NA	0.798413	0.877027	NA
Gje1	-0.0250851	0.996122	0.999641	-0.0445252	0.993117	NA	-0.0427332	0.993394	NA	-0.170532	0.973642	NA	0.798413	0.877027	NA
Grm2	-0.0250851	0.996122	0.999641	-0.0445252	0.993117	NA	-0.0427332	0.993394	NA	-0.170532	0.973642	NA	0.798413	0.877027	NA
Mchr1	-0.0250851	0.996122	0.999641	-0.0445252	0.993117	NA	-0.0427332	0.993394	NA	-0.170532	0.973642	NA	0.798413	0.877027	NA
Olr1073	-0.0250851	0.996122	0.999641	-0.0445252	0.993117	NA	-0.0427332	0.993394	NA	-0.170532	0.973642	NA	0.798413	0.877027	NA
Stpg2	-0.0250851	0.996122	0.999641	-0.0445252	0.993117	NA	-0.0427332	0.993394	NA	-0.170532	0.973642	NA	0.798413	0.877027	NA
Taar1	-0.0250851	0.996122	0.999641	-0.0445252	0.993117	NA	-0.0427332	0.993394	NA	-0.170532	0.973642	NA	0.798413	0.877027	NA
Chrng	-0.0250927	0.996121	0.999641	-0.0445329	0.993116	NA	-0.0427409	0.993393	NA	0.40653	0.937219	NA	0.798405	0.877028	NA
Kcnj4	-0.0250927	0.996121	0.999641	-0.0445329	0.993116	NA	-0.0427409	0.993393	NA	0.40653	0.937219	NA	0.798405	0.877028	NA
LOC171573	-0.0250927	0.996121	0.999641	-0.0445329	0.993116	NA	0.534329	0.917544	NA	-0.17054	0.973641	NA	0.798405	0.877028	NA
Matn1	0.551978	0.914831	0.999641	-0.0445329	0.993116	NA	-0.0427409	0.993393	NA	-0.17054	0.973641	NA	0.798405	0.877028	NA
Htr3a	0.551978	0.914831	0.999641	-0.0445329	0.993116	NA	-0.0427409	0.993393	NA	-0.17054	0.973641	NA	0.798404	0.877028	NA
Phex	-0.0250927	0.996121	0.999641	-0.0445329	0.993116	NA	-0.0427409	0.993393	NA	0.40653	0.937219	NA	0.798404	0.877028	NA
Msgn1	-0.0251004	0.99612	0.999641	-0.0445405	0.993114	NA	1.10866	0.829914	NA	-0.170547	0.97364	NA	0.798396	0.87703	NA
Mir199a2	1.12904	0.826842	0.999641	-0.0445405	0.993114	NA	-0.0427486	0.993391	NA	-0.170548	0.97364	NA	0.798396	0.87703	NA
Foxg1	0.55197	0.914832	0.999641	-0.0445405	0.993114	NA	0.534322	0.917546	NA	-0.170548	0.97364	NA	0.798396	0.87703	NA
Lim2	0.55197	0.914832	0.999641	-0.0445405	0.993114	NA	-0.0427486	0.993391	NA	0.406523	0.93722	NA	0.798396	0.87703	NA
Slc5a7	0.55197	0.914832	0.999641	-0.0445405	0.993114	NA	-0.0427486	0.993391	NA	0.406523	0.93722	NA	0.798396	0.87703	NA
Gpr61	0.55197	0.914832	0.999641	0.53253	0.917821	NA	-0.0427486	0.993391	NA	-0.170548	0.97364	NA	0.798396	0.87703	NA
Tfap2b	0.55197	0.914832	0.999641	-0.0445405	0.993114	NA	0.534322	0.917546	NA	-0.170548	0.97364	NA	0.798396	0.87703	NA
Ceacam11	-0.0251004	0.99612	0.999641	-0.0445405	0.993114	NA	-0.0427486	0.993391	NA	0.983593	0.84886	NA	0.798396	0.87703	NA
Dleu7	0.55197	0.914832	0.999641	0.53253	0.917821	NA	-0.0427486	0.993391	NA	-0.170548	0.97364	NA	0.798396	0.87703	NA
Nxph1	1.12904	0.814803	0.999641	0.532531	0.912029	NA	-0.0427485	0.992924	NA	-0.170548	0.971775	NA	0.798094	0.868448	NA
Ccdc120	0.100616	0.721188	0.999641	0.128306	0.648542	0.902114	-0.100112	0.724247	0.894452	0.691953	0.0123444	0.117328	0.797786	0.00372487	0.0235847
Ptgis	0.197407	0.858832	0.999641	1.59193	0.151159	0.597312	0.60153	0.587719	0.832645	-1.17979	0.288607	0.583011	0.797728	0.472031	0.658519
Phf11b	0.0565372	0.913526	0.999641	-0.0393371	0.940024	0.9851	0.494804	0.331562	0.670801	0.456078	0.368975	0.654578	0.797706	0.109736	0.263376
Cd37	0.0389705	0.894297	0.999641	0.278075	0.341241	0.749044	0.166058	0.57046	0.825047	0.492097	0.0908028	0.331869	0.797703	0.0058925	0.0331256
Cyp27b1	0.014834	0.974718	0.999641	1.3972	0.00136184	0.115114	0.461837	0.309383	0.652281	1.07538	0.0143344	0.127509	0.797576	0.0701809	0.195913
Dpp7	-0.259075	0.255172	0.999641	0.045942	0.839808	0.961464	0.124923	0.582438	0.829664	0.363304	0.109269	0.362549	0.797339	0.000429782	0.00470226
Pdzk1ip1	0.0814964	0.824459	0.999641	0.460106	0.200658	0.649884	0.632051	0.0764965	0.357008	0.463596	0.194542	0.481205	0.797311	0.022821	0.0896844
Dnai2	0.483291	0.773466	0.999641	0.555242	0.738916	NA	-0.0410453	0.980885	NA	0.363307	0.828318	NA	0.797267	0.617943	NA
Dcaf12	0.551987	0.893756	0.999641	0.532547	0.897477	NA	-0.0427346	0.99175	NA	0.406539	0.921645	NA	0.797259	0.846972	NA
Olr302	0.551988	0.892419	0.999641	-0.0445256	0.991296	NA	0.53434	0.895839	NA	0.40654	0.920656	NA	0.797179	0.845073	NA
Slc2a1	-0.417114	0.230214	0.999641	-0.158563	0.646762	0.901735	-0.23603	0.495732	0.780486	0.0904963	0.792628	0.911581	0.797117	0.0195742	0.0797571
Bmp5	0.159925	0.536413	0.999641	1.05709	3.90712e-05	0.0164294	0.669422	0.00936088	0.138555	0.963076	0.000178422	0.010982	0.797082	0.00192185	0.0144225
RGD1309139	1.12906	0.778823	0.999641	-0.0445244	0.991163	NA	0.534341	0.894259	NA	-0.170532	0.966164	NA	0.797079	0.842758	NA
Ildr1	0.129787	0.804257	0.999641	-0.533613	0.333749	0.743819	0.498355	0.329808	NA	0.397528	0.436187	0.703998	0.796724	0.108785	0.261704
Ccr3	-0.0250861	0.994682	0.999641	-0.0445263	0.990561	NA	-0.0427344	0.990941	NA	2.46954	0.50461	NA	0.796602	0.832293	NA
Vsnl1	0.552022	0.825707	0.999641	-0.621571	0.80417	NA	0.53739	0.830225	NA	-0.747579	0.765534	NA	0.796595	0.747254	NA
LOC500990	-0.0250768	0.99407	0.999641	-0.0445171	0.989474	NA	0.53435	0.874174	NA	1.60148	0.632533	NA	0.795678	0.81346	NA
Gap43	-0.0250763	0.99407	0.999641	1.63973	0.625069	NA	0.53435	0.874166	NA	-0.170525	0.959692	NA	0.795678	0.813449	NA
Grap2	0.461133	0.397813	0.999641	0.15368	0.78411	0.946095	0.243187	0.661721	NA	0.889406	0.0880556	NA	0.795626	0.124193	0.283822
Fancd2os	0.551996	0.868105	0.999641	-0.0445191	0.989314	NA	1.67299	0.612457	NA	0.406548	0.902655	NA	0.795531	0.81072	NA
Dqx1	0.572823	0.00497448	0.999641	0.375801	0.0667298	0.464352	0.503245	0.0137492	0.162338	0.633992	0.00177854	0.0393673	0.795198	7.87771e-05	0.00133289
Trpc7	0.294192	0.792939	0.999641	1.55819	0.120624	0.559887	0.518749	0.63445	NA	-0.143875	0.901516	NA	0.795112	0.441307	0.632215
Lrp1b	-0.025083	0.993399	0.999641	2.74469	0.351766	NA	2.10195	0.480468	NA	-0.170531	0.955145	NA	0.794545	0.793101	NA
Klf1	1.07072	0.0298641	0.999641	0.956186	0.0535781	0.438412	0.607812	0.22928	NA	0.601451	0.230619	0.52273	0.794294	0.105917	0.256752
PCOLCE2	0.896222	0.245329	0.999641	1.59242	0.0313519	0.373182	1.52308	0.0402058	NA	1.4319	0.053298	NA	0.793918	0.295286	0.493251
Hmx2	0.552005	0.846794	0.999641	1.10964	0.697726	NA	1.11475	0.696362	NA	-0.170519	0.952407	NA	0.793826	0.780929	NA
Hist3h3	1.12908	0.691346	0.999641	1.10964	0.696394	NA	0.534357	0.850954	NA	-0.170519	0.952187	NA	0.793766	0.779953	NA
Hap1	0.445834	0.346215	0.999641	0.558649	0.232942	0.677428	0.626355	0.178928	NA	1.1399	0.010892	0.109433	0.793726	0.0784765	0.210321
Hcrtr1	-0.60976	0.706521	0.999641	-0.6292	0.697618	NA	-0.0839419	0.957506	NA	1.15037	0.423022	NA	0.793674	0.583201	NA
MGC112715	0.142002	0.592545	0.999641	0.28498	0.282466	0.713765	0.268607	0.311094	0.653187	0.641623	0.0153398	0.131762	0.793507	0.0026916	0.0184938
Lrrtm3	1.62196	0.556123	0.999641	-0.0445132	0.987202	NA	1.54238	0.57604	NA	0.406554	0.88352	NA	0.793434	0.774719	NA
Rhpn1	-0.0342663	0.922489	0.999641	-0.0398817	0.909819	0.979485	0.149514	0.670392	0.872513	0.506945	0.146941	0.417602	0.793167	0.0227736	0.0895262
Clec2d	2.71941	0.297557	0.999641	-0.0445143	0.986862	NA	0.534354	0.84331	NA	0.983629	0.715969	NA	0.793064	0.769015	NA
Spata6	0.29953	0.320933	0.999641	0.542677	0.0672584	0.465422	0.635986	0.0310691	0.234694	0.746278	0.0103546	0.106601	0.793036	0.0058432	0.0329366
Shc4	0.233282	0.689807	0.999641	1.35671	0.0101235	0.253072	1.15129	0.0314479	NA	1.12799	0.033731	0.19859	0.792976	0.138845	0.305358
Oas1a	0.0329435	0.940299	0.999641	-0.482027	0.273745	0.707628	-0.245825	0.576494	0.827738	0.269749	0.539415	0.775114	0.792481	0.0711389	0.197931
Kcnk4	2.25129	0.353969	0.999641	1.10964	0.657466	NA	0.534352	0.830915	NA	2.23648	0.355441	NA	0.791862	0.751388	NA
Slc45a2	0.552008	0.823373	0.999641	1.10964	0.653652	NA	0.53436	0.828931	NA	1.52121	0.534068	NA	0.791671	0.748581	NA
Cdh3	-0.0880333	0.785562	0.999641	-0.157098	0.628684	0.893013	0.0685954	0.829896	0.936374	0.117405	0.709672	0.870082	0.791617	0.00861995	0.0437588
Ppp1r32	0.384157	0.540226	0.999641	0.790652	0.190592	0.638766	1.27867	0.0285859	NA	0.971599	0.100039	NA	0.791556	0.179365	0.361625
Tmeff2	-0.0273801	0.963577	0.999641	0.469133	0.410246	0.799144	-0.332218	0.592271	NA	0.256015	0.655673	NA	0.791538	0.144861	0.313775
Fstl4	2.70473	0.247366	0.999641	0.532565	0.827269	NA	1.11438	0.647902	NA	0.406557	0.867703	NA	0.791441	0.745423	NA
Crb1	0.552008	0.816109	0.999641	0.532568	0.822476	NA	2.80168	0.215629	NA	0.40656	0.864006	NA	0.790945	0.738641	NA
Zmym6nb	0.127377	0.670754	0.999641	0.436741	0.138191	0.582453	0.415537	0.158885	0.487648	0.219137	0.458889	0.719103	0.790914	0.00586427	0.0330258
Evc2	0.314448	0.428396	0.999641	0.708586	0.0676952	0.46711	0.418822	0.287937	0.632436	0.435722	0.264881	0.558315	0.790836	0.0378478	0.128209
Slc1a5	0.352423	0.217687	0.999641	-0.0535156	0.854386	0.965073	0.0758769	0.793317	0.922954	0.222508	0.436027	0.703908	0.790564	0.00445032	0.0270297
Pde3a	0.276724	0.384811	0.999641	1.06743	0.000584055	0.0751822	0.482505	0.126551	0.444858	0.930483	0.0027256	0.049511	0.790091	0.0108371	0.0522593
Sema5a	0.355376	0.150092	0.999641	0.582593	0.0173753	0.308205	0.367122	0.136721	0.45756	0.781278	0.00128791	0.0336906	0.789802	0.00108034	0.00938353
LOC298116	3.94255	0.0550632	0.999641	2.45592	0.245893	NA	2.79732	0.182178	NA	0.406549	0.854438	NA	0.789589	0.721206	NA
Epb42	0.269587	0.664506	0.999641	0.213956	0.731111	0.928517	0.410938	0.505724	NA	0.179778	0.771846	0.901125	0.789156	0.19083	0.376609
Smc2	-0.105864	0.734505	0.999641	-0.112877	0.717613	0.923921	0.138696	0.656131	0.867112	0.299298	0.335634	0.625114	0.789118	0.010864	0.052349
Dynlt1	-0.351264	0.136306	0.999641	-0.120733	0.605805	0.885192	0.0632591	0.785844	0.919925	0.0351461	0.879685	0.950337	0.789087	0.000546828	0.00565892
Btla	0.664481	0.22067	0.999641	0.670548	0.21559	0.662555	0.41422	0.453816	NA	0.289773	0.6002	0.813202	0.788774	0.133129	0.297272
Gpr160	0.425046	0.226354	0.999641	0.676976	0.0493337	0.428239	0.404001	0.250309	0.595497	0.461178	0.183271	0.467934	0.787879	0.0187916	0.0776724
Tmem130	0.552011	0.786976	0.999641	1.57325	0.435969	NA	1.72319	0.389366	NA	1.91991	0.329216	NA	0.787776	0.699246	NA
Pmaip1	-0.71135	0.40648	0.999641	-1.20003	0.193252	0.641296	-0.178356	0.823321	NA	0.373909	0.617526	NA	0.787544	0.272672	0.469712
Tmem117	0.0661777	0.84223	0.999641	0.229664	0.484052	0.833057	0.122719	0.710576	0.889191	0.269796	0.405977	0.682459	0.787282	0.0119449	0.0560586
Bora	-0.010068	0.959407	0.999641	0.328486	0.090122	0.516133	0.466568	0.0153958	0.170684	0.387046	0.0439087	0.226798	0.787242	2.75381e-05	0.000591811
Ppargc1b	0.449787	0.252867	0.999641	0.369668	0.347609	0.754879	-0.0140746	0.971592	0.989043	0.169651	0.666649	0.848555	0.786955	0.0444159	0.143081
Sdr16c5	2.17401	0.243946	0.999641	1.65097	0.389883	NA	1.77574	0.351369	NA	1.53742	0.422902	NA	0.78667	0.686743	NA
Angptl1	0.36425	0.322631	0.999641	0.940545	0.0076734	0.229695	0.797622	0.0250782	0.213175	0.775085	0.0283904	0.181139	0.785127	0.0245435	0.0945104
Ap1m2	0.110378	0.792839	0.999641	0.23167	0.576201	0.873031	0.24496	0.554024	NA	0.0705294	0.865342	0.943369	0.784957	0.0426668	0.13925
Cyp2b12	3.7062	0.0235407	0.999641	1.57762	0.380999	NA	1.67003	0.350142	NA	0.406563	0.823953	NA	0.784822	0.666927	NA
Lst1	0.0940212	0.704692	0.999641	0.214386	0.386441	0.781995	0.347978	0.159042	0.487809	0.669371	0.00645353	0.0812907	0.784158	0.001376	0.0112061
Phactr2	0.565687	0.0810246	0.999641	0.497118	0.125894	0.56518	0.280639	0.391884	0.717439	0.968926	0.00236097	0.0455188	0.78409	0.0138557	0.0616175
Scn3b	0.0402498	0.951226	0.999641	0.827566	0.172589	0.618247	0.251456	0.694738	NA	0.561192	0.360755	NA	0.78401	0.186375	0.371308
Enam	1.12909	0.521721	0.999641	1.68631	0.326617	NA	1.60004	0.354571	NA	0.983645	0.576734	NA	0.783732	0.655776	NA
Mir1949	0.969323	0.545068	0.999641	1.21542	0.440228	NA	-0.0410855	0.980703	NA	-1.32465	0.43565	NA	0.7837	0.620806	NA
Adamts2	0.0225572	0.938408	0.999641	0.932443	0.00122624	0.112913	0.466075	0.107956	0.415254	0.625811	0.0303239	0.186447	0.782982	0.00655895	0.0358497
Nemp1	0.0246325	0.942578	0.999641	0.175824	0.604335	0.884977	-0.377455	0.279692	0.625171	0.177898	0.598099	0.811711	0.782885	0.0173688	0.0734521
Tmem45a	-0.0250505	0.988296	0.999641	0.496889	0.765782	NA	0.500115	0.764058	NA	-0.747577	0.661551	NA	0.782816	0.623213	NA
LOC500227	0.781385	0.221891	0.999641	0.312016	0.639012	0.898477	0.705583	0.272174	NA	1.08253	0.0810398	NA	0.782751	0.209629	0.398477
Tiam1	0.178927	0.644828	0.999641	0.157737	0.684478	0.912865	-0.0405577	0.917268	0.968724	0.607429	0.112939	0.369996	0.782723	0.0399139	0.133205
Ina	-0.60213	0.882302	0.999641	-0.0444965	0.991271	NA	-0.619778	0.878878	NA	-0.170504	0.96656	NA	0.782631	0.846641	NA
Gpr183	-0.0474751	0.921155	0.999641	-0.0859711	0.857926	0.966402	0.194539	0.68029	0.876315	0.0348209	0.941299	0.976414	0.782499	0.084402	0.220899
Scn10a	-0.0250558	0.994922	0.999641	-0.044496	0.990983	NA	-0.619778	0.874919	NA	-0.747577	0.849409	NA	0.78228	0.841669	NA
Cpne9	0.965781	0.343227	0.999641	-1.00696	0.427264	0.806256	1.09773	0.275237	NA	1.28691	0.190456	NA	0.782128	0.435855	0.628069
Col27a1	-0.00946668	0.972276	0.999641	0.344476	0.204902	0.653813	0.733781	0.00681888	0.122886	0.761361	0.00496643	0.0702256	0.781669	0.00389828	0.0243812
Pcdhga5	0.454206	0.411887	0.999641	0.59222	0.277791	0.709158	0.788679	0.141841	NA	0.179011	0.749504	NA	0.781469	0.136035	0.301808
Spire1	0.256404	0.268743	0.999641	0.581873	0.0112889	0.267185	0.453017	0.0493312	0.291371	0.654227	0.00421237	0.0631307	0.780598	0.000591643	0.00600395
Cuedc1	0.0913548	0.699344	0.999641	0.598637	0.00891098	0.243179	0.429628	0.0630464	0.328195	0.76461	0.000701068	0.0243127	0.780496	0.000481411	0.0051249
Tnfrsf10b	0.141087	0.683313	0.999641	-0.333085	0.337829	0.74662	-0.183738	0.596398	0.837249	0.104501	0.762303	0.897619	0.78041	0.0231367	0.0906426
RGD1562310	-0.321507	0.453174	0.999641	-0.394459	0.357564	0.761551	-0.585836	0.172459	0.505384	-0.383179	0.371035	0.655907	0.780176	0.0670362	0.189483
Tmem229b	-0.108982	0.659084	0.999641	-0.159693	0.518293	0.850812	0.0524072	0.831314	0.936912	0.337259	0.166966	0.446768	0.780089	0.00126312	0.0105875
Enkur	-0.363219	0.485116	0.999641	-0.247599	0.630505	0.894123	-0.369777	0.47689	NA	-0.247948	0.626805	0.827544	0.780069	0.103302	0.252354
Kcnq5	-0.0319376	0.980571	0.999641	0.487539	0.6963	0.917946	-0.0736667	0.955311	NA	1.68868	0.145716	NA	0.779948	0.515124	0.69416
Fopnl	-0.104169	0.591739	0.999641	0.193365	0.312961	0.736275	0.358008	0.0602437	0.321296	0.192954	0.311709	0.605123	0.779856	2.93128e-05	0.000617331
Ggta1	0.068534	0.816187	0.999641	0.342036	0.242848	0.686505	0.194656	0.5077	0.788353	0.485242	0.0958246	0.338949	0.779422	0.00705531	0.0376333
Sox4	0.494266	0.11482	0.999641	0.643111	0.0395564	0.400932	0.780369	0.012308	0.155188	0.728226	0.0193294	0.148021	0.779279	0.0120172	0.0562903
Pgr	0.742457	0.569178	0.999641	-0.0903292	0.949196	NA	-0.0395838	0.977559	NA	0.579019	0.657581	NA	0.778727	0.538585	NA
Sla2	0.240511	0.697292	0.999641	0.174149	0.779222	0.945153	-0.47799	0.475909	NA	-0.0921679	0.88376	NA	0.778565	0.176869	0.357909
Scx	0.246655	0.613603	0.999641	0.325448	0.501605	0.842801	0.218791	0.654505	NA	0.747814	0.10786	0.36016	0.778423	0.0896455	0.230069
Mir3068	0.970604	0.25288	0.999641	1.04866	0.213578	0.661282	0.367646	0.680125	NA	-0.175468	0.850829	NA	0.777749	0.354126	0.552375
Ly49s6	-0.296809	0.66568	0.999641	0.8083	0.196744	0.64499	-0.483978	0.489326	NA	0.545412	0.387756	NA	0.777623	0.206766	0.395274
Pfkfb4	0.428665	0.469516	0.999641	0.496958	0.398362	0.790024	0.259982	0.665063	NA	-0.243537	0.696151	NA	0.777593	0.168195	0.345849
Actc1	0.149541	0.574332	0.999641	-0.00316425	0.990568	0.99731	-0.116044	0.666264	0.871256	0.16128	0.542267	0.776901	0.777212	0.00267435	0.0184254
Msantd3	-0.227972	0.624185	0.999641	-0.0758024	0.867752	0.969497	0.18198	0.680344	NA	0.36465	0.394343	0.673406	0.776899	0.0563179	0.168734
Srxn1	-0.0241351	0.925995	0.999641	-0.194209	0.455033	0.821207	-0.0792859	0.760296	0.907765	0.0821832	0.751605	0.89159	0.776562	0.00273411	0.0186841
Pvrl4	-0.474963	0.514787	0.999641	-0.00877656	0.989862	0.99731	0.40987	0.537918	NA	0.137513	0.838213	NA	0.776162	0.221693	0.413217
Fam26f	0.178532	0.656619	0.999641	-0.263636	0.520779	0.851028	0.091639	0.820092	0.933003	0.123205	0.758017	0.89566	0.776123	0.0457845	0.145999
Il18bp	-0.0979569	0.669876	0.999641	-0.0214404	0.925627	0.982952	0.180474	0.431673	0.743548	0.188023	0.412426	0.686543	0.775764	0.000703503	0.00683194
Kcnmb4	-1.71917	0.267948	0.999641	-0.0629006	0.966796	NA	0.927801	0.504574	NA	-0.710463	0.647089	NA	0.775687	0.572639	NA
Ralgds	0.109054	0.557602	0.999641	0.261804	0.157836	0.601177	0.436648	0.0181636	0.185306	0.634765	0.000559249	0.0215362	0.775675	2.31149e-05	0.000519616
Pcdhb5	0.440979	0.546909	0.999641	1.12883	0.102398	0.532036	0.586255	0.416092	NA	1.32297	0.0509173	NA	0.774958	0.262638	0.458952
Nckap5l	0.293794	0.241632	0.999641	0.475315	0.05701	0.444727	0.502073	0.0443053	0.278197	0.760772	0.00213862	0.0428768	0.774884	0.00170727	0.0131726
Stx3	0.0159299	0.95387	0.999641	0.0266416	0.922846	0.982588	-0.271051	0.330044	0.668569	0.219843	0.419499	0.692266	0.774818	0.00381441	0.0239755
Dpysl3	0.227181	0.585872	0.999641	-0.193254	0.64913	0.902114	-0.0173212	0.967197	0.987291	0.431024	0.295031	0.589439	0.774459	0.0561681	0.168544
Cd48	0.0297312	0.888503	0.999641	0.115632	0.585145	0.876607	0.199542	0.345826	0.681023	0.376141	0.0747575	0.299811	0.774201	0.000231763	0.00296319
Cdr2	-0.388383	0.329536	0.999641	0.497983	0.206454	0.655035	0.00603813	0.987839	0.994569	0.330277	0.402236	0.680056	0.773566	0.0487782	0.152841
Slc50a1	-0.133344	0.568469	0.999641	0.108481	0.641896	0.899824	0.358995	0.123133	0.438271	0.263512	0.257625	0.550652	0.773387	0.000854078	0.00790477
Col11a2	0.487647	0.212825	0.999641	1.05109	0.00672173	0.217831	0.90073	0.0204742	0.195244	0.908043	0.0192306	0.147957	0.773337	0.0460374	0.146583
Nod2	0.177487	0.614485	0.999641	0.265827	0.449791	0.818592	-0.0871747	0.805524	0.927601	1.00058	0.00403613	0.0616893	0.773282	0.026333	0.0994286
[truncated: 12,291 more rows]
